# Supplementary material for: Population Genetics of the Asian Buffalo Leech (Hirudinaria manillensis) in Southern China Based on Mitochondrial Protein-Coding Genes
Source: Biology (Basel). 2025 Jul 23;14(8):926. doi: 10.3390/biology14080926 (PMC12383380; doi:10.3390/biology14080926)
Supplement: Supplementary file 1 [file biology-14-00926-s001.zip]

Archive with 13 entries (13 files):
- 01COI.txt
- 13ND2.txt
- 02COII.txt
- 03ATP8.txt
- 04COIII.txt
- 05ND6.txt
- 06CYTB.txt
- 07ATP6.txt
- 08ND5.txt
- 09ND4L.txt
- 10ND4.txt
- 11ND1.txt
- 12ND3.txt
