# Supplementary material for: Population Genetics of the Asian Buffalo Leech (Hirudinaria manillensis) in Southern China Based on Mitochondrial Protein-Coding Genes
Source: Biology (Basel). 2025 Jul 23;14(8):926. doi: 10.3390/biology14080926 (PMC12383380; doi:10.3390/biology14080926)
Supplement: Supplementary file 1 [file biology-14-00926-s001.zip › 01COI.txt]

>GDMM01
ATGCGTTGATTATGCTCAACTAGTCATAAGGATATTGGAACTCTATATTTGATTCTAGGGGCTTGGGCAGCTATATTAGGCTCCTCTATAAGAACTATTATTCGAATTGAGTTATCTCAACCAGGTAGGTTTCTTGGGGATGATCAACTTTATAATTCTTTAATTACTGCACATGGACTTATTATAATTTTTTTTATAGTAATACCTATTTTAATCGGTGGGTTTGGTAATTGACTTTTACCGTTAATAATTGGTGCCCCAGATATGGCTTTTCCACGATTAAATAATTTTAGGTTTTGATTATTACCACCTTCATTAACTATATTAGTAAGATCATCAATAATTGAATCCGGTGTTGGTACAGGATGGACTATTTATCCACCATTAGCTGATAGAGTTTCTCACTCAGGACCTTGTGTAGATATAGCTATCTTTTCATTGCATATAGCTGGTGCATCATCTATTTTAGGTTCTTTAAATTTTATTTCTACTATTATTAATATACGAACTAATGGTATAAGTAATGAACGAGTTCCATTATTTGTTTGATCTGTTGTAATTACTACTATCTTATTATTACTTTCATTACCTGTATTAGCAGCAGCTATTACAATGTTATTAACTGATCGTAATTTAAATACTTCATTTTTTGATCCAATGGGTGGTGGAGATCCAGTATTATTTCAACACTTATTTTGATTTTTTGGTCATCCAGAAGTATATATTTTAATTTTACCTGGGTTTGGGGCTGTTTCTCATATTATTTCAAACGGTTCAAAAAAAATTGAACCATTTGGATTACTTGGTATAATTTATGCTATAATTGGTATTGCTATTTTAGGATTTATTGTATGAGCTCATCATATATTTACTGTTGGTTTAGATGTTGATACTCGAGCATACTTTACAGCAGCAACCATAGTTATTGCTGTACCCACTGGAATTAAAGTATTTAGTTGATTAGCTACTATATATGGTTCAAAAGTATTACGATCTCCGTCTATCATGTGAGTTGTAGGATTTATTTTTTTATTCACAACTGGAGGATTGACTGGAATTGTTTTATCTAATTCTTCTTTAGATATTATTCTTCATGATACATATTATGTGGTAGCTCACTTTCATTATGTATTAAGAATGGGGGCTGTATTTGCTATTTTTGCTGCCTTTAATCATTGATTTCCGTTATTTACTGGTTTAGGTTTAAATCCTATTTTATCATTATCTCAATTGATTGTTATATTTTTAGGAGTTAATATAACATTTTTTCCACAACATTTTTTAGGATTGAGTGGTATACCACGACGATATTCAGATTATCCTGATGTTTACATGGATTGAAATGTTGTTTCGTCATTTGGGGCTATTATTACAACTATTGCATCTTTATTATTTATTTATTTATTATGAGAATCTTTAAGATGTCAATGAGCCCTTATTTATTTTCCTAGATTAAGAACTTCTATAGAATGGTTAAATCAACAAACTCCGTTAGGTTTTCATAATAAGATAGAATCTGGGGTTGTAATTGAATAA
>GDMM02
ATGCGTTGATTATGCTCAACTAGTCATAAGGATATTGGAACTCTATATTTGATTCTAGGGGCTTGGGCAGCTATATTAGGCTCCTCTATAAGAACTATTATTCGAATTGAGTTATCTCAACCAGGTAGGTTTCTTGGGGATGATCAACTTTATAATTCTTTAATTACTGCACATGGACTTATTATAATTTTTTTTATAGTAATACCTATTTTAATCGGTGGGTTTGGTAATTGACTTTTACCGTTAATAATTGGTGCCCCAGATATGGCTTTTCCACGATTAAATAATTTTAGGTTTTGATTATTACCACCTTCATTAACTATATTAGTAAGATCATCAATAATTGAATCCGGTGTTGGTACAGGATGGACTATTTATCCACCATTAGCTGATAGAGTTTCTCACTCAGGACCTTGTGTAGATATAGCTATCTTTTCATTGCATATAGCTGGTGCATCATCTATTTTAGGTTCTTTAAATTTTATTTCTACTATTATTAATATGCGAACTAATGGTATAAGTAATGAACGAGTTCCATTATTTGTTTGATCTGTTGTAATTACTACTATCTTATTATTACTTTCATTACCTGTATTAGCAGCAGCTATTACAATGTTATTAACTGATCGTAATTTAAATACTTCATTTTTTGATCCAATGGGTGGTGGAGATCCAGTATTATTTCAACACTTATTTTGATTTTTTGGTCATCCAGAAGTATATATTTTAATTTTACCTGGGTTTGGGGCTGTTTCTCATATTATTTCAAACGGTTCAAAAAAAATTGAACCATTTGGATTACTTGGTATAATTTATGCTATAATTGGTATTGCTATTTTAGGATTTATTGTATGAGCTCATCATATATTTACTGTTGGTTTAGATGTTGATACTCGAGCATACTTTACAGCAGCAACCATAGTTATTGCTGTACCCACTGGAATTAAAGTATTTAGTTGATTAGCTACTATATATGGTTCAAAAGTATTACGATCTCCGTCTATCATGTGAGTTGTAGGATTTATTTTTTTATTCACAACTGGAGGATTGACTGGAATTGTTTTATCTAATTCTTCTTTAGATATTATTCTTCATGATACATATTATGTGGTAGCTCACTTTCATTATGTATTAAGAATGGGGGCTGTATTTGCTATTTTTGCTGCCTTTAATCATTGATTTCCGTTATTTACTGGTTTAGGTTTAAATCCTATTTTATCATTATCTCAATTGATTGTTATATTTTTAGGAGTTAATATAACATTTTTTCCACAACATTTTTTAGGATTGAGTGGTATACCACGACGATATTCAGATTATCCTGATGTTTACATGGATTGAAATGTTGTTTCGTCATTTGGGGCTATTATTACAACTATTGCATCTTTATTATTTATTTATTTATTATGAGAATCTTTAAGATGTCAATGAGCCCTTATTTATTTTCCTAGATTAAGAACTTCTATAGAATGGTTAAATCAACAAACTCCGTTAGGTTTTCATAATAAGATAGAATCTGGGGTTGTAATTGAATAA
>GDMM03
ATGCGTTGATTATGCTCAACTAGTCATAAGGATATTGGAACTCTATATTTGATTCTAGGGGCTTGGGCAGCTATATTAGGCTCCTCTATAAGAACTATTATTCGAATTGAGTTATCTCAACCAGGTAGGTTTCTTGGGGATGATCAACTTTATAATTCTTTAATTACTGCACATGGACTTATTATAATTTTTTTTATAGTAATACCTATTTTAATCGGTGGGTTTGGTAATTGACTTTTACCGTTAATAATTGGTGCCCCAGATATGGCTTTTCCACGATTAAATAATTTTAGGTTTTGATTATTACCACCTTCATTAACTATATTAGTAAGATCATCAATAATTGAATCCGGTGTTGGTACAGGATGGACTATTTATCCACCATTAGCTGATAGAGTTTCTCACTCAGGACCTTGTGTAGATATAGCTATCTTTTCATTGCATATAGCTGGTGCATCATCTATTTTAGGTTCTTTAAATTTTATTTCTACTATTATTAATATGCGAACTAATGGTATAAGTAATGAACGAGTTCCATTATTTGTTTGATCTGTTGTAATTACTACTATCTTATTATTACTTTCATTACCTGTATTAGCAGCAGCTATTACAATGTTATTAACTGATCGTAATTTAAATACTTCATTTTTTGATCCAATGGGTGGTGGAGATCCAGTATTATTTCAACACTTATTTTGATTTTTTGGTCATCCAGAAGTATATATTTTAATTTTACCTGGGTTTGGGGCTGTTTCTCATATTATTTCAAACGGTTCAAAAAAAATTGAACCATTTGGATTACTTGGTATAATTTATGCTATAATTGGTATTGCTATTTTAGGATTTATTGTATGAGCTCATCATATATTTACTGTTGGTTTAGATGTTGATACTCGAGCATACTTTACAGCAGCAACCATAGTTATTGCTGTACCCACTGGAATTAAAGTATTTAGTTGATTAGCTACTATATATGGTTCAAAAGTATTACGATCTCCGTCTATCATGTGAGTTGTAGGATTTATTTTTTTATTCACAACTGGAGGATTGACTGGAATTGTTTTATCTAATTCTTCTTTAGATATTATTCTTCATGATACATATTATGTGGTAGCTCACTTTCATTATGTATTAAGAATGGGGGCTGTATTTGCTATTTTTGCTGCCTTTAATCATTGATTTCCGTTATTTACTGGTTTAGGTTTAAATCCTATTTTATCATTATCTCAATTGATTGTTATATTTTTAGGAGTTAATATAACATTTTTTCCACAACATTTTTTAGGATTGAGTGGTATACCACGACGATATTCAGATTATCCTGATGTTTACATGGATTGAAATGTTGTTTCGTCATTTGGGGCTATTATTACAACTATTGCATCTTTATTATTTATTTATTTATTATGAGAATCTTTAAGATGTCAATGAGCCCTTATTTATTTTCCTAGATTAAGAACTTCTATAGAATGGTTAAATCAACAAACTCCGTTAGGTTTTCATAATAAGATAGAATCTGGGGTTGTAATTGAATAA
>GDMM04
ATGCGTTGATTATGCTCAACTAGTCATAAGGATATTGGAACTCTATATTTGATTCTAGGGGCTTGGGCAGCTATATTAGGCTCCTCTATAAGAACTATTATTCGAATTGAGTTATCTCAACCAGGTAGGTTTCTTGGAGATGATCAACTTTATAATTCTTTAATTACTGCACATGGACTTATTATAATTTTTTTTATAGTAATACCTATTTTAATCGGTGGGTTTGGTAATTGACTTTTACCGTTAATAATTGGTGCCCCAGATATGGCTTTTCCACGATTAAATAATTTTAGGTTTTGATTATTACCACCTTCATTAACTATATTAGTAAGATCATCAATAATTGAATCCGGTGTTGGTACAGGATGGACTATTTATCCACCATTAGCTGATAGAGTTTCTCACTCAGGACCTTGTGTAGATATAGCTATCTTTTCATTGCATATAGCTGGTGCATCATCTATTTTAGGTTCTTTAAATTTTATTTCTACTATTATTAATATACGAACTAATGGTATAAGTAATGAACGAGTTCCATTATTTGTTTGATCTGTTGTAATTACTACTATCTTATTATTACTTTCATTACCTGTATTAGCAGCAGCTATTACAATGTTATTAACTGATCGTAATTTAAATACTTCATTTTTTGATCCAATGGGTGGTGGAGATCCAGTATTATTTCAACACTTATTTTGATTTTTTGGTCATCCAGAAGTATATATTTTAATTTTACCTGGGTTTGGGGCTGTTTCTCATATTATTTCAAACGGTTCAAAAAAAATTGAACCATTTGGATTACTTGGTATAATTTATGCTATAATTGGTATTGCTATTTTAGGATTTATTGTATGAGCTCATCATATATTTACTGTTGGTTTAGATGTTGATACTCGAGCATACTTTACAGCAGCAACCATAGTTATTGCTGTACCCACTGGAATTAAAGTATTTAGTTGATTAGCTACTATATATGGTTCAAAAGTATTACGATCTCCGTCTATCATGTGAGTTGTAGGATTTATTTTTTTATTCACAACTGGAGGATTGACTGGAATTGTTTTATCTAATTCTTCTTTAGATATCATTCTTCATGATACATATTATGTGGTAGCTCACTTTCATTATGTATTAAGAATGGGGGCTGTATTTGCTATTTTTGCTGCCTTTAATCATTGATTTCCGTTATTTACTGGTTTAGGTTTAAATCCTATTTTATCATTATCTCAATTGATTGTTATATTTTTAGGAGTTAATATAACATTTTTTCCACAACATTTTTTAGGATTGAGTGGTATACCACGACGATATTCAGATTATCCTGATGTTTACATGGATTGAAATGTTGTTTCGTCATTTGGGGCTATTATTACAACTATTGCATCTTTATTATTTATTTATTTATTATGAGAATCTTTAAGATGTCAATGAGCCCTTATTTATTTTCCTAGATTAAGAACTTCTATAGAATGGTTAAATCAACAAACTCCGTTAGGTTTTCATAATAAGATAGAATCTGGGGTTGTAATTGGATAA
>GDMM05
ATGCGTTGATTATGCTCAACTAGTCATAAGGATATTGGAACTCTATATTTGATTCTAGGGGCTTGGGCAGCTATATTAGGCTCCTCTATAAGAACTATTATTCGAATTGAGTTATCTCAACCAGGTAGGTTTCTTGGAGATGATCAACTTTATAATTCTTTAATTACTGCACATGGACTTATTATAATTTTTTTTATAGTAATACCTATTTTAATCGGTGGGTTTGGTAATTGACTTTTACCGTTAATAATTGGTGCCCCAGATATGGCTTTTCCACGATTAAATAATTTTAGGTTTTGATTATTACCACCTTCATTAACTATATTAGTAAGATCATCAATAATTGAATCCGGTGTTGGTACAGGATGGACTATTTATCCACCATTAGCTGATAGAGTTTCTCACTCAGGACCTTGTGTAGATATAGCTATCTTTTCATTGCATATAGCTGGTGCATCATCTATTTTAGGTTCTTTAAATTTTATTTCTACTATTATTAATATACGAACTAATGGTATAAGTAATGAACGAGTTCCATTATTTGTTTGATCTGTTGTAATTACTACTATCTTATTATTACTTTCATTACCTGTATTAGCAGCAGCTATTACAATGTTATTAACTGATCGTAATTTAAATACTTCATTTTTTGATCCAATGGGTGGTGGAGATCCAGTATTATTTCAACACTTATTTTGATTTTTTGGTCATCCAGAAGTATATATTTTAATTTTACCTGGGTTTGGGGCTGTTTCTCATATTATTTCAAACGGTTCAAAAAAAATTGAACCATTTGGATTACTTGGTATAATTTATGCTATAATTGGTATTGCTATTTTAGGATTTATTGTATGAGCTCATCATATATTTACTGTTGGTTTAGATGTTGATACTCGAGCATACTTTACAGCAGCAACCATAGTTATTGCTGTACCCACTGGAATTAAAGTATTTAGTTGATTAGCTACTATATATGGTTCAAAAGTATTACGATCTCCGTCTATCATGTGAGTTGTAGGATTTATTTTTTTATTCACAACTGGAGGATTGACTGGAATTGTTTTATCTAATTCTTCTTTAGATATCATTCTTCATGATACATATTATGTGGTAGCTCACTTTCATTATGTATTAAGAATGGGGGCTGTATTTGCTATTTTTGCTGCCTTTAATCATTGATTTCCGTTATTTACTGGTTTAGGTTTAAATCCTATTTTATCATTATCTCAATTGATTGTTATATTTTTAGGAGTTAATATAACATTTTTTCCACAACATTTTTTAGGATTGAGTGGTATACCACGACGATATTCAGATTATCCTGATGTTTACATGGATTGAAATGTTGTTTCGTCATTTGGGGCTATTATTACAACTATTGCATCTTTATTATTTATTTATTTATTATGAGAATCTTTAAGATGTCAATGAGCCCTTATTTATTTTCCTAGATTAAGAACTTCTATAGAATGGTTAAATCAACAAACTCCGTTAGGTTTTCATAATAAGATAGAATCTGGGGTTGTAATTGGATAA
>GDMM06
ATGCGTTGATTATGCTCAACTAGTCATAAGGATATTGGAACTCTATATTTGATTCTAGGGGCTTGGGCAGCTATATTAGGCTCCTCTATAAGAACTATTATTCGAATTGAGTTATCTCAACCAGGTAGGTTTCTTGGAGATGATCAACTTTATAATTCTTTAATTACTGCACATGGACTTATTATAATTTTTTTTATAGTAATACCTATTTTAATCGGTGGGTTTGGTAATTGACTTTTACCGTTAATAATTGGTGCCCCAGATATGGCTTTTCCACGATTAAATAATTTTAGGTTTTGATTATTACCACCTTCATTAACTATATTAGTAAGATCATCAATAATTGAATCCGGTGTTGGTACAGGATGGACTATTTATCCACCATTAGCTGATAGAGTTTCTCACTCAGGACCTTGTGTAGATATAGCTATCTTTTCATTGCATATAGCTGGTGCATCATCTATTTTAGGTTCTTTAAATTTTATTTCTACTATTATTAATATACGAACTAATGGTATAAGTAATGAACGAGTTCCATTATTTGTTTGATCTGTTGTAATTACTACTATCTTATTATTACTTTCATTACCTGTATTAGCAGCAGCTATTACAATGTTATTAACTGATCGTAATTTAAATACTTCATTTTTTGATCCAATGGGTGGTGGAGATCCAGTATTATTTCAACACTTATTTTGATTTTTTGGTCATCCAGAAGTATATATTTTAATTTTACCTGGGTTTGGGGCTGTTTCTCATATTATTTCAAACGGTTCAAAAAAAATTGAACCATTTGGATTACTTGGTATAATTTATGCTATAATTGGTATTGCTATTTTAGGATTTATTGTATGAGCTCATCATATATTTACTGTTGGTTTAGATGTTGATACTCGAGCATACTTTACAGCAGCAACCATAGTTATTGCTGTACCCACTGGAATTAAAGTATTTAGTTGATTAGCTACTATATATGGTTCAAAAGTATTACGATCTCCGTCTATCATGTGAGTTGTAGGATTTATTTTTTTATTCACAACTGGAGGATTGACTGGAATTGTTTTATCTAATTCTTCTTTAGATATCATTCTTCATGATACATATTATGTGGTAGCTCACTTTCATTATGTATTAAGAATGGGGGCTGTATTTGCTATTTTTGCTGCCTTTAATCATTGATTTCCGTTATTTACTGGTTTAGGTTTAAATCCTATTTTATCATTATCTCAATTGATTGTTATATTTTTAGGAGTTAATATAACATTTTTTCCACAACATTTTTTAGGATTGAGTGGTATACCACGACGATATTCAGATTATCCTGATGTTTACATGGATTGAAATGTTGTTTCGTCATTTGGGGCTATTATTACAACTATTGCATCTTTATTATTTATTTATTTATTATGAGAATCTTTAAGATGTCAATGAGCCCTTATTTATTTTCCTAGATTAAGAACTTCTATAGAATGGTTAAATCAACAAACTCCGTTAGGTTTTCATAATAAGATAGAATCTGGGGTTGTAATTGGATAA
>GDMM07
ATGCGTTGATTATGCTCAACTAGTCATAAGGATATTGGAACTCTATATTTGATTCTAGGGGCTTGGGCAGCTATATTAGGCTCCTCTATAAGAACTATTATTCGAATTGAGTTATCTCAACCAGGTAGGTTTCTTGGGGATGATCAACTTTATAATTCTTTAATTACTGCACATGGACTTATTATAATTTTTTTTATAGTAATACCTATTTTAATCGGTGGGTTTGGTAATTGACTTTTACCGTTAATAATTGGTGCCCCAGATATGGCTTTTCCACGATTAAATAATTTTAGGTTTTGATTATTACCACCTTCATTAACTATATTAGTAAGATCATCAATAATTGAATCCGGTGTTGGTACAGGATGGACTATTTATCCACCATTAGCTGATAGAGTTTCTCACTCAGGACCTTGTGTAGATATAGCTATCTTTTCATTGCATATAGCTGGTGCATCATCTATTTTAGGTTCTTTAAATTTTATTTCTACTATTATTAATATGCGAACTAATGGTATAAGTAATGAACGAGTTCCATTATTTGTTTGATCTGTTGTAATTACTACTATCTTATTATTACTTTCATTACCTGTATTAGCAGCAGCTATTACAATGTTATTAACTGATCGTAATTTAAATACTTCATTTTTTGATCCAATGGGTGGTGGAGATCCAGTATTATTTCAACACTTATTTTGATTTTTTGGTCATCCAGAAGTATATATTTTAATTTTACCTGGGTTTGGGGCTGTTTCTCATATTATTTCAAACGGTTCAAAAAAAATTGAACCATTTGGATTACTTGGTATAATTTATGCTATAATTGGTATTGCTATTTTAGGATTTATTGTATGAGCTCATCATATATTTACTGTTGGTTTAGATGTTGATACTCGAGCATACTTTACAGCAGCAACCATAGTTATTGCTGTACCCACTGGAATTAAAGTATTTAGTTGATTAGCTACTATATATGGTTCAAAAGTATTACGATCTCCGTCTATCATGTGAGTTGTAGGATTTATTTTTTTATTCACAACTGGAGGATTGACTGGAATTGTTTTATCTAATTCTTCTTTAGATATTATTCTTCATGATACATATTATGTGGTAGCTCACTTTCATTATGTATTAAGAATGGGGGCTGTATTTGCTATTTTTGCTGCCTTTAATCATTGATTTCCGTTATTTACTGGTTTAGGTTTAAATCCTATTTTATCATTATCTCAATTGATTGTTATATTTTTAGGAGTTAATATAACATTTTTTCCACAACATTTTTTAGGATTGAGTGGTATACCACGACGATATTCAGATTATCCTGATGTTTACATGGATTGAAATGTTGTTTCGTCATTTGGGGCTATTATTACAACTATTGCATCTTTATTATTTATTTATTTATTATGAGAATCTTTAAGATGTCAATGAGCCCTTATTTATTTTCCTAGATTAAGAACTTCTATAGAATGGTTAAATCAACAAACTCCGTTAGGTTTTCATAATAAGATAGAATCTGGGGTTGTAATTGAATAA
>GDMM08
ATGCGTTGATTATGCTCAACTAGTCATAAGGATATTGGAACTCTATATTTGATTCTAGGGGCTTGGGCAGCTATATTAGGCTCCTCTATAAGAACTATTATTCGAATTGAGTTATCTCAACCAGGTAGGTTTCTTGGAGATGATCAACTTTATAATTCTTTAATTACTGCACATGGACTTATTATAATTTTTTTTATAGTAATACCTATTTTAATCGGTGGGTTTGGTAATTGACTTTTACCGTTAATAATTGGTGCCCCAGATATGGCTTTTCCACGATTAAATAATTTTAGGTTTTGATTATTACCACCTTCATTAACTATATTAGTAAGATCATCAATAATTGAATCCGGTGTTGGTACAGGATGGACTATTTATCCACCATTAGCTGATAGAGTTTCTCACTCAGGACCTTGTGTAGATATAGCTATCTTTTCATTGCATATAGCTGGTGCATCATCTATTTTAGGTTCTTTAAATTTTATTTCTACTATTATTAATATACGAACTAATGGTATAAGTAATGAACGAGTTCCATTATTTGTTTGATCTGTTGTAATTACTACTATCTTATTATTACTTTCATTACCTGTATTAGCAGCAGCTATTACAATGTTATTAACTGATCGTAATTTAAATACTTCATTTTTTGATCCAATGGGTGGTGGAGATCCAGTATTATTTCAACACTTATTTTGATTTTTTGGTCATCCAGAAGTATATATTTTAATTTTACCTGGGTTTGGGGCTGTTTCTCATATTATTTCAAACGGTTCAAAAAAAATTGAACCATTTGGATTACTTGGTATAATTTATGCTATAATTGGTATTGCTATTTTAGGATTTATTGTATGAGCTCATCATATATTTACTGTTGGTTTAGATGTTGATACTCGAGCATACTTTACAGCAGCAACCATAGTTATTGCTGTACCCACTGGAATTAAAGTATTTAGTTGATTAGCTACTATATATGGTTCAAAAGTATTACGATCTCCGTCTATCATGTGAGTTGTAGGATTTATTTTTTTATTCACAACTGGAGGATTGACTGGAATTGTTTTATCTAATTCTTCTTTAGATATCATTCTTCATGATACATATTATGTGGTAGCTCACTTTCATTATGTATTAAGAATGGGGGCTGTATTTGCTATTTTTGCTGCCTTTAATCATTGATTTCCGTTATTTACTGGTTTAGGTTTAAATCCTATTTTATCATTATCTCAATTGATTGTTATATTTTTAGGAGTTAATATAACATTTTTTCCACAACATTTTTTAGGATTGAGTGGTATACCACGACGATATTCAGATTATCCTGATGTTTACATGGATTGAAATGTTGTTTCGTCATTTGGGGCTATTATTACAACTATTGCATCTTTATTATTTATTTATTTATTATGAGAATCTTTAAGATGTCAATGAGCCCTTATTTATTTTCCTAGATTAAGAACTTCTATAGAATGGTTAAATCAACAAACTCCGTTAGGTTTTCATAATAAGATAGAATCTGGGGTTGTAATTGGATAA
>GDMM09
ATGCGTTGATTATGCTCAACTAGTCATAAGGATATTGGAACTCTATATTTGATTCTAGGGGCTTGGGCAGCTATATTAGGCTCCTCTATAAGAACTATTATTCGAATTGAGTTATCTCAACCAGGTAGGTTTCTTGGGGATGATCAACTTTATAATTCTTTAATTACTGCACATGGACTTATTATAATTTTTTTTATAGTAATACCTATTTTAATCGGTGGGTTTGGTAATTGACTTTTACCGTTAATAATTGGTGCCCCAGATATGGCTTTTCCACGATTAAATAATTTTAGGTTTTGATTATTACCACCTTCATTAACTATATTAGTAAGATCATCAATAATTGAATCCGGTGTTGGTACAGGATGGACTATTTATCCACCATTAGCTGATAGAGTTTCTCACTCAGGACCTTGTGTAGATATAGCTATCTTTTCATTGCATATAGCTGGTGCATCATCTATTTTAGGTTCTTTAAATTTTATTTCTACTATTATTAATATACGAACTAATGGTATAAGTAATGAACGAGTTCCATTATTTGTTTGATCTGTTGTAATTACTACTATCTTATTATTACTTTCATTACCTGTATTAGCAGCAGCTATTACAATGTTATTAACTGATCGTAATTTAAATACTTCATTTTTTGATCCAATGGGTGGTGGAGATCCAGTATTATTTCAACACTTATTTTGATTTTTTGGTCATCCAGAAGTATATATTTTAATTTTACCTGGGTTTGGGGCTGTTTCTCATATTATTTCAAACGGTTCAAAAAAAATTGAACCATTTGGATTACTTGGTATAATTTATGCTATAATTGGTATTGCTATTTTAGGATTTATTGTATGAGCTCATCATATATTTACTGTTGGTTTAGATGTTGATACTCGAGCATACTTTACAGCAGCAACCATAGTTATTGCTGTACCCACTGGAATTAAAGTATTTAGTTGATTAGCTACTATATATGGTTCAAAAGTATTACGATCTCCGTCTATCATGTGAGTTGTAGGATTTATTTTTTTATTCACAACTGGAGGATTGACTGGAATTGTTTTATCTAATTCTTCTTTAGATATTATTCTTCATGATACATATTATGTGGTAGCTCACTTTCATTATGTATTAAGAATGGGGGCTGTATTTGCTATTTTTGCTGCCTTTAATCATTGATTTCCGTTATTTACTGGTTTAGGCTTAAATCCTATTTTATCATTATCTCAATTGATTGTTATATTTTTAGGAGTTAATATAACATTTTTTCCACAACATTTTTTAGGATTGAGTGGTATACCACGACGATATTCAGATTATCCTGATGTTTACATGGATTGAAATGTTGTTTCGTCATTTGGGGCTATTATTACAACTATTGCATCTTTATTATTTATTTATTTATTATGAGAATCTTTAAGATGTCAATGAGCCCTTATTTATTTTCCTAGATTAAGAACTTCTATAGAATGGTTAAATCAACAAACTCCGTTAGGTTTTCATAATAAGATAGAATCTGGGGTTGTAATTGAATAA
>GDMM10
ATGCGTTGATTATGCTCAACTAGTCATAAGGATATTGGAACTCTATATTTGATTCTAGGGGCTTGGGCAGCTATATTAGGCTCCTCTATAAGAACTATTATTCGAATTGAGTTATCTCAACCAGGTAGGTTTCTTGGGGATGATCAACTTTATAATTCTTTAATTACTGCACATGGACTTATTATAATTTTTTTTATAGTAATACCTATTTTAATCGGTGGGTTTGGTAATTGACTTTTACCGTTAATAATTGGTGCCCCAGATATGGCTTTTCCACGATTAAATAATTTTAGGTTTTGATTATTACCACCTTCATTAACTATATTAGTAAGATCATCAATAATTGAATCCGGTGTTGGTACAGGATGGACTATTTATCCACCATTAGCTGATAGAGTTTCTCACTCAGGACCTTGTGTAGATATAGCTATCTTTTCATTGCATATAGCTGGTGCATCATCTATTTTAGGTTCTTTAAATTTTATTTCTACTATTATTAATATGCGAACTAATGGTATAAGTAATGAACGAGTTCCATTATTTGTTTGATCTGTTGTAATTACTACTATCTTATTATTACTTTCATTACCTGTATTAGCAGCAGCTATTACAATGTTATTAACTGATCGTAATTTAAATACTTCATTTTTTGATCCAATGGGTGGTGGAGATCCAGTATTATTTCAACACTTATTTTGATTTTTTGGTCATCCAGAAGTATATATTTTAATTTTACCTGGGTTTGGGGCTGTTTCTCATATTATTTCAAACGGTTCAAAAAAAATTGAACCATTTGGATTACTTGGTATAATTTATGCTATAATTGGTATTGCTATTTTAGGATTTATTGTATGAGCTCATCATATATTTACTGTTGGTTTAGATGTTGATACTCGAGCATACTTTACAGCAGCAACCATAGTTATTGCTGTACCCACTGGAATTAAAGTATTTAGTTGATTAGCTACTATATATGGTTCAAAAGTATTACGATCTCCGTCTATCATGTGAGTTGTAGGATTTATTTTTTTATTCACAACTGGAGGATTGACTGGAATTGTTTTATCTAATTCTTCTTTAGATATTATTCTTCATGATACATATTATGTGGTAGCTCACTTTCATTATGTATTAAGAATGGGGGCTGTATTTGCTATTTTTGCTGCCTTTAATCATTGATTTCCGTTATTTACTGGTTTAGGTTTAAATCCTATTTTATCATTATCTCAATTGATTGTTATATTTTTAGGAGTTAATATAACATTTTTTCCACAACATTTTTTAGGATTGAGTGGTATACCACGACGATATTCAGATTATCCTGATGTTTACATGGATTGAAATGTTGTTTCGTCATTTGGGGCTATTATTACAACTATTGCATCTTTATTATTTATTTATTTATTATGAGAATCTTTAAGATGTCAATGAGCCCTTATTTATTTTCCTAGATTAAGAACTTCTATAGAATGGTTAAATCAACAAACTCCGTTAGGTTTTCATAATAAGATAGAATCTGGGGTTGTAATTGAATAA
>GDZJ01
ATGCGTTGATTATGCTCAACTAGTCATAAGGATATTGGAACTCTATATTTGATTCTAGGGGCTTGGGCAGCTATATTAGGCTCCTCTATAAGAACTATTATTCGAATTGAGTTATCTCAACCAGGTAGGTTTCTTGGGGATGATCAACTTTATAATTCTTTAATTACTGCACATGGACTTATTATAATTTTTTTTATAGTAATACCTATTTTAATCGGTGGGTTTGGTAATTGACTTTTACCGTTAATAATTGGTGCCCCAGATATGGCTTTTCCACGATTAAATAATTTTAGGTTTTGATTATTACCACCTTCATTAACTATATTAGTAAGATCATCAATAATTGAATCCGGTGTTGGTACAGGATGGACTATTTATCCACCATTAGCTGATAGAGTTTCTCACTCAGGACCTTGTGTAGATATAGCTATCTTTTCATTGCATATAGCTGGTGCATCATCTATTTTAGGTTCTTTAAATTTTATTTCTACTATTATTAATATACGAACTAATGGTATAAGTAATGAACGAGTTCCATTATTTGTTTGATCTGTTGTAATTACTACTATCTTATTATTACTTTCATTACCTGTATTAGCAGCAGCTATTACAATGTTATTAACTGATCGTAATTTAAATACTTCATTTTTTGATCCAATGGGTGGTGGAGATCCAGTATTATTTCAACACTTATTTTGATTTTTTGGTCATCCAGAAGTATATATTTTAATTTTACCTGGGTTTGGGGCTGTTTCTCATATTATTTCAAACGGTTCAAAAAAAATTGAACCATTTGGATTACTTGGTATAATTTATGCTATAATTGGTATTGCTATTTTAGGATTTATTGTATGAGCTCATCATATATTTACTGTTGGTTTAGATGTTGATACTCGAGCATACTTTACAGCAGCAACCATAGTTATTGCTGTACCCACTGGAATTAAAGTATTTAGTTGATTAGCTACTATATATGGTTCAAAAGTATTACGATCTCCGTCTATCATGTGAGTTGTAGGATTTATTTTTTTATTCACAACTGGAGGATTGACTGGAATTGTTTTATCTAATTCTTCTTTAGATATCATTCTTCATGATACATATTATGTGGTAGCTCACTTTCATTATGTATTAAGAATGGGGGCTGTATTTGCTATTTTTGCTGCCTTTAATCATTGATTTCCGTTATTTACTGGTTTAGGTTTAAATCCTATTTTATCATTATCTCAATTGATTGTTATATTTTTAGGAGTTAATATAACATTTTTTCCACAACATTTTTTAGGATTGAGTGGTATACCACGACGATATTCAGATTATCCTGATGTTTACATGGATTGAAATGTTGTTTCGTCATTTGGGGCTATTATTACAACTATTGCATCTTTATTATTTATTTATTTATTATGAGAATCTTTAAGATGTCAATGAGCCCTTATTTATTTTCCTAGATTAAGAACTTCTATAGAATGGTTAAATCAACAAACTCCGTTAGGTTTTCATAATAAGATAGAATCTGGGGTTGTAATTGGATAA
>GDZJ02
ATGCGTTGATTATGCTCAACTAGTCATAAGGATATTGGAACTCTATATTTGATTCTAGGGGCTTGGGCAGCTATATTAGGCTCCTCTATAAGAACTATTATTCGAATTGAGTTATCTCAACCAGGTAGGTTTCTTGGGGATGATCAACTTTATAATTCTTTAATTACTGCACATGGACTTATTATAATTTTTTTTATAGTAATACCTATTTTAATCGGTGGGTTTGGTAATTGACTTTTACCGTTAATAATTGGTGCCCCAGATATGGCTTTTCCACGATTAAATAATTTTAGGTTTTGATTATTACCACCTTCATTAACTATATTAGTAAGATCATCAATAATTGAATCCGGTGTTGGTACAGGATGGACTATTTATCCACCATTAGCTGATAGAGTTTCTCACTCAGGACCTTGTGTAGATATAGCTATCTTTTCATTGCATATAGCTGGTGCATCATCTATTTTAGGTTCTTTAAATTTTATTTCTACTATTATTAATATACGAACTAATGGTATAAGTAATGAACGAGTTCCATTATTTGTTTGATCTGTTGTAATTACTACTATCTTATTATTACTTTCATTACCTGTATTAGCAGCAGCTATTACAATGTTATTAACTGATCGTAATTTAAATACTTCATTTTTTGATCCAATGGGTGGTGGAGATCCAGTATTATTTCAACACTTATTTTGATTTTTTGGTCATCCAGAAGTATATATTTTAATTTTACCTGGGTTTGGGGCTGTTTCTCATATTATTTCAAACGGTTCAAAAAAAATTGAACCATTTGGATTACTTGGTATAATTTATGCTATAATTGGTATTGCTATTTTAGGATTTATTGTATGAGCTCATCATATATTTACTGTTGGTTTAGATGTTGATACTCGAGCATACTTTACAGCAGCAACCATAGTTATTGCTGTACCCACTGGAATTAAAGTATTTAGTTGATTAGCTACTATATATGGTTCAAAAGTATTACGATCTCCGTCTATCATGTGAGTTGTAGGATTTATTTTTTTATTCACAACTGGAGGATTGACTGGAATTGTTTTATCTAATTCTTCTTTAGATATCATTCTTCATGATACATATTATGTGGTAGCTCACTTTCATTATGTATTAAGAATGGGGGCTGTATTTGCTATTTTTGCTGCCTTTAATCATTGATTTCCGTTATTTACTGGTTTAGGTTTAAATCCTATTTTATCATTATCTCAATTGATTGTTATATTTTTAGGAGTTAATATAACATTTTTTCCACAACATTTTTTAGGATTGAGTGGTATACCACGACGATATTCAGATTATCCTGATGTTTACATGGATTGAAATGTTGTTTCGTCATTTGGGGCTATTATTACAACTATTGCATCTTTATTATTTATTTATTTATTATGAGAATCTTTAAGATGTCAATGAGCCCTTATTTATTTTCCTAGATTAAGAACTTCTATAGAATGGTTAAATCAACAAACTCCGTTAGGTTTTCATAATAAGATAGAATCTGGGGTTGTAATTGGATAA
>GDZJ03
ATGCGTTGATTATGCTCAACTAGTCATAAGGATATTGGAACTCTATATTTGATTCTAGGGGCTTGGGCAGCTATATTAGGCTCCTCTATAAGAACTATTATTCGAATTGAGTTATCTCAACCAGGTAGGTTTCTTGGAGATGATCAACTTTATAATTCTTTAATTACTGCACATGGACTTATTATAATTTTTTTTATAGTAATACCTATTTTAATCGGTGGGTTTGGTAATTGACTTTTACCGTTAATAATTGGTGCCCCAGATATGGCTTTTCCACGATTAAATAATTTTAGGTTTTGATTATTACCACCTTCATTAACTATATTAGTAAGATCATCAATAATTGAATCCGGTGTTGGTACAGGATGGACTATTTATCCACCATTAGCTGATAGAGTTTCTCACTCAGGACCTTGTGTAGATATAGCTATCTTTTCATTGCATATAGCTGGTGCATCATCTATTTTAGGTTCTTTAAATTTTATTTCTACTATTATTAATATACGAACTAATGGTATAAGTAATGAACGAGTTCCATTATTTGTTTGATCTGTTGTAATTACTACTATCTTATTATTACTTTCATTACCTGTATTAGCAGCAGCTATTACAATGTTATTAACTGATCGTAATTTAAATACTTCATTTTTTGATCCAATGGGTGGTGGAGATCCAGTATTATTTCAACACTTATTTTGATTTTTTGGTCATCCAGAAGTATATATTTTAATTTTACCTGGGTTTGGGGCTGTTTCTCATATTATTTCAAACGGTTCAAAAAAAATTGAACCATTTGGATTACTTGGTATAATTTATGCTATAATTGGTATTGCTATTTTAGGATTTATTGTATGAGCTCATCATATATTTACTGTTGGTTTAGATGTTGATACTCGAGCATACTTTACAGCAGCAACCATAGTTATTGCTGTACCCACTGGAATTAAAGTATTTAGTTGATTAGCTACTATATATGGTTCAAAAGTATTACGATCTCCGTCTATCATGTGAGTTGTAGGATTTATTTTTTTATTCACAACTGGAGGATTGACTGGAATTGTTTTATCTAATTCTTCTTTAGATATCATTCTTCATGATACATATTATGTGGTAGCTCACTTTCATTATGTATTAAGAATGGGGGCTGTATTTGCTATTTTTGCTGCCTTTAATCATTGATTTCCGTTATTTACTGGTTTAGGTTTAAATCCTATTTTATCATTATCTCAATTGATTGTTATATTTTTAGGAGTTAATATAACATTTTTTCCACAACATTTTTTAGGATTGAGTGGTATACCACGACGATATTCAGATTATCCTGATGTTTACATGGATTGAAATGTTGTTTCGTCATTTGGGGCTATTATTACAACTATTGCATCTTTATTATTTATTTATTTATTATGAGAATCTTTAAGATGTCAATGAGCCCTTATTTATTTTCCTAGATTAAGAACTTCTATAGAATGGTTAAATCAACAAACTCCGTTAGGTTTTCATAATAAGATAGAATCTGGGGTTGTAATTGGATAA
>GDZJ04
ATGCGTTGATTATGCTCAACTAGTCATAAGGATATTGGAACTCTATATTTGATTCTAGGGGCTTGGGCAGCTATATTAGGCTCCTCTATAAGAACTATTATTCGAATTGAGTTATCTCAACCAGGTAGGTTTCTTGGGGATGATCAACTTTATAATTCTTTAATTACTGCACATGGACTTATTATAATTTTTTTTATAGTAATACCTATTTTAATCGGTGGGTTTGGTAATTGACTTTTACCGTTAATAATTGGTGCCCCAGATATGGCTTTTCCACGATTAAATAATTTTAGGTTTTGATTATTACCACCTTCATTAACTATATTAGTAAGATCATCAATAATTGAATCCGGTGTTGGTACAGGATGGACTATTTATCCACCATTAGCTGATAGAGTTTCTCACTCAGGACCTTGTGTAGATATAGCTATCTTTTCATTGCATATAGCTGGTGCATCATCTATTTTAGGTTCTTTAAATTTTATTTCTACTATTATTAATATACGAACTAATGGTATAAGTAATGAACGAGTTCCATTATTTGTTTGATCTGTTGTAATTACTACTATCTTATTATTACTTTCATTACCTGTATTAGCAGCAGCTATTACAATGTTATTAACTGATCGTAATTTAAATACTTCATTTTTTGATCCAATGGGTGGTGGAGATCCAGTATTATTTCAACACTTATTTTGATTTTTTGGTCATCCAGAAGTATATATTTTAATTTTACCTGGGTTTGGGGCTGTTTCTCATATTATTTCAAACGGTTCAAAAAAAATTGAACCATTTGGATTACTTGGTATAATTTATGCTATAATTGGTATTGCTATTTTAGGATTTATTGTATGGGCTCATCATATATTTACTGTTGGTTTAGATGTTGATACTCGAGCATACTTTACAGCAGCAACCATAGTTATTGCTGTACCCACTGGAATTAAAGTATTTAGTTGATTAGCTACTATATATGGTTCAAAAGTATTACGATCTCCGTCTATCATGTGAGTTGTAGGATTTATTTTTTTATTCACAACTGGAGGATTGACTGGAATTGTTTTATCTAATTCTTCTTTAGATATCATTCTTCATGATACATATTATGTGGTAGCTCACTTTCATTATGTATTAAGAATGGGGGCTGTATTTGCTATTTTTGCTGCCTTTAATCATTGATTTCCGTTATTTACTGGTTTAGGTTTAAATCCTATTTTATCATTATCTCAATTGATTGTTATATTTTTAGGAGTTAATATAACATTTTTTCCACAACATTTTTTAGGATTGAGTGGTATACCACGACGATATTCAGATTATCCTGATGTTTACATGGATTGAAATGTTGTTTCGTCATTTGGGGCTATTATTACAACTATTGCATCTTTATTATTTATTTATTTATTATGAGAATCTTTAAGATGTCAATGAGCCCTTATTTATTTTCCTAGATTAAGAACTTCTATAGAATGGTTAAATCAACAAACTCCGTTAGGTTTTCATAATAAGATAGAATCTGGGGTTGTAATTGGATAA
>GDZJ05
ATGCGTTGATTATGCTCAACTAGTCATAAGGATATTGGAACTCTATATTTGATTCTAGGGGCTTGGGCAGCTATATTAGGCTCCTCTATAAGAACTATTATTCGAATTGAGTTATCTCAACCAGGTAGGTTTCTTGGGGATGATCAACTTTATAATTCTTTAATTACTGCACATGGACTTATTATAATTTTTTTTATAGTAATACCTATTTTAATCGGTGGGTTTGGTAATTGACTTTTACCGTTAATAATTGGTGCCCCAGATATGGCTTTTCCACGATTAAATAATTTTAGGTTTTGATTATTACCACCTTCATTAACTATATTAGTAAGATCATCAATAATTGAATCCGGTGTTGGTACAGGATGGACTATTTATCCACCATTAGCTGATAGAGTTTCTCACTCAGGACCTTGTGTAGATATAGCTATCTTTTCATTGCATATAGCTGGTGCATCATCTATTTTAGGTTCTTTAAATTTTATTTCTACTATTATTAATATACGAACTAATGGTATAAGTAATGAACGAGTTCCATTATTTGTTTGATCTGTTGTAATTACTACTATCTTATTATTACTTTCATTACCTGTATTAGCAGCAGCTATTACAATGTTATTAACTGATCGTAATTTAAATACTTCATTTTTTGATCCAATGGGTGGTGGAGATCCAGTATTATTTCAACACTTATTTTGATTTTTTGGTCATCCAGAAGTATATATTTTAATTTTACCTGGGTTTGGAGCTGTTTCTCATATTATTTCAAACGGTTCAAAAAAAATTGAACCATTTGGATTACTTGGTATAATTTATGCTATAATTGGTATTGCTATTTTAGGATTTATTGTATGGGCTCATCATATATTTACTGTTGGTTTAGATGTTGATACTCGAGCATACTTTACAGCAGCAACCATAGTTATTGCTGTACCCACTGGAATTAAAGTATTTAGTTGATTAGCTACTATATATGGTTCAAAAGTATTACGATCTCCGTCTATCATGTGAGTTGTAGGATTTATTTTTTTATTCACAACTGGAGGATTGACTGGAATTGTTTTATCTAATTCTTCTTTAGATATCATTCTTCATGATACATATTATGTGGTAGCTCACTTTCATTATGTATTAAGAATGGGGGCTGTATTTGCTATTTTTGCTGCCTTTAATCATTGATTTCCGTTATTTACTGGTTTAGGTTTAAATCCTATTTTATCATTATCTCAATTGATTGTTATATTTTTAGGAGTTAATATAACATTTTTTCCACAACATTTTTTAGGATTGAGTGGTATACCACGACGATATTCAGATTATCCTGATGTTTACATGGATTGAAATGTTGTTTCGTCATTTGGGGCTATTATTACAACTATTGCATCTTTATTATTTATTTATTTATTATGAGAATCTTTAAGATGTCAATGAGCCCTTATTTATTTTCCTAGATTAAGAACTTCTATAGAATGGTTAAATCAACAAACTCCGTTAGGTTTTCATAATAAGATAGAATCTGGGGTTGTAATTGGATAA
>GDZJ06
ATGCGTTGATTATGCTCAACTAGTCATAAGGATATTGGAACTCTATATTTGATTCTAGGGGCTTGGGCAGCTATATTAGGCTCCTCTATAAGAACTATTATTCGAATTGAGTTATCTCAACCAGGTAGGTTTCTTGGAGATGATCAACTTTATAATTCTTTAATTACTGCACATGGACTTATTATAATTTTTTTTATAGTAATACCTATTTTAATCGGTGGGTTTGGTAATTGACTTTTACCGTTAATAATTGGTGCCCCAGATATGGCTTTTCCACGATTAAATAATTTTAGGTTTTGATTATTACCACCTTCATTAACTATATTAGTAAGATCATCAATAATTGAATCCGGTGTTGGTACAGGATGGACTATTTATCCACCATTAGCTGATAGAGTTTCTCACTCAGGACCTTGTGTAGATATAGCTATCTTTTCATTGCATATAGCTGGTGCATCATCTATTTTAGGTTCTTTAAATTTTATTTCTACTATTATTAATATACGAACTAATGGTATAAGTAATGAACGAGTTCCATTATTTGTTTGATCTGTTGTAATTACTACTATCTTATTATTACTTTCATTACCTGTATTAGCAGCAGCTATTACAATGTTATTAACTGATCGTAATTTAAATACTTCATTTTTTGATCCAATGGGTGGTGGAGATCCAGTATTATTTCAACACTTATTTTGATTTTTTGGTCATCCAGAAGTATATATTTTAATTTTACCTGGGTTTGGGGCTGTTTCTCATATTATTTCAAACGGTTCAAAAAAAATTGAACCATTTGGATTACTTGGTATAATTTATGCTATAATTGGTATTGCTATTTTAGGATTTATTGTATGAGCTCATCATATATTTACTGTTGGTTTAGATGTTGATACTCGAGCATACTTTACAGCAGCAACCATAGTTATTGCTGTACCCACTGGAATTAAAGTATTTAGTTGATTAGCTACTATATATGGTTCAAAAGTATTACGATCTCCGTCTATCATGTGAGTTGTAGGATTTATTTTTTTATTCACAACTGGAGGATTGACTGGAATTGTTTTATCTAATTCTTCTTTAGATATCATTCTTCATGATACATATTATGTGGTAGCTCACTTTCATTATGTATTAAGAATGGGGGCTGTATTTGCTATTTTTGCTGCCTTTAATCATTGATTTCCGTTATTTACTGGTTTAGGTTTAAATCCTATTTTATCATTATCTCAATTGATTGTTATATTTTTAGGAGTTAATATAACATTTTTTCCACAACATTTTTTAGGATTGAGTGGTATACCACGACGATATTCAGATTATCCTGATGTTTACATGGATTGAAATGTTGTTTCGTCATTTGGGGCTATTATTACAACTATTGCATCTTTATTATTTATTTATTTATTATGAGAATCTTTAAGATGTCAATGAGCCCTTATTTATTTTCCTAGATTAAGAACTTCTATAGAATGGTTAAATCAACAAACTCCGTTAGGTTTTCATAATAAGATAGAATCTGGGGTTGTAATTGGATAA
>GDZJ07
ATGCGTTGATTATGCTCAACTAGTCATAAGGATATTGGAACTCTATATTTGATTCTAGGGGCTTGGGCAGCTATATTAGGCTCCTCTATAAGAACTATTATTCGAATTGAGTTATCTCAACCAGGTAGGTTTCTTGGGGATGATCAACTTTATAATTCTTTAATTACTGCACATGGACTTATTATAATTTTTTTTATAGTAATACCTATTTTAATCGGTGGGTTTGGTAATTGACTTTTACCGTTAATAATTGGTGCCCCAGATATGGCTTTTCCACGATTAAATAATTTTAGGTTTTGATTATTACCACCTTCATTAACTATATTAGTAAGATCATCAATAATTGAATCCGGTGTTGGTACAGGATGGACTATTTATCCACCATTAGCTGATAGAGTTTCTCACTCAGGACCTTGTGTAGATATAGCTATCTTTTCATTGCATATAGCTGGTGCATCATCTATTTTAGGTTCTTTAAATTTTATTTCTACTATTATTAATATACGAACTAATGGTATAAGTAATGAACGAGTTCCATTATTTGTTTGATCTGTTGTAATTACTACTATCTTATTATTACTTTCATTACCTGTATTAGCAGCAGCTATTACAATGTTATTAACTGATCGTAATTTAAATACTTCATTTTTTGATCCAATGGGTGGTGGAGATCCAGTATTATTTCAACACTTATTTTGATTTTTTGGTCATCCAGAAGTATATATTTTAATTTTACCTGGGTTTGGAGCTGTTTCTCATATTATTTCAAACGGTTCAAAAAAAATTGAACCATTTGGATTACTTGGTATAATTTATGCTATAATTGGTATTGCTATTTTAGGATTTATTGTATGGGCTCATCATATATTTACTGTTGGTTTAGATGTTGATACTCGAGCATACTTTACAGCAGCAACCATAGTTATTGCTGTACCCACTGGAATTAAAGTATTTAGTTGATTAGCTACTATATATGGTTCAAAAGTATTACGATCTCCGTCTATCATGTGAGTTGTAGGATTTATTTTTTTATTCACAACTGGAGGATTGACTGGAATTGTTTTATCTAATTCTTCTTTAGATATCATTCTTCATGATACATATTATGTGGTAGCTCACTTTCATTATGTATTAAGAATGGGGGCTGTATTTGCTATTTTTGCTGCCTTTAATCATTGATTTCCGTTATTTACTGGTTTAGGTTTAAATCCTATTTTATCATTATCTCAATTGATTGTTATATTTTTAGGAGTTAATATAACATTTTTTCCACAACATTTTTTAGGATTGAGTGGTATACCACGACGATATTCAGATTATCCTGATGTTTACATGGATTGAAATGTTGTTTCGTCATTTGGGGCTATTATTACAACTATTGCATCTTTATTATTTATTTATTTATTATGAGAATCTTTAAGATGTCAATGAGCCCTTATTTATTTTCCTAGATTAAGAACTTCTATAGAATGGTTAAATCAACAAACTCCGTTAGGTTTTCATAATAAGATAGAATCTGGGGTTGTAATTGGATAA
>GDZJ08
ATGCGTTGATTATGCTCAACTAGTCATAAGGATATTGGAACTCTATATTTGATTCTAGGGGCTTGGGCAGCTATATTAGGCTCCTCTATAAGAACTATTATTCGAATTGAGTTATCTCAACCAGGTAGGTTTCTTGGGGATGATCAACTTTATAATTCTTTAATTACTGCACATGGACTTATTATAATTTTTTTTATAGTAATACCTATTTTAATCGGTGGGTTTGGTAATTGACTTTTACCGTTAATAATTGGTGCCCCAGATATGGCTTTTCCACGATTAAATAATTTTAGGTTTTGATTATTACCACCTTCATTAACTATATTAGTAAGATCATCAATAATTGAATCCGGTGTTGGTACAGGATGGACTATTTATCCACCATTAGCTGATAGAGTTTCTCACTCAGGACCTTGTGTAGATATAGCTATCTTTTCATTGCATATAGCTGGTGCATCATCTATTTTAGGTTCTTTAAATTTTATTTCTACTATTATTAATATACGAACTAATGGTATAAGTAATGAACGAGTTCCATTATTTGTTTGATCTGTTGTAATTACTACTATCTTATTATTACTTTCATTACCTGTATTAGCAGCAGCTATTACAATGTTATTAACTGATCGTAATTTAAATACTTCATTTTTTGATCCAATGGGTGGTGGAGATCCAGTATTATTTCAACACTTATTTTGATTTTTTGGTCATCCAGAAGTATATATTTTAATTTTACCTGGGTTTGGGGCTGTTTCTCATATTATTTCAAACGGTTCAAAAAAAATTGAACCATTTGGATTACTTGGTATAATTTATGCTATAATTGGTATTGCTATTTTAGGATTTATTGTATGAGCTCATCATATATTTACTGTTGGTTTAGATGTTGATACTCGAGCATACTTTACAGCAGCAACCATAGTTATTGCTGTACCCACTGGAATTAAAGTATTTAGTTGATTAGCTACTATATATGGTTCAAAAGTATTACGATCTCCGTCTATCATGTGAGTTGTAGGATTTATTTTTTTATTCACAACTGGAGGATTGACTGGAATTGTTTTATCTAATTCTTCTTTAGATATCATTCTTCATGATACATATTATGTGGTAGCTCACTTTCATTATGTATTAAGAATGGGGGCTGTATTTGCTATTTTTGCTGCCTTTAATCATTGATTTCCGTTATTTACTGGTTTAGGTTTAAATCCTATTTTATCATTATCTCAATTGATTGTTATATTTTTAGGAGTTAATATAACATTTTTTCCACAACATTTTTTAGGATTGAGTGGTATACCACGACGATATTCAGATTATCCTGATGTTTACATGGATTGAAATGTTGTTTCGTCATTTGGGGCTATTATTACAACTATTGCATCTTTATTATTTATTTATTTATTATGAGAATCTTTAAGATGTCAATGAGCCCTTATTTATTTTCCTAGATTAAGAACTTCTATAGAATGGTTAAATCAACAAACTCCGTTAGGTTTTCATAATAAGATAGAATCTGGGGTTGTAATTGAATAA
>GDZJ09
ATGCGTTGATTATGCTCAACTAGTCATAAGGATATTGGAACTCTATATTTGATTCTAGGGGCTTGGGCAGCTATATTAGGCTCCTCTATAAGAACTATTATTCGAATTGAGTTATCTCAACCAGGTAGGTTTCTTGGAGATGATCAACTTTATAATTCTTTAATTACTGCACATGGACTTATTATAATTTTTTTTATAGTAATACCTATTTTAATCGGTGGGTTTGGTAATTGACTTTTACCGTTAATAATTGGTGCCCCAGATATGGCTTTTCCACGATTAAATAATTTTAGGTTTTGATTATTACCACCTTCATTAACTATATTAGTAAGATCATCAATAATTGAATCCGGTGTTGGTACAGGATGGACTATTTATCCACCATTAGCTGATAGAGTTTCTCACTCAGGACCTTGTGTAGATATAGCTATCTTTTCATTGCATATAGCTGGTGCATCATCTATTTTAGGTTCTTTAAATTTTATTTCTACTATTATTAATATACGAACTAATGGTATAAGTAATGAACGAGTTCCATTATTTGTTTGATCTGTTGTAATTACTACTATCTTATTATTACTTTCATTACCTGTATTAGCAGCAGCTATTACAATGTTATTAACTGATCGTAATTTAAATACTTCATTTTTTGATCCAATGGGTGGTGGAGATCCAGTATTATTTCAACACTTATTTTGATTTTTTGGTCATCCAGAAGTATATATTTTAATTTTACCTGGGTTTGGGGCTGTTTCTCATATTATTTCAAACGGTTCAAAAAAAATTGAACCATTTGGATTACTTGGTATAATTTATGCTATAATTGGTATTGCTATTTTAGGATTTATTGTATGAGCTCATCATATATTTACTGTTGGTTTAGATGTTGATACTCGAGCATACTTTACAGCAGCAACCATAGTTATTGCTGTACCCACTGGAATTAAAGTATTTAGTTGATTAGCTACTATATATGGTTCAAAAGTATTACGATCTCCGTCTATCATGTGAGTTGTAGGATTTATTTTTTTATTCACAACTGGAGGATTGACTGGAATTGTTTTATCTAATTCTTCTTTAGATATCATTCTTCATGATACATATTATGTGGTAGCTCACTTTCATTATGTATTAAGAATGGGGGCTGTATTTGCTATTTTTGCTGCCTTTAATCATTGATTTCCGTTATTTACTGGTTTAGGTTTAAATCCTATTTTATCATTATCTCAATTGATTGTTATATTTTTAGGAGTTAATATAACATTTTTTCCACAACATTTTTTAGGATTGAGTGGTATACCACGACGATATTCAGATTATCCTGATGTTTACATGGATTGAAATGTTGTTTCGTCATTTGGGGCTATTATTACAACTATTGCATCTTTATTATTTATTTATTTATTATGAGAATCTTTAAGATGTCAATGAGCCCTTATTTATTTTCCTAGATTAAGAACTTCTATAGAATGGTTAAATCAACAAACTCCGTTAGGTTTTCATAATAAGATAGAATCTGGGGTTGTAATTGGATAA
>GDZJ10
ATGCGTTGATTATGCTCAACTAGTCATAAGGATATTGGAACTCTATATTTGATTCTAGGGGCTTGGGCAGCTATATTAGGCTCCTCTATAAGAACTATTATTCGAATTGAGTTATCTCAACCAGGTAGGTTTCTTGGGGATGATCAACTTTATAATTCTTTAATTACTGCACATGGACTTATTATAATTTTTTTTATAGTAATACCTATTTTAATCGGTGGGTTTGGTAATTGACTTTTACCGTTAATAATTGGTGCCCCAGATATGGCTTTTCCACGATTAAATAATTTTAGGTTTTGATTATTACCACCTTCATTAACTATATTAGTAAGATCATCAATAATTGAATCCGGTGTTGGTACAGGATGGACTATTTATCCACCATTAGCTGATAGAGTTTCTCACTCAGGACCTTGTGTAGATATAGCTATCTTTTCATTGCATATAGCTGGTGCATCATCTATTTTAGGTTCTTTAAATTTTATTTCTACTATTATTAATATACGAACTAATGGTATAAGTAATGAACGAGTTCCATTATTTGTTTGATCTGTTGTAATTACTACTATCTTATTATTACTTTCATTACCTGTATTAGCAGCAGCTATTACAATGTTATTAACTGATCGTAATTTAAATACTTCATTTTTTGATCCAATGGGTGGTGGAGATCCAGTATTATTTCAACACTTATTTTGATTTTTTGGTCATCCAGAAGTATATATTTTAATTTTACCTGGATTTGGGGCTGTTTCTCATATTATTTCAAACGGTTCAAAAAAAATTGAACCATTTGGATTACTTGGTATAATTTATGCTATAATTGGTATTGCTATTTTAGGATTTATTGTATGAGCTCATCATATATTTACTGTTGGTTTAGATGTTGATACTCGAGCATACTTTACAGCAGCAACCATAGTTATTGCTGTACCCACTGGAATTAAAGTATTTAGTTGATTAGCTACTATATATGGTTCAAAAGTATTACGATCTCCGTCTATCATGTGAGTTGTAGGATTTATTTTTTTATTCACAACTGGAGGATTGACTGGAATTGTTTTATCTAATTCTTCTTTAGATATCATTCTTCATGATACATATTATGTGGTAGCTCACTTTCATTATGTATTAAGAATGGGGGCTGTATTTGCTATTTTTGCTGCCTTTAATCATTGATTTCCGTTATTTACTGGTTTAGGTTTAAATCCTATTTTATCATTATCTCAATTGATTGTTATATTTTTAGGAGTTAATATAACATTTTTTCCACAACATTTTTTAGGATTGAGTGGTATACCACGACGATATTCAGATTATCCTGATGTTTACATGGATTGAAATGTTGTTTCGTCATTTGGGGCTATTATTACAACTATTGCATCTTTATTATTTATTTATTTATTATGAGAATCTTTAAGATGTCAATGAGCCCTTATTTATTTTCCTAGATTAAGAACTTCTATAGAATGGTTAAATCAACAAACTCCGTTAGGTTTTCATAATAAGATAGAATCTGGGGTTGTAATTGGATAA
>GXGG01
ATGCGTTGATTATGCTCAACTAGTCATAAGGATATTGGAACTCTATATTTGATTCTAGGGGCTTGGGCAGCTATATTAGGCTCCTCTATAAGAACTATTATTCGAATTGAGTTATCTCAACCAGGTAGGTTTCTTGGGGATGACCAACTTTATAATTCTTTAATTACTGCACATGGACTTATTATAATTTTTTTTATAGTAATACCTATTTTAATCGGTGGGTTTGGTAATTGACTTTTACCGTTAATAATTGGTGCCCCAGATATGGCTTTTCCTCGATTAAATAATTTTAGGTTTTGATTATTACCACCTTCATTAACTATATTAGTAAGATCATCAATAATTGAATCCGGTGTTGGTACAGGATGGACTATTTATCCACCATTAGCTGATAGAGTTTCTCACTCAGGACCTTGTGTAGATATAGCTATCTTTTCATTGCATATAGCTGGTGCATCATCTATTTTAGGTTCTTTAAATTTTATTTCTACTATTATTAATATGCGAACTAATGGTATAAGTAATGAACGAGTTCCATTATTTGTTTGATCTGTTGTAATTACTACTATCTTATTATTACTTTCATTACCTGTATTAGCAGCAGCTATTACAATGTTATTAACTGATCGTAATTTAAATACTTCATTTTTTGATCCAATGGGTGGTGGAGATCCAGTATTATTTCAACACTTATTTTGATTTTTTGGTCATCCAGAAGTATATATTTTAATTTTACCTGGGTTTGGGGCTGTTTCTCATATTATTTCAAATGGTTCAAAAAAAATTGAACCATTTGGATTACTTGGTATAATTTATGCTATAATTGGTATTGCTATTTTAGGATTTATTGTATGAGCTCATCATATATTTACTGTTGGTTTAGATGTTGATACTCGAGCATACTTTACAGCAGCAACCATAGTTATTGCTGTACCCACTGGAATTAAAGTATTTAGTTGATTAGCTACTATATATGGTTCAAAAGTATTACGATCTCCGTCTATCATGTGAGTTGTAGGATTTATTTTTTTATTCACGACTGGAGGATTGACTGGAATTGTTTTATCTAATTCTTCTTTAGATATTATTCTTCATGATACATATTATGTGGTAGCTCACTTTCATTATGTATTAAGAATGGGGGCTGTATTTGCTATTTTTGCTGCCTTTAATCATTGATTTCCGTTATTTACTGGTTTAGGTTTAAATCCTATTTTATCATTATCTCAATTGATTGTTATATTTTTAGGAGTTAATATAACATTTTTTCCACAACATTTTTTAGGATTGAGTGGTATACCACGACGATATTCAGATTATCCTGATGTTTACATGGATTGAAATGTTGTTTCGTCATTTGGGGCTATTATTACAACTATTGCATCTTTATTATTTATTTATTTATTATGAGAATCTTTAAGATGTCAATGAGCCCTTATTTATTTTCCTAGATTAAGAACTTCTATAGAATGGTTAAATCAACAAACTCCGTTAGGTTTTCATAATAAGATAGAATCTGGGGTTGTAATTGAATAA
>GXGG02
ATGCGTTGATTATGCTCAACTAGTCATAAGGATATTGGAACTCTATATTTGATTCTAGGGGCTTGGGCAGCTATATTAGGCTCCTCTATAAGAACTATTATTCGAATTGAGTTATCTCAACCAGGTAGGTTTCTTGGGGATGATCAACTTTATAATTCTTTAATTACTGCACATGGACTTATTATAATTTTTTTTATAGTAATACCTATTTTAATCGGTGGGTTTGGTAATTGACTTTTACCGTTAATAATTGGTGCCCCAGATATGGCTTTTCCACGATTAAATAATTTTAGGTTTTGATTATTACCACCTTCATTAACTATATTAGTAAGATCATCAATAATTGAATCCGGTGTTGGTACAGGATGGACTATTTATCCACCATTAGCTGATAGAGTTTCTCACTCAGGACCTTGTGTAGATATAGCTATCTTTTCATTGCATATAGCTGGTGCATCATCTATTTTAGGTTCTTTAAATTTTATTTCTACTATTATTAATATGCGAACTAATGGTATAAGTAATGAACGAGTTCCATTATTTGTTTGATCTGTTGTAATTACTACTATCTTATTATTACTTTCATTACCTGTATTAGCAGCAGCTATTACAATGTTATTAACTGATCGTAATTTAAATACTTCATTTTTTGATCCAATGGGTGGTGGAGATCCAGTATTATTTCAACACTTATTTTGATTTTTTGGTCATCCAGAAGTATATATTTTAATTTTACCTGGGTTTGGGGCTGTTTCTCATATTATTTCAAACGGTTCAAAAAAAATTGAACCATTTGGATTACTTGGTATAATTTATGCTATAATTGGTATTGCTATTTTAGGATTTATTGTATGAGCTCATCATATATTTACTGTTGGTTTAGATGTTGATACTCGAGCATACTTTACAGCAGCAACCATAGTTATTGCTGTACCCACTGGAATTAAAGTATTTAGTTGATTAGCTACTATATATGGTTCAAAAGTATTACGATCTCCGTCTATCATGTGAGTTGTAGGATTTATTTTTTTATTCACAACTGGAGGATTGACTGGAATTGTTTTATCTAATTCTTCTTTAGATATTATTCTTCATGATACATATTATGTGGTAGCTCACTTTCATTATGTATTAAGAATGGGGGCTGTATTTGCTATTTTTGCTGCCTTTAATCATTGATTTCCGTTATTTACTGGTTTAGGTTTAAATCCTATTTTATCATTATCTCAATTGATTGTTATATTTTTAGGAGTTAATATAACATTTTTTCCACAACATTTTTTAGGATTGAGCGGTATACCACGACGATATTCAGATTATCCTGATGTTTACATGGATTGAAATGTTGTTTCGTCATTTGGGGCTATTATTACAACTATTGCATCTTTATTATTTATTTATTTATTATGAGAATCTTTAAGATGTCAATGAGCCCTTATTTATTTTCCTAGATTAAGAACTTCTATAGAATGGTTAAATCAACAAACTCCGTTAGGTTTTCATAATAAGATAGAATCTGGGGTTGTAATTGAATAA
>GXGG03
ATGCGTTGATTATGCTCAACTAGTCATAAGGATATTGGAACTCTATATTTGATTCTAGGGGCTTGGGCAGCTATATTAGGCTCCTCTATAAGAACTATTATTCGAATTGAGTTATCTCAACCAGGTAGGTTTCTTGGGGATGATCAACTTTATAATTCTTTAATTACTGCACATGGACTTATTATAATTTTTTTTATAGTAATACCTATTTTAATCGGTGGGTTTGGTAATTGACTTTTACCGTTAATAATTGGTGCCCCAGATATGGCTTTTCCACGATTAAATAATTTTAGGTTTTGATTATTACCACCTTCATTAACTATATTAGTAAGATCATCAATAATTGAATCCGGTGTTGGTACAGGATGGACTATTTATCCACCATTAGCTGATAGAGTTTCTCACTCAGGACCTTGTGTAGATATAGCTATCTTTTCATTGCATATAGCTGGTGCATCATCTATTTTAGGTTCTTTAAATTTTATTTCTACTATTATTAATATGCGAACTAATGGTATAAGTAATGAACGAGTTCCATTATTTGTTTGATCTGTTGTAATTACTACTATCTTATTATTACTTTCATTACCTGTATTAGCAGCAGCTATTACAATGTTATTAACTGATCGTAATTTAAATACTTCATTTTTTGATCCAATGGGTGGTGGAGATCCAGTATTATTTCAACACTTATTTTGATTTTTTGGTCATCCAGAAGTATATATTTTAATTTTACCTGGGTTTGGGGCTGTTTCTCATATTATTTCAAACGGTTCAAAAAAAATTGAACCATTTGGATTACTTGGTATAATTTATGCTATAATTGGTATTGCTATTTTAGGATTTATTGTATGAGCTCATCATATATTTACTGTTGGTTTAGATGTTGATACTCGAGCATACTTTACAGCAGCAACCATAGTTATTGCTGTACCCACTGGAATTAAAGTATTTAGTTGATTAGCTACTATATATGGTTCAAAAGTATTACGATCTCCGTCTATCATGTGAGTTGTAGGATTTATTTTTTTATTCACAACTGGAGGATTGACTGGAATTGTTTTATCTAATTCTTCTTTAGATATTATTCTTCATGATACATATTATGTGGTAGCTCACTTTCATTATGTATTAAGAATGGGGGCTGTATTTGCTATTTTTGCTGCCTTTAATCATTGATTTCCGTTATTTACTGGTTTAGGTTTAAATCCTATTTTATCATTATCTCAATTGATTGTTATATTTTTAGGAGTTAATATAACATTTTTTCCACAACATTTTTTAGGATTGAGTGGTATACCACGACGATATTCAGATTATCCTGATGTTTACATGGATTGAAATGTTGTTTCGTCATTTGGGGCTATTATTACAACTATTGCATCTTTATTATTTATTTATTTATTATGAGAATCTTTAAGATGTCAATGAGCCCTTATTTATTTTCCTAGATTAAGAACTTCTATAGAATGGTTAAATCAACAAACTCCGTTAGGTTTTCATAATAAGATAGAATCTGGGGTTGTAATTGAATAA
>GXGG04
ATGCGTTGATTATGCTCAACTAGTCATAAGGATATTGGAACTCTATATTTGATTCTAGGGGCTTGGGCAGCTATATTAGGCTCCTCTATAAGAACTATTATTCGAATTGAGTTATCTCAACCAGGTAGGTTTCTTGGGGATGATCAACTTTATAATTCTTTAATTACTGCACATGGACTTATTATAATTTTTTTTATAGTAATACCTATTTTAATCGGTGGGTTTGGTAATTGACTTTTACCGTTAATAATTGGTGCCCCAGATATGGCTTTTCCACGATTAAATAATTTTAGGTTTTGATTATTACCACCTTCATTAACTATATTAGTAAGATCATCAATAATTGAATCCGGTGTTGGTACAGGATGGACTATTTATCCACCATTAGCTGATAGAGTTTCTCACTCAGGACCTTGTGTAGATATAGCTATCTTTTCATTGCATATAGCTGGTGCATCATCTATTTTAGGTTCTTTAAATTTTATTTCTACTATTATTAATATGCGAACTAATGGTATAAGTAATGAACGAGTTCCATTATTTGTTTGATCTGTTGTAATTACTACTATCTTATTATTACTTTCATTACCTGTATTAGCAGCAGCTATTACAATGTTATTAACTGATCGTAATTTAAATACTTCATTTTTTGATCCAATGGGTGGTGGAGATCCAGTATTATTTCAACACTTATTTTGATTTTTTGGTCATCCAGAAGTATATATTTTAATTTTACCTGGGTTTGGGGCTGTTTCTCATATTATTTCAAACGGTTCAAAAAAAATTGAACCATTTGGATTACTTGGTATAATTTATGCTATAATTGGTATTGCTATTTTAGGATTTATTGTATGAGCTCATCATATATTTACTGTTGGTTTAGATGTTGATACTCGAGCATACTTTACAGCAGCAACCATAGTTATTGCTGTACCCACTGGAATTAAAGTATTTAGTTGATTAGCTACTATATATGGTTCAAAAGTATTACGATCTCCGTCTATCATGTGAGTTGTAGGATTTATTTTTTTATTCACAACTGGAGGATTGACTGGAATTGTTTTATCTAATTCTTCTTTAGATATTATTCTTCATGATACATATTATGTGGTAGCTCACTTTCATTATGTATTAAGAATGGGGGCTGTATTTGCTATTTTTGCTGCCTTTAATCATTGATTTCCGTTATTTACTGGTTTAGGTTTAAATCCTATTTTATCATTATCTCAATTGATTGTTATATTTTTAGGAGTTAATATAACATTTTTTCCACAACATTTTTTAGGATTGAGTGGTATACCACGACGATATTCAGATTATCCTGATGTTTACATGGATTGAAATGTTGTTTCGTCATTTGGGGCTATTATTACAACTATTGCATCTTTATTATTTATTTATTTATTATGAGAATCTTTAAGATGTCAATGAGCCCTTATTTATTTTCCTAGATTAAGAACTTCTATAGAATGGTTAAATCAACAAACTCCGTTAGGTTTTCATAATAAGATAGAATCTGGGGTTGTAATTGAATAA
>GXGG05
ATGCGTTGATTATGCTCAACTAGTCATAAGGATATTGGAACTCTATATTTGATTCTAGGGGCTTGGGCAGCTATATTAGGCTCCTCTATAAGAACTATTATTCGAATTGAGTTATCTCAACCAGGTAGGTTTCTTGGGGATGATCAACTTTATAATTCTTTAATTACTGCACATGGACTTATTATAATTTTTTTTATAGTAATACCTATTTTAATCGGTGGGTTTGGTAATTGACTTTTACCGTTAATAATTGGTGCCCCAGATATGGCTTTTCCACGATTAAATAATTTTAGGTTTTGATTATTACCACCTTCATTAACTATATTAGTAAGATCATCAATAATTGAATCCGGTGTTGGTACAGGATGGACTATTTATCCACCATTAGCTGATAGAGTTTCTCACTCAGGACCTTGTGTAGATATAGCTATCTTTTCATTGCATATAGCTGGTGCATCATCTATTTTAGGTTCTTTAAATTTTATTTCTACTATTATTAATATGCGAACTAATGGTATAAGTAATGAACGAGTTCCATTATTTGTTTGATCTGTTGTAATTACTACTATCTTATTATTACTTTCATTACCTGTATTAGCAGCAGCTATTACAATGTTATTAACTGATCGTAATTTAAATACTTCATTTTTTGATCCAATGGGTGGTGGAGATCCAGTATTATTTCAACACTTATTTTGATTTTTTGGTCATCCAGAAGTATATATTTTAATTTTACCTGGGTTTGGGGCTGTTTCTCATATTATTTCAAACGGTTCAAAAAAAATTGAACCATTTGGATTACTTGGTATAATTTATGCTATAATTGGTATTGCTATTTTAGGATTTATTGTATGAGCTCATCATATATTTACTGTTGGTTTAGATGTTGATACTCGAGCATACTTTACAGCAGCAACCATAGTTATTGCTGTACCCACTGGAATTAAAGTATTTAGTTGATTAGCTACTATATATGGTTCAAAAGTATTACGATCTCCGTCTATCATGTGAGTTGTAGGATTTATTTTTTTATTCACAACTGGAGGATTGACTGGAATTGTTTTATCTAATTCTTCTTTAGATATTATTCTTCATGATACATATTATGTGGTAGCTCACTTTCATTATGTATTAAGAATGGGGGCTGTATTTGCTATTTTTGCTGCCTTTAATCATTGATTTCCGTTATTTACTGGTTTAGGTTTAAATCCTATTTTATCATTATCTCAATTGATTGTTATATTTTTAGGAGTTAATATAACATTTTTTCCACAACATTTTTTAGGATTGAGTGGTATACCACGACGATATTCAGATTATCCTGATGTTTACATGGATTGAAATGTTGTTTCGTCATTTGGGGCTATTATTACAACTATTGCATCTTTATTATTTATTTATTTATTATGAGAATCTTTAAGATGTCAATGAGCCCTTATTTATTTTCCTAGATTAAGAACTTCTATAGAATGGTTAAATCAACAAACTCCGTTAGGTTTTCATAATAAGATAGAATCTGGGGTTGTAATTGAATAA
>GXGG06
ATGCGTTGATTATGCTCAACTAGTCATAAGGATATTGGAACTCTATATTTGATTCTAGGGGCTTGGGCAGCTATATTAGGCTCCTCTATAAGAACTATTATTCGAATTGAGTTATCTCAACCAGGTAGGTTTCTTGGAGATGATCAACTTTATAATTCTTTAATTACTGCACATGGACTTATTATAATTTTTTTTATAGTAATACCTATTTTAATCGGTGGGTTTGGTAATTGACTTTTACCGTTAATAATTGGTGCCCCAGATATGGCTTTTCCACGATTAAATAATTTTAGGTTTTGATTATTACCACCTTCATTAACTATATTAGTAAGATCATCAATAATTGAATCCGGTGTTGGTACAGGATGGACTATTTATCCACCATTAGCTGATAGAGTTTCTCACTCAGGACCTTGTGTAGATATAGCTATCTTTTCATTGCATATAGCTGGTGCATCATCTATTTTAGGTTCTTTAAATTTTATTTCTACTATTATTAATATACGAACTAATGGTATAAGTAATGAACGAGTTCCATTATTTGTTTGATCTGTTGTAATTACTACTATCTTATTATTACTTTCATTACCTGTATTAGCAGCAGCTATTACAATGTTATTAACTGATCGTAATTTAAATACTTCATTTTTTGATCCAATGGGTGGTGGAGATCCAGTATTATTTCAACACTTATTTTGATTTTTTGGTCATCCAGAAGTATATATTTTAATTTTACCTGGGTTTGGGGCTGTTTCTCATATTATTTCAAACGGTTCAAAAAAAATTGAACCATTTGGATTACTTGGTATAATTTATGCTATAATTGGTATTGCTATTTTAGGATTTATTGTATGAGCTCATCATATATTTACTGTTGGTTTAGATGTTGATACTCGAGCATACTTTACAGCAGCAACCATAGTTATTGCTGTACCCACTGGAATTAAAGTATTTAGTTGATTAGCTACTATATATGGTTCAAAAGTATTACGATCTCCGTCTATCATGTGAGTTGTAGGATTTATTTTTTTATTCACAACTGGAGGATTGACTGGAATTGTTTTATCTAATTCTTCTTTAGATATCATTCTTCATGATACATATTATGTGGTAGCTCACTTTCATTATGTATTAAGAATGGGGGCTGTATTTGCTATTTTTGCTGCCTTTAATCATTGATTTCCGTTATTTACTGGTTTAGGTTTAAATCCTATTTTATCATTATCTCAATTGATTGTTATATTTTTAGGAGTTAATATAACATTTTTTCCACAACATTTTTTAGGATTGAGTGGTATACCACGACGATATTCAGATTATCCTGATGTTTACATGGATTGAAATGTTGTTTCGTCATTTGGGGCTATTATTACAACTATTGCATCTTTATTATTTATTTATTTATTATGAGAATCTTTAAGATGTCAATGAGCCCTTATTTATTTTCCTAGATTAAGAACTTCTATAGAATGGTTAAATCAACAAACTCCGTTAGGTTTTCATAATAAGATAGAATCTGGGGTTGTAATTGGATAA
>GXGG07
ATGCGTTGATTATGCTCAACTAGTCATAAGGATATTGGAACTCTATATTTGATTCTAGGGGCTTGGGCAGCTATATTAGGCTCCTCTATAAGAACTATTATTCGAATTGAGTTATCTCAACCAGGTAGGTTTCTTGGGGATGATCAACTTTATAATTCTTTAATTACTGCACATGGACTTATTATAATTTTTTTTATAGTAATACCTATTTTAATCGGTGGGTTTGGTAATTGACTTTTACCGTTAATAATTGGTGCCCCAGATATGGCTTTTCCACGATTAAATAATTTTAGGTTTTGATTATTACCACCTTCATTAACTATATTAGTAAGATCATCAATAATTGAATCCGGTGTTGGTACAGGATGGACTATTTATCCACCATTAGCTGATAGAGTTTCTCACTCAGGACCTTGTGTAGATATAGCTATCTTTTCATTGCATATAGCTGGTGCATCATCTATTTTAGGTTCTTTAAATTTTATTTCTACTATTATTAATATGCGAACTAATGGTATAAGTAATGAACGAGTTCCATTATTTGTTTGATCTGTTGTAATTACTACTATCTTATTATTACTTTCATTACCTGTATTAGCAGCAGCTATTACAATGTTATTAACTGATCGTAATTTAAATACTTCATTTTTTGATCCAATGGGTGGTGGAGATCCAGTATTATTTCAACACTTATTTTGATTTTTTGGTCATCCAGAAGTATATATTTTAATTTTACCTGGGTTTGGGGCTGTTTCTCATATTATTTCAAACGGTTCAAAAAAAATTGAACCATTTGGATTACTTGGTATAATTTATGCTATAATTGGTATTGCTATTTTAGGATTTATTGTATGAGCTCATCATATATTTACTGTTGGTTTAGATGTTGATACTCGAGCATACTTTACAGCAGCAACCATAGTTATTGCTGTACCCACTGGAATTAAAGTATTTAGTTGATTAGCTACTATATATGGTTCAAAAGTATTACGATCTCCGTCTATCATGTGAGTTGTAGGATTTATTTTTTTATTCACAACTGGAGGATTGACTGGAATTGTTTTATCTAATTCTTCTTTAGATATTATTCTTCATGATACATATTATGTGGTAGCTCACTTTCATTATGTATTAAGAATGGGGGCTGTATTTGCTATTTTTGCTGCCTTTAATCATTGATTTCCGTTATTTACTGGTTTAGGTTTAAATCCTATTTTATCATTATCTCAATTGATTGTTATATTTTTAGGAGTTAATATAACATTTTTTCCACAACATTTTTTAGGATTGAGTGGTATACCACGACGATATTCAGATTATCCTGATGTTTACATGGATTGAAATGTTGTTTCGTCATTTGGGGCTATTATTACAACTATTGCATCTTTATTATTTATTTATTTATTATGAGAATCTTTAAGATGTCAATGAGCCCTTATTTATTTTCCTAGATTAAGAACTTCTATAGAATGGTTAAATCAACAAACTCCGTTAGGTTTTCATAATAAGATAGAATCTGGGGTTGTAATTGAATAA
>GXGG08
ATGCGTTGATTATGCTCAACTAGTCATAAGGATATTGGAACTCTATATTTGATTCTAGGGGCTTGGGCAGCTATATTAGGCTCCTCTATAAGAACTATTATTCGAATTGAGTTATCTCAACCAGGTAGGTTTCTTGGGGATGATCAACTTTATAATTCTTTAATTACTGCACATGGACTTATTATAATTTTTTTTATAGTAATACCTATTTTAATCGGTGGGTTTGGTAATTGACTTTTACCGTTAATAATTGGTGCCCCAGATATGGCTTTTCCACGATTAAATAATTTTAGGTTTTGATTATTACCACCTTCATTAACTATATTAGTAAGATCATCAATAATTGAATCCGGTGTTGGTACAGGATGGACTATTTATCCACCATTAGCTGATAGAGTTTCTCACTCAGGACCTTGTGTAGATATAGCTATCTTTTCATTGCATATAGCTGGTGCATCATCTATTTTAGGTTCTTTAAATTTTATTTCTACTATTATTAATATGCGAACTAATGGTATAAGTAATGAACGAGTTCCATTATTTGTTTGATCTGTTGTAATTACTACTATCTTATTATTACTTTCATTACCTGTATTAGCAGCAGCTATTACAATGTTATTAACTGATCGTAATTTAAATACTTCATTTTTTGATCCAATGGGTGGTGGAGATCCAGTATTATTTCAACACTTATTTTGATTTTTTGGTCATCCAGAAGTATATATTTTAATTTTACCTGGGTTTGGGGCTGTTTCTCATATTATTTCAAATGGTTCAAAAAAAATTGAACCATTTGGATTACTTGGTATAATTTATGCTATAATTGGTATTGCTATTTTAGGATTTATTGTATGAGCTCATCATATATTTACTGTTGGTTTAGATGTTGATACTCGAGCATACTTTACAGCAGCAACCATAGTTATTGCTGTACCCACTGGAATTAAAGTATTTAGTTGATTAGCTACTATATATGGTTCAAAAGTATTACGATCTCCGTCTATCATGTGAGTTGTAGGATTTATTTTTTTATTCACGACTGGAGGATTGACTGGAATTGTTTTATCTAATTCTTCTTTAGATATTATTCTTCATGATACATATTATGTGGTAGCTCACTTTCATTATGTATTAAGAATGGGGGCTGTATTTGCTATTTTTGCTGCCTTTAATCATTGATTTCCGTTATTTACTGGTTTAGGTTTAAATCCTATTTTATCATTATCTCAATTGATTGTTATATTTTTAGGAGTTAATATAACATTTTTTCCACAACATTTTTTAGGATTGAGTGGTATACCACGACGATATTCAGATTATCCTGATGTTTACATGGATTGAAATGTTGTTTCGTCATTTGGGGCTATTATTACAACTATTGCATCTTTATTATTTATTTATTTATTATGAGAATCTTTAAGATGTCAATGAGCCCTTATTTATTTTCCTAGATTAAGAACTTCTATAGAATGGTTAAATCAACAAACTCCGTTAGGTTTTCATAATAAGATAGAATCTGGGGTTGTAATTGAATAA
>GXGG09
ATGCGTTGATTATGCTCAACTAGTCATAAGGATATTGGAACTCTATATTTGATTCTAGGGGCTTGGGCAGCTATATTAGGCTCCTCTATAAGAACTATTATTCGAATTGAGTTATCTCAACCAGGTAGGTTTCTTGGGGATGATCAACTTTATAATTCTTTAATTACTGCACATGGACTTATTATAATTTTTTTTATAGTAATACCTATTTTAATCGGTGGGTTTGGTAATTGACTTTTACCGTTAATAATTGGTGCCCCAGATATGGCTTTTCCACGATTAAATAATTTTAGGTTTTGATTATTACCACCTTCATTAACTATATTAGTAAGATCATCAATAATTGAATCCGGTATTGGTACAGGATGGACTATTTATCCACCATTAGCTGATAGAGTTTCTCACTCAGGACCTTGTGTAGATATAGCTATCTTTTCATTGCATATAGCTGGTGCATCATCTATTTTAGGTTCTTTAAATTTTATTTCTACTATTATTAATATGCGAACTAATGGTATAAGTAATGAACGAGTTCCATTATTTGTTTGATCTGTTGTAATTACTACTATCTTATTATTACTTTCATTACCTGTATTAGCAGCAGCTATTACAATGTTATTAACTGATCGTAATTTAAATACTTCATTTTTTGATCCAATGGGTGGTGGAGATCCAGTATTATTTCAACACTTATTTTGATTTTTTGGTCATCCAGAAGTATATATTTTAATTTTACCTGGGTTTGGGGCTGTTTCTCATATTATTTCAAACGGTTCAAAAAAAATTGAACCATTTGGATTACTTGGTATAATTTATGCTATAATTGGTATTGCTATTTTAGGATTTATTGTATGAGCTCATCATATATTTACTGTTGGTTTAGATGTTGATACTCGAGCATACTTTACAGCAGCAACCATAGTTATTGCTGTACCCACTGGAATTAAAGTATTTAGTTGATTAGCTACTATATATGGTTCAAAAGTATTACGATCTCCGTCTATCATGTGAGTTGTAGGATTTATTTTTTTATTCACAACTGGAGGATTGACTGGAATTGTTTTATCTAATTCTTCTTTAGATATTATTCTTCATGATACATATTATGTGGTAGCTCACTTTCATTATGTATTAAGAATGGGGGCTGTATTTGCTATTTTTGCTGCCTTTAATCATTGATTTCCGTTATTTACTGGTTTAGGTTTAAATCCTATTTTATCATTATCTCAATTGATTGTTATATTTTTAGGAGTTAATATAACATTTTTTCCACAACATTTTTTAGGATTGAGTGGTATACCACGACGATATTCAGATTATCCTGATGTTTACATGGATTGAAATGTTGTTTCGTCATTTGGGGCTATTATTACAACTATTGCATCTTTATTATTTATTTATTTATTATGAGAATCTTTAAGATGTCAATGAGCCCTTATTTATTTTCCTAGATTAAGAACTTCTATAGAATGGTTAAATCAACAAACTCCGTTAGGTTTTCATAATAAGATAGAATCTGGGGTTGTAATTGAATAA
>GXGG10
ATGCGTTGATTATGCTCAACTAGTCATAAGGATATTGGAACTCTATATTTGATTCTAGGGGCTTGGGCAGCTATATTAGGCTCCTCTATAAGAACTATTATTCGAATTGAGTTATCTCAACCAGGTAGGTTTCTTGGGGATGATCAACTTTATAATTCTTTAATTACTGCACATGGACTTATTATAATTTTTTTTATAGTAATACCTATTTTAATCGGTGGGTTTGGTAATTGACTTTTACCGTTAATAATTGGTGCCCCAGATATGGCTTTTCCACGATTAAATAATTTTAGGTTTTGATTATTACCACCTTCATTAACTATATTAGTAAGATCATCAATAATTGAATCCGGTGTTGGTACAGGATGGACTATTTATCCACCATTAGCTGATAGAGTTTCTCACTCAGGACCTTGTGTAGATATAGCTATCTTTTCATTGCATATAGCTGGTGCATCATCTATTTTAGGTTCTTTAAATTTTATTTCTACTATTATTAATATGCGAACTAATGGTATAAGTAATGAACGAGTTCCATTATTTGTTTGATCTGTTGTAATTACTACTATCTTATTATTACTTTCATTACCTGTATTAGCAGCAGCTATTACAATGTTATTAACTGATCGTAATTTAAATACTTCATTTTTTGATCCAATGGGTGGTGGAGATCCAGTATTATTTCAACACTTATTTTGATTTTTTGGTCATCCAGAAGTATATATTTTAATTTTACCTGGGTTTGGGGCTGTTTCTCATATTATTTCAAACGGTTCAAAAAAAATTGAACCATTTGGATTACTTGGTATAATTTATGCTATAATTGGTATTGCTATTTTAGGATTTATTGTATGAGCTCATCATATATTTACTGTTGGTTTAGATGTTGATACTCGGGCATACTTTACAGCAGCAACCATAGTTATTGCTGTACCCACTGGAATTAAAGTATTTAGTTGATTAGCTACTATATATGGTTCAAAAGTATTACGATCTCCGTCTATCATATGAGTTGTAGGATTTATTTTTTTATTCACAACTGGAGGATTGACTGGAATTGTTTTATCTAATTCTTCTTTAGATATTATTCTTCATGATACATATTATGTGGTAGCTCACTTTCATTATGTATTAAGAATGGGGGCTGTATTTGCTATTTTTGCTGCCTTTAATCATTGATTTCCGTTATTTACTGGTTTAGGTTTAAATCCTATTTTATCATTATCTCAATTGATTGTTATATTTTTAGGAGTTAATATAACATTTTTTCCACAACATTTTTTAGGATTGAGTGGTATACCACGACGATATTCAGATTATCCTGATGTTTACATGGATTGAAATGTTGTTTCGTCATTTGGGGCTATTATTACAACTATTGCATCTTTATTATTTATTTATTTATTATGAGAATCTTTAAGATGTCAATGAGCCCTTATTTATTTTCCTAGATTAAGAACTTCTATAGAATGGTTAAATCAACAAACTCCGTTAGGTTTTCATAATAAGATAGAATCTGGGGTTGTAATTGAATAA
>GXLZ01
ATGCGTTGATTATGCTCAACTAGTCATAAGGATATTGGAACTCTATATTTGATTCTAGGGGCTTGGGCAGCTATATTAGGCTCCTCTATAAGAACTATTATTCGAATTGAGTTATCTCAACCAGGTAGGTTTCTTGGGGATGATCAACTTTATAATTCTTTAATTACTGCACATGGACTTATTATAATTTTTTTTATAGTAATACCTATTTTAATCGGTGGGTTTGGTAATTGACTTTTACCGTTAATAATTGGTGCCCCAGATATGGCTTTTCCACGATTAAATAATTTTAGGTTTTGATTATTACCACCTTCATTAACTATATTAGTAAGATCATCAATAATTGAATCCGGTGTTGGTACAGGATGGACTATTTATCCACCATTAGCTGATAGAGTTTCTCACTCAGGACCTTGTGTAGATATAGCTATCTTTTCATTGCATATAGCTGGTGCATCATCTATTTTAGGTTCTTTAAATTTTATTTCTACTATTATTAATATGCGAACTAATGGTATAAGTAATGAACGAGTTCCATTATTTGTTTGATCTGTTGTAATTACTACTATCTTATTATTACTTTCATTACCTGTATTAGCAGCAGCTATTACAATGTTATTAACTGATCGTAATTTAAATACTTCATTTTTTGATCCAATGGGTGGTGGAGATCCAGTATTATTTCAACACTTATTTTGATTTTTTGGTCATCCAGAAGTATATATTTTAATTTTACCTGGGTTTGGGGCTGTTTCTCATATTATTTCAAATGGTTCAAAAAAAATTGAACCATTTGGATTACTTGGTATAATTTATGCTATAATTGGTATTGCTATTTTAGGATTTATTGTATGAGCTCATCATATATTTACTGTTGGTTTAGATGTTGATACTCGAGCATACTTTACAGCAGCAACCATAGTTATTGCTGTACCCACTGGAATTAAAGTATTTAGTTGATTAGCTACTATATATGGTTCAAAAGTATTACGATCTCCGTCTATCATGTGAGTTGTAGGATTTATTTTTTTATTCACGACTGGAGGATTGACTGGAATTGTTTTATCTAATTCTTCTTTAGATATTATTCTTCATGATACATATTATGTGGTAGCTCACTTTCATTATGTATTAAGAATGGGGGCTGTATTTGCTATTTTTGCTGCCTTTAATCATTGATTTCCGTTATTTACTGGTTTAGGTTTAAATCCTATTTTATCATTATCTCAATTGATTGTTATATTTTTAGGAGTTAATATAACATTTTTTCCACAACATTTTTTAGGATTGAGTGGTATACCACGACGATATTCAGATTATCCTGATGTTTACATGGATTGAAATGTTGTTTCGTCATTTGGGGCTATTATTACAACTATTGCATCTTTATTATTTATTTATTTATTATGAGAATCTTTAAGATGTCAATGAGCCCTTATTTATTTTCCTAGATTAAGAACTTCTATAGAATGGTTAAATCAACAAACTCCGTTAGGTTTTCATAATAAGATAGAATCTGGGGTTGTAATTGAATAA
>GXLZ02
ATGCGTTGATTATGCTCAACTAGTCATAAGGATATTGGAACTCTATATTTGATTCTAGGGGCTTGGGCAGCTATATTAGGCTCCTCTATAAGAACTATTATTCGAATTGAGTTATCTCAACCAGGTAGGTTTCTTGGGGATGATCAACTTTATAATTCTTTAATTACTGCACATGGACTTATTATAATTTTTTTTATAGTAATACCTATTTTAATCGGTGGGTTTGGTAATTGACTTTTACCGTTAATAATTGGTGCCCCAGATATGGCTTTTCCACGATTAAATAATTTTAGGTTTTGATTATTACCACCTTCATTAACTATATTAGTAAGATCATCAATAATTGAATCCGGTGTTGGTACAGGATGGACTATTTATCCACCATTAGCTGATAGAGTTTCTCACTCAGGACCTTGTGTAGATATAGCTATCTTTTCATTGCATATAGCTGGTGCATCATCTATTTTAGGTTCTTTAAATTTTATTTCTACTATTATTAATATGCGAACTAATGGTATAAGTAATGAACGAGTTCCATTATTTGTTTGATCTGTTGTAATTACTACTATCTTATTATTACTTTCATTACCTGTATTAGCAGCAGCTATTACAATGTTATTAACTGATCGTAATTTAAATACTTCATTTTTTGATCCAATGGGTGGTGGAGATCCAGTATTATTTCAACACTTATTTTGATTTTTTGGTCATCCAGAAGTATATATTTTAATTTTACCTGGGTTTGGGGCTGTTTCTCATATTATTTCAAATGGTTCAAAAAAAATTGAACCATTTGGATTACTTGGTATAATTTATGCTATAATTGGTATTGCTATTTTAGGATTTATTGTATGAGCTCATCATATATTTACTGTTGGTTTAGATGTTGATACTCGAGCATACTTTACAGCAGCAACCATAGTTATTGCTGTACCCACTGGAATTAAAGTATTTAGTTGATTAGCTACTATATATGGTTCAAAAGTATTACGATCTCCGTCTATCATGTGAGTTGTAGGATTTATTTTTTTATTCACGACTGGAGGATTGACTGGAATTGTTTTATCTAATTCTTCTTTAGATATTATTCTTCATGATACATATTATGTGGTAGCTCACTTTCATTATGTATTAAGAATGGGGGCTGTATTTGCTATTTTTGCTGCCTTTAATCATTGATTTCCGTTATTTACTGGTTTAGGTTTAAATCCTATTTTATCATTATCTCAATTGATTGTTATATTTTTAGGAGTTAATATAACATTTTTTCCACAACATTTTTTAGGATTGAGTGGTATACCACGACGATATTCAGATTATCCTGATGTTTACATGGATTGAAATGTTGTTTCGTCATTTGGGGCTATTATTACAACTATTGCATCTTTATTATTTATTTATTTATTATGAGAATCTTTAAGATGTCAATGAGCCCTTATTTATTTTCCTAGATTAAGAACTTCTATAGAATGGTTAAATCAACAAACTCCGTTAGGTTTTCATAATAAGATAGAATCTGGGGTTGTAATTGAATAA
>GXLZ03
ATGCGTTGATTATGCTCAACTAGTCATAAGGATATTGGAACTCTATATTTGATTCTAGGGGCTTGGGCAGCTATATTAGGCTCCTCTATAAGAACTATTATTCGAATTGAGTTATCTCAACCAGGTAGGTTTCTTGGGGATGATCAACTTTATAATTCTTTAATTACTGCACATGGACTTATTATAATTTTTTTTATAGTAATACCTATTTTAATCGGTGGGTTTGGTAATTGACTTTTACCGTTAATAATTGGTGCCCCAGATATGGCTTTTCCACGATTAAATAATTTTAGGTTTTGATTATTACCACCTTCATTAACTATATTAGTAAGATCATCAATAATTGAATCCGGTGTTGGTACAGGATGGACTATTTATCCACCATTAGCTGATAGAGTTTCTCACTCAGGACCTTGTGTAGATATAGCTATCTTTTCATTGCATATAGCTGGTGCATCATCTATTTTAGGTTCTTTAAATTTTATTTCTACTATTATTAATATGCGAACTAATGGTATAAGTAATGAACGAGTTCCATTATTTGTTTGATCTGTTGTAATTACTACTATCTTATTATTACTTTCATTACCTGTATTAGCAGCAGCTATTACAATGTTATTAACTGATCGTAATTTAAATACTTCATTTTTTGATCCAATGGGTGGTGGAGATCCAGTATTATTTCAACACTTATTTTGATTTTTTGGTCATCCAGAAGTATATATTTTAATTTTACCTGGGTTTGGGGCTGTTTCTCATATTATTTCAAACGGTTCAAAAAAAATTGAACCATTTGGATTACTTGGTATAATTTATGCTATAATTGGTATTGCTATTTTAGGATTTATTGTATGAGCTCATCATATATTTACTGTTGGTTTAGATGTTGATACTCGAGCATACTTTACAGCAGCAACCATAGTTATTGCTGTACCCACTGGAATTAAAGTATTTAGTTGATTAGCTACTATATATGGTTCAAAAGTATTACGATCTCCGTCTATCATGTGAGTTGTAGGATTTATTTTTTTATTCACAACTGGAGGATTGACTGGAATTGTTTTATCTAATTCTTCTTTAGATATTATTCTTCATGATACATATTATGTGGTAGCTCACTTTCATTATGTATTAAGAATGGGGGCTGTATTTGCTATTTTTGCTGCCTTTAATCATTGATTTCCGTTATTTACTGGTTTAGGTTTAAATCCTATTTTATCATTATCTCAATTGATTGTTATATTTTTAGGAGTTAATATAACATTTTTTCCACAACATTTTTTAGGATTGAGTGGTATACCACGACGATATTCAGATTATCCTGATGTTTACATGGATTGAAATGTTGTTTCGTCATTTGGGGCTATTATTACAACTATTGCATCTTTATTATTTATTTATTTATTATGAGAATCTTTAAGATGTCAATGAGCCCTTATTTATTTTCCTAGATTAAGAACTTCTATAGAATGGTTAAATCAACAAACTCCGTTAGGTTTTCATAATAAGATAGAATCTGGGGTTGTAATTGAATAA
>GXLZ04
ATGCGTTGATTATGCTCAACTAGTCATAAGGATATTGGAACTCTATATTTGATTCTAGGGGCTTGGGCAGCTATATTAGGCTCCTCTATAAGAACTATTATTCGAATTGAATTATCTCAACCAGGTAGGTTTCTTGGGGATGATCAACTTTATAATTCTTTAATTACTGCACATGGACTTATTATAATTTTTTTTATAGTAATACCTATTTTAATCGGTGGGTTTGGTAATTGACTTTTACCGTTAATAATTGGTGCCCCAGATATGGCTTTTCCACGATTAAATAATTTTAGGTTTTGATTATTACCACCTTCATTAACTATATTAGTAAGATCATCAATAATTGAATCCGGTGTTGGTACAGGATGGACTATTTATCCACCATTAGCTGATAGAGTTTCTCACTCAGGACCTTGTGTAGATATAGCTATCTTTTCATTGCATATAGCTGGTGCATCATCTATTTTAGGTTCTTTAAATTTTATTTCTACTATTATTAATATGCGAACTAATGGTATAAGTAATGAACGAGTTCCATTATTTGTTTGATCTGTTGTAATTACTACTATCTTATTATTACTTTCATTACCTGTATTAGCAGCAGCTATTACAATGTTATTAACTGATCGTAATTTAAATACTTCATTTTTTGATCCAATGGGTGGTGGAGATCCAGTATTATTTCAACACTTATTTTGATTTTTTGGTCATCCAGAAGTATATATTTTAATTTTACCTGGGTTTGGGGCTGTTTCTCATATTATTTCAAATGGTTCAAAAAAAATTGAACCATTTGGATTACTTGGTATAATTTATGCTATAATTGGTATTGCTATTTTAGGATTTATTGTATGAGCTCATCATATATTTACTGTTGGTTTAGATGTTGATACTCGAGCATACTTTACAGCAGCAACCATAGTTATTGCTGTACCCACTGGAATTAAAGTATTTAGTTGATTAGCTACTATATATGGTTCAAAAGTATTACGATCTCCGTCTATCATGTGAGTTGTAGGATTTATTTTTTTATTCACGACTGGAGGATTGACTGGAATTGTTTTATCTAATTCTTCTTTAGATATTATTCTTCATGATACATATTATGTGGTAGCTCACTTTCATTATGTATTAAGAATGGGGGCTGTATTTGCTATTTTTGCTGCCTTTAATCATTGATTTCCGTTATTTACTGGTTTAGGTTTAAATCCTATTTTATCATTATCTCAATTGATTGTTATATTTTTAGGAGTTAATATAACATTTTTTCCACAACATTTTTTAGGATTGAGTGGTATACCACGACGATATTCAGATTATCCTGATGTTTACATGGATTGAAATGTTGTTTCGTCATTTGGGGCTATTATTACAACTATTGCATCTTTATTATTTATTTATTTATTATGAGAATCTTTAAGATGTCAATGAGCCCTTATTTATTTTCCTAGATTAAGAACTTCTATAGAATGGTTAAATCAACAAACTCCGTTAGGTTTTCATAATAAGATAGAATCTGGGGTTGTAATTGAATAA
>GXLZ05
ATGCGTTGATTATGCTCAACTAGTCATAAGGATATTGGAACTCTATATTTGATTCTAGGGGCTTGGGCAGCTATATTAGGCTCCTCTATAAGAACTATTATTCGAATTGAGTTATCTCAACCAGGTAGGTTTCTTGGGGATGATCAACTTTATAATTCTTTAATTACTGCACATGGACTTATTATAATTTTTTTTATAGTAATACCTATTTTAATCGGTGGGTTTGGTAATTGACTTTTACCGTTAATAATTGGTGCCCCAGATATGGCTTTTCCACGATTAAATAATTTTAGGTTTTGATTATTACCACCTTCATTAACTATATTAGTAAGATCATCAATAATTGAATCCGGTGTTGGTACAGGATGGACTATTTATCCACCATTAGCTGATAGAGTTTCTCACTCAGGACCTTGTGTAGATATAGCTATCTTTTCATTGCATATAGCTGGTGCATCATCTATTTTAGGTTCTTTAAATTTTATTTCTACTATTATTAATATGCGAACTAATGGTATAAGTAATGAACGAGTTCCATTATTTGTTTGATCTGTTGTAATTACTACTATCTTATTATTACTTTCATTACCTGTATTAGCAGCAGCTATTACAATGTTATTAACTGATCGTAATTTAAATACTTCATTTTTTGATCCAATGGGTGGTGGAGATCCAGTATTATTTCAACACTTATTTTGATTTTTTGGTCATCCAGAAGTATATATTTTAATTTTACCTGGGTTTGGGGCTGTTTCTCATATTATTTCAAATGGTTCAAAAAAAATTGAACCATTTGGATTACTTGGTATAATTTATGCTATAATTGGTATTGCTATTTTAGGATTTATTGTATGAGCTCATCATATATTTACTGTTGGTTTAGATGTTGATACTCGAGCATACTTTACAGCAGCAACCATAGTTATTGCTGTACCCACTGGAATTAAAGTATTTAGTTGATTAGCTACTATATATGGTTCAAAAGTATTACGATCTCCGTCTATCATGTGAGTTGTAGGATTTATTTTTTTATTCACGACTGGAGGATTGACTGGAATTGTTTTATCTAATTCTTCTTTAGATATTATTCTTCATGATACATATTATGTGGTAGCTCACTTTCATTATGTATTAAGAATGGGGGCTGTATTTGCTATTTTTGCTGCCTTTAATCATTGATTTCCGTTATTTACTGGTTTAGGTTTAAATCCTATTTTATCATTATCTCAATTGATTGTTATATTTTTAGGAGTTAATATAACATTTTTTCCACAACATTTTTTAGGATTGAGTGGTATACCACGACGATATTCAGATTATCCTGATGTTTACATGGATTGAAATGTTGTTTCGTCATTTGGGGCTATTATTACAACTATTGCATCTTTATTATTTATTTATTTATTATGAGAATCTTTAAGATGTCAATGAGCCCTTATTTATTTTCCTAGATTAAGAACTTCTATAGAATGGTTAAATCAACAAACTCCGTTAGGTTTTCATAATAAGATAGAATCTGGGGTTGTAATTGAATAA
>GXLZ06
ATGCGTTGATTATGCTCAACTAGTCATAAGGATATTGGAACTCTATATTTGATTCTAGGGGCTTGGGCAGCTATATTAGGCTCCTCTATAAGAACTATTATTCGAATTGAGTTATCTCAACCAGGTAGGTTTCTTGGGGATGATCAACTTTATAATTCTTTAATTACTGCACATGGACTTATTATAATTTTTTTTATAGTAATACCTATTTTAATCGGTGGGTTTGGTAATTGACTTTTACCGTTAATAATTGGTGCCCCAGATATGGCTTTTCCACGATTAAATAATTTTAGGTTTTGATTATTACCACCTTCATTAACTATATTAGTAAGATCATCAATAATTGAATCCGGTGTTGGTACAGGATGGACTATTTATCCACCATTAGCTGATAGAGTTTCTCACTCAGGACCTTGTGTAGATATAGCTATCTTTTCATTGCATATAGCTGGTGCATCATCTATTTTAGGTTCTTTAAATTTTATTTCTACTATTATTAATATGCGAACTAATGGTATAAGTAATGAACGAGTTCCATTATTTGTTTGATCTGTTGTAATTACTACTATCTTATTATTACTTTCATTACCTGTATTAGCAGCAGCTATTACAATGTTATTAACTGATCGTAATTTAAATACTTCATTTTTTGATCCAATGGGTGGTGGAGATCCAGTATTATTTCAACACTTATTTTGATTTTTTGGTCATCCAGAAGTATATATTTTAATTTTACCTGGGTTTGGGGCTGTTTCTCATATTATTTCAAACGGTTCAAAAAAAATTGAACCATTTGGATTACTTGGTATAATTTATGCTATAATTGGTATTGCTATTTTAGGATTTATTGTATGAGCTCATCATATATTTACTGTTGGTTTAGATGTTGATACTCGAGCATACTTTACAGCAGCAACCATAGTTATTGCTGTACCCACTGGAATTAAAGTATTTAGTTGATTAGCTACTATATATGGTTCAAAAGTATTACGATCTCCGTCTATCATGTGAGTTGTAGGATTTATTTTTTTATTCACAACTGGAGGATTGACTGGAATTGTTTTATCTAATTCTTCGTTAGATATTATTCTTCATGATACATATTATGTGGTAGCTCACTTTCATTATGTATTAAGAATGGGGGCTGTATTTGCTATTTTTGCTGCCTTTAATCATTGATTTCCGTTATTTACTGGTTTAGGTTTAAATCCTATTTTATCATTATCTCAATTGATTGTTATATTTTTAGGAGTTAATATAACATTTTTTCCACAACATTTTTTAGGATTGAGTGGTATACCACGACGATATTCAGATTATCCTGATGTTTACATGGATTGAAATGTTGTTTCGTCATTTGGGGCTATTATTACAACTATTGCATCTTTATTATTTATTTATTTATTATGAGAATCTTTAAGATGTCAATGAGCCCTTATTTATTTTCCTAGATTAAGAACTTCTATAGAATGGTTAAATCAACAAACTCCGTTAGGTTTTCATAATAAGATAGAATCTGGGGTTGTAATTGAATAA
>GXLZ07
ATGCGTTGATTATGCTCAACTAGTCATAAGGATATTGGAACTCTATATTTGATTCTAGGGGCTTGGGCAGCTATATTAGGCTCCTCTATAAGAACTATTATTCGAATTGAGTTATCTCAACCAGGTAGGTTTCTTGGGGATGATCAACTTTATAATTCTTTAATTACTGCACATGGACTTATTATAATTTTTTTTATAGTAATACCTATTTTAATCGGTGGGTTTGGTAATTGACTTTTACCGTTAATAATTGGTGCCCCAGATATGGCTTTTCCACGATTAAATAATTTTAGGTTTTGATTATTACCACCTTCATTAACTATATTAGTAAGATCATCAATAATTGAATCCGGTGTTGGTACAGGATGGACTATTTATCCACCATTAGCTGATAGAGTTTCTCACTCAGGACCTTGTGTAGATATAGCTATCTTTTCATTGCATATAGCTGGTGCATCATCTATTTTAGGTTCTTTAAATTTTATTTCTACTATTATTAATATGCGAACTAATGGTATAAGTAATGAACGAGTTCCATTATTTGTTTGATCTGTTGTAATTACTACTATCTTATTATTACTTTCATTACCTGTATTAGCAGCAGCTATTACAATGTTATTAACTGATCGTAATTTAAATACTTCATTTTTTGATCCAATGGGTGGTGGAGATCCAGTATTATTTCAACACTTATTTTGATTTTTTGGTCATCCAGAAGTATATATTTTAATTTTACCTGGGTTTGGGGCTGTTTCTCATATTATTTCAAACGGTTCAAAAAAAATTGAACCATTTGGATTACTTGGTATAATTTATGCTATAATTGGTATTGCTATTTTAGGATTTATTGTATGAGCTCATCATATATTTACTGTTGGTTTAGATGTTGATACTCGAGCATACTTTACAGCAGCAACCATAGTTATTGCTGTACCCACTGGAATTAAAGTATTTAGTTGATTAGCTACTATATATGGTTCAAAAGTATTACGATCTCCGTCTATCATGTGAGTTGTAGGATTTATTTTTTTATTCACAACTGGAGGATTGACTGGAATTGTTTTATCTAATTCTTCTTTAGATATTATTCTTCATGATACATATTATGTGGTAGCTCACTTTCATTATGTATTAAGAATGGGGGCTGTATTTGCTATTTTTGCTGCCTTTAATCATTGATTTCCGTTATTTACTGGTTTAGGTTTAAATCCTATTTTATCATTATCTCAATTGATTGTTATATTTTTAGGAGTTAATATAACATTTTTTCCACAACATTTTTTAGGATTGAGTGGTATACCACGACGATATTCAGATTATCCTGATGTTTACATGGATTGAAATGTTGTTTCGTCATTTGGGGCTATTATTACAACTATTGCATCTTTATTATTTATTTATTTATTATGAGAATCTTTAAGATGTCAATGAGCCCTTATTTATTTTCCTAGATTAAGAACTTCTATAGAATGGTTAAATCAACAAACTCCGTTAGGTTTTCATAATAAGATAGAATCTGGGGTTGTAATTGAATAA
>GXLZ08
ATGCGTTGATTATGCTCAACTAGTCATAAGGATATTGGAACTCTATATTTGATTCTAGGGGCTTGGGCAGCTATATTAGGCTCCTCTATAAGAACTATTATTCGAATTGAGTTATCTCAACCAGGTAGGTTTCTTGGGGATGATCAACTTTATAATTCTTTAATTACTGCACATGGACTTATTATAATTTTTTTTATAGTAATACCTATTTTAATCGGTGGGTTTGGTAATTGACTTTTACCGTTAATAATTGGTGCCCCAGATATGGCTTTTCCACGATTAAATAATTTTAGGTTTTGATTATTACCACCTTCATTAACTATATTAGTAAGATCATCAATAATTGAATCCGGTGTTGGTACAGGATGGACTATTTATCCACCATTAGCTGATAGAGTTTCTCACTCAGGACCTTGTGTAGATATAGCTATCTTTTCATTGCATATAGCTGGTGCATCATCTATTTTAGGTTCTTTAAATTTTATTTCTACTATTATTAATATGCGAACTAATGGTATAAGTAATGAACGAGTTCCATTATTTGTTTGATCTGTTGTAATTACTACTATCTTATTATTACTTTCATTACCTGTATTAGCAGCAGCTATTACAATGTTATTAACTGATCGTAATTTAAATACTTCATTTTTTGATCCAATGGGTGGTGGAGATCCAGTATTATTTCAACACTTATTTTGATTTTTTGGTCATCCAGAAGTATATATTTTAATTTTACCTGGGTTTGGGGCTGTTTCTCATATTATTTCAAATGGTTCAAAAAAAATTGAACCATTTGGATTACTTGGTATAATTTATGCTATAATTGGTATTGCTATTTTAGGATTTATTGTATGAGCTCATCATATATTTACTGTTGGTTTAGATGTTGATACTCGAGCATACTTTACAGCAGCAACCATAGTTATTGCTGTACCCACTGGAATTAAAGTATTTAGTTGATTAGCTACTATATATGGTTCAAAAGTATTACGATCTCCGTCTATCATGTGAGTTGTAGGATTTATTTTTTTATTCACGACTGGAGGATTGACTGGAATTGTTTTATCTAATTCTTCTTTAGATATTATTCTTCATGATACATATTATGTGGTAGCTCACTTTCATTATGTATTAAGAATGGGGGCTGTATTTGCTATTTTTGCTGCCTTTAATCATTGATTTCCGTTATTTACTGGTTTAGGTTTAAATCCTATTTTATCATTATCTCAATTGATTGTTATATTTTTAGGAGTTAATATAACATTTTTTCCACAACATTTTTTAGGATTGAGTGGTATACCACGACGATATTCAGATTATCCTGATGTTTACATGGATTGAAATGTTGTTTCGTCATTTGGGGCTATTATTACAACTATTGCATCTTTATTATTTATTTATTTATTATGAGAATCTTTAAGATGTCAATGAGCCCTTATTTATTTTCCTAGATTAAGAACTTCTATAGAATGGTTAAATCAACAAACTCCGTTAGGTTTTCATAATAAGATAGAATCTGGGGTTGTAATTAAATAA
>GXLZ09
ATGCGTTGATTATGCTCAACTAGTCATAAGGATATTGGAACTCTATATTTGATTCTAGGGGCTTGGGCAGCTATATTAGGCTCCTCTATAAGAACTATTATTCGAATTGAGTTATCTCAACCAGGTAGGTTTCTTGGGGATGATCAACTTTATAATTCTTTAATTACTGCACATGGACTTATTATAATTTTTTTTATAGTAATACCTATTTTAATCGGTGGGTTTGGTAATTGACTTTTACCGTTAATAATTGGTGCCCCAGATATGGCTTTTCCACGATTAAATAATTTTAGGTTTTGATTATTACCACCTTCATTAACTATATTAGTAAGATCATCAATAATTGAATCCGGTGTTGGTACAGGATGGACTATTTATCCACCATTAGCTGATAGAGTTTCTCACTCAGGACCTTGTGTAGATATAGCTATCTTTTCATTGCATATAGCTGGTGCATCATCTATTTTAGGTTCTTTAAATTTTATTTCTACTATTATTAATATGCGAACTAATGGTATAAGTAATGAACGAGTTCCATTATTTGTTTGATCTGTTGTAATTACTACTATCTTATTATTACTTTCATTACCTGTATTAGCAGCAGCTATTACAATGTTATTAACTGATCGTAATTTAAATACTTCATTTTTTGATCCAATGGGTGGTGGAGATCCAGTATTATTTCAACACTTATTTTGATTTTTTGGTCATCCAGAAGTATATATTTTAATTTTACCTGGGTTTGGGGCTGTTTCTCATATTATTTCAAACGGTTCAAAAAAAATTGAACCATTTGGATTACTTGGTATAATTTATGCTATAATTGGTATTGCTATTTTAGGATTTATTGTATGAGCTCATCATATATTTACTGTTGGTTTAGATGTTGATACTCGAGCATACTTTACAGCAGCAACCATAGTTATTGCTGTACCCACTGGAATTAAAGTATTTAGTTGATTAGCTACTATATATGGTTCAAAAGTATTACGATCTCCGTCTATCATGTGAGTTGTAGGATTTATTTTTTTATTCACAACTGGAGGATTGACTGGAATTGTTTTATCTAATTCTTCTTTAGATATTATTCTTCATGATACATATTATGTGGTAGCTCACTTTCATTATGTATTAAGAATGGGGGCTGTATTTGCTATTTTTGCTGCCTTTAATCATTGATTTCCGTTATTTACTGGTTTAGGTTTAAATCCTATTTTATCATTATCTCAATTGATTGTTATATTTTTAGGAGTTAATATAACATTTTTTCCACAACATTTTTTAGGATTGAGTGGTATACCACGACGATATTCAGATTATCCTGATGTTTACATGGATTGAAATGTTGTTTCGTCATTTGGGGCTATTATTACAACTATTGCATCTTTATTATTTATTTATTTATTATGAGAATCTTTAAGATGTCAATGAGCCCTTATTTATTTTCCTAGATTAAGAACTTCTATAGAATGGTTAAATCAACAAACTCCGTTAGGTTTTCATAATAAGATAGAATCTGGGGTTGTAATTGAATAA
>GXLZ10
ATGCGTTGATTATGCTCAACTAGTCATAAGGATATTGGAACTCTATATTTGATTCTAGGGGCTTGGGCAGCTATATTAGGCTCCTCTATAAGAACTATTATTCGAATTGAGTTATCTCAACCAGGTAGGTTTCTTGGGGATGATCAACTTTATAATTCTTTAATTACTGCACATGGACTTATTATAATTTTTTTTATAGTAATACCTATTTTAATCGGTGGGTTTGGTAATTGACTTTTACCGTTAATAATTGGTGCCCCAGATATGGCTTTTCCACGATTAAATAATTTTAGGTTTTGATTATTACCACCTTCATTAACTATATTAGTAAGATCATCAATAATTGAATCCGGTGTTGGTACAGGATGGACTATTTATCCACCATTAGCTGATAGAGTTTCTCACTCAGGACCTTGTGTAGATATAGCTATCTTTTCATTGCATATAGCTGGTGCATCATCTATTTTAGGTTCTTTAAATTTTATTTCTACTATTATTAATATGCGAACTAATGGTATAAGTAATGAACGAGTTCCATTATTTGTTTGATCTGTTGTAATTACTACTATCTTATTATTACTTTCATTACCTGTATTAGCAGCAGCTATTACAATGTTATTAACTGATCGTAATTTAAATACTTCATTTTTTGATCCAATGGGTGGTGGAGATCCAGTATTATTTCAACACTTATTTTGATTTTTTGGTCATCCAGAAGTATATATTTTAATTTTACCTGGGTTTGGGGCTGTTTCTCATATTATTTCAAACGGTTCAAAAAAAATTGAACCATTTGGATTACTTGGTATAATTTATGCTATAATTGGTATTGCTATTTTAGGATTTATTGTATGAGCTCATCATATATTTACTGTTGGTTTAGATGTTGATACTCGAGCATACTTTACAGCAGCAACCATAGTTATTGCTGTACCCACTGGAATTAAAGTATTTAGTTGATTAGCTACTATATATGGTTCAAAAGTATTACGATCTCCGTCCATCATGTGAGTTGTAGGATTTATTTTTTTATTCACAACTGGAGGATTGACTGGAATTGTTTTATCTAATTCTTCTTTAGATATTATTCTTCATGATACATATTATGTGGTAGCTCACTTTCATTATGTATTAAGAATGGGGGCTGTATTTGCTATTTTTGCTGCCTTTAATCATTGATTTCCGTTATTTACTGGTTTAGGTTTAAATCCTATTTTATCATTATCTCAATTGATTGTTATATTTTTAGGAGTTAATATAACATTTTTTCCACAACATTTTTTAGGATTGAGTGGTATACCACGACGATATTCAGATTATCCTGATGTTTACATGGATTGAAATGTTGTTTCGTCATTTGGGGCTATTATTACAACTATTGCATCTTTATTATTTATTTATTTATTATGAGAATCTTTAAGATGTCAATGAGCCCTTATTTATTTTCCTAGATTAAGAACTTCTATAGAATGGTTAAATCAACAAACTCCGTTAGGTTTTCATAATAAGATAGAATCTGGGGTTGTAATTGAATAA
>GXYL01
ATGCGTTGATTATGCTCAACTAGTCATAAGGATATTGGAACTCTATATTTGATTCTAGGAGCTTGGGCAGCTATATTAGGCTCCTCTATAAGAACTATTATTCGAATTGAGTTATCTCAACCAGGTAGGTTTCTTGGGGATGATCAACTTTATAATTCTTTAATTACTGCACATGGACTTATTATAATTTTTTTTATAGTAATACCTATTTTAATCGGTGGGTTTGGTAATTGACTTTTACCGTTAATAATTGGTGCCCCAGATATGGCTTTTCCACGATTAAATAATTTTAGGTTTTGATTATTACCACCTTCATTAACTATATTAGTAAGATCATCAATAATTGAATCCGGTGTTGGTACAGGATGGACTATTTATCCACCATTAGCTGATAGAGTTTCTCACTCAGGACCTTGTGTAGATATAGCTATCTTTTCATTGCATATAGCTGGTGCATCATCTATTTTAGGTTCTTTAAATTTTATTTCTACTATTATTAATATGCGAACTAATGGTATAAGTAATGAACGAGTTCCATTATTTGTTTGATCTGTTGTAATTACTACTATCTTATTATTACTTTCATTACCTGTATTAGCAGCAGCTATTACAATGTTATTAACTGATCGTAATTTAAATACTTCATTTTTTGATCCAATGGGTGGTGGAGATCCAGTATTATTTCAACACTTATTTTGATTTTTTGGTCATCCAGAAGTATATATTTTAATTTTACCTGGGTTTGGGGCTGTTTCTCATATTATTTCAAACGGTTCAAAAAAAATTGAACCATTTGGATTACTTGGTATAATTTATGCTATAATTGGTATTGCTATTTTAGGATTTATTGTATGAGCTCATCATATATTTACTGTTGGTTTAGATGTTGATACTCGAGCATACTTTACAGCAGCAACCATAGTTATTGCTGTACCCACTGGAATTAAAGTATTTAGTTGATTAGCTACTATATATGGTTCAAAAGTATTACGATCTCCGTCTATCATGTGAGTTGTAGGATTTATTTTTTTATTCACAACTGGAGGATTGACTGGAATTGTTTTATCTAATTCTTCTTTAGATATTATTCTTCATGATACATATTATGTGGTAGCTCACTTTCATTATGTATTAAGAATGGGGGCTGTATTTGCTATTTTTGCTGCCTTTAATCATTGATTTCCGTTATTTACTGGTTTAGGTTTAAATCCTATTTTATCATTATCTCAATTGATTGTTATATTTTTAGGAGTTAATATAACATTTTTTCCACAACATTTTTTAGGATTGAGTGGTATACCACGACGATATTCAGATTATCCTGATGTTTACATGGATTGAAATGTTGTTTCGTCATTTGGGGCTATTATTACAACTATTGCATCTTTATTATTTATTTATTTATTATGAGAATCTTTAAGATGTCAATGAGCCCTTATTTATTTTCCTAGATTAAGAACTTCTATAGAATGGTTAAATCAACAAACTCCGTTAGGTTTTCATAATAAGATAGAATCTGGGGTTGTAATTGAATAA
>GXYL02
ATGCGTTGATTATGCTCAACTAGTCATAAGGATATTGGAACTCTATATTTGATTCTAGGGGCTTGGGCAGCTATATTAGGCTCCTCTATAAGAACTATTATTCGAATTGAGTTATCTCAACCAGGTAGGTTTCTTGGGGATGATCAACTTTATAATTCTTTAATTACTGCACATGGACTTATTATAATTTTTTTTATAGTAATACCTATTTTAATCGGTGGGTTTGGTAATTGACTTTTACCGTTAATAATTGGTGCCCCAGATATGGCTTTTCCACGATTAAATAATTTTAGGTTTTGATTATTACCACCTTCATTAACTATATTAGTAAGATCATCAATAATTGAATCCGGTGTTGGTACAGGATGGACTATTTATCCACCATTAGCTGATAGAGTTTCTCACTCAGGACCTTGTGTAGATATAGCTATCTTTTCATTGCATATAGCTGGTGCATCATCTATTTTAGGTTCTTTAAATTTTATTTCTACTATTATTAATATGCGAACTAATGGTATAAGTAATGAACGAGTTCCATTATTTGTTTGATCTGTTGTAATTACTACTATTTTATTATTACTTTCATTACCTGTATTAGCAGCAGCTATTACAATGTTATTAACTGATCGTAATTTAAATACTTCATTTTTTGATCCAATGGGTGGTGGAGATCCAGTATTATTTCAACACTTATTTTGATTTTTTGGTCATCCAGAAGTATATATTTTAATTTTACCTGGGTTTGGGGCTGTTTCTCATATTATTTCAAACGGTTCAAAAAAAATTGAACCATTTGGATTACTTGGTATAATTTATGCTATAATTGGTATTGCTATTTTAGGATTTATTGTATGAGCTCATCATATATTTACTGTTGGTTTAGATGTTGATACTCGAGCATACTTTACAGCAGCAACCATAGTTATTGCTGTACCCACTGGAATTAAAGTATTTAGTTGATTAGCTACTATATATGGTTCAAAAGTATTACGATCTCCGTCTATCATGTGAGTTGTAGGATTTATTTTTTTATTCACAACTGGAGGATTGACTGGAATTGTTTTATCTAATTCTTCTTTAGATATTATTCTTCATGATACATATTATGTGGTAGCTCACTTTCATTATGTATTAAGAATGGGGGCTGTATTTGCTATTTTTGCTGCCTTTAATCATTGATTTCCGTTATTTACTGGTTTAGGTTTAAATCCTATTTTATCATTATCTCAATTGATTGTTATATTTTTAGGAGTTAATATAACATTTTTTCCACAACATTTTTTAGGATTGAGTGGTATACCACGACGATATTCAGATTATCCTGATGTTTACATGGATTGAAATGTTGTTTCGTCATTTGGGGCTATTATTACAACTATTGCATCTTTATTATTTATTTATTTATTATGAGAATCTTTAAGATGTCAATGAGCCCTTATTTATTTTCCTAGATTAAGAACTTCTATAGAATGGTTAAATCAACAAACTCCGTTAGGTTTTCATAATAAGATAGAATCTGGGGTTGTAATTGAATAA
>GXYL03
ATGCGTTGATTATGCTCAACTAGTCATAAGGATATTGGAACTCTATATTTGATTCTAGGGGCTTGGGCAGCTATATTAGGCTCCTCTATAAGAACTATTATTCGAATTGAGTTATCTCAACCAGGTAGGTTTCTTGGGGATGATCAACTTTATAATTCTTTAATTACTGCACATGGACTTATTATAATTTTTTTTATAGTAATACCTATTTTAATCGGTGGGTTTGGTAATTGACTTTTACCGTTAATAATTGGTGCCCCAGATATGGCTTTTCCACGATTAAATAATTTTAGATTTTGATTATTACCACCTTCATTAACTATATTAGTAAGATCATCAATAATTGAATCCGGTGTTGGTACAGGATGGACTATTTATCCACCATTAGCTGATAGAGTTTCTCACTCAGGACCTTGTGTAGATATAGCTATCTTTTCATTGCATATAGCTGGTGCATCATCTATTTTAGGTTCTTTAAATTTTATTTCTACTATTATTAATATGCGAACTAATGGTATAAGTAATGAACGAGTTCCATTATTTGTTTGATCTGTTGTAATTACTACTATCTTATTATTACTTTCATTACCTGTATTAGCAGCAGCTATTACAATGTTATTAACTGATCGTAATTTAAATACTTCATTTTTTGATCCAATGGGTGGTGGAGATCCAGTATTATTTCAACACTTATTTTGATTTTTTGGTCATCCAGAAGTATATATTTTAATTTTACCTGGGTTTGGGGCTGTTTCTCATATTATTTCAAACGGTTCAAAAAAAATTGAACCATTTGGATTACTTGGTATAATTTATGCTATAATTGGTATTGCTATTTTAGGATTTATTGTATGAGCTCATCATATATTTACTGTTGGTTTAGATGTTGATACTCGAGCATACTTTACAGCAGCAACCATAGTTATTGCTGTACCCACTGGAATTAAAGTATTTAGTTGATTAGCTACTATATATGGTTCAAAAGTATTACGATCTCCGTCTATCATGTGAGTTGTAGGATTTATTTTTTTATTCACAACTGGAGGATTGACTGGAATTGTTTTATCTAATTCTTCTTTAGATATTATTCTTCATGATACATATTATGTGGTAGCTCACTTTCATTATGTGTTAAGAATGGGGGCTGTATTTGCTATTTTTGCTGCCTTTAATCATTGATTTCCGTTATTTACTGGTTTAGGTTTAAATCCTATTTTATCATTATCTCAATTGATTGTTATATTTTTAGGAGTTAATATAACATTTTTTCCACAACATTTTTTAGGATTGAGTGGTATACCACGACGATATTCAGATTATCCTGATGTTTACATGGATTGAAATGTTGTTTCGTCATTTGGGGCTATTATTACAACTATTGCATCTTTATTATTTATTTATTTATTATGAGAATCTTTAAGATGTCAATGAGCCCTTATTTATTTTCCTAGATTAAGAACTTCTATAGAATGGTTAAATCAACAAACTCCGTTAGGTTTTCATAATAAGATAGAATATGGGGTTGTAATTGAATAA
>GXYL04
ATGCGTTGATTATGCTCAACTAGTCATAAGGATATTGGAACTCTATATTTGATTCTAGGGGCTTGGGCAGCTATATTAGGCTCCTCTATAAGAACTATTATTCGAATTGAGTTATCTCAACCAGGTAGGTTTCTTGGGGATGATCAACTTTATAATTCTTTAATTACTGCACATGGACTTATTATAATTTTTTTTATAGTAATACCTATTTTAATCGGTGGGTTTGGTAATTGACTTTTACCGTTAATAATTGGTGCCCCAGATATGGCTTTTCCACGATTAAATAATTTTAGGTTTTGATTATTACCACCTTCATTAACTATATTAGTAAGATCATCAATAATTGAATCCGGTGTTGGTACAGGATGAACTATTTATCCACCATTAGCTGATAGAGTTTCTCACTCAGGACCTTGTGTAGATATAGCTATCTTTTCATTGCATATAGCTGGTGCATCATCTATTTTAGGTTCTTTAAATTTTATTTCTACTATTATTAATATACGAACTAATGGTATAAGTAATGAACGAGTTCCATTATTTGTTTGATCTGTTGTAATTACTACTATCTTATTATTACTTTCATTACCTGTATTAGCAGCAGCTATTACAATGTTATTAACTGATCGTAATTTAAATACTTCATTTTTTGATCCAATGGGTGGTGGAGATCCAGTATTATTTCAACACTTATTTTGATTTTTTGGTCATCCAGAAGTATATATTTTAATTTTACCTGGGTTTGGGGCTGTTTCTCATATTATTTCAAACGGTTCAAAAAAAATTGAACCATTTGGATTACTTGGTATAATTTATGCTATAATTGGTATTGCTATTTTAGGATTTATTGTATGAGCTCATCATATATTTACTGTTGGTTTAGATGTTGATACTCGAGCATACTTTACAGCAGCAACCATAGTTATTGCTGTACCCACTGGAATTAAAGTATTTAGTTGATTAGCTACTATATATGGTTCAAAAGTATTACGATCTCCGTCTATCATGTGAGTTGTAGGATTTATTTTTTTATTCACAACTGGAGGATTGACTGGAATTGTTTTATCTAATTCTTCTTTAGATATTATTCTTCATGATACATATTATGTGGTAGCTCACTTTCATTATGTATTAAGAATGGGGGCTGTATTTGCTATTTTTGCTGCCTTTAATCATTGATTTCCGTTATTTACTGGTTTAGGTTTAAATCCTATTTTATCATTATCTCAATTGATTGTTATATTTTTAGGAGTTAATATAACATTTTTTCCACAACATTTTTTAGGATTGAGTGGTATACCACGACGATATTCAGATTATCCTGATGTTTACATGGATTGAAATGTTGTTTCGTCATTTGGGGCTATTATTACAACTATTGCATCTTTATTATTTATTTATTTATTATGAGAATCTTTAAGATGTCAATGAGCCCTTATTTATTTTCCTAGATTAAGAACTTCTATAGAATGGTTAAATCAACAAACTCCGTTAGGTTTTCATAATAAGATAGAATCTGGGGTTGTAATTGAATAA
>GXYL05
ATGCGTTGATTATGCTCAACTAGTCATAAGGATATTGGAACTCTATATTTGATTCTAGGGGCTTGGGCAGCTATATTAGGCTCCTCTATAAGAACTATTATTCGAATTGAGTTATCTCAACCAGGTAGGTTTCTTGGGGATGATCAACTTTATAATTCTTTAATTACTGCACATGGACTTATTATAATTTTTTTTATAGTAATACCTATTTTAATCGGTGGGTTTGGTAATTGACTTTTACCGTTAATAATTGGTGCCCCAGATATGGCTTTTCCACGATTAAATAATTTTAGGTTTTGATTATTACCACCTTCATTAACTATATTAGTAAGATCATCAATAATTGAATCCGGTGTTGGTACAGGATGGACTATTTATCCACCATTAGCTGATAGAGTTTCTCACTCAGGACCTTGTGTAGATATAGCTATCTTTTCATTGCATATAGCTGGTGCATCATCTATTTTAGGTTCTTTAAATTTTATTTCTACTATTATTAATATGCGAACTAATGGTATAAGTAACGAACGAGTTCCATTATTTGTTTGATCTGTTGTAATTACTACTATCTTATTATTACTTTCATTACCTGTATTAGCAGCAGCTATTACAATGTTATTAACTGATCGTAATTTAAATACTTCATTTTTTGATCCAATGGGTGGTGGAGATCCAGTATTATTTCAACACTTATTTTGATTTTTTGGTCATCCAGAAGTATATATTTTAATTTTACCTGGGTTTGGGGCTGTTTCTCATATTATTTCAAATGGTTCAAAAAAAATTGAACCATTTGGATTACTTGGTATAATTTATGCTATAATTGGTATTGCTATTTTAGGATTTATTGTATGAGCTCATCATATATTTACTGTTGGTTTAGATGTTGATACTCGAGCATACTTTACAGCAGCAACCATAGTTATTGCTGTACCCACTGGAATTAAAGTATTTAGTTGATTAGCTACTATATATGGTTCAAAAGTATTACGATCTCCGTCTATCATGTGAGTTGTAGGATTTATTTTTTTATTCACGACTGGAGGATTAACTGGAATTGTTTTATCTAATTCTTCTTTAGATATTATTCTTCATGATACATATTATGTGGTAGCTCACTTTCATTATGTATTAAGAATGGGGGCTGTATTTGCTATTTTTGCTGCCTTTAATCATTGATTTCCGTTATTTACTGGTTTAGGTTTAAATCCTATTTTATCATTATCTCAATTGATTGTTATATTTTTAGGAGTTAATATAACATTTTTTCCACAACATTTTTTAGGATTGAGTGGTATACCACGACGATATTCAGATTATCCTGATGTTTACATGGATTGAAATGTTGTTTCGTCATTTGGGGCTATTATTACAACTATTGCATCTTTATTATTTATTTATTTATTATGAGAATCTTTAAGATGTCAATGAGCCCTTATTTATTTTCCTAGATTAAGAACTTCTATAGAATGGTTAAATCAACAAACTCCGTTAGGTTTTCATAATAAGATAGAATCTGGGGTTGTAATTGAATAA
>GXYL06
ATGCGTTGATTATGCTCAACTAGTCATAAGGATATTGGAACTCTATATTTGATTCTAGGGGCTTGGGCAGCTATATTAGGCTCCTCTATAAGAACTATTATTCGAATTGAGTTATCTCAACCAGGTAGGTTTCTTGGGGATGATCAACTTTATAATTCTTTAATTACTGCACATGGACTTATTATAATTTTTTTTATAGTAATACCTATTTTAATCGGTGGGTTTGGTAATTGACTTTTACCGTTAATAATTGGTGCCCCAGATATGGCTTTTCCACGATTAAATAATTTTAGGTTTTGATTATTACCACCTTCATTAACTATATTAGTAAGATCATCAATAATTGAATCCGGTGTTGGTACAGGATGGACTATTTATCCACCATTAGCTGATAGAGTTTCTCACTCAGGACCTTGTGTAGATATAGCTATCTTTTCATTGCATATAGCTGGTGCATCATCTATTTTAGGTTCTTTAAATTTTATTTCTACTATTATTAATATGCGAACTAATGGTATAAGTAATGAACGAGTTCCATTATTTGTTTGATCTGTTGTAATTACTACTATCTTATTATTACTTTCATTACCTGTATTAGCAGCAGCTATTACAATGTTATTAACTGATCGTAATTTAAATACTTCATTTTTTGATCCAATGGGTGGTGGAGATCCAGTATTATTTCAACACTTATTTTGATTTTTTGGTCATCCAGAAGTATATATTTTAATTTTACCTGGGTTTGGGGCTGTTTCTCATATTATTTCAAATGGTTCAAAAAAAATTGAACCATTTGGATTACTTGGTATAATTTATGCTATAATTGGTATTGCTATTTTAGGATTTATTGTATGAGCTCATCATATATTTACTGTTGGTTTAGATGTTGATACTCGAGCATACTTTACAGCAGCAACCATAGTTATTGCTGTACCCACTGGAATTAAAGTATTTAGTTGATTAGCTACTATATATGGTTCAAAAGTATTACGATCTCCGTCTATCATGTGAGTTGTAGGATTTATTTTTTTATTCACGACTGGAGGATTGACTGGAATTGTTTTATCTAATTCTTCTTTAGATATTATTCTTCATGATACATATTATGTGGTAGCTCACTTTCATTATGTATTAAGAATGGGGGCTGTATTTGCTATTTTTGCTGCCTTTAATCATTGATTTCCGTTATTTACTGGTTTAGGTTTAAATCCTATTTTATCATTATCTCAATTGATTGTTATATTTTTAGGAGTTAATATAACATTTTTTCCACAACATTTTTTAGGATTGAGTGGTATACCACGACGATATTCAGATTATCCTGATGTTTACATGGATTGAAATGTTGTTTCGTCATTTGGGGCTATTATTACAACTATTGCATCTTTATTATTTATTTATTTATTATGAGAATCTTTAAGATGTCAATGAGCCCTTATTTATTTTCCTAGATTAAGAACTTCTATAGAATGGTTAAATCAACAAACTCCGTTAGGTTTTCATAATAAGATAGAATCTGGGGTTGTAATTGAATAA
>GXYL07
ATGCGTTGATTATGCTCAACTAGTCATAAGGATATTGGAACTCTATATTTGATTCTAGGGGCTTGGGCAGCTATATTAGGCTCCTCTATAAGAACTATTATTCGAATTGAGTTATCTCAACCAGGTAGGTTTCTTGGGGATGATCAACTTTATAATTCTTTAATTACTGCACATGGACTTATTATAATTTTTTTTATAGTAATACCTATTTTAATCGGTGGGTTTGGTAATTGACTTTTACCGTTAATAATTGGTGCCCCAGATATGGCTTTTCCACGATTAAATAATTTTAGGTTTTGATTATTACCACCTTCATTAACTATATTAGTAAGATCATCAATAATTGAATCCGGTGTTGGTACAGGATGGACTATTTATCCACCATTAGCTGATAGAGTTTCTCACTCAGGACCTTGTGTAGATATAGCTATCTTTTCATTGCATATAGCTGGTGCATCATCTATTTTAGGTTCTTTAAATTTTATTTCTACTATTATTAATATGCGAACTAATGGTATAAGTAATGAACGAGTTCCATTATTTGTTTGATCTGTTGTAATTACTACTATCTTATTATTACTTTCATTACCTGTATTAGCAGCAGCTATTACAATGTTATTAACTGATCGTAATTTAAATACTTCATTTTTTGATCCAATGGGTGGTGGAGATCCAGTATTATTTCAACACTTATTTTGATTTTTTGGTCATCCAGAAGTATATATTTTAATTTTACCTGGGTTTGGGGCTGTTTCTCATATTATTTCAAATGGTTCAAAAAAAATTGAACCATTTGGATTACTTGGTATAATTTATGCTATAATTGGTATTGCTATTTTAGGATTTATTGTATGAGCTCATCATATATTTACTGTTGGTTTAGATGTTGATACTCGAGCATACTTTACAGCAGCAACCATAGTTATTGCTGTACCCACTGGAATTAAAGTATTTAGTTGATTAGCTACTATATATGGTTCAAAAGTATTACGATCTCCGTCTATCATGTGAGTTGTAGGATTTATTTTTTTATTCACGACTGGAGGATTGACTGGAATTGTTTTATCTAATTCTTCTTTAGATATTATTCTTCATGATACATATTATGTGGTAGCTCACTTTCATTATGTATTAAGAATGGGGGCTGTATTTGCTATTTTTGCTGCCTTTAATCATTGATTTCCGTTATTTACTGGTTTAGGTTTAAATCCTATTTTATCATTATCTCAATTGATTGTTATATTTTTAGGAGTTAATATAACATTTTTTCCACAACATTTTTTAGGATTGAGTGGTATACCACGACGATATTCAGATTATCCTGATGTTTACATGGATTGAAATGTTGTTTCGTCATTTGGGGCTATTATTACAACTATTGCATCTTTATTATTTATTTATTTATTATGAGAATCTTTAAGATGTCAATGAGCCCTTATTTATTTTCCTAGATTAAGAACTTCTATAGAATGGTTAAATCAACAAACTCCGTTAGGTTTTCATAATAAGATAGAATCTGGGGTTGTAATTGAATAA
>GXYL08
ATGCGTTGATTATGCTCAACTAGTCATAAGGATATTGGAACTCTATATTTGATTCTAGGGGCTTGGGCAGCTATATTAGGCTCCTCTATAAGAACTATTATTCGAATTGAGTTATCTCAACCAGGTAGGTTTCTTGGGGATGATCAACTTTATAATTCTTTAATTACTGCACATGGACTTATTATAATTTTTTTTATAGTAATACCTATTTTAATCGGTGGGTTTGGTAATTGACTTTTACCGTTAATAATTGGTGCCCCAGATATGGCTTTTCCACGATTAAATAATTTTAGGTTTTGATTATTACCACCTTCATTAACTATATTAGTAAGATCATCAATAATTGAATCCGGTGTTGGTACAGGATGGACTATTTATCCACCATTAGCTGATAGAGTTTCTCACTCAGGACCTTGTGTAGATATAGCTATCTTTTCATTGCATATAGCTGGTGCATCATCTATTTTAGGTTCTTTAAATTTTATTTCTACTATTATTAATATGCGAACTAATGGTATAAGTAATGAACGAGTTCCATTATTTGTTTGATCTGTTGTAATTACTACTATCTTATTATTACTTTCATTACCTGTATTAGCAGCAGCTATTACAATGTTATTAACTGATCGTAATTTAAATACTTCATTTTTTGATCCAATGGGTGGTGGAGATCCAGTATTATTTCAACACTTATTTTGATTTTTTGGTCATCCAGAAGTATATATTTTAATTTTACCTGGGTTTGGGGCTGTTTCTCATATTATTTCAAATGGTTCAAAAAAAATTGAACCATTTGGATTACTTGGTATAATTTATGCTATAATTGGTATTGCTATTTTAGGATTTATTGTATGAGCTCATCATATATTTACTGTTGGTTTAGATGTTGATACTCGAGCATACTTTACAGCAGCAACCATAGTTATTGCTGTACCCACTGGAATTAAAGTATTTAGTTGATTAGCTACTATATATGGTTCAAAAGTATTACGATCTCCGTCTATCATGTGAGTTGTAGGATTTATTTTTTTATTCACGACTGGAGGATTGACTGGAATTGTTTTATCTAATTCTTCTTTAGATATTATTCTTCATGATACATATTATGTGGTAGCTCACTTTCATTATGTATTAAGAATGGGGGCTGTATTTGCTATTTTTGCTGCCTTTAATCATTGATTTCCGTTATTTACTGGTTTAGGTTTAAATCCTATTTTATCATTATCTCAATTGATTGTTATATTTTTAGGAGTTAATATAACATTTTTTCCACAACATTTTTTAGGATTGAGTGGTATACCACGACGATATTCAGATTATCCTGATGTTTACATGGATTGAAATGTTGTTTCGTCATTTGGGGCTATTATTACAACTATTGCATCTTTATTATTTATTTATTTATTATGAGAATCTTTAAGATGTCAATGAGCCCTTATTTATTTTCCTAGATTAAGAACTTCTATAGAATGGTTAAATCAACAAACTCCGTTAGGTTTTCATAATAAGATAGAATCTGGGGTTGTAATTGAATAA
>GXYL09
ATGCGTTGATTATGCTCAACTAGTCATAAGGATATTGGAACTCTATATTTGATTCTAGGGGCTTGGGCAGCTATATTAGGCTCCTCTATAAGAACTATTATTCGAATTGAGTTATCTCAACCAGGTAGGTTTCTTGGGGATGATCAACTTTATAATTCTTTAATTACTGCACATGGACTTATTATAATTTTTTTTATAGTAATACCTATTTTAATCGGTGGGTTTGGTAATTGACTTTTACCATTAATAATTGGTGCCCCAGATATGGCTTTTCCACGATTAAATAATTTTAGGTTTTGATTATTACCACCTTCATTAACTATATTAGTAAGATCATCAATAATTGAATCCGGTGTTGGTACAGGATGGACTATTTATCCACCATTAGCTGATAGAGTTTCTCACTCAGGACCTTGTGTAGATATAGCTATCTTTTCATTGCATATAGCTGGTGCATCATCTATTTTAGGTTCTTTAAATTTTATTTCTACTATTATTAATATGCGAACTAATGGTATAAGTAATGAACGAGTTCCATTATTTGTTTGATCTGTTGTAATTACTACTATCTTATTATTACTTTCATTACCTGTATTAGCAGCAGCTATTACAATGTTATTAACTGATCGTAATTTAAATACTTCATTTTTTGATCCAATGGGCGGTGGAGATCCAGTATTATTTCAACACTTATTTTGATTTTTTGGTCATCCAGAAGTATATATTTTAATTTTACCTGGGTTTGGGGCTGTTTCTCATATTATTTCAAACGGTTCAAAAAAAATTGAACCATTTGGATTACTTGGTATAATTTATGCTATAATTGGTATTGCTATTTTAGGATTTATTGTATGAGCTCATCATATATTTACTGTTGGTTTAGATGTTGATACTCGAGCATACTTTACAGCAGCAACCATAGTTATTGCTGTACCCACTGGAATTAAAGTATTTAGTTGATTAGCTACTATATATGGTTCAAAAGTATTACGATCTCCGTCTATCATGTGAGTTGTAGGATTTATTTTTTTATTCACAACTGGAGGATTGACTGGAATTGTTTTATCTAATTCTTCTTTAGATATTATTCTTCATGATACATATTATGTGGTAGCTCACTTTCATTATGTATTAAGAATGGGGGCTGTATTTGCTATTTTTGCTGCCTTTAATCATTGATTTCCGTTATTTACTGGTTTAGGTTTAAATCCTATTTTATCATTATCTCAATTGATTGTTATATTTTTAGGAGTTAATATAACATTTTTTCCACAACATTTTTTAGGATTGAGTGGTATACCACGACGATATTCAGATTATCCTGATGTTTACATGGATTGAAATGTTGTTTCGTCATTTGGGGCTATTATTACAACTATTGCATCTTTATTATTTATTTATTTATTATGAGAATCTTTAAGATGTCAATGAGCCCTTATTTATTTTCCTAGATTAAGAACTTCTATAGAATGGTTAAATCAACAAACTCCGTTAGGTTTTCATAATAAGATAGAATCTGGGGTTGTAATTGAATAA
>GXYL10
ATGCGTTGATTATGCTCAACTAGTCATAAGGATATTGGAACTCTATATTTGATTCTAGGGGCTTGGGCAGCTATATTAGGCTCCTCTATAAGAACTATTATTCGAATTGAGTTATCTCAACCAGGTAGGTTTCTTGGGGATGATCAACTTTATAATTCTTTAATTACTGCACATGGACTTATTATAATTTTTTTTATAGTAATACCTATTTTAATCGGTGGGTTTGGTAATTGACTTTTACCGTTAATAATTGGTGCCCCAGATATGGCTTTTCCTCGATTAAATAATTTTAGGTTTTGATTATTACCACCTTCATTAACTATATTAGTAAGATCATCAATAATTGAATCCGGTGTTGGTACAGGATGGACTATTTATCCACCATTAGCTGATAGAGTTTCTCACTCAGGACCTTGTGTAGATATAGCTATCTTTTCATTGCATATAGCTGGTGCATCATCTATTTTAGGTTCTTTAAATTTTATTTCTACTATTATTAATATGCGAACTAATGGTATAAGTAATGAACGAGTTCCATTATTTGTTTGATCTGTTGTAATTACTACTATCTTATTATTACTTTCATTACCTGTATTAGCAGCAGCTATTACAATGTTATTAACTGATCGTAATTTAAATACTTCATTTTTTGATCCAATGGGTGGTGGAGATCCAGTATTATTTCAACACTTATTTTGATTTTTTGGTCATCCAGAAGTATATATTTTAATTTTACCTGGGTTTGGGGCTGTTTCTCATATTATTTCAAATGGTTCAAAAAAAATTGAACCATTTGGATTACTTGGTATAATTTATGCTATAATTGGTATTGCTATTTTAGGATTTATTGTATGAGCTCATCATATATTTACTGTTGGTTTAGATGTTGATACTCGAGCATACTTTACAGCAGCAACCATAGTTATTGCTGTACCCACTGGAATTAAAGTATTTAGTTGATTAGCTACTATATATGGTTCAAAAGTATTACGATCTCCGTCTATCATGTGAGTTGTAGGATTTATTTTTTTATTCACGACTGGAGGATTGACTGGAATTGTTTTATCTAATTCTTCTTTAGATATTATTCTTCATGATACATATTATGTGGTAGCTCACTTTCATTATGTATTAAGAATGGGGGCTGTATTTGCTATTTTTGCTGCCTTTAATCATTGATTTCCGTTATTTACTGGTTTAGGTTTAAATCCTATTTTATCATTATCTCAATTGATTGTTATATTTTTAGGAGTTAATATAACATTTTTTCCACAACATTTTTTAGGATTGAGTGGTATACCACGACGATATTCAGATTATCCTGATGTTTACATGGATTGAAATGTTGTTTCGTCATTTGGGGCTATTATTACAACTATTGCATCTTTATTATTTATTTATTTATTATGAGAATCTTTAAGATGTCAATGAGCCCTTATTTATTTTCCTAGATTAAGAACTTCTATAGAATGGTTAAATCAACAAACTCCGTTAGGTTTTCATAATAAGATAGAATCTGGGGTTGTAATTGAATAA
>HNDA01
ATGCGTTGATTATGCTCAACTAGTCATAAGGATATTGGAACTCTATATTTGATTCTAGGGGCTTGGGCAGCTATATTAGGCTCCTCTATAAGAACTATTATTCGAATTGAGTTATCTCAACCAGGTAGGTTTCTTGGGGATGATCAACTTTATAATTCTTTAATTACTGCACATGGACTTATTATAATTTTTTTTATAGTAATACCTATTTTAATCGGTGGGTTTGGTAATTGACTTTTACCGTTAATAATTGGTGCCCCAGATATGGCTTTTCCACGATTAAATAATTTTAGGTTTTGATTATTACCACCTTCATTAACTATATTAGTAAGATCATCAATAATTGAATCCGGTGTTGGTACAGGGTGGACTATTTATCCACCATTAGCTGATAGAGTTTCTCACTCAGGACCTTGTGTAGATATAGCTATCTTTTCATTGCATATAGCTGGTGCATCATCTATTTTAGGTTCTTTAAATTTTATTTCTACTATTATTAATATACGAACTAATGGTATAAGTAATGAACGAGTTCCATTATTTGTTTGATCTGTTGTAATTACTACTATCTTATTATTACTTTCATTACCTGTATTAGCAGCAGCTATTACAATGTTATTAACTGATCGTAATTTAAATACTTCATTTTTTGATCCAATGGGTGGTGGAGATCCAGTATTATTTCAACACTTATTTTGATTTTTTGGTCATCCAGAAGTATATATTTTAATTTTACCTGGGTTTGGGGCTGTTTCTCATATTATTTCAAACGGTTCAAAAAAAATTGAACCATTTGGATTACTTGGTATAATTTATGCTATAATTGGTATTGCTATTTTAGGATTTATTGTATGAGCTCATCATATATTTACTGTTGGTTTAGATGTTGATACTCGAGCATACTTTACAGCAGCAACCATAGTTATTGCTGTACCCACTGGAATTAAAGTATTTAGTTGATTAGCTACTATATATGGTTCAAAAGTATTACGATCTCCGTCTATCATGTGAGTTGTAGGATTTATTTTTTTATTCACAACTGGAGGATTGACTGGAATTGTTTTATCTAATTCTTCTTTAGATATTATTCTTCATGATACATATTATGTGGTAGCTCACTTTCATTATGTATTAAGAATGGGGGCTGTATTTGCTATTTTTGCTGCCTTTAATCATTGATTTCCGTTATTTACTGGTTTAGGTTTAAATCCTATTTTATCATTATCTCAATTGATTGTTATATTTTTAGGAGTTAATATAACATTTTTTCCACAACATTTTTTAGGATTGAGTGGTATACCACGACGATATTCAGATTATCCTGATGTTTACATGGATTGAAATGTTGTTTCGTCATTTGGGGCTATTATTACAACTATTGCATCTTTATTATTTATTTATTTATTATGAGAATCTTTAAGATGTCAATGAGCCCTTATTTATTTTCCTAGATTAAGAACTTCTATAGAATGGTTAAATCAACAAACTCCGTTAGGTTTTCATAATAAGATAGAATCTGGGGTTGTAATTGAATAA
>HNDA02
ATGCGTTGATTATGCTCAACTAGTCATAAGGATATTGGAACTCTATATTTGATTCTAGGGGCTTGGGCAGCTATATTAGGCTCCTCTATAAGAACTATTATTCGAATTGAGTTATCTCAACCAGGTAGGTTTCTTGGGGATGATCAACTTTATAATTCTTTAATTACTGCACATGGACTTATTATAATTTTTTTTATAGTAATACCTATTTTAATCGGTGGGTTTGGTAATTGACTTTTACCGTTAATAATTGGTGCCCCAGATATGGCTTTTCCACGATTAAATAATTTTAGGTTTTGATTATTACCACCTTCATTAACTATATTAGTAAGATCATCAATAATTGAATCCGGTGTTGGTACAGGGTGGACTATTTATCCACCATTAGCTGATAGAGTTTCTCACTCAGGACCTTGTGTAGATATAGCTATCTTTTCATTGCATATAGCTGGTGCATCATCTATTTTAGGTTCTTTAAATTTTATTTCTACTATTATTAATATACGAACTAATGGTATAAGTAATGAACGAGTTCCATTATTTGTTTGATCTGTTGTAATTACTACTATCTTATTATTACTTTCATTACCTGTATTAGCAGCAGCTATTACAATGTTATTAACTGATCGTAATTTAAATACTTCATTTTTTGATCCAATGGGTGGTGGAGATCCAGTATTATTTCAACACTTATTTTGATTTTTTGGTCATCCAGAAGTATATATTTTAATTTTACCTGGGTTTGGGGCTGTTTCTCATATTATTTCAAACGGTTCAAAAAAAATTGAACCATTTGGATTACTTGGTATAATTTATGCTATAATTGGTATTGCTATTTTAGGATTTATTGTATGAGCTCATCATATATTTACTGTTGGTTTAGATGTTGATACTCGAGCATACTTTACAGCAGCAACCATAGTTATTGCTGTACCCACTGGAATTAAAGTATTTAGTTGATTAGCTACTATATATGGTTCAAAAGTATTACGATCTCCGTCTATCATGTGAGTTGTAGGATTTATTTTTTTATTCACAACTGGAGGATTGACTGGAATTGTTTTATCTAATTCTTCTTTAGATATTATTCTTCATGATACATATTATGTGGTAGCTCACTTTCATTATGTATTAAGAATGGGGGCTGTATTTGCTATTTTTGCTGCCTTTAATCATTGATTTCCGTTATTTACTGGTTTAGGTTTAAATCCTATTTTATCATTATCTCAATTGATTGTTATATTTTTAGGAGTTAATATAACATTTTTTCCACAACATTTTTTAGGATTGAGTGGTATACCACGACGATATTCAGATTATCCTGATGTTTACATGGATTGAAATGTTGTTTCGTCATTTGGGGCTATTATTACAACTATTGCATCTTTATTATTTATTTATTTATTATGAGAATCTTTAAGATGTCAATGAGCCCTTATTTATTTTCCTAGATTAAGAACTTCTATAGAATGGTTAAATCAACAAACTCCGTTAGGTTTTCATAATAAGATAGAATCTGGGGTTGTAATTGAATAA
>HNDA03
ATGCGTTGATTATGCTCAACTAGTCATAAGGATATTGGAACTCTATATTTGATTCTAGGGGCTTGGGCAGCTATATTAGGCTCCTCTATAAGAACTATTATTCGAATTGAGTTATCTCAACCAGGTAGGTTTCTTGGGGATGATCAACTTTATAATTCTTTAATTACTGCACATGGACTTATTATAATTTTTTTTATAGTAATACCTATTTTAATCGGTGGGTTTGGTAATTGACTTTTACCGTTAATAATTGGTGCCCCAGATATGGCTTTTCCACGATTAAATAATTTTAGGTTTTGATTATTACCACCTTCATTAACTATATTAGTAAGATCATCAATAATTGAATCCGGTGTTGGTACAGGGTGGACTATTTATCCACCATTAGCTGATAGAGTTTCTCACTCAGGACCTTGTGTAGATATAGCTATCTTTTCATTGCATATAGCTGGTGCATCATCTATTTTAGGTTCTTTAAATTTTATTTCTACTATTATTAATATACGAACTAATGGTATAAGTAATGAACGAGTTCCATTATTTGTTTGATCTGTTGTAATTACTACTATCTTATTATTACTTTCATTACCTGTATTAGCAGCAGCTATTACAATGTTATTAACTGATCGTAATTTAAATACTTCATTTTTTGATCCAATGGGTGGTGGAGATCCAGTATTATTTCAACACTTATTTTGATTTTTTGGTCATCCAGAAGTATATATTTTAATTTTACCTGGGTTTGGGGCTGTTTCTCATATTATTTCAAACGGTTCAAAAAAAATTGAACCATTTGGATTACTTGGTATAATTTATGCTATAATTGGTATTGCTATTTTAGGATTTATTGTATGAGCTCATCATATATTTACTGTTGGTTTAGATGTTGATACTCGAGCATACTTTACAGCAGCAACCATAGTTATTGCTGTACCCACTGGAATTAAAGTATTTAGTTGATTAGCTACTATATATGGTTCAAAAGTATTACGATCTCCGTCTATCATGTGAGTTGTAGGATTTATTTTTTTATTCACAACTGGAGGATTGACTGGAATTGTTTTATCTAATTCTTCTTTAGATATTATTCTTCATGATACATATTATGTGGTAGCTCACTTTCATTATGTATTAAGAATGGGGGCTGTATTTGCTATTTTTGCTGCCTTTAATCATTGATTTCCGTTATTTACTGGTTTAGGTTTAAATCCTATTTTATCATTATCTCAATTGATTGTTATATTTTTAGGAGTTAATATAACATTTTTTCCACAACATTTTTTAGGATTGAGTGGTATACCACGACGATATTCAGATTATCCTGATGTTTACATGGATTGAAATGTTGTTTCGTCATTTGGGGCTATTATTACAACTATTGCATCTTTATTATTTATTTATTTATTATGAGAATCTTTAAGATGTCAATGAGCCCTTATTTATTTTCCTAGATTAAGAACTTCTATAGAATGGTTAAATCAACAAACTCCGTTAGGTTTTCATAATAAGATAGAATCTGGGGTTGTAATTGAATAA
>HNDA04
ATGCGTTGATTATGCTCAACTAGTCATAAGGATATTGGAACTCTATATTTGATTCTAGGGGCTTGGGCAGCTATATTAGGCTCCTCTATAAGAACTATTATTCGAATTGAGTTATCTCAACCAGGTAGGTTTCTTGGGGATGATCAACTTTATAATTCTTTAATTACTGCACATGGACTTATTATAATTTTTTTTATAGTAATACCTATTTTAATCGGTGGGTTTGGTAATTGACTTTTACCGTTAATAATTGGTGCCCCAGATATGGCTTTTCCACGATTAAATAATTTTAGGTTTTGATTATTACCACCTTCATTAACTATATTAGTAAGATCATCAATAATTGAATCCGGTGTTGGTACAGGATGGACTATTTATCCACCATTAGCTGATAGAGTTTCTCACTCAGGACCTTGTGTAGATATAGCTATCTTTTCATTGCATATAGCTGGTGCATCATCTATTTTAGGTTCTTTAAATTTTATTTCTACTATTATTAATATACGAACTAATGGTATAAGTAATGAACGAGTTCCATTATTTGTTTGATCTGTTGTAATTACTACTATCTTATTATTACTTTCATTACCTGTATTAGCAGCAGCTATTACAATGTTATTAACTGATCGTAATTTAAATACTTCATTTTTTGATCCAATGGGTGGTGGAGATCCAGTATTATTTCAACACTTATTTTGATTTTTTGGTCATCCAGAAGTATATATTTTAATTTTACCTGGGTTTGGGGCTGTTTCTCATATTATTTCAAACGGTTCAAAAAAAATTGAACCATTTGGATTACTTGGTATAATTTATGCTATAATTGGTATTGCTATTTTAGGATTTATTGTATGAGCTCATCATATATTTACTGTTGGTTTAGATGTTGATACTCGAGCATACTTTACAGCAGCAACCATAGTTATTGCTGTACCCACTGGAATTAAAGTATTTAGTTGATTAGCTACTATATATGGTTCAAAAGTATTACGATCTCCGTCTATCATGTGAGTTGTAGGATTTATTTTTTTATTCACAACTGGAGGATTGACTGGAATTGTTTTATCTAATTCTTCTTTAGATATCATTCTTCATGATACATATTATGTGGTAGCTCACTTTCATTATGTATTAAGAATGGGGGCTGTATTTGCTATTTTTGCTGCCTTTAATCATTGATTTCCGTTATTTACTGGTTTAGGTTTAAATCCTATTTTATCATTATCTCAATTGATTGTTATATTTTTAGGAGTTAATATAACATTTTTTCCACAACATTTTTTAGGATTGAGTGGTATACCACGACGATATTCAGATTATCCTGATGTTTACATGGATTGAAATGTTGTTTCGTCATTTGGGGCTATTATTACAACTATTGCATCTTTATTATTTATTTATCTATTATGAGAATCTTTAAGATGTCAATGAGCCCTTATTTATTTTCCTAGATTAAGAACTTCTATAGAATGGTTAAATCAACAAACTCCGTTAGGTTTTCATAATAAGATAGAATCTGGGGTTGTAATTGGATAA
>HNDA05
ATGCGTTGATTATGCTCAACTAGTCATAAGGATATTGGAACTCTATATTTGATTCTAGGGGCTTGGGCAGCTATATTAGGCTCCTCTATAAGAACTATTATTCGAATTGAGTTATCTCAACCAGGTAGGTTTCTTGGGGATGATCAACTTTATAATTCTTTAATTACTGCACATGGACTTATTATAATTTTTTTTATAGTAATACCTATTTTAATCGGTGGGTTTGGTAATTGACTTTTACCGTTAATAATTGGTGCCCCAGATATGGCTTTTCCACGATTAAATAATTTTAGGTTTTGATTATTACCACCTTCATTAACTATATTAGTAAGATCATCAATAATTGAATCCGGTGTTGGTACAGGGTGGACTATTTATCCACCATTAGCTGATAGAGTTTCTCACTCAGGACCTTGTGTAGATATAGCTATCTTTTCATTGCATATAGCTGGTGCATCATCTATTTTAGGTTCTTTAAATTTTATTTCTACTATTATTAATATACGAACTAATGGTATAAGTAATGAACGAGTTCCATTATTTGTTTGATCTGTTGTAATTACTACTATCTTATTATTACTTTCATTACCTGTATTAGCAGCAGCTATTACAATGTTATTAACTGATCGTAATTTAAATACTTCATTTTTTGATCCAATGGGTGGTGGAGATCCAGTATTATTTCAACACTTATTTTGATTTTTTGGTCATCCAGAAGTATATATTTTAATTTTACCTGGGTTTGGGGCTGTTTCTCATATTATTTCAAACGGTTCAAAAAAAATTGAACCATTTGGATTACTTGGTATAATTTATGCTATAATTGGTATTGCTATTTTAGGATTTATTGTATGAGCTCATCATATATTTACTGTTGGTTTAGATGTTGATACTCGAGCATACTTTACAGCAGCAACCATAGTTATTGCTGTACCCACTGGAATTAAAGTATTTAGTTGATTAGCTACTATATATGGTTCAAAAGTATTACGATCTCCGTCTATCATGTGAGTTGTAGGATTTATTTTTTTATTCACAACTGGAGGATTGACTGGAATTGTTTTATCTAATTCTTCTTTAGATATTATTCTTCATGATACATATTATGTGGTAGCTCACTTTCATTATGTATTAAGAATGGGGGCTGTATTTGCTATTTTTGCTGCCTTTAATCATTGATTTCCGTTATTTACTGGTTTAGGTTTAAATCCTATTTTATCATTATCTCAATTGATTGTTATATTTTTAGGAGTTAATATAACATTTTTTCCACAACATTTTTTAGGATTGAGTGGTATACCACGACGATATTCAGATTATCCTGATGTTTACATGGATTGAAATGTTGTTTCGTCATTTGGGGCTATTATTACAACTATTGCATCTTTATTATTTATTTATTTATTATGAGAATCTTTAAGATGTCAATGAGCCCTTATTTATTTTCCTAGATTAAGAACTTCTATAGAATGGTTAAATCAACAAACTCCGTTAGGTTTTCATAATAAGATAGAATCTGGGGTTGTAATTGAATAA
>HNDA06
ATGCGTTGATTATGCTCAACTAGTCATAAGGATATTGGAACTCTATATTTGATTCTAGGGGCTTGGGCAGCTATATTAGGCTCCTCTATAAGAACTATTATTCGAATTGAGTTATCTCAACCAGGTAGGTTTCTTGGGGATGATCAACTTTATAATTCTTTAATTACTGCACATGGACTTATTATAATTTTTTTTATAGTAATACCTATTTTAATCGGTGGGTTTGGTAATTGACTTTTACCGTTAATAATTGGTGCCCCAGATATGGCTTTTCCACGATTAAATAATTTTAGGTTTTGATTATTACCACCTTCATTAACTATATTAGTAAGATCATCAATAATTGAATCCGGTGTTGGTACAGGGTGGACTATTTATCCACCATTAGCTGATAGAGTTTCTCACTCAGGACCTTGTGTAGATATAGCTATCTTTTCATTGCATATAGCTGGTGCATCATCTATTTTAGGTTCTTTAAATTTTATTTCTACTATTATTAATATACGAACTAATGGTATAAGTAATGAACGAGTTCCATTATTTGTTTGATCTGTTGTAATTACTACTATCTTATTATTACTTTCATTACCTGTATTAGCAGCAGCTATTACAATGTTATTAACTGATCGTAATTTAAATACTTCATTTTTTGATCCAATGGGTGGTGGAGATCCAGTATTATTTCAACACTTATTTTGATTTTTTGGTCATCCAGAAGTATATATTTTAATTTTACCTGGGTTTGGGGCTGTTTCTCATATTATTTCAAACGGTTCAAAAAAAATTGAACCATTTGGATTACTTGGTATAATTTATGCTATAATTGGTATTGCTATTTTAGGATTTATTGTATGAGCTCATCATATATTTACTGTTGGTTTAGATGTTGATACTCGAGCATACTTTACAGCAGCAACCATAGTTATTGCTGTACCCACTGGAATTAAAGTATTTAGTTGATTAGCTACTATATATGGTTCAAAAGTATTACGATCTCCGTCTATCATGTGAGTTGTAGGATTTATTTTTTTATTCACAACTGGAGGATTGACTGGAATTGTTTTATCTAATTCTTCTTTAGATATTATTCTTCATGATACATATTATGTGGTAGCTCACTTTCATTATGTATTAAGAATGGGGGCTGTATTTGCTATTTTTGCTGCCTTTAATCATTGATTTCCGTTATTTACTGGTTTAGGTTTAAATCCTATTTTATCATTATCTCAATTGATTGTTATATTTTTAGGAGTTAATATAACATTTTTTCCACAACATTTTTTAGGATTGAGTGGTATACCACGACGATATTCAGATTATCCTGATGTTTACATGGATTGAAATGTTGTTTCGTCATTTGGGGCTATTATTACAACTATTGCATCTTTATTATTTATTTATTTATTATGAGAATCTTTAAGATGTCAATGAGCCCTTATTTATTTTCCTAGATTAAGAACTTCTATAGAATGGTTAAATCAACAAACTCCGTTAGGTTTTCATAATAAGATAGAATCTGGGGTTGTAATTGAATAA
>HNDA07
ATGCGTTGATTATGCTCAACTAGTCATAAGGATATTGGAACTCTATATTTGATTCTAGGGGCTTGGGCAGCTATATTAGGCTCCTCTATAAGAACTATTATTCGAATTGAGTTATCTCAACCAGGTAGGTTTCTTGGGGATGATCAACTTTATAATTCTTTAATTACTGCACATGGACTTATTATAATTTTTTTTATAGTAATACCTATTTTAATCGGTGGGTTTGGTAATTGACTTTTACCGTTAATAATTGGTGCCCCAGATATGGCTTTTCCACGATTAAATAATTTTAGGTTTTGATTATTACCACCTTCATTAACTATATTAGTAAGATCATCAATAATTGAATCCGGTGTTGGTACAGGGTGGACTATTTATCCACCATTAGCTGATAGAGTTTCTCACTCAGGACCTTGTGTAGATATAGCTATCTTTTCATTGCATATAGCTGGTGCATCATCTATTTTAGGTTCTTTAAATTTTATTTCTACTATTATTAATATACGAACTAATGGTATAAGTAATGAACGAGTTCCATTATTTGTTTGATCTGTTGTAATTACTACTATCTTATTATTACTTTCATTACCTGTATTAGCAGCAGCTATTACAATGTTATTAACTGATCGTAATTTAAATACTTCATTTTTTGATCCAATGGGTGGTGGAGATCCAGTATTATTTCAACACTTATTTTGATTTTTTGGTCATCCAGAAGTATATATTTTAATTTTACCTGGGTTTGGGGCTGTTTCTCATATTATTTCAAACGGTTCAAAAAAAATTGAACCATTTGGATTACTTGGTATAATTTATGCTATAATTGGTATTGCTATTTTAGGATTTATTGTATGAGCTCATCATATATTTACTGTTGGTTTAGATGTTGATACTCGAGCATACTTTACAGCAGCAACCATAGTTATTGCTGTACCCACTGGAATTAAAGTATTTAGTTGATTAGCTACTATATATGGTTCAAAAGTATTACGATCTCCGTCTATCATGTGAGTTGTAGGATTTATTTTTTTATTCACAACTGGAGGATTGACTGGAATTGTTTTATCTAATTCTTCTTTAGATATTATTCTTCATGATACATATTATGTGGTAGCTCACTTTCATTATGTATTAAGAATGGGGGCTGTATTTGCTATTTTTGCTGCCTTTAATCATTGATTTCCGTTATTTACTGGTTTAGGTTTAAATCCTATTTTATCATTATCTCAATTGATTGTTATATTTTTAGGAGTTAATATAACATTTTTTCCACAACATTTTTTAGGATTGAGTGGTATACCACGACGATATTCAGATTATCCTGATGTTTACATGGATTGAAATGTTGTTTCGTCATTTGGGGCTATTATTACAACTATTGCATCTTTATTATTTATTTATTTATTATGAGAATCTTTAAGATGTCAATGAGCCCTTATTTATTTTCCTAGATTAAGAACTTCTATAGAATGGTTAAATCAACAAACTCCGTTAGGTTTTCATAATAAGATAGAATCTGGGGTTGTAATTGAATAA
>HNDA08
ATGCGTTGATTATGCTCAACTAGTCATAAGGATATTGGAACTCTATATTTGATTCTAGGGGCTTGGGCAGCTATATTAGGCTCCTCTATAAGAACTATTATTCGAATTGAGTTATCTCAACCAGGTAGGTTTCTTGGGGATGATCAACTTTATAATTCTTTAATTACTGCACATGGACTTATTATAATTTTTTTTATAGTAATACCTATTTTAATCGGTGGGTTTGGTAATTGACTTTTACCGTTAATAATTGGTGCCCCAGATATGGCTTTTCCACGATTAAATAATTTTAGGTTTTGATTATTACCACCTTCATTAACTATATTAGTAAGATCATCAATAATTGAATCCGGTGTTGGTACAGGATGGACTATTTATCCACCATTAGCTGATAGAGTTTCTCACTCAGGACCTTGTGTAGATATAGCTATCTTTTCATTGCATATAGCTGGTGCATCATCTATTTTAGGTTCTTTGAATTTTATTTCTACTATTATTAATATACGAACTAATGGTATAAGTAATGAACGAGTTCCATTATTTGTTTGATCTGTTGTAATTACTACTATCTTATTATTACTTTCATTACCTGTATTAGCAGCAGCTATTACAATGTTATTAACTGATCGTAATTTAAATACTTCATTTTTTGATCCAATGGGTGGTGGAGATCCAGTATTATTTCAACACTTATTTTGATTTTTTGGTCATCCAGAAGTATATATTTTAATTTTACCTGGGTTTGGGGCTGTTTCTCATATTATTTCAAACGGTTCAAAAAAAATTGAACCATTTGGATTACTTGGTATAATTTATGCTATAATTGGTATTGCTATTTTAGGATTTATTGTATGAGCTCATCATATATTTACTGTTGGTTTAGATGTTGATACTCGAGCATACTTTACAGCAGCAACCATAGTTATTGCTGTACCCACTGGAATTAAAGTATTTAGTTGATTAGCTACTATATATGGTTCAAAAGTATTACGATCTCCGTCTATCATGTGAGTTGTAGGATTTATTTTTTTATTCACAACTGGAGGATTGACTGGAATTGTTTTATCTAATTCTTCTTTAGATATCATTCTTCATGATACATATTATGTGGTAGCTCACTTTCATTATGTATTAAGAATGGGGGCTGTATTTGCTATTTTTGCTGCCTTTAATCATTGATTTCCGTTATTTACTGGTTTAGGTTTAAATCCTATTTTATCATTATCTCAATTGATTGTTATATTTTTAGGAGTTAATATAACATTTTTTCCACAACATTTTTTAGGATTGAGTGGTATACCACGACGATATTCAGATTATCCTGATGTTTACATGGATTGAAATGTTGTTTCGTCATTTGGGGCTATTATTACAACTATTGCATCTTTATTATTTATTTATTTATTATGAGAATCTTTAAGATGTCAATGAGCCCTTATTTATTTTCCTAGATTAAGAACTTCTATAGAATGGTTAAATCAACAAACTCCGTTAGGTTTTCATAATAAGATAGAATCTGGGGTTGTAATTGGATAA
>HNDA09
ATGCGTTGATTATGCTCAACTAGTCATAAGGATATTGGAACTCTATATTTGATTCTAGGGGCTTGGGCAGCTATATTAGGCTCCTCTATAAGAACTATTATTCGAATTGAGTTATCTCAACCAGGTAGGTTTCTTGGGGATGATCAACTTTATAATTCTTTAATTACTGCACATGGACTTATTATAATTTTTTTTATAGTAATACCTATTTTAATCGGTGGGTTTGGTAATTGACTTTTACCGTTAATAATTGGTGCCCCAGATATGGCTTTTCCACGATTAAATAATTTTAGGTTTTGATTATTACCACCTTCATTAACTATATTAGTAAGATCATCAATAATTGAATCCGGTGTTGGTACAGGGTGGACTATTTATCCACCATTAGCTGATAGAGTTTCTCACTCAGGACCTTGTGTAGATATAGCTATCTTTTCATTGCATATAGCTGGTGCATCATCTATTTTAGGTTCTTTAAATTTTATTTCTACTATTATTAATATACGAACTAATGGTATAAGTAATGAACGAGTTCCATTATTTGTTTGATCTGTTGTAATTACTACTATCTTATTATTACTTTCATTACCTGTATTAGCAGCAGCTATTACAATGTTATTAACTGATCGTAATTTAAATACTTCATTTTTTGATCCAATGGGTGGTGGAGATCCAGTATTATTTCAACACTTATTTTGATTTTTTGGTCATCCAGAAGTATATATTTTAATTTTACCTGGGTTTGGGGCTGTTTCTCATATTATTTCAAACGGTTCAAAAAAAATTGAACCATTTGGATTACTTGGTATAATTTATGCTATAATTGGTATTGCTATTTTAGGATTTATTGTATGAGCTCATCATATATTTACTGTTGGTTTAGATGTTGATACTCGAGCATACTTTACAGCAGCAACCATAGTTATTGCTGTACCCACTGGAATTAAAGTATTTAGTTGATTAGCTACTATATATGGTTCAAAAGTATTACGATCTCCGTCTATCATGTGAGTTGTAGGATTTATTTTTTTATTCACAACTGGAGGATTGACTGGAATTGTTTTATCTAATTCTTCTTTAGATATTATTCTTCATGATACATATTATGTGGTAGCTCACTTTCATTATGTATTAAGAATGGGGGCTGTATTTGCTATTTTTGCTGCCTTTAATCATTGATTTCCGTTATTTACTGGTTTAGGTTTAAATCCTATTTTATCATTATCTCAATTGATTGTTATATTTTTAGGAGTTAATATAACATTTTTTCCACAACATTTTTTAGGATTGAGTGGTATACCACGACGATATTCAGATTATCCTGATGTTTACATGGATTGAAATGTTGTTTCGTCATTTGGGGCTATTATTACAACTATTGCATCTTTATTATTTATTTATTTATTATGAGAATCTTTAAGATGTCAATGAGCCCTTATTTATTTTCCTAGATTAAGAACTTCTATAGAATGGTTAAATCAACAAACTCCGTTAGGTTTTCATAATAAGATAGAATCTGGGGTTGTAATTGAATAA
>HNDA10
ATGCGTTGATTATGCTCAACTAGTCATAAGGATATTGGAACTCTATATTTGATTCTAGGGGCTTGGGCAGCTATATTAGGCTCCTCTATAAGAACTATTATTCGAATTGAGTTATCTCAACCAGGTAGGTTTCTTGGGGATGATCAACTTTATAATTCTTTAATTACTGCACATGGACTTATTATAATTTTTTTTATAGTAATACCTATTTTAATCGGTGGGTTTGGTAATTGACTTTTACCGTTAATAATTGGTGCCCCAGATATGGCTTTTCCACGATTAAATAATTTTAGGTTTTGATTATTACCACCTTCATTAACTATATTAGTAAGATCATCAATAATTGAATCCGGTGTTGGTACAGGGTGGACTATTTATCCACCATTAGCTGATAGAGTTTCTCACTCAGGACCTTGTGTAGATATAGCTATCTTTTCATTGCATATAGCTGGTGCATCATCTATTTTAGGTTCTTTAAATTTTATTTCTACTATTATTAATATACGAACTAATGGTATAAGTAATGAACGAGTTCCATTATTTGTTTGATCTGTTGTAATTACTACTATCTTATTATTACTTTCATTACCTGTATTAGCAGCAGCTATTACAATGTTATTAACTGATCGTAATTTAAATACTTCATTTTTTGATCCAATGGGTGGTGGAGATCCAGTATTATTTCAACACTTATTTTGATTTTTTGGTCATCCAGAAGTATATATTTTAATTTTACCTGGGTTTGGGGCTGTTTCTCATATTATTTCAAACGGTTCAAAAAAAATTGAACCATTTGGATTACTTGGTATAATTTATGCTATAATTGGTATTGCTATTTTAGGATTTATTGTATGAGCTCATCATATATTTACTGTTGGTTTAGATGTTGATACTCGAGCATACTTTACAGCAGCAACCATAGTTATTGCTGTACCCACTGGAATTAAAGTATTTAGTTGATTAGCTACTATATATGGTTCAAAAGTATTACGATCTCCGTCTATCATGTGAGTTGTAGGATTTATTTTTTTATTCACAACTGGAGGATTGACTGGAATTGTTTTATCTAATTCTTCTTTAGATATTATTCTTCATGATACATATTATGTGGTAGCTCACTTTCATTATGTATTAAGAATGGGGGCTGTATTTGCTATTTTTGCTGCCTTTAATCATTGATTTCCGTTATTTACTGGTTTAGGTTTAAATCCTATTTTATCATTATCTCAATTGATTGTTATATTTTTAGGAGTTAATATAACATTTTTTCCACAACATTTTTTAGGATTGAGTGGTATACCACGACGATATTCAGATTATCCTGATGTTTACATGGATTGAAATGTTGTTTCGTCATTTGGGGCTATTATTACAACTATTGCATCTTTATTATTTATTTATTTATTATGAGAATCTTTAAGATGTCAATGAGCCCTTATTTATTTTCCTAGATTAAGAACTTCTATAGAATGGTTAAATCAACAAACTCCGTTAGGTTTTCATAATAAGATAGAATCTGGGGTTGTAATTGAATAA
>HNDA11
ATGCGTTGATTATGCTCAACTAGTCATAAGGATATTGGAACTCTATATTTGATTCTAGGGGCTTGGGCAGCTATATTAGGCTCCTCTATAAGAACTATTATTCGAATTGAGTTATCTCAACCAGGTAGGTTTCTTGGGGATGATCAACTTTATAATTCTTTAATTACTGCACATGGACTTATTATAATTTTTTTTATAGTAATACCTATTTTAATCGGTGGGTTTGGTAATTGACTTTTACCGTTAATAATTGGTGCCCCAGATATGGCTTTTCCACGATTAAATAATTTTAGGTTTTGATTATTACCACCTTCATTAACTATATTAGTAAGATCATCAATAATTGAATCCGGTGTTGGTACAGGATGGACTATTTATCCACCATTAGCTGATAGAGTTTCTCACTCAGGACCTTGTGTAGATATAGCTATCTTTTCATTGCATATAGCTGGTGCATCATCTATTTTAGGTTCTTTAAATTTTATTTCTACTATTATTAATATACGAACTAATGGTATAAGTAATGAACGAGTTCCATTATTTGTTTGATCTGTTGTAATTACTACTATCTTATTATTACTTTCATTACCTGTATTAGCAGCAGCTATTACAATGTTATTAACTGATCGTAATTTAAATACTTCATTTTTTGATCCAATGGGTGGTGGAGATCCAGTATTATTTCAACACTTATTTTGATTTTTTGGTCATCCAGAAGTATATATTTTAATTTTACCTGGGTTTGGGGCTGTTTCTCATATTATTTCAAACGGTTCAAAAAAAATTGAACCATTTGGATTACTTGGTATAATTTATGCTATAATTGGTATTGCTATTTTAGGGTTTATTGTATGAGCTCATCATATATTTACTGTTGGTTTAGATGTTGATACTCGAGCATACTTTACAGCAGCAACCATAGTTATTGCTGTACCCACTGGAATTAAAGTATTTAGTTGATTAGCTACTATATATGGTTCAAAAGTATTACGATCTCCGTCTATCATGTGAGTTGTAGGATTTATTTTTTTATTCACAACTGGAGGATTGACTGGAATTGTTTTATCTAATTCTTCTTTAGATATCATTCTTCATGATACATATTATGTGGTAGCTCACTTTCATTATGTATTAAGAATGGGGGCTGTATTTGCTATTTTTGCTGCCTTTAATCATTGATTTCCGTTATTTACTGGTTTAGGTTTAAATCCTATTTTATCATTATCTCAATTGATTGTTATATTTTTAGGAGTTAATATAACATTTTTTCCACAACATTTTTTAGGATTGAGTGGTATACCACGACGATATTCAGATTATCCTGATGTTTACATGGATTGAAATGTTGTTTCGTCATTTGGGGCTATTATTACAACTATTGCATCTTTATTATTTATTTATCTATTATGAGAATCTTTAAGATGTCAATGAGCCCTTATTTATTTTCCTAGATTAAGAACTTCTATAGAATGGTTAAATCAACAAACTCCGTTAGGTTTTCATAATAAGATAGAATCTGGGGTTGTAATTGGATAA
>HNDA12
ATGCGTTGATTATGCTCAACTAGTCATAAGGATATTGGAACTCTATATTTGATTCTAGGGGCTTGGGCAGCTATATTAGGCTCCTCTATAAGAACTATTATTCGAATTGAGTTATCTCAACCAGGTAGGTTTCTTGGGGATGATCAACTTTATAATTCTTTAATTACTGCACATGGACTTATTATAATTTTTTTTATAGTAATACCTATTTTAATCGGTGGGTTTGGTAATTGACTTTTACCGTTAATAATTGGTGCCCCAGATATGGCTTTTCCACGATTAAATAATTTTAGGTTTTGATTATTACCACCTTCATTAACTATATTAGTAAGATCATCAATAATTGAATCCGGTGTTGGTACAGGGTGGACTATTTATCCACCATTAGCTGATAGAGTTTCTCACTCAGGACCTTGTGTAGATATAGCTATCTTTTCATTGCATATAGCTGGTGCATCATCTATTTTAGGTTCTTTAAATTTTATTTCTACTATTATTAATATACGAACTAATGGTATAAGTAATGAACGAGTTCCATTATTTGTTTGATCTGTTGTAATTACTACTATCTTATTATTACTTTCATTACCTGTATTAGCAGCAGCTATTACAATGTTATTAACTGATCGTAATTTAAATACTTCATTTTTTGATCCAATGGGTGGTGGAGATCCAGTATTATTTCAACACTTATTTTGATTTTTTGGTCATCCAGAAGTATATATTTTAATTTTACCTGGGTTTGGGGCTGTTTCTCATATTATTTCAAACGGTTCAAAAAAAATTGAACCATTTGGATTACTTGGTATAATTTATGCTATAATTGGTATTGCTATTTTAGGATTTATTGTATGAGCTCATCATATATTTACTGTTGGTTTAGATGTTGATACTCGAGCATACTTTACAGCAGCAACCATAGTTATTGCTGTACCCACTGGAATTAAAGTATTTAGTTGATTAGCTACTATATATGGTTCAAAAGTATTACGATCTCCGTCTATCATGTGAGTTGTAGGATTTATTTTTTTATTCACAACTGGAGGATTGACTGGAATTGTTTTATCTAATTCTTCTTTAGATATTATTCTTCATGATACATATTATGTGGTAGCTCACTTTCATTATGTATTAAGAATGGGGGCTGTATTTGCTATTTTTGCTGCCTTTAATCATTGATTTCCGTTATTTACTGGTTTAGGTTTAAATCCTATTTTATCATTATCTCAATTGATTGTTATATTTTTAGGAGTTAATATAACATTTTTTCCACAACATTTTTTAGGATTGAGTGGTATACCACGACGATATTCAGATTATCCTGATGTTTACATGGATTGAAATGTTGTTTCGTCATTTGGGGCTATTATTACAACTATTGCATCTTTATTATTTATTTATTTATTATGAGAATCTTTAAGATGTCAATGAGCCCTTATTTATTTTCCTAGATTAAGAACTTCTATAGAATGGTTAAATCAACAAACTCCGTTAGGTTTTCATAATAAGATAGAATCTGGGGTTGTAATTGAATAA
>YNHH01
ATGCGTTGATTATGCTCAACTAGTCATAAGGATATTGGAACTCTATATTTGATTCTAGGGGCTTGGGCAGCTATATTAGGCTCCTCTATAAGAACTATTATTCGAATTGAGTTATCTCAACCAGGTAGGTTTCTTGGGGATGATCAACTTTATAATTCTTTAATTACTGCACATGGACTTATTATAATTTTTTTTATAGTAATACCTATTTTAATCGGTGGGTTTGGTAATTGACTTTTACCGTTAATAATTGGTGCCCCAGATATGGCTTTTCCACGATTAAATAATTTTAGGTTTTGATTATTACCACCTTCATTAACTATATTAGTAAGATCATCAATAATTGAATCCGGTGTTGGTACAGGATGGACTATTTATCCACCATTAGCTGATAGAGTTTCTCACTCAGGACCTTGTGTAGATATAGCTATCTTTTCATTGCATATAGCTGGTGCATCATCTATTTTAGGTTCTTTAAATTTTATTTCTACTATTATTAATATGCGAACTAATGGTATAAGTAATGAACGAGTTCCATTATTTGTTTGATCTGTTGTAATTACTACTATCTTATTATTACTTTCATTACCTGTATTAGCAGCAGCTATTACAATGTTATTAACTGATCGTAATTTAAATACTTCATTTTTTGATCCAATGGGTGGTGGAGATCCAGTATTATTTCAACACTTATTTTGATTTTTTGGTCATCCAGAAGTATATATTTTAATTTTACCTGGGTTTGGGGCTGTTTCTCATATTATTTCAAACGGTTCAAAAAAAATTGAACCATTTGGATTACTTGGTATAATTTATGCTATAATTGGTATTGCTATTTTAGGATTTATTGTATGAGCTCATCATATATTTACTGTTGGTTTAGATGTTGATACTCGAGCATACTTTACAGCAGCAACCATAGTTATTGCTGTACCCACTGGAATTAAAGTATTTAGTTGATTAGCTACTATATATGGTTCAAAAGTATTACGATCTCCGTCTATCATGTGAGTTGTAGGATTTATTTTTTTATTCACAACTGGAGGATTGACTGGAATTGTTTTATCTAATTCTTCTTTAGATATTATTCTTCATGATACATATTATGTGGTAGCTCACTTTCATTATGTATTAAGAATGGGGGCTGTATTTGCTATTTTTGCTGCCTTTAATCATTGATTTCCGTTATTTACTGGTTTAGGTTTAAATCCTATTTTATCATTATCTCAATTGATTGTTATATTTTTAGGAGTTAATATAACATTTTTTCCACAACATTTTTTAGGATTGAGTGGTATACCACGACGATATTCAGATTATCCTGATGTTTACATGGATTGAAATGTTGTTTCGTCATTTGGGGCTATTATTACAACTATTGCATCTTTATTATTTATTTATTTATTATGAGAATCTTTAAGATGTCAATGAGCCCTTATTTATTTTCCTAGATTAAGAACTTCTATAGAATGGTTAAATCAACAAACTCCGTTAGGTTTTCATAATAAGATAGAATCTGGGGTTGTAATTGAATAA
>YNHH02
ATGCGTTGATTATGCTCAACTAGTCATAAGGATATTGGAACTCTATATTTGATTCTAGGGGCTTGGGCAGCTATATTAGGCTCCTCTATAAGAACTATTATTCGAATTGAGTTATCTCAACCAGGTAGGTTTCTTGGGGATGATCAACTTTATAATTCTTTAATTACTGCACATGGACTTATTATAATTTTTTTTATAGTAATACCTATTTTAATCGGTGGGTTTGGTAATTGACTTTTACCGTTAATAATTGGTGCCCCAGATATGGCTTTTCCACGATTAAATAATTTTAGGTTTTGATTATTACCACCTTCATTAACTATATTAGTAAGATCATCAATAATTGAATCCGGTGTTGGTACAGGATGGACTATTTATCCACCATTAGCTGATAGAGTTTCTCACTCAGGACCTTGTGTAGATATAGCTATCTTTTCATTGCATATAGCTGGTGCATCATCTATTTTAGGTTCTTTAAATTTTATTTCTACTATTATTAATATGCGAACTAATGGTATAAGTAATGAACGAGTTCCATTATTTGTTTGATCTGTTGTAATTACTACTATCTTATTATTACTTTCATTACCTGTATTAGCAGCAGCTATTACAATGTTATTAACTGATCGTAATTTAAATACTTCATTTTTTGATCCAATGGGTGGTGGAGATCCAGTATTATTTCAACACTTATTTTGATTTTTTGGTCATCCAGAAGTATATATTTTAATTTTACCTGGGTTTGGGGCTGTTTCTCATATTATTTCAAACGGTTCAAAAAAAATTGAACCATTTGGATTACTTGGTATAATTTATGCTATAATTGGTATTGCTATTTTAGGATTTATTGTATGAGCTCATCATATATTTACTGTTGGTTTAGATGTTGATACTCGAGCATACTTTACAGCAGCAACCATAGTTATTGCTGTACCCACTGGAATTAAAGTATTTAGTTGATTAGCTACTATATATGGTTCAAAAGTATTACGATCTCCGTCTATCATGTGAGTTGTAGGATTTATTTTTTTATTCACAACTGGAGGATTGACTGGAATTGTTTTATCTAATTCTTCTTTAGATATTATTCTTCATGATACATATTATGTGGTAGCTCACTTTCATTATGTATTAAGAATGGGGGCTGTATTTGCTATTTTTGCTGCCTTTAATCATTGATTTCCGTTATTTACTGGTTTAGGTTTAAATCCTATTTTATCATTATCTCAATTGATTGTTATATTTTTAGGAGTTAATATAACATTTTTTCCACAACATTTTTTAGGATTGAGTGGTATACCACGACGATATTCAGATTATCCTGATGTTTACATGGATTGAAATGTTGTTTCGTCATTTGGGGCTATTATTACAACTATTGCATCTTTATTATTTATTTATTTATTATGAGAATCTTTAAGATGTCAATGAGCCCTTATTTATTTTCCTAGATTAAGAACTTCTATAGAATGGTTAAATCAACAAACTCCGTTAGGTTTTCATAATAAGATAGAATCTGGGGTTGTAATTGAATAA
>YNHH03
ATGCGTTGATTATGCTCAACTAGTCATAAGGATATTGGAACTCTATATTTGATTCTAGGGGCTTGGGCAGCTATATTAGGCTCCTCTATAAGAACTATTATTCGAATTGAGTTATCTCAACCAGGTAGGTTTCTTGGGGATGATCAACTTTATAATTCTTTAATTACTGCACATGGACTTATTATAATTTTTTTTATAGTAATACCTATTTTAATCGGTGGGTTTGGTAATTGACTTTTACCGTTAATAATTGGTGCCCCAGATATGGCTTTTCCACGATTAAATAATTTTAGGTTTTGATTATTACCACCTTCATTAACTATATTAGTAAGATCATCAATAATTGAATCCGGTGTTGGTACAGGATGGACTATTTATCCACCATTAGCTGATAGAGTTTCTCACTCAGGACCTTGTGTAGATATAGCTATCTTTTCATTGCATATAGCTGGTGCATCATCTATTTTAGGTTCTTTAAATTTTATTTCTACTATTATTAATATGCGAACTAATGGTATAAGTAATGAACGAGTTCCATTATTTGTTTGATCTGTTGTAATTACTACTATCTTATTATTACTTTCATTACCTGTATTAGCAGCAGCTATTACAATGTTATTAACTGATCGTAATTTAAATACTTCATTTTTTGATCCAATGGGTGGTGGAGATCCAGTATTATTTCAACACTTATTTTGATTTTTTGGTCATCCAGAAGTATATATTTTAATTTTACCTGGGTTTGGGGCTGTTTCTCATATTATTTCAAACGGTTCAAAAAAAATTGAACCATTTGGATTACTTGGTATAATTTATGCTATAATTGGTATTGCTATTTTAGGATTTATTGTATGAGCTCATCATATATTTACTGTTGGTTTAGATGTTGATACTCGAGCATACTTTACAGCAGCAACCATAGTTATTGCTGTACCCACTGGAATTAAAGTATTTAGTTGATTAGCTACTATATATGGTTCAAAAGTATTACGATCTCCGTCTATCATGTGAGTTGTAGGATTTATTTTTTTATTCACAACTGGAGGATTGACTGGAATTGTTTTATCTAATTCTTCTTTAGATATTATTCTTCATGATACATATTATGTGGTAGCTCACTTTCATTATGTATTAAGAATGGGGGCTGTATTTGCTATTTTTGCTGCCTTTAATCATTGATTTCCGTTATTTACTGGTTTAGGTTTAAATCCTATTTTATCATTATCTCAATTGATTGTTATATTTTTAGGAGTTAATATAACATTTTTTCCACAACATTTTTTAGGATTGAGTGGTATACCACGACGATATTCAGATTATCCTGATGTTTACATGGATTGAAATGTTGTTTCGTCATTTGGGGCTATTATTACAACTATTGCATCTTTATTATTTATTTATTTATTATGAGAATCTTTAAGATGTCAATGAGCCCTTATTTATTTTCCTAGATTAAGAACTTCTATAGAATGGTTAAATCAACAAACTCCGTTAGGTTTTCATAATAAGATAGAATCTGGGGTTGTAATTGAATAA
>YNHH04
ATGCGTTGATTATGCTCAACTAGTCATAAGGATATTGGAACTCTATATTTGATTCTAGGGGCTTGGGCAGCTATATTAGGCTCCTCTATAAGAACTATTATTCGAATTGAGTTATCTCAACCAGGTAGGTTTCTTGGGGATGATCAACTTTATAATTCTTTAATTACTGCACATGGACTTATTATAATTTTTTTTATAGTAATACCTATTTTAATCGGTGGGTTTGGTAATTGACTTTTACCGTTAATAATTGGTGCCCCAGATATGGCTTTTCCACGATTAAATAATTTTAGGTTTTGATTATTACCACCTTCATTAACTATATTAGTAAGATCATCAATAATTGAATCCGGTGTTGGTACAGGATGGACTATTTATCCACCATTAGCTGATAGAGTTTCTCACTCAGGACCTTGTGTAGATATAGCTATCTTTTCATTGCATATAGCTGGTGCATCATCTATTTTAGGTTCTTTAAATTTTATTTCTACTATTATTAATATGCGAACTAATGGTATAAGTAATGAACGAGTTCCATTATTTGTTTGATCTGTTGTAATTACTACTATCTTATTATTACTTTCATTACCTGTATTAGCAGCAGCTATTACAATGTTATTAACTGATCGTAATTTAAATACTTCATTTTTTGATCCAATGGGTGGTGGAGATCCAGTATTATTTCAACACTTATTTTGATTTTTTGGTCATCCAGAAGTATATATTTTAATTTTACCTGGGTTTGGGGCTGTTTCTCATATTATTTCAAACGGTTCAAAAAAAATTGAACCATTTGGATTACTTGGTATAATTTATGCTATAATTGGTATTGCTATTTTAGGATTTATTGTATGAGCTCATCATATATTTACTGTTGGTTTAGATGTTGATACTCGAGCATACTTTACAGCAGCAACCATAGTTATTGCTGTACCCACTGGAATTAAAGTATTTAGTTGATTAGCTACTATATATGGTTCAAAAGTATTACGATCTCCGTCTATCATGTGAGTTGTAGGATTTATTTTTTTATTCACAACTGGAGGATTGACTGGAATTGTTTTATCTAATTCTTCTTTAGATATTATTCTTCATGATACATATTATGTGGTAGCTCACTTTCATTATGTATTAAGAATGGGGGCTGTATTTGCTATTTTTGCTGCCTTTAATCATTGATTTCCGTTATTTACTGGTTTAGGTTTAAATCCTATTTTATCATTATCTCAATTGATTGTTATATTTTTAGGAGTTAATATAACATTTTTTCCACAACATTTTTTAGGATTGAGTGGTATACCACGACGATATTCAGATTATCCTGATGTTTACATGGATTGAAATGTTGTTTCGTCATTTGGGGCTATTATTACAACTATTGCATCTTTATTATTTATTTATTTATTATGAGAATCTTTAAGATGTCAATGAGCCCTTATTTATTTTCCTAGATTAAGAACTTCTATAGAATGGTTAAATCAACAAACTCCGTTAGGTTTTCATAATAAGATAGAATCTGGGGTTGTAATTGAATAA
>YNHH05
ATGCGTTGATTATGCTCAACTAGTCATAAGGATATTGGAACTCTATATTTGATTCTAGGGGCTTGGGCAGCTATATTAGGCTCCTCTATAAGAACTATTATTCGAATTGAGTTATCTCAACCAGGTAGGTTTCTTGGGGATGATCAACTTTATAATTCTTTAATTACTGCACATGGACTTATTATAATTTTTTTTATAGTAATACCTATTTTAATCGGTGGGTTTGGTAATTGACTTTTACCGTTAATAATTGGTGCCCCAGATATGGCTTTTCCACGATTAAATAATTTTAGGTTTTGATTATTACCACCTTCATTAACTATATTAGTAAGATCATCAATAATTGAATCCGGTGTTGGTACAGGATGGACTATTTATCCACCATTAGCTGATAGAGTTTCTCACTCAGGACCTTGTGTAGATATAGCTATCTTTTCATTGCATATAGCTGGTGCATCATCTATTTTAGGTTCTTTAAATTTTATTTCTACTATTATTAATATGCGAACTAATGGTATAAGTAATGAACGAGTTCCATTATTTGTTTGATCTGTTGTAATTACTACTATCTTATTATTACTTTCATTACCTGTATTAGCAGCAGCTATTACAATGTTATTAACTGATCGTAATTTAAATACTTCATTTTTTGATCCAATGGGTGGTGGAGATCCAGTATTATTTCAACACTTATTTTGATTTTTTGGTCATCCAGAAGTATATATTTTAATTTTACCTGGGTTTGGGGCTGTTTCTCATATTATTTCAAACGGTTCAAAAAAAATTGAACCATTTGGATTACTTGGTATAATTTATGCTATAATTGGTATTGCTATTTTAGGATTTATTGTATGAGCTCATCATATATTTACTGTTGGTTTAGATGTTGATACTCGAGCATACTTTACAGCAGCAACCATAGTTATTGCTGTACCCACTGGAATTAAAGTATTTAGTTGATTAGCTACTATATATGGTTCAAAAGTATTACGATCTCCGTCTATCATGTGAGTTGTAGGATTTATTTTTTTATTCACAACTGGAGGATTGACTGGAATTGTTTTATCTAATTCTTCTTTAGATATTATTCTTCATGATACATATTATGTGGTAGCTCACTTTCATTATGTATTAAGAATGGGGGCTGTATTTGCTATTTTTGCTGCCTTTAATCATTGATTTCCGTTATTTACTGGTTTAGGTTTAAATCCTATTTTATCATTATCTCAATTGATTGTTATATTTTTAGGAGTTAATATAACATTTTTTCCACAACATTTTTTAGGATTGAGTGGTATACCACGACGATATTCAGATTATCCTGATGTTTACATGGATTGAAATGTTGTTTCGTCATTTGGGGCTATTATTACAACTATTGCATCTTTATTATTTATTTATTTATTATGAGAATCTTTAAGATGTCAATGAGCCCTTATTTATTTTCCTAGATTAAGAACTTCTATAGAATGGTTAAATCAACAAACTCCGTTAGGTTTTCATAATAAGATAGAATCTGGGGTTGTAATTGAATAA
>YNHH06
ATGCGTTGATTATGCTCAACTAGTCATAAGGATATTGGAACTCTATATTTGATTCTAGGGGCTTGGGCAGCTATATTAGGCTCCTCTATAAGAACTATTATTCGAATTGAGTTATCTCAACCAGGTAGGTTTCTTGGGGATGATCAACTTTATAATTCTTTAATTACTGCACATGGACTTATTATAATTTTTTTTATAGTAATACCTATTTTAATCGGTGGGTTTGGTAATTGACTTTTACCGTTAATAATTGGTGCCCCAGATATGGCTTTTCCACGATTAAATAATTTTAGGTTTTGATTATTACCACCTTCATTAACTATATTAGTAAGATCATCAATAATTGAATCCGGTGTTGGTACAGGATGGACTATTTATCCACCATTAGCTGATAGAGTTTCTCACTCAGGACCTTGTGTAGATATAGCTATCTTTTCATTGCATATAGCTGGTGCATCATCTATTTTAGGTTCTTTAAATTTTATTTCTACTATTATTAATATGCGAACTAATGGTATAAGTAATGAACGAGTTCCATTATTTGTTTGATCTGTTGTAATTACTACTATCTTATTATTACTTTCATTACCTGTATTAGCAGCAGCTATTACAATGTTATTAACTGATCGTAATTTAAATACTTCATTTTTTGATCCAATGGGTGGTGGAGATCCAGTATTATTTCAACACTTATTTTGATTTTTTGGTCATCCAGAAGTATATATTTTAATTTTACCTGGGTTTGGGGCTGTTTCTCATATTATTTCAAACGGTTCAAAAAAAATTGAACCATTTGGATTACTTGGTATAATTTATGCTATAATTGGTATTGCTATTTTAGGATTTATTGTATGAGCTCATCATATATTTACTGTTGGTTTAGATGTTGATACTCGAGCATACTTTACAGCAGCAACCATAGTTATTGCTGTACCCACTGGAATTAAAGTATTTAGTTGATTAGCTACTATATATGGTTCAAAAGTATTACGATCTCCGTCTATCATGTGAGTTGTAGGATTTATTTTTTTATTCACAACTGGAGGATTGACTGGAATTGTTTTATCTAATTCTTCTTTAGATATTATTCTTCATGATACATATTATGTGGTAGCTCACTTTCATTATGTATTAAGAATGGGGGCTGTATTTGCTATTTTTGCTGCCTTTAATCATTGATTTCCGTTATTTACTGGTTTAGGTTTAAATCCTATTTTATCATTATCTCAATTGATTGTTATATTTTTAGGAGTTAATATAACATTTTTTCCACAACATTTTTTAGGATTGAGTGGTATACCACGACGATATTCAGATTATCCTGATGTTTACATGGATTGAAATGTTGTTTCGTCATTTGGGGCTATTATTACAACTATTGCATCTTTATTATTTATTTATTTATTATGAGAATCTTTAAGATGTCAATGAGCCCTTATTTATTTTCCTAGATTAAGAACTTCTATAGAATGGTTAAATCAACAAACTCCGTTAGGTTTTCATAATAAGATAGAATCTGGGGTTGTAATTGAATAA
>YNHH07
ATGCGTTGATTATGCTCAACTAGTCATAAGGATATTGGAACTCTATATTTGATTCTAGGGGCTTGGGCAGCTATATTAGGCTCCTCTATAAGAACTATTATTCGAATTGAGTTATCTCAACCAGGTAGGTTTCTTGGGGATGATCAACTTTATAATTCTTTAATTACTGCACATGGACTTATTATAATTTTTTTTATAGTAATACCTATTTTAATCGGTGGGTTTGGTAATTGACTTTTACCGTTAATAATTGGTGCCCCAGATATGGCTTTTCCACGATTAAATAATTTTAGGTTTTGATTATTACCACCTTCATTAACTATATTAGTAAGATCATCAATAATTGAATCCGGTGTTGGTACAGGATGGACTATTTATCCACCATTAGCTGATAGAGTTTCTCACTCAGGACCTTGTGTAGATATAGCTATCTTTTCATTGCATATAGCTGGTGCATCATCTATTTTAGGTTCTTTAAATTTTATTTCTACTATTATTAATATGCGAACTAATGGTATAAGTAATGAACGAGTTCCATTATTTGTTTGATCTGTTGTAATTACTACTATCTTATTATTACTTTCATTACCTGTATTAGCAGCAGCTATTACAATGTTATTAACTGATCGTAATTTAAATACTTCATTTTTTGATCCAATGGGTGGTGGAGATCCAGTATTATTTCAACACTTATTTTGATTTTTTGGTCATCCAGAAGTATATATTTTAATTTTACCTGGGTTTGGGGCTGTTTCTCATATTATTTCAAACGGTTCAAAAAAAATTGAACCATTTGGATTACTTGGTATAATTTATGCTATAATTGGTATTGCTATTTTAGGATTTATTGTATGAGCTCATCATATATTTACTGTTGGTTTAGATGTTGATACTCGAGCATACTTTACAGCAGCAACCATAGTTATTGCTGTACCCACTGGAATTAAAGTATTTAGTTGATTAGCTACTATATATGGTTCAAAAGTATTACGATCTCCGTCTATCATGTGAGTTGTAGGATTTATTTTTTTATTCACAACTGGAGGATTGACTGGAATTGTTTTATCTAATTCTTCTTTAGATATTATTCTTCATGATACATATTATGTGGTAGCTCACTTTCATTATGTATTAAGAATGGGGGCTGTATTTGCTATTTTTGCTGCCTTTAATCATTGATTTCCGTTATTTACTGGTTTAGGTTTAAATCCTATTTTATCATTATCTCAATTGATTGTTATATTTTTAGGAGTTAATATAACATTTTTTCCACAACATTTTTTAGGATTGAGTGGTATACCACGACGATATTCAGATTATCCTGATGTTTACATGGATTGAAATGTTGTTTCGTCATTTGGGGCTATTATTACAACTATTGCATCTTTATTATTTATTTATTTATTATGAGAATCTTTAAGATGTCAATGAGCCCTTATTTATTTTCCTAGATTAAGAACTTCTATAGAATGGTTAAATCAACAAACTCCGTTAGGTTTTCATAATAAGATAGAATCTGGGGTTGTAATTGAATAA
>YNHH08
ATGCGTTGATTATGCTCAACTAGTCATAAGGATATTGGAACTCTATATTTGATTCTAGGGGCTTGGGCAGCTATATTAGGCTCCTCTATAAGAACTATTATTCGAATTGAGTTATCTCAACCAGGTAGGTTTCTTGGGGATGATCAACTTTATAATTCTTTAATTACTGCACATGGACTTATTATAATTTTTTTTATAGTAATACCTATTTTAATCGGTGGGTTTGGTAATTGACTTTTACCGTTAATAATTGGTGCCCCAGATATGGCTTTTCCACGATTAAATAATTTTAGGTTTTGATTATTACCACCTTCATTAACTATATTAGTAAGATCATCAATAATTGAATCCGGTGTTGGTACAGGATGGACTATTTATCCACCATTAGCTGATAGAGTTTCTCACTCAGGACCTTGTGTAGATATAGCTATCTTTTCATTGCATATAGCTGGTGCATCATCTATTTTAGGTTCTTTAAATTTTATTTCTACTATTATTAATATGCGAACTAATGGTATAAGTAATGAACGAGTTCCATTATTTGTTTGATCTGTTGTAATTACTACTATCTTATTATTACTTTCATTACCTGTATTAGCAGCAGCTATTACAATGTTATTAACTGATCGTAATTTAAATACTTCATTTTTTGATCCAATGGGTGGTGGAGATCCAGTATTATTTCAACACTTATTTTGATTTTTTGGTCATCCAGAAGTATATATTTTAATTTTACCTGGGTTTGGGGCTGTTTCTCATATTATTTCAAACGGTTCAAAAAAAATTGAACCATTTGGATTACTTGGTATAATTTATGCTATAATTGGTATTGCTATTTTAGGATTTATTGTATGAGCTCATCATATATTTACTGTTGGTTTAGATGTTGATACTCGAGCATACTTTACAGCAGCAACCATAGTTATTGCTGTACCCACTGGAATTAAAGTATTTAGTTGATTAGCTACTATATATGGTTCAAAAGTATTACGATCTCCGTCTATCATGTGAGTTGTAGGATTTATTTTTTTATTCACAACTGGAGGATTGACTGGAATTGTTTTATCTAATTCTTCTTTAGATATTATTCTTCATGATACATATTATGTGGTAGCTCACTTTCATTATGTATTAAGAATGGGGGCTGTATTTGCTATTTTTGCTGCCTTTAATCATTGATTTCCGTTATTTACTGGTTTAGGTTTAAATCCTATTTTATCATTATCTCAATTGATTGTTATATTTTTAGGAGTTAATATAACATTTTTTCCACAACATTTTTTAGGATTGAGTGGTATACCACGACGATATTCAGATTATCCTGATGTTTACATGGATTGAAATGTTGTTTCGTCATTTGGGGCTATTATTACAACTATTGCATCTTTATTATTTATTTATTTATTATGAGAATCTTTAAGATGTCAATGAGCCCTTATTTATTTTCCTAGATTAAGAACTTCTATAGAATGGTTAAATCAACAAACTCCGTTAGGTTTTCATAATAAGATAGAATCTGGGGTTGTAATTGAATAA
>YNHH09
ATGCGTTGATTATGCTCAACTAGTCATAAGGATATTGGAACTCTATATTTGATTCTAGGGGCTTGGGCAGCTATATTAGGCTCCTCTATAAGAACTATTATTCGAATTGAGTTATCTCAACCAGGTAGGTTTCTTGGGGATGATCAACTTTATAATTCTTTAATTACTGCACATGGACTTATTATAATTTTTTTTATAGTAATACCTATTTTAATCGGTGGGTTTGGTAATTGACTTTTACCGTTAATAATTGGTGCCCCAGATATGGCTTTTCCACGATTAAATAATTTTAGGTTTTGATTATTACCACCTTCATTAACTATATTAGTAAGATCATCAATAATTGAATCCGGTGTTGGTACAGGATGGACTATTTATCCACCATTAGCTGATAGAGTTTCTCACTCAGGACCTTGTGTAGATATAGCTATCTTTTCATTGCATATAGCTGGTGCATCATCTATTTTAGGTTCTTTAAATTTTATTTCTACTATTATTAATATGCGAACTAATGGTATAAGTAATGAACGAGTTCCATTATTTGTTTGATCTGTTGTAATTACTACTATCTTATTATTACTTTCATTACCTGTATTAGCAGCAGCTATTACAATGTTATTAACTGATCGTAATTTAAATACTTCATTTTTTGATCCAATGGGTGGTGGAGATCCAGTATTATTTCAACACTTATTTTGATTTTTTGGTCATCCAGAAGTATATATTTTAATTTTACCTGGGTTTGGGGCTGTTTCTCATATTATTTCAAACGGTTCAAAAAAAATTGAACCATTTGGATTACTTGGTATAATTTATGCTATAATTGGTATTGCTATTTTAGGATTTATTGTATGAGCTCATCATATATTTACTGTTGGTTTAGATGTTGATACTCGAGCATACTTTACAGCAGCAACCATAGTTATTGCTGTACCCACTGGAATTAAAGTATTTAGTTGATTAGCTACTATATATGGTTCAAAAGTATTACGATCTCCGTCTATCATGTGAGTTGTAGGATTTATTTTTTTATTCACAACTGGAGGATTGACTGGAATTGTTTTATCTAATTCTTCTTTAGATATTATTCTTCATGATACATATTATGTGGTAGCTCACTTTCATTATGTATTAAGAATGGGGGCTGTATTTGCTATTTTTGCTGCCTTTAATCATTGATTTCCGTTATTTACTGGTTTAGGTTTAAATCCTATTTTATCATTATCTCAATTGATTGTTATATTTTTAGGAGTTAATATAACATTTTTTCCACAACATTTTTTAGGATTGAGTGGTATACCACGACGATATTCAGATTATCCTGATGTTTACATGGATTGAAATGTTGTTTCGTCATTTGGGGCTATTATTACAACTATTGCATCTTTATTATTTATTTATTTATTATGAGAATCTTTAAGATGTCAATGAGCCCTTATTTATTTTCCTAGATTAAGAACTTCTATAGAATGGTTAAATCAACAAACTCCGTTAGGTTTTCATAATAAGATAGAATCTGGGGTTGTAATTGAATAA
>YNHH10
ATGCGTTGATTATGCTCAACTAGTCATAAGGATATTGGAACTCTATATTTGATTCTAGGGGCTTGGGCAGCTATATTAGGCTCCTCTATAAGAACTATTATTCGAATTGAGTTATCTCAACCAGGTAGGTTTCTTGGGGATGATCAACTTTATAATTCTTTAATTACTGCACATGGACTTATTATAATTTTTTTTATAGTAATACCTATTTTAATCGGTGGGTTTGGTAATTGACTTTTACCGTTAATAATTGGTGCCCCAGATATGGCTTTTCCACGATTAAATAATTTTAGGTTTTGATTATTACCACCTTCATTAACTATATTAGTAAGATCATCAATAATTGAATCCGGTGTTGGTACAGGATGGACTATTTATCCACCATTAGCTGATAGAGTTTCTCACTCAGGACCTTGTGTAGATATAGCTATCTTTTCATTGCATATAGCTGGTGCATCATCTATTTTAGGTTCTTTAAATTTTATTTCTACTATTATTAATATGCGAACTAATGGTATAAGTAATGAACGAGTTCCATTATTTGTTTGATCTGTTGTAATTACTACTATCTTATTATTACTTTCATTACCTGTATTAGCAGCAGCTATTACAATGTTATTAACTGATCGTAATTTAAATACTTCATTTTTTGATCCAATGGGTGGTGGAGATCCAGTATTATTTCAACACTTATTTTGATTTTTTGGTCATCCAGAAGTATATATTTTAATTTTACCTGGGTTTGGGGCTGTTTCTCATATTATTTCAAACGGTTCAAAAAAAATTGAACCATTTGGATTACTTGGTATAATTTATGCTATAATTGGTATTGCTATTTTAGGATTTATTGTATGAGCTCATCATATATTTACTGTTGGTTTAGATGTTGATACTCGAGCATACTTTACAGCAGCAACCATAGTTATTGCTGTACCCACTGGAATTAAAGTATTTAGTTGATTAGCTACTATATATGGTTCAAAAGTATTACGATCTCCGTCTATCATGTGAGTTGTAGGATTTATTTTTTTATTCACAACTGGAGGATTGACTGGAATTGTTTTATCTAATTCTTCTTTAGATATTATTCTTCATGATACATATTATGTGGTAGCTCACTTTCATTATGTATTAAGAATGGGGGCTGTATTTGCTATTTTTGCTGCCTTTAATCATTGATTTCCGTTATTTACTGGTTTAGGTTTAAATCCTATTTTATCATTATCTCAATTGATTGTTATATTTTTAGGAGTTAATATAACATTTTTTCCACAACATTTTTTAGGATTGAGTGGTATACCACGACGATATTCAGATTATCCTGATGTTTACATGGATTGAAATGTTGTTTCGTCATTTGGGGCTATTATTACAACTATTGCATCTTTATTATTTATTTATTTATTATGAGAATCTTTAAGATGTCAATGAGCCCTTATTTATTTTCCTAGATTAAGAACTTCTATAGAATGGTTAAATCAACAAACTCCGTTAGGTTTTCATAATAAGATAGAATCTGGGGTTGTAATTGAATAA
>YNHH11
ATGCGTTGATTATGCTCAACTAGTCATAAGGATATTGGAACTCTATATTTGATTCTAGGGGCTTGGGCAGCTATATTAGGCTCCTCTATAAGAACTATTATTCGAATTGAGTTATCTCAACCAGGTAGGTTTCTTGGGGATGATCAACTTTATAATTCTTTAATTACTGCACATGGACTTATTATAATTTTTTTTATAGTAATACCTATTTTAATCGGTGGGTTTGGTAATTGACTTTTACCGTTAATAATTGGTGCCCCAGATATGGCTTTTCCACGATTAAATAATTTTAGGTTTTGATTATTACCACCTTCATTAACTATATTAGTAAGATCATCAATAATTGAATCCGGTGTTGGTACAGGATGGACTATTTATCCACCATTAGCTGATAGAGTTTCTCACTCAGGACCTTGTGTAGATATAGCTATCTTTTCATTGCATATAGCTGGTGCATCATCTATTTTAGGTTCTTTAAATTTTATTTCTACTATTATTAATATGCGAACTAATGGTATAAGTAATGAACGAGTTCCATTATTTGTTTGATCTGTTGTAATTACTACTATCTTATTATTACTTTCATTACCTGTATTAGCAGCAGCTATTACAATGTTATTAACTGATCGTAATTTAAATACTTCATTTTTTGATCCAATGGGTGGTGGAGATCCAGTATTATTTCAACACTTATTTTGATTTTTTGGTCATCCAGAAGTATATATTTTAATTTTACCTGGGTTTGGGGCTGTTTCTCATATTATTTCAAACGGTTCAAAAAAAATTGAACCATTTGGATTACTTGGTATAATTTATGCTATAATTGGTATTGCTATTTTAGGATTTATTGTATGAGCTCATCATATATTTACTGTTGGTTTAGATGTTGATACTCGAGCATACTTTACAGCAGCAACCATAGTTATTGCTGTACCCACTGGAATTAAAGTATTTAGTTGATTAGCTACTATATATGGTTCAAAAGTATTACGATCTCCGTCTATCATGTGAGTTGTAGGATTTATTTTTTTATTCACAACTGGAGGATTGACTGGAATTGTTTTATCTAATTCTTCTTTAGATATTATTCTTCATGATACATATTATGTGGTAGCTCACTTTCATTATGTATTAAGAATGGGGGCTGTATTTGCTATTTTTGCTGCCTTTAATCATTGATTTCCGTTATTTACTGGTTTAGGTTTAAATCCTATTTTATCATTATCTCAATTGATTGTTATATTTTTAGGAGTTAATATAACATTTTTTCCACAACATTTTTTAGGATTGAGTGGTATACCACGACGATATTCAGATTATCCTGATGTTTACATGGATTGAAATGTTGTTTCGTCATTTGGGGCTATTATTACAACTATTGCATCTTTATTATTTATTTATTTATTATGAGAATCTTTAAGATGTCAATGAGCCCTTATTTATTTTCCTAGATTAAGAACTTCTATAGAATGGTTAAATCAACAAACTCCGTTAGGTTTTCATAATAAGATAGAATCTGGGGTTGTAATTGAATAA
>YNHH12
ATGCGTTGATTATGCTCAACTAGTCATAAGGATATTGGAACTCTATATTTGATTCTAGGGGCTTGGGCAGCTATATTAGGCTCCTCTATAAGAACTATTATTCGAATTGAGTTATCTCAACCAGGTAGGTTTCTTGGGGATGATCAACTTTATAATTCTTTAATTACTGCACATGGACTTATTATAATTTTTTTTATAGTAATACCTATTTTAATCGGTGGGTTTGGTAATTGACTTTTACCGTTAATAATTGGTGCCCCAGATATGGCTTTTCCACGATTAAATAATTTTAGGTTTTGATTATTACCACCTTCATTAACTATATTAGTAAGATCATCAATAATTGAATCCGGTGTTGGTACAGGATGGACTATTTATCCACCATTAGCTGATAGAGTTTCTCACTCAGGACCTTGTGTAGATATAGCTATCTTTTCATTGCATATAGCTGGTGCATCATCTATTTTAGGTTCTTTAAATTTTATTTCTACTATTATTAATATGCGAACTAATGGTATAAGTAATGAACGAGTTCCATTATTTGTTTGATCTGTTGTAATTACTACTATCTTATTATTACTTTCATTACCTGTATTAGCAGCAGCTATTACAATGTTATTAACTGATCGTAATTTAAATACTTCATTTTTTGATCCAATGGGTGGTGGAGATCCAGTATTATTTCAACACTTATTTTGATTTTTTGGTCATCCAGAAGTATATATTTTAATTTTACCTGGGTTTGGGGCTGTTTCTCATATTATTTCAAACGGTTCAAAAAAAATTGAACCATTTGGATTACTTGGTATAATTTATGCTATAATTGGTATTGCTATTTTAGGATTTATTGTATGAGCTCATCATATATTTACTGTTGGTTTAGATGTTGATACTCGAGCATACTTTACAGCAGCAACCATAGTTATTGCTGTACCCACTGGAATTAAAGTATTTAGTTGATTAGCTACTATATATGGTTCAAAAGTATTACGATCTCCGTCTATCATGTGAGTTGTAGGATTTATTTTTTTATTCACAACTGGAGGATTGACTGGAATTGTTTTATCTAATTCTTCTTTAGATATTATTCTTCATGATACATATTATGTGGTAGCTCACTTTCATTATGTATTAAGAATGGGGGCTGTATTTGCTATTTTTGCTGCCTTTAATCATTGATTTCCGTTATTTACTGGTTTAGGTTTAAATCCTATTTTATCATTATCTCAATTGATTGTTATATTTTTAGGAGTTAATATAACATTTTTTCCACAACATTTTTTAGGATTGAGTGGTATACCACGACGATATTCAGATTATCCTGATGTTTACATGGATTGAAATGTTGTTTCGTCATTTGGGGCTATTATTACAACTATTGCATCTTTATTATTTATTTATTTATTATGAGAATCTTTAAGATGTCAATGAGCCCTTATTTATTTTCCTAGATTAAGAACTTCTATAGAATGGTTAAATCAACAAACTCCGTTAGGTTTTCATAATAAGATAGAATCTGGGGTTGTAATTGAATAA
