# Supplementary material for: Population Genetics of the Asian Buffalo Leech (Hirudinaria manillensis) in Southern China Based on Mitochondrial Protein-Coding Genes
Source: Biology (Basel). 2025 Jul 23;14(8):926. doi: 10.3390/biology14080926 (PMC12383380; doi:10.3390/biology14080926)
Supplement: Supplementary file 1 [file biology-14-00926-s001.zip › 13ND2.txt]

>GDMM01
ATGAATTTTACTATTATTTTATTTATAAGATTTGTAATATTAATTTATAGGTCTATTATAATAATTTCCAGTTTATCATGATTAATAATCTGGATTAGTTTGGAATTAAATATATTTAGTTTTTTACCTATTATTATATATAGGAGCTTTCATGAAGAGGGTGCAGTTAAATATTTTGTAGTTCAAGCACTTGCTTCTAGTATAATATTATTTAGTATTATATGTAATTATAGAAATTTATTTAATTTAGTTATATCTATTACTTTATTAATATCAATTTGTATAAAAATTGGTTCATTTCCATTTTATTCATGATACCCTTCAGTAATAAAGTCTATAAATTGATTTGGTTGTATAATTCTTAGAACATGGCAGAAACTAGGTCCATTATGTATTATAGTTTTTTATTTAAACAAATTTAGTTTTATTATTATTATTAGAATTTTAAATATTATAATTGGTGGAGCTTTTGGTATAATTCAGTCAGATTTACGGGTTTTAATGGCTTATTCATCAATTTCACATTTAGGTTGAATAATAAGAGTATTATTAGTAAATAGTTTAGTAAGAATAGTTTATTTTTTATTATATTTTTGTTTAGTTTTTCCTGTTTTTTTTATTTTTATAAAGATTAATATTTTTAATTTATCATCAATATTTAATAGAAATAAAAATAATTTAAATTATTTATTTAGTTTGATATTATTGATTTTATCTTTAAGTGGATTACCTCCTTTATCAGGATTTGTCCCTAAATTAATGGTGTTATTGCAATTGAGGGTAAGAAATTTAATTAGGTGCATTTTTATAGTATTCTTTTCTGTTTTATCTTTATATATATATTTAAATTTATTTTTTTCAGTATTTATATTTTATTATGAAAATATAAAAATTCTATATAAGAATATTGATTTAACAATACTTATAAGAATTATATTAGTAGTTTGGTTAATACCTCTTCTTATTTTATTATAA
>GDMM02
ATGAATTTTACTATTATTTTATTTATAAGATTTGTAATATTAATTTATAGGTCTATTATAATAATTTCCAGTTTATCATGATTAATAATCTGGATTAGTTTGGAATTAAATATATTTAGTTTTTTACCTATTATTATATATAGGAGCTTTCATGAAGAGGGTGCAGTTAAATATTTTGTAGTTCAAGCACTTGCTTCTAGTATAATATTATTTAGTATTATATGTAATTATAGAAATTTATTTAATTTAGTTATATCTATTACTTTATTAATATCAATTTGTATAAAAATTGGTTCATTTCCATTTTATTCATGATATCCTTCAGTAATAAAGTCTATAAATTGATTTGGTTGTATAATTCTTAGAACATGGCAGAAACTAGGTCCATTATGTATTATAGTTTTTTATTTAAACAAATTTAGTTTTATTATTATTATTAGAATTTTAAATATTATAATTGGTGGAGCTTTTGGTATAATTCAGTCAGATTTACGGGTTTTAATGGCTTATTCATCAATTTCACATTTAGGTTGAATAATAAGAGTATTATTAGTAAATAGTTTAGTAAGAATAGTTTATTTTTTATTATATTTTTGTTTAGTTTTTCCTGTTTTTTTTATTTTTATAAAGATTAATATTTTTAATTTATCATCAATATTTAATAGAAATAAAAATAATTTAAATTATTTATTTAGTTTGATATTATTGATTTTATCTTTAAGTGGATTACCTCCTTTATCAGGATTTGTCCCTAAATTAATGGTGTTATTGCAATTGAGGGTAAGAAATTTAATTAGGTGCATTTTTATAGTATTCTTTTCTGTTTTATCTTTATATATATATTTAAATTTATTTTTTTCAGTATTTATATTTTATTATGAAAATATAAAAATTCTATATAAGAATATTGATTTAACAATACTTATAAGAATTATATTAGTAGTTTGGTTAATACCTTTTCTTATTTTATTATAA
>GDMM03
ATGAATTTTACTATTATTTTATTTATAAGATTTGTAATATTAATTTATAGGTCTATTATAATAATTTCCAGTTTATCATGATTAATAATCTGGATTAGTTTGGAATTAAATATATTTAGTTTTTTACCTATTATTATATATAGGAGCTTTCATGAAGAGGGTGCAGTTAAATATTTTGTAGTTCAAGCACTTGCTTCTAGTATAATATTATTTAGTATTATATGTAATTATAGAAATTTATTTAATTTAGTTATATCTATTACTTTATTAATATCAATTTGTATAAAAATTGGTTCATTTCCATTTTATTCATGATATCCTTCAGTAATAAAGTCTATAAATTGATTTGGTTGTATAATTCTTAGAACATGGCAGAAACTAGGTCCATTATGTATTATAGTTTTTTATTTAAACAAATTTAGTTTTATTATTATTATTAGAATTTTAAATATTATAATTGGTGGAGCTTTTGGTATAATTCAGTCAGATTTACGGGTTTTAATGGCTTATTCATCAATTTCACATTTAGGTTGAATAATAAGAGTATTATTAGTAAATAGTTTAGTAAGAATAGTTTATTTTTTATTATATTTTTGTTTAGTTTTTCCTGTTTTTTTTATTTTTATAAAGATTAATATTTTTAATTTATCATCAATATTTAATAGAAATAAAAATAATTTAAATTATTTATTTAGTTTGATATTATTGATTTTATCTTTAAGTGGATTACCTCCTTTATCAGGATTTGTCCCTAAATTAATGGTGTTATTGCAATTGAGGGTAAGAAATTTAATTAGGTGCATTTTTATAGTATTCTTTTCTGTTTTATCTTTATATATATATTTAAATTTATTTTTTTCAGTATTTATATTTTATTATGAAAATATAAAAATTCTATATAAGAATATTGATTTAACAATACTTATAAGAATTATATTAGTAGTTTGGTTAATACCTTTTCTTATTTTATTATAA
>GDMM04
ATGAATTTTACTATTATTTTATTTATAAGATTTGTAATATTAATTTATAGGTCTATTATAATAATTTCCAGTTTATCATGATTAATAATCTGGATTAGTTTGGAATTAAATATATTTAGTTTTTTACCTATTATTATATATAGGAGCTTTCATGAAGAGGGTGCAGTTAAATATTTTGTAGTTCAAGCACTTGCTTCTAGTATAATATTATTTAGTATTATATGTAATTATAGAAATTTATTTAATTTAGTTATATCTATTACTTTATTAATATCAATTTGTATAAAAATTGGTTCATTCCCATTTTATTCATGATACCCTTCAGTAATAAAGTCTATAAATTGATTTGGTTGTATAATTCTTAGAACATGGCAGAAACTAGGTCCATTATGTATTATAGTTTTTTATTTAAACAAATTTAGTTTTATTATTATTATTAGAATTTTAAATATTATAATTGGTGGAGCTTTTGGTATAATTCAGTCAGATTTACGGGTTTTAATGGCTTATTCATCAATTTCACATTTAGGTTGAATAATAAGAGTATTATTAGTAAATAGTTTAGTAAGAATAGTTTATTTTTTATTATATTTTTGTTTAGTTTTTCCTGTTTTTTTTATTTTTATAAAGATTAATATTTTTAATTTATCATCAATATTTAATAGAAATAAAAATAATTTAAATTATTTATTTAGTTTGATATTATTGATTTTATCTTTAAGTGGATTACCTCCTTTATCAGGATTTGTCCCTAAATTAATGGTGTTATTGCAATTGAGGGTAAGAAATTTAATTAGGTGCATTTTTATAGTATTCTTTTCTGTTTTATCTTTATATATATATTTAAATTTATTTTTTTCAGTATTTATATTTTATTATGAAAATATAAAAATTCTATATAAGAATATTGATTTAACAATACTTATAAGAATTATATTAGTAGTTTGGTTAATACCTTTTCTTATTTTATTATAA
>GDMM05
ATGAATTTTACTATTATTTTATTTATAAGATTTGTAATATTAATTTATAGGTCTATTATAATAATTTCCAGTTTATCATGATTAATAATCTGGATTAGTTTGGAATTAAATATATTTAGTTTTTTACCTATTATTATATATAGGAGCTTTCATGAAGAGGGTGCAGTTAAATATTTTGTAATTCAAGCACTTGCTTCTAGTATAATATTATTTAGTATTATATGTAATTATAGAAATTTATTTAATTTAGTTATATCTATTACTTTATTAATATCAATTTGTATAAAAATTGGTTCATTCCCATTTTATTCATGATACCCTTCAGTAATAAAGTCTATAAATTGATTTGGTTGTATAATTCTTAGAACATGGCAGAAACTAGGTCCATTATGTATTATAGTTTTTTATTTAAACAAATTTAGTTTTATTATTATTATTAGAATTTTAAATATTATAATTGGTGGAGCTTTTGGTATAATTCAGTCAGATTTACGGGTTTTAATGGCTTATTCATCAATTTCACATTTAGGTTGAATAATAAGAGTATTATTAGTAAATAGTTTAGTAAGAATAGTTTATTTTTTATTATATTTTTGTTTAGTTTTTCCTGTTTTTTTTATTTTTATAAAGATTAATATTTTTAATTTATCATCAATATTTAATAGAAATAAAAATAATTTAAATTATTTATTTAGTTTGATATTATTGATTTTATCTTTAAGTGGATTACCTCCTTTATCAGGATTTGTCCCTAAATTAATGGTGTTATTGCAATTGAGGGTAAGAAATTTAATTAGGTGCATTTTTATAGTATTCTTTTCTGTTTTATCTTTATATATATATTTAAATTTATTTTTTTCAGTATTTATATTTTATTATGAAAATATAAAAATTCTATATAAGAATATTGATTTAACAATACTTATAAGAATTATATTAGTAGTTTGGTTAATACCTTTTCTTATTTTATTATAA
>GDMM06
ATGAATTTTACTATTATTTTATTTATAAGATTTGTAATATTAATTTATAGGTCTATTATAATAATTTCCAGTTTATCATGATTAATAATCTGGATTAGTTTGGAATTAAATATATTTAGTTTTTTACCTATTATTATATATAGGAGCTTTCATGAAGAGGGTGCAGTTAAATATTTTGTAGTTCAAGCACTTGCTTCTAGTATAATATTATTTAGTATTATATGTAATTATAGAAATTTATTTAATTTAGTTATATCTATTACTTTATTAATATCAATTTGTATAAAAATTGGTTCATTCCCATTTTATTCATGATACCCTTCAGTAATAAAGTCTATAAATTGATTTGGTTGTATAATTCTTAGAACATGGCAGAAACTAGGTCCATTATGTATTATAGTTTTTTATTTAAACAAATTTAGTTTTATTATTATTATTAGAATTTTAAATATTATAATTGGTGGAGCTTTTGGTATAATTCAGTCAGATTTACGGGTTTTAATGGCTTATTCATCAATTTCACATTTAGGTTGAATAATAAGAGTATTATTAGTAAATAGTTTAGTAAGAATAGTTTATTTTTTATTATATTTTTGTTTAGTTTTTCCTGTTTTTTTTATTTTTATAAAGATTAATATTTTTAATTTATCATCAATATTTAATAGAAATAAAAATAATTTAAATTATTTATTTAGTTTGATATTATTGATTTTATCTTTAAGTGGATTACCTCCTTTATCAGGATTTGTCCCTAAATTAATGGTGTTATTGCAATTGAGGGTAAGAAATTTAATTAGGTGCATTTTTATAGTATTCTTTTCTGTTTTATCTTTATATATATATTTAAATTTATTTTTTTCAGTATTTATATTTTATTATGAAAATATAAAAATTCTATATAAGAATATTGATTTAACAATACTTATAAGAATTATATTAGTAGTTTGGTTAATACCTTTTCTTATTTTATTATAA
>GDMM07
ATGAATTTTACTATTATTTTATTTATAAGATTTGTAATATTAATTTATAGGTCTATTATAATAATTTCCAGTTTATCATGATTAATAATCTGGATTAGTTTGGAATTAAATATATTTAGTTTTTTACCTATTATTATATATAGGAGCTTTCATGAAGAGGGTGCAGTTAAATATTTTGTAGTTCAAGCACTTGCTTCTAGTATAATATTATTTAGTATTATATGTAATTATAGAAATTTATTTAATTTAGTTATATCTATTACTTTATTAATATCAATTTGTATAAAAATTGGTTCATTTCCATTTTATTCATGATATCCTTCAGTAATAAAGTCTATAAATTGATTTGGTTGTATAATTCTTAGAACATGGCAGAAACTAGGTCCATTATGTATTATAGTTTTTTATTTAAACAAATTTAGTTTTATTATTATTATTAGAATTTTAAATATTATAATTGGTGGAGCTTTTGGTATAATTCAGTCAGATTTACGGGTTTTAATGGCTTATTCATCAATTTCACATTTAGGTTGAATAATAAGAGTATTATTAGTAAATAGTTTAGTAAGAATAGTTTATTTTTTATTATATTTTTGTTTAGTTTTTCCTGTTTTTTTTATTTTTATAAAGATTAATATTTTTAATTTATCATCAATATTTAATAGAAATAAAAATAATTTAAATTATTTATTTAGTTTGATATTATTGATTTTATCTTTAAGTGGATTACCTCCTTTATCAGGATTTGTCCCTAAATTAATGGTGTTATTGCAATTGAGGGTAAGAAATTTAATTAGGTGCATTTTTATAGTATTCTTTTCTGTTTTATCTTTATATATATATTTAAATTTATTTTTTTCAGTATTTATATTTTATTATGAAAATATAAAAATTCTATATAAGAATATTGATTTAACAATACTTATAAGAATTATATTAGTAGTTTGGTTAATACCTTTTCTTATTTTATTATAA
>GDMM08
ATGAATTTTACTATTATTTTATTTATAAGATTTGTAATATTAATTTATAGGTCTATTATAATAATTTCCAGTTTATCATGATTAATAATCTGGATTAGTTTGGAATTAAATATATTTAGTTTTTTACCTATTATTATATATAGGAGCTTTCATGAAGAGGGTGCAGTTAAATATTTTGTAGTTCAAGCACTTGCTTCTAGTATAATATTATTTAGTATTATATGTAATTATAGAAATTTATTTAATTTAGTTATATCTATTACTTTATTAATATCAATTTGTATAAAAATTGGTTCATTCCCATTTTATTCATGATACCCTTCAGTAATAAAGTCTATAAATTGATTTGGTTGTATAATTCTTAGAACATGGCAGAAACTAGGTCCATTATGTATTATAGTTTTTTATTTAAACAAATTTAGTTTTATTATTATTATTAGAATTTTAAATATTATAATTGGTGGAGCTTTTGGTATAATTCAGTCAGATTTACGGGTTTTAATGGCTTATTCATCAATTTCACATTTAGGTTGAATAATAAGAGTATTATTAGTAAATAGTTTAGTAAGAATAGTTTATTTTTTATTATATTTTTGTTTAGTTTTTCCTGTTTTTTTTATTTTTATAAAGATTAATATTTTTAATTTATCATCAATATTTAATAGAAATAAAAATAATTTAAATTATTTATTTAGTTTGATATTATTGATTTTATCTTTAAGTGGATTACCTCCTTTATCAGGATTTGTCCCTAAATTAATGGTGTTATTGCAATTGAGGGTAAGAAATTTAATTAGGTGCATTTTTATAGTATTCTTTTCTGTTTTATCTTTATATATATATTTAAATTTATTTTTTTCAGTATTTATATTTTATTATGAAAATATAAAAATTCTATATAAGAATATTGATTTAACAATACTTATAAGAATTATATTAGTAGTTTGGTTAATACCTTTTCTTATTTTATTATAA
>GDMM09
ATGAATTTTACTATTATTTTATTTATAAGATTTGTAATATTAATTTATAGGTCTATTATAATAATTTCCAGTTTATCATGATTAATAATCTGGATTAGTTTGGAATTAAATATATTTAGTTTTTTACCTATTATTATATATAGGAGCTTTCATGAAGAGGGTGCAGTTAAATATTTTGTAGTTCAAGCACTTGCTTCTAGTATAATATTATTTAGTATTATATGTAATTATAGAAATTTATTTAATTTAGTTATATCTATTACTTTATTAATATCAATTTGTATAAAAATTGGTTCATTTCCATTTTATTCATGATATCCTTCAGTAATAAAGTCTATAAATTGATTTGGTTGTATAATTCTTAGAACATGGCAGAAACTAGGTCCATTATGTATTATAGTTTTTTATTTAAACAAATTTAGTTTTATTATTATTATTAGAATTTTAAATATTATAATTGGTGGAGCTTTTGGTATAATTCAGTCAGATTTACGGGTTTTAATGGCTTATTCATCAATTTCACATTTAGGTTGAATAATAAGAGTATTATTAGTAAATAGTTTAGTAAGAATAGTTTATTTTTTATTATATTTTTGTTTAGTTTTTCCTGTTTTTTTTATTTTTATAAAGATTAATATTTTTAATTTATCATCAATATTTAATAGAAATAAAAATAATTTAAATTATTTATTTAGTTTGATATTATTGATTTTATCTTTAAGTGGATTACCTCCTTTATCAGGATTTGTCCCTAAATTAATGGTGTTATTGCAATTGAGGGTAAGAAATTTAATTAGGTGCATTTTTATAGTATTCTTTTCTGTTTTATCTTTATATATATATTTAAATTTATTTTTTTCAGTATTTATATTTTATTATGAAAATATAAAAATTCTATATAAGAATATTGATTTAACAATACTTATAAGAATTATATTAGTAGTTTGGTTAATACCTCTTCTTATTTTATTATAA
>GDMM10
ATGAATTTTACTATTATTTTATTTATAAGATTTGTAATATTAATTTATAGGTCTATTATAATAATTTCCAGTTTATCATGATTAATAATCTGGATTAGTTTGGAATTAAATATATTTAGTTTTTTACCTATTATTATATATAGGAGCTTTCATGAAGAGGGTGCAGTTAAATATTTTGTAGTTCAAGCACTTGCTTCTAGTATAATATTATTTAGTATTATATGTAATTATAGAAATTTATTTAATTTAGTTATATCTATTACTTTATTAATATCAATTTGTATAAAAATTGGTTCATTTCCATTTTATTCATGATATCCTTCAGTAATAAAGTCTATAAATTGATTTGGTTGTATAATTCTTAGAACATGGCAGAAACTAGGTCCATTATGTATTATAGTTTTTTATTTAAACAAATTTAGTTTTATTATTATTATTAGAATTTTAAATATTATAATTGGTGGAGCTTTTGGTATAATTCAGTCAGATTTACGGGTTTTAATGGCTTATTCATCAATTTCACATTTAGGTTGAATAATAAGAGTATTATTAGTAAATAGTTTAGTAAGAATAGTTTATTTTTTATTATATTTTTGTTTAGTTTTTCCTGTTTTTTTTATTTTTATAAAGATTAATATTTTTAATTTATCATCAATATTTAATAGAAATAAAAATAATTTAAATTATTTATTTAGTTTGATATTATTGATTTTATCTTTAAGTGGATTACCTCCTTTATCAGGATTTGTCCCTAAATTAATGGTGTTATTGCAATTGAGGGTAAGAAATTTAATTAGGTGCATTTTTATAGTATTCTTTTCTGTTTTATCTTTATATATATATTTAAATTTATTTTTTTCAGTATTTATATTTTATTATGAAAATATAAAAATTCTATATAAGAATATTGATTTAACAATACTTATAAGAATTATATTAGTAGTTTGGTTAATACCTTTTCTTATTTTATTATAA
>GDZJ01
ATGAATTTTACTATTATTTTATTTATAAGATTTGTAATATTAATTTATAGGTCTATTATAATAATTTCCAGTTTATCATGATTAATAATCTGGATTAGTTTGGAATTAAATATATTTAGTTTTTTACCTATTATTATATATAGGAGCTTTCATGAAGAGGGTGCAGTTAAATATTTTGTAGTTCAAGCACTTGCTTCTAGTATAATATTATTTAGTATTATATGTAATTATAGAAATTTATTTAATTTAGTTATATCTATTACTTTATTAATATCAATTTGTATAAAAATTGGTTCATTCCCATTTTATTCATGATACCCTTCAGTAATAAAGTCTATAAATTGATTTGGTTGTATAATTCTTAGAACATGGCAGAAACTAGGTCCATTATGTATTATAGTTTTTTATTTAAACAAATTTAGTTTTATTATTATTATTAGAATTTTAAATATTATAATTGGTGGAGCTTTTGGTATAATTCAGTCAGATTTACGGGTTTTAATGGCTTATTCATCAATTTCACATTTAGGTTGAATAATAAGAGTATTATTAGTAAATAGTTTAGTAAGAATAGTTTATTTTTTATTATATTTTTGTTTAGTTTTTCCTGTTTTTTTTATTTTTATAAAGATTAATATTTTTAATTTATCATCAATATTTAATAGAAATAAAAATAATTTAAATTATTTATTTAGTTTGATATTATTGATTTTATCTTTAAGTGGATTACCTCCTTTATCAGGATTTGTCCCTAAATTAATGGTGTTATTGCAATTGAGGGTAAGAAATTTAATTAGGTGCATTTTTATAGTATTCTTTTCTGTTTTATCTTTATATATATATTTAAATTTATTTTTTTCAGTATTTATATTTTATTATGAAAATATAAAAATTCTATATAAGAATATTGATTTAACAATACTTATAAGAATTATATTAGTAGTTTGGTTAATACCTTTTCTTATTTTATTATAA
>GDZJ02
ATGAATTTTACTATTATTTTATTTATAAGATTTGTAATATTAATTTATAGGTCTATTATAATAATTTCCAGTTTATCATGATTAATAATCTGGATTAGTTTGGAATTAAATATATTTAGTTTTTTACCTATTATTATATATAGGAGCTTTCATGAAGAGGGTGCAGTTAAATATTTTGTAGTTCAAGCACTTGCTTCTAGTATAATATTATTTAGTATTATATGTAATTATAGAAATTTATTTAATTTAGTTATATCTATTACTTTATTAATATCAATTTGTATAAAAATTGGTTCATTCCCATTTTATTCATGATACCCTTCAGTAATAAAGTCTATAAATTGATTTGGTTGTATAATTCTTAGAACATGGCAGAAACTAGGTCCATTATGTATTATAGTTTTTTATTTAAACAAATTTAGTTTTATTATTATTATTAGAATTTTAAATATTATAATTGGTGGAGCTTTTGGTATAATTCAGTCAGATTTACGGGTTTTAATGGCTTATTCATCAATTTCACATTTAGGTTGAATAATAAGAGTATTATTAGTAAATAGTTTAGTAAGAATAGTTTATTTTTTATTATATTTTTGTTTAGTTTTTCCTGTTTTTTTTATTTTTATAAAGATTAATATTTTTAATTTATCATCAATATTTAATAGAAATAAAAATAATTTAAATTATTTATTTAGTTTGATATTATTGATTTTATCTTTAAGTGGATTACCTCCTTTATCAGGATTTGTCCCTAAATTAATGGTGTTATTGCAATTGAGGGTAAGAAATTTAATTAGGTGCATTTTTATAGTATTCTTTTCTGTTTTATCTTTATATATATATTTAAATTTATTTTTTTCAGTATTTATATTTTATTATGAAAATATAAAAATTCTATATAAGAATATTGATTTAACAATACTTATAAGAATTATATTAGTAGTTTGGTTAATACCTTTTCTTATTTTATTATAA
>GDZJ03
ATGAATTTTACTATTATTTTATTTATAAGATTTGTAATATTAATTTATAGGTCTATTATAATAATTTCCAGTTTATCATGATTAATAATCTGGATTAGTTTGGAATTAAATATATTTAGTTTTTTACCTATTATTATATATAGGAGCTTTCATGAAGAGGGTGCAGTTAAATATTTTGTAGTTCAAGCACTTGCTTCTAGTATAATATTATTTAGTATTATATGTAATTATAGAAATTTATTTAATTTAGTTATATCTATTACTTTATTAATATCAATTTGTATAAAAATTGGTTCATTCCCATTTTATTCATGATACCCTTCAGTAATAAAGTCTATAAATTGATTTGGTTGTATAATTCTTAGAACATGGCAGAAACTAGGTCCATTATGTATTATAGTTTTTTATTTAAACAAATTTAGTTTTATTATTATTATTAGAATTTTAAATATTATAATTGGTGGGGCTTTTGGTATAATTCAGTCAGATTTACGGGTTTTAATGGCTTATTCATCAATTTCACATTTAGGTTGAATAATAAGAGTATTATTAGTAAATAGTTTAGTAAGAATAGTTTATTTTTTATTATATTTTTGTTTAGTTTTTCCTGTTTTTTTTATTTTTATAAAGATTAATATTTTTAATTTATCATCAATATTTAATAGAAATAAAAATAATTTAAATTATTTATTTAGTTTGATATTATTGATTTTATCTTTAAGTGGATTACCTCCTTTATCAGGATTTGTCCCTAAATTAATGGTGTTATTGCAATTGAGGGTAAGAAATTTAATTAGGTGCATTTTTATAGTATTCTTTTCTGTTTTATCTTTATATATATATTTAAATTTATTTTTTTCAGTATTTATATTTTATTATGAAAATATAAAAATTCTATATAAGAATATTGATTTAACAATACTTATAAGAATTATATTAGTAGTTTGGTTAATACCTTTTCTTATTTTATTATAA
>GDZJ04
ATGAATTTTACTATTATTTTATTTATAAGATTTGTAATATTAATTTATAGGTCTATTATAATAATTTCCAGTTTATCATGATTAATAATCTGGATTAGTTTGGAATTAAATATATTTAGTTTTTTACCTATTATTATATATAGGAGCTTTCATGAAGAGGGTGCAGTTAAATATTTTGTAGTTCAAGCACTTGCTTCTAGTATAATATTATTTAGTATTATATGTAATTATAGAAATTTATTTAATTTAGTTATATCTATTACTTTATTAATATCAATTTGTATAAAAATTGGTTCATTTCCATTTTATTCATGATACCCTTCAGTAATAAAGTCTATAAATTGATTTGGTTGTATAATTCTTAGAACATGGCAGAAACTAGGTCCATTATGTATTATAGTTTTTTATTTAAACAAATTTAGTTTTATTATTATTATTAGAATTTTAAATATTATAATTGGTGGAGCTTTTGGTATAATTCAGTCAGATTTACGGGTTTTAATGGCTTATTCATCAATTTCACATTTAGGTTGAATAATAAGAGTATTATTAGTAAATAGTTTAGTAAGAATAGTTTATTTTTTATTATATTTTTGTTTAGTTTTTCCTGTTTTTTTTATTTTTATAAAGATTAATATTTTTAATTTATCATCAATATTTAATAGAAATAAAAATAATTTAAATTATTTATTTAGTTTGATATTATTGATTTTATCTTTAAGTGGATTACCTCCTTTATCAGGATTTGTCCCTAAATTAATGGTGTTATTGCAATTGAGGGTAAGAAATTTAATTAGGTGCATTTTTATAGTATTCTTTTCTGTTTTATCTTTATATATATATTTAAATTTATTTTTTTCAGTATTTATATTTTATTATGAAAATATAAAAATTCTATATAAGAATATTGATTTAACAATACTTATAAGAATTATATTAGTGGTTTGGTTAATACCTTTTCTTATTTTATTATAA
>GDZJ05
ATGAATTTTACTATTATTTTATTTATAAGATTTGTAATATTAATTTATAGGTCTATTATAATAATTTCCAGTTTATCATGATTAATAATCTGGATTAGTTTGGAATTAAATATATTTAGTTTTTTACCTATTATTATATATAGGAGCTTTCATGAAGAGGGTGCAGTTAAATATTTTGTAGTTCAAGCACTTGCTTCTAGTATAATATTATTTAGTATTATATGTAATTATAGAAATTTATTTAATTTAGTTATATCTATTACTTTATTAATATCAATTTGTATAAAAATTGGTTCATTTCCATTTTATTCATGATACCCTTCAGTAATAAAGTCTATAAATTGATTTGGTTGTATAATTCTTAGAACATGGCAGAAACTAGGTCCATTATGTATTATAGTTTTTTATTTAAACAAATTTAGTTTTATTATTATTATTAGAATTTTAAATATTATAATTGGTGGAGCTTTTGGTATAATTCAGTCAGATTTACGGGTTTTAATGGCTTATTCATCAATTTCACATTTAGGTTGAATAATAAGAGTATTATTAGTAAATAGTTTAGTAAGAATAGTTTATTTTTTATTATATTTTTGTTTAGTTTTTCCTGTTTTTTTTATTTTTATAAAGATTAATATTTTTAATTTATCATCAATATTTAATAGAAATAAAAATAATTTAAATTATTTATTTAGTTTGATATTATTGATTTTATCTTTAAGTGGATTACCTCCTTTATCAGGATTTGTCCCTAAATTAATGGTGTTATTGCAATTGAGGGTAAGAAATTTAATTAGGTGCATTTTTATAGTATTCTTTTCTGTTTTATCTTTATATATATATTTAAATTTATTTTTTTCAGTATTTATATTTTATTATGAAAATATAAAAATTCTATATAAGAATATTGATTTAACAATACTTATAAGAATTATATTAGTAGTTTGGTTAATACCTTTTCTTATTTTATTATAA
>GDZJ06
ATGAATTTTACTATTATTTTATTTATAAGATTTGTAATATTAATTTATAGGTCTATTATAATAATTTCCAGTTTATCATGATTAATAATCTGGATTAGTTTGGAATTAAATATATTTAGTTTTTTACCTATTATTATATATAGGAGCTTTCATGAAGAGGGTGCAGTTAAATATTTTGTAGTTCAAGCACTTGCTTCTAGTATAATATTATTTAGTATTATATGTAATTATAGAAATTTATTTAATTTAGTTATATCTATTACTTTATTAATATCAATTTGTATAAAAATTGGTTCATTCCCATTTTATTCATGATACCCTTCAGTAATAAAGTCTATAAATTGATTTGGTTGTATAATTCTTAGAACATGGCAGAAACTAGGTCCATTATGTATTATAGTTTTTTATTTAAACAAATTTAGTTTTATTATTATTATTAGAATTTTAAATATTATAATTGGTGGAGCTTTTGGTATAATTCAGTCAGATTTACGGGTTTTAATGGCTTATTCATCAATTTCACATTTAGGTTGAATAATAAGAGTATTATTAGTAAATAGTTTAGTAAGAATAGTTTATTTTTTATTATATTTTTGTTTAGTTTTTCCTGTTTTTTTTATTTTTATAAAGATTAATATTTTTAATTTATCATCAATATTTAATAGAAATAAAAATAATTTAAATTATTTATTTAGTTTGATATTATTGATTTTATCTTTAAGTGGATTACCTCCTTTATCAGGATTTGTCCCTAAATTAATGGTGTTATTGCAATTGAGGGTAAGAAATTTAATTAGGTGCATTTTTATAGTATTCTTTTCTGTTTTATCTTTATATATATATTTAAATTTATTTTTTTCAGTATTTATATTTTATTATGAAAATATAAAAATTCTATATAAGAATATTGATTTAACAATACTTATAAGAATTATATTAGTAGTTTGGTTAATACCTTTTCTTATTTTATTATAA
>GDZJ07
ATGAATTTTACTATTATTTTATTTATAAGATTTGTAATATTAATTTATAGGTCTATTATAATAATTTCCAGTTTATCATGATTAATAATCTGGATTAGTTTGGAATTAAATATATTTAGTTTTTTACCTATTATTATATATAGGAGCTTTCATGAAGAGGGTGCAGTTAAATATTTTGTAGTTCAAGCACTTGCTTCTAGTATAATATTATTTAGTATTATATGTAATTATAGAAATTTATTTAATTTAGTTATATCTATTACTTTATTAATATCAATTTGTATAAAAATTGGTTCATTTCCATTTTATTCATGATACCCTTCAGTAATAAAGTCTATAAATTGATTTGGTTGTATAATTCTTAGAACATGGCAGAAACTAGGTCCATTATGTATTATAGTTTTTTATTTAAACAAATTTAGTTTTATTATTATTATTAGAATTTTAAATATTATAATTGGTGGAGCTTTTGGTATAATTCAGTCAGATTTACGGGTTTTAATGGCTTATTCATCAATTTCACATTTAGGTTGAATAATAAGAGTATTATTAGTAAATAGTTTAGTAAGAATAGTTTATTTTTTATTATATTTTTGTTTAGTTTTTCCTGTTTTTTTTATTTTTATAAAGATTAATATTTTTAATTTATCATCAATATTTAATAGAAATAAAAATAATTTAAATTATTTATTTAGTTTGATATTATTGATTTTATCTTTAAGTGGATTACCTCCTTTATCAGGATTTGTCCCTAAATTAATGGTGTTATTGCAATTGAGGGTAAGAAATTTAATTAGGTGCATTTTTATAGTATTCTTTTCTGTTTTATCTTTATATATATATTTAAATTTATTTTTTTCAGTATTTATATTTTATTATGAAAATATAAAAATTCTATATAAGAATATTGATTTAACAATACTTATAAGAATTATATTAGTAGTTTGGTTAATACCTTTTCTTATTTTATTATAA
>GDZJ08
ATGAATTTTACTATTATTTTATTTATAAGATTTATAATATTAATTTATAGGTCTATTATAATAATTTCCAGTTTATCATGATTAATAATCTGGATTAGTTTGGAATTAAATATATTTAGTTTTTTACCTATTATTATATATAGGAGCTTTCATGAAGAGGGTGCAGTTAAATATTTTGTAGTTCAAGCACTTGCTTCTAGTATAATATTATTTAGTATTATATGTAATTATAGAAATTTATTTAATTTAGTTATATCTATTACTTTATTAATATCAATTTGTATAAAAATTGGTTCATTCCCATTTTATTCATGATACCCTTCAGTAATAAAGTCTATAAATTGATTTGGTTGTATAATTCTTAGAACATGGCAGAAACTAGGTCCATTATGTATTATAGTTTTTTATTTAAACAAATTTAGTTTTATTATTATTATTAGAATTTTAAATATTATAATTGGTGGAGCTTTTGGTATAATTCAGTCAGATTTACGGGTTTTAATGGCTTATTCATCAATTTCACATTTAGGTTGAATAATAAGAGTATTATTAGTAAATAGTTTAGTAAGAATAGTTTATTTTTTATTATATTTTTGTTTAGTTTTTCCTGTTTTTTTTATTTTTATAAAGATTAATATTTTTAATTTATCATCAATATTTAATAGAAATAAAAATAATTTAAATTATTTATTTAGTTTGATATTATTGATTTTATCTTTAAGTGGATTACCTCCTTTATCAGGATTTGTCCCTAAATTAATGGTGTTATTGCAATTGAGGGTAAGAAATTTAATTAGGTGCATTTTTATAGTATTCTTTTCTGTTTTATCTTTATATATATATTTAAATTTATTTTTTTCAGTATTTATATTTTATTATGAAAATATAAAAATTCTATATAAGAATATTGATTTAACAATACTTATAAGAATTATATTAGTAGTTTGGTTAATACCTTTTCTTATTTTATTATAA
>GDZJ09
ATGAATTTTACTATTATTTTATTTATAAGATTTGTAATATTAATTTATAGGTCTATTATAATAATTTCCAGTTTATCATGATTAATAATCTGGATTAGTTTGGAATTAAATATATTTAGTTTTTTACCTATTATTATATATAGGAGCTTTCATGAAGAGGGTGCAGTTAAATATTTTGTAGTTCAAGCACTTGCTTCTAGTATAATATTATTTAGTATTATATGTAATTATAGAAATTTATTTAATTTAGTTATATCTATTACTTTATTAATATCAATTTGTATAAAAATTGGTTCATTCCCATTTTATTCATGATACCCTTCAGTAATAAAGTCTATAAATTGATTTGGTTGTATAATTCTTAGAACATGGCAGAAACTAGGTCCATTATGTATTATAGTTTTTTATTTAAACAAATTTAGTTTTATTATTATTATTAGAATTTTAAATATTATAATTGGTGGAGCTTTTGGTATAATTCAGTCAGATTTACGGGTTTTAATGGCTTATTCATCAATTTCACATTTAGGTTGAATAATAAGAGTATTATTAGTAAATAGTTTAGTAAGAATAGTTTATTTTTTATTATATTTTTGTTTAGTTTTTCCTGTTTTTTTTATTTTTATAAAGATTAATATTTTTAATTTATCATCAATATTTAATAGAAATAAAAATAATTTAAATTATTTATTTAGTTTGATATTATTGATTTTATCTTTAAGTGGATTACCTCCTTTATCAGGATTTGTCCCTAAATTAATGGTGTTATTGCAATTGAGGGTAAGAAATTTAATTAGGTGCATTTTTATAGTATTCTTTTCTGTTTTATCTTTATATATATATTTAAATTTATTTTTTTCAGTATTTATATTTTATTATGAAAATATAAAAATTCTATATAAGAATATTGATTTAACAATACTTATAAGAATTATATTAGTAGTTTGGTTAATACCTTTTCTTATTTTATTATAA
>GDZJ10
ATGAATTTTACTATTATTTTATTTATAAGATTTGTAATATTAATTTATAGGTCTATTATAATAATTTCCAGTTTATCATGATTAATAATCTGGATTAGTTTGGAATTAAATATATTTAGTTTTTTACCTATTATTATATATAGGAGCTTTCATGAAGAGGGTGCAGTTAAATATTTTGTAGTTCAAGCACTTGCTTCTAGTATAATATTATTTAGTATTATATGTAATTATAGAAATTTATTTAATTTAGTTATATCTATTACTTTATTAATATCAATTTGTATAAAAATTGGTTCATTCCCATTTTATTCATGATACCCTTCAGTAATAAAGTCTATAAATTGATTTGGTTGTATAATTCTTAGAACATGGCAGAAACTAGGTCCATTATGTATTATAGTTTTTTATTTAAACAAATTTAGTTTTATTATTATTATTAGAATTTTAAATATTATAATTGGTGGAGCTTTTGGTATAATTCAGTCAGATTTACGGGTTTTAATGGCTTATTCATCAATTTCACATTTAGGTTGAATAATAAGAGTATTATTAGTAAATAGTTTAGTAAGAATAGTTTATTTTTTATTATATTTTTGTTTAGTTTTTCCTGTTTTTTTTATTTTTATAAAGATTAATATTTTTAATTTATCATCAATATTTAATAGAAATAAAAATAATTTAAATTATTTATTTAGTTTGATATTATTGATTTTATCTTTAAGTGGATTACCTCCTTTATCAGGATTTGTCCCTAAATTAATGGTGTTATTGCAATTGAGGGTAAGAAATTTAATTAGGTGCATTTTTATAGTATTCTTTTCTGTTTTATCTTTATATATATATTTAAATTTATTTTTTTCAGTATTTATATTTTATTATGAAAATATAAAAATTCTATATAAGAATATTGATTTAACAATACTTATAAGAATTATATTAGTAGTTTGGTTAATACCTTTTCTTATTTTATTATAA
>GXGG01
ATGAATTTTACTATTATTTTATTTATAAGATTTGTAATATTAATTTATAGGTCTATTATAATAATTTCCAGTTTATCATGATTAATAATCTGGATTAGTTTGGAATTAAATATATTTAGTTTTTTACCTATTATTATATATAGGAGCTTTCATGAAGAGGGTGCAGTTAAATATTTTGTAGTTCAAGCACTTGCTTCTAGTATAATATTATTTAGTATTATATGTAATTATAGAAATTTATTTAATTTAGTTATATCTATTACTTTATTAATATCAATTTGTATAAAAATTGGTTCATTTCCATTTTATTCATGATACCCTTCAGTAATAAAGTCTATAAATTGATTTGGTTGTATAATTCTTAGAACATGGCAGAAACTAGGTCCATTATGTATTATAGTTTTTTATTTAAACAAATTTAGTTTTATTATTATTATTAGAATTTTAAATATTATAATTGGTGGAGCTTTTGGTATAATTCAGTCAGATTTACGGGTTTTAATGGCTTATTCATCAATTTCACATTTAGGTTGAATAATAAGAGTATTATTAGTAAATAGTTTAGTAAGAATAGTTTATTTTTTATTATATTTTTGTTTAGTTTTTCCTGTTTTTTTTATTTTTATAAAGATTAATATTTTTAATTTATCATCAATATTTAATAGAAATAAAAATAATTTAAATTATTTATTTAGTTTGATATTATTGATTTTATCTTTAAGTGGATTACCTCCTTTATCAGGATTTGTCCCTAAATTAATGGTGTTATTGCAATTGAGGGTAAGAAATTTAATTAGGTGCATTTTTATAGTATTCTTTTCTGTTTTATCTTTATATATATATTTAAGTTTATTTTTTTCAGTATTTATATTTTATTATGAAAATATAAAAATTCTATATAAGAATATTGATTTAACAATACTTATAAGAATTATATTAGTAGTTTGGTTAATACCTTTTCTTATTTTATTATAA
>GXGG02
ATGAATTTCACTATTATTTTATTTATAAGATTTGTAATATTAATTTATAGGTCTATTATAATAATTTCCAGTTTATCATGATTAATAATCTGGATTAGTTTGGAATTAAATATATTTAGTTTTTTACCTATTATTATATATAGGAGCTTTCATGAAGAGGGTGCAGTTAAATATTTTGTAGTTCAAGCACTTGCTTCTAGTATAATATTATTTAGTATTATATGTAATTATAGAAATTTATTTAATTTAGTTATATCTATTACTTTATTAATATCAATTTGTATAAAAATTGGTTCATTTCCATTTTATTCATGATACCCTTCAGTAATAAAGTCTATAAATTGATTTGGTTGTATAATTCTTAGAACATGGCAGAAACTAGGTCCATTATGTATTATAGTTTTTTATTTAAACAAATTTAGTTTTATTATTATTATTAGAATTTTAAATATTATAATTGGTGGAGCTTTTGGTATAATTCAGTCAGATTTACGGGTTTTAATAGCTTATTCATCAATTTCACATTTAGGTTGAATAATAAGAGTATTATTAGTAAATAGTTTAGTAAGAATAGTTTATTTTTTATTATATTTTTGTTTAGTTTTTCCTGTTTTTTTTATTTTTATAAAGATTAATATTTTTAATTTATCATCAATATTTAATAGAAATAAAAATAATTTAAATTATTTATTTAGTTTGATATTATTGATTTTATCTTTAAGTGGATTACCTCCTTTATCAGGATTTGTCCCTAAATTAATGGTGTTATTGCAATTGAGGGTAAGAAATTTAATTAGGTGCATTTTTATAGTATTCTTTTCTGTTTTATCTTTATATATATATTTAAATTTATTTTTTTCAGTATTTATATTTTATTATGAAAATATAAAAATTCTATATAAGAATATTGATTTAACAATACTTATAAGAATTATATTAGTAGTTTGGTTAATACCTTTTCTTATTTTATTATAA
>GXGG03
ATGAATTTTACTATTATTTTATTTATAAGATTTGTAATATTAATTTATAGATCTATTATAATAATTTCCAGTTTATCATGATTAATAATCTGGATTAGTTTGGAATTAAATATATTTAGTTTTTTACCTATTATTATATATAGGAGCTTTCATGAAGAGGGTGCAGTTAAATATTTTGTAGTTCAAGCACTTGCTTCTAGTATAATATTATTTAGTATTATATGTAATTATAGAAATTTATTTAATTTAGTTATATCTATTACTTTATTAATATCAATTTGTATAAAAATTGGTTCATTTCCATTTTATTCATGATACCCTTCAGTAATAAAGTCTATAAATTGATTTGGTTGTATAATTCTTAGAACATGGCAGAAACTAGGTCCATTATGTATTATAGTTTTTTATTTAAACAAATTTAGTTTTATTATTATTATTAGAATTTTAAATATTATAATTGGTGGAGCTTTTGGTATAATTCAGTCAGATTTACGGGTTTTAATGGCTTATTCATCAATTTCACATTTAGGTTGAATAATAAGAGTATTATTAGTAAATAGTTTAGTAAGAATAGTTTATTTTTTATTATATTTTTGTTTAGTTTTTCCTGTTTTTTTTATTTTTATAAAGATTAATATTTTTAATTTATCATCAATATTTAATAGAAATAAAAATAATTTAAATTATTTATTTAGTTTGATATTATTGATTTTATCTTTAAGTGGATTACCTCCTTTATCAGGATTTGTCCCTAAATTAATGGTGTTATTGCAATTGAGGGTAAGAAATTTAATTAGGTGCATTTTTATAGTATTCTTTTCTGTTTTATCTTTATATATATATTTAAATTTATTTTTTTCAGTATTTATATTTTATTATGAAAATATAAAAATTCTATATAAGAATATTGATTTAACAATACTTATAAGAATTATATTAGTAGTTTGGTTAATACCTTTTCTTATTTTATTATAA
>GXGG04
ATGAATTTTACTATTATTTTATTTATAAGATTTGTAATATTAATTTATAGATCTATTATAATAATTTCCAGTTTATCATGATTAATAATCTGGATTAGTTTGGAATTAAATATATTTAGTTTTTTACCTATTATTATATATAGGAGCTTTCATGAAGAGGGTGCAGTTAAATATTTTGTAGTTCAAGCACTTGCTTCTAGTATAATATTATTTAGTATTATATGTAATTATAGAAATTTATTTAATTTAGTTATATCTATTACTTTATTAATATCAATTTGTATAAAAATTGGTTCATTTCCATTTTATTCATGATACCCTTCAGTAATAAAGTCTATAAATTGATTTGGTTGTATAATTCTTAGAACATGGCAGAAACTAGGTCCATTATGTATTATAGTTTTTTATTTAAACAAATTTAGTTTTATTATTATTATTAGAATTTTAAATATTATAATTGGTGGAGCTTTTGGTATAATTCAGTCAGATTTACGGGTTTTAATGGCTTATTCATCAATTTCACATTTAGGTTGAATAATAAGAGTATTATTAGTAAATAGTTTAGTAAGAATAGTTTATTTTTTATTATATTTTTGTTTAGTTTTTCCTGTTTTTTTTATTTTTATAAAGATTAATATTTTTAATTTATCATCAATATTTAATAGAAATAAAAATAATTTAAATTATTTATTTAGTTTGATATTATTGATTTTATCTTTAAGTGGATTACCTCCTTTATCAGGATTTGTCCCTAAATTAATGGTGTTATTGCAATTGAGGGTAAGAAATTTAATTAGGTGCATTTTTATAGTATTCTTTTCTGTTTTATCTTTATATATATATTTAAATTTATTTTTTTCAGTATTTATATTTTATTATGAAAATATAAAAATTCTATATAAGAATATTGATTTAACAATACTTATAAGAATTATATTAGTAGTTTGGTTAATACCTTTTCTTATTTTATTATAA
>GXGG05
ATGAATTTTACTATTATTTTATTTATAAGATTTGTAATATTAATTTATAGATCTATTATAATAATTTCCAGTTTATCATGATTAATAATCTGGATTAGTTTGGAATTAAATATATTTAGTTTTTTACCTATTATTATATATAGGAGCTTTCATGAAGAGGGTGCAGTTAAATATTTTGTAGTTCAAGCACTTGCTTCTAGTATAATATTATTTAGTATTATATGTAATTATAGAAATTTATTTAATTTAGTTATATCTATTACTTTATTAATATCAATTTGTATAAAAATTGGTTCATTTCCATTTTATTCATGATACCCTTCAGTAATAAAGTCTATAAATTGATTTGGTTGTATAATTCTTAGAACATGGCAGAAACTAGGTCCATTATGTATTATAGTTTTTTATTTAAACAAATTTAGTTTTATTATTATTATTAGAATTTTAAATATTATAATTGGTGGAGCTTTTGGTATAATTCAGTCAGATTTACGGGTTTTAATGGCTTATTCATCAATTTCACATTTAGGTTGAATAATAAGAGTATTATTAGTAAATAGTTTAGTAAGAATAGTTTATTTTTTATTATATTTTTGTTTAGTTTTTCCTGTTTTTTTTATTTTTATAAAGATTAATATTTTTAATTTATCATCAATATTTAATAGAAATAAAAATAATTTAAATTATTTATTTAGTTTGATATTATTGATTTTATCTTTAAGTGGATTACCTCCTTTATCAGGATTTGTCCCTAAATTAATGGTGTTATTGCAATTGAGGGTAAGAAATTTAATTAGGTGCATTTTTATAGTATTCTTTTCTGTTTTATCTTTATATATATATTTAAATTTGTTTTTTTCAGTATTTATATTTTATTATGAAAATATAAAAATTCTATATAAGAATATTGATTTAACAATACTTATAAGAATTATATTAGTAGTTTGGTTAATACCTTTTCTTATTTTATTATAA
>GXGG06
ATGAATTTTACTATTATTTTATTTATAAGATTTGTAATATTAATTTATAGGTCTATTATAATAATTTCCAGTTTATCATGATTAATAATCTGGATTAGTTTGGAATTAAATATATTTAGTTTTTTACCTATTATTATATATAGGAGCTTTCATGAAGAGGGTGCAGTTAAATATTTTGTAGTTCAAGCACTTGCTTCTAGTATAATATTATTTAGTATTATATGTAATTATAGAAATTTATTTAATTTAGTTATATCTATTACTTTATTAATATCAATTTGTATAAAAATTGGTTCATTCCCATTTTATTCATGATACCCTTCAGTAATAAAGTCTATAAATTGATTTGGTTGTATAATTCTTAGAACATGGCAGAAACTAGGTCCATTATGTATTATAGTTTTTTATTTAAACAAATTTAGTTTTATTATTATTATTAGAATTTTAAATATTATAATTGGTGGAGCTTTTGGTATAATTCAGTCAGATTTACGGGTTTTAATGGCTTATTCATCAATTTCACATTTAGGTTGAATAATAAGAGTATTATTAGTAAATAGTTTAGTAAGAATAGTTTATTTTTTATTATATTTTTGTTTAGTTTTTCCTGTTTTTTTTATTTTTATAAAGATTAATATTTTTAATTTATCATCAATATTTAATAGAAATAAAAATAATTTAAATTATTTATTTAGTTTGATATTATTGATTTTATCTTTAAGTGGATTACCTCCTTTATCAGGATTTGTCCCTAAATTAATGGTGTTATTGCAATTGAGGGTAAGAAATTTAATTAGGTGCATTTTTATAGTATTCTTTTCTGTTTTATCTTTATATATATATTTAAATTTATTTTTTTCAGTATTTATATTTTATTATGAAAATATAAAAATTCTATATAAGAATATTGATTTAACAATACTTATAAGAATTATATTAGTAGTTTGGTTAATACCTTTTCTTATTTTATTATAA
>GXGG07
ATGAATTTTACTATTATTTTATTTATAAGATTTGTAATATTAATTTATAGATCTATTATAATAATTTCCAGTTTATCATGATTAATAATCTGGATTAGTTTGGAATTAAATATATTTAGTTTTTTACCTATTATTATATATAGGAGCTTTCATGAAGAGGGTGCAGTTAAATATTTTGTAGTTCAAGCACTTGCTTCTAGTATAATATTATTTAGTATTATATGTAATTATAGAAATTTATTTAATTTAGTTATATCTATTACTTTATTAATATCAATTTGTATAAAAATTGGTTCATTTCCATTTTATTCATGATACCCTTCAGTAATAAAGTCTATAAATTGATTTGGTTGTATAATTCTTAGAACATGGCAGAAACTAGGTCCATTATGTATTATAGTTTTTTATTTAAACAAATTTAGTTTTATTATTATTATTAGAATTTTAAATATTATAATTGGTGGAGCTTTTGGTATAATTCAGTCAGATTTACGGGTTTTAATGGCTTATTCATCAATTTCACATTTAGGTTGAATAATAAGAGTATTATTAGTAAATAGTTTAGTAAGAATAGTTTATTTTTTATTATATTTTTGTTTAGTTTTTCCTGTTTTTTTTATTTTTATAAAGATTAATATTTTTAATTTATCATCAATATTTAATAGAAATAAAAATAATTTAAATTATTTATTTAGTTTGATATTATTGATTTTATCTTTAAGTGGATTACCTCCTTTATCAGGATTTGTCCCTAAATTAATGGTGTTATTGCAATTGAGGGTAAGAAATTTAATTAGGTGCATTTTTATAGTATTCTTTTCTGTTTTATCTTTATATATATATTTAAATTTATTTTTTTCAGTATTTATATTTTATTATGAAAATATAAAAATTCTATATAAGAATATTGATTTAACAATACTTATAAGAATTATATTAGTAGTTTGGTTAATACCTTTTCTTATTTTATTATAA
>GXGG08
ATGAATTTTACTATTATTTTATTTATAAGATTTGTAATATTAATTTATAGGTCTATTATAATAATTTCCAGTTTATCATGATTAATAATCTGGATTAGTTTGGAATTAAATATATTTAGTTTTTTACCTATTATTATATATAGGAGCTTTCATGAAGAGGGTGCAGTTAAATATTTTGTAGTTCAAGCACTTGCTTCTAGTATAATATTATTTAGTATTATATGTAATTATAGAAATTTATTTAATTTAGTTATATCTATTACTTTATTAATATCAATTTGTATAAAAATTGGTTCATTTCCATTTTATTCATGATACCCTTCAGTAATAAAGTCTATAAATTGATTTGGTTGTATAATTCTTAGAACATGGCAGAAACTAGGTCCATTATGTATTATAGTTTTTTATTTAAACAAATTTAGTTTTATTATTATTATTAGAATTTTAAATATTATAATTGGTGGAGCTTTTGGTATAATTCAGTCAGATTTACGGGTTTTAATGGCTTATTCATCAATTTCACATTTAGGTTGAATAATAAGAGTATTATTAGTAAATAGTTTAGTAAGAATAGTTTATTTTTTATTATATTTTTGTTTAGTTTTTCCTGTTTTTTTTATTTTTATAAAGATTAATATTTTTAATTTATCATCAATATTTAATAGAAATAAAAATAATTTAAATTATTTATTTAGTTTGATATTATTGATTTTATCTTTAAGTGGATTACCTCCTTTATCAGGATTTGTCCCTAAATTAATGGTGTTATTGCAATTGAGGGTAAGAAATTTAATTAGGTGCATTTTTATAGTATTCTTTTCTGTTTTATCTTTATATATATATTTAAGTTTATTTTTTTCAGTATTTATATTTTATTATGAAAATATAAAAATTCTATATAAGAATATTGATTTAACAATACTTATAAGAATTATATTAGTAGTTTGGTTAATACCTTTTCTTATTTTATTATAA
>GXGG09
ATGAATTTTACTATTATTTTATTTATAAGATTTGTAATATTAATTTATAGATCTATTATAATAATTTCCAGTTTATCATGATTAATAATCTGGATTAGTTTGGAATTAAATATATTTAGTTTTTTACCTATTATTATATATAGGAGCTTTCATGAAGAGGGTGCAGTTAAATATTTTGTAGTTCAAGCACTTGCTTCTAGTATAATATTATTTAGTATTATATGTAATTATAGAAATTTATTTAATTTAGTTATATCTATTACTTTATTAATATCAATTTGTATAAAAATTGGTTCATTTCCATTTTATTCATGATACCCTTCAGTAATAAAGTCTATAAATTGATTTGGTTGTATAATTCTTAGAACATGGCAGAAACTAGGTCCATTATGTATTATAGTTTTTTATTTAAACAAATTTAGTTTTATTATTATTATTAGAATTTTAAATATTATAATTGGTGGAGCTTTTGGTATAATTCAGTCAGATTTACGGGTTTTAATGGCTTATTCATCAATTTCACATTTAGGTTGAATAATAAGAGTATTATTAGTAAATAGTTTAGTAAGAATAGTTTATTTTTTATTATATTTTTGTTTAGTTTTTCCTGTTTTTTTTATTTTTATAAAGATTAATATTTTTAATTTATCATCAATATTTAATAGAAATAAAAATAATTTAAATTATTTATTTAGTTTGATATTATTGATTTTATCTTTAAGTGGATTACCTCCTTTATCAGGATTTGTCCCTAAATTAATGGTGTTATTGCAATTGAGGGTAAGAAATTTAATTAGGTGCATTTTTATAGTATTCTTTTCTGTTTTATCTTTATATATATATTTAAATTTATTTTTTTCAGTATTTATATTTTATTATGAAAATATAAAAATTCTATATAAGAATATTGATTTAACAATACTTATAAGAATTATATTAGTAGTTTGGTTAATACCTTTTCTTATTTTATTATAA
>GXGG10
ATGAATTTTACTATTATTTTATTTATAAGATTTGTAATATTAATTTATAGGTCTATTATAATAATTTCCAGTTTATCATGATTAATAATCTGGATTAGTTTGGAATTAAATATATTTAGTTTTTTACCTATTATTATATATAGGAGCTTTCATGAAGAGGGTGCAGTTAAATATTTTGTAGTTCAAGCACTTGCTTCTAGTATAATATTATTTAGTATTATATGTAATTATAGAAATTTATTTAATTTAGTTATATCTATTACTTTATTAATATCAATTTGTATAAAAATTGGTTCATTTCCATTTTATTCATGATACCCTTCAGTAATAAAGTCTATAAATTGATTTGGTTGTATAATTCTTAGAACATGGCAGAAACTAGGTCCATTATGTATTATAGTTTTTTATTTAAACAAATTTAGTTTTATTATTATTATTAGAATTTTAAATATTATAATTGGTGGAGCTTTTGGTATAATTCAGTCAGATTTACGGGTTTTAATAGCTTATTCATCAATTTCACATTTAGGTTGAATAATAAGAGTATTATTAGTAAATAGTTTAGTAAGAATAGTTTATTTTTTATTATATTTTTGTTTAGTTTTTCCTGTTTTTTTTATTTTTATAAAGATTAATATTTTTAATTTATCATCAATATTTAATAGAAATAAAAATAATTTAAATTATTTATTTAGTTTGATATTATTGATTTTATCTTTAAGTGGATTACCTCCTTTATCAGGATTTGTCCCTAAATTAATGGTGTTATTGCAATTGAGGGTAAGAAATTTAATTAGGTGCATTTTTATAGTATTCTTTTCTGTTTTATCTTTATATATATATTTAAATTTATTTTTTTCAGTATTTATATTTTATTATGAAAATATAAAAATTCTATATAAGAATATTGATTTAACAATACTTATAAGAATTATATTAGTAGTTTGGTTAATACCTTTTCTTATTTTATTATAA
>GXLZ01
ATGAATTTTACTATTATTTTATTTATAAGATTTGTAATATTAATTTATAGGTCTATTATAATAATTTCCAGTTTATCATGATTAATAATCTGGATTAGTTTGGAATTAAATATATTTAGTTTTTTACCTATTATTATATATAGGAGCTTTCATGAAGAGGGTGCAGTTAAATATTTTGTAGTTCAAGCACTTGCTTCTAGTATAATATTATTTAGTATTATATGTAATTATAGAAATTTATTTAATTTAGTTATATCTATTACTTTATTAATATCAATTTGTATAAAAATTGGTTCATTTCCATTTTATTCATGATACCCTTCAGTAATAAAGTCTATAAATTGATTTGGTTGTATAATTCTTAGAACATGGCAGAAACTAGGTCCATTATGTATTATAGTTTTTTATTTAAACAAATTTAGTTTTATTATTATTATTAGAATTTTAAATATTATAATTGGTGGAGCTTTTGGTATAATTCAGTCAGATTTACGGGTTTTAATGGCTTATTCATCAATTTCACATTTAGGTTGAATAATAAGAGTATTATTAGTAAATAGTTTAGTAAGAATAGTTTATTTTTTATTATATTTTTGTTTAGTTTTTCCTGTTTTTTTTATTTTTATAAAGATTAATATTTTTAATTTATCATCAATATTTAATAGAAATAAAAATAATTTAAATTATTTATTTAGTTTGATATTATTGATTTTATCTTTAAGTGGATTACCTCCTTTATCAGGATTTGTCCCTAAATTAATGGTGTTATTGCAATTGAGGGTAAGAAATTTAATTAGGTGCATTTTTATAGTATTCTTTTCTGTTTTATCTTTATATATATATTTAAGTTTATTTTTTTCAGTATTTATATTTTATTATGAAAATATAAAAATTCTATATAAGAATATTGATTTAACAATACTTATAAGAATTATATTAGTAGTTTGGTTAATACCTTTTCTTATTTTATTATAA
>GXLZ02
ATGAATTTTACTATTATTTTATTTATAAGATTTGTAATATTAATTTATAGGTCTATTATAATAATTTCCAGTTTATCATGATTAATAATCTGGATTAGTTTGGAATTAAATATATTTAGTTTTTTACCTATTATTATATATAGGAGCTTTCATGAAGAGGGTGCAGTTAAATATTTTGTAGTTCAAGCACTTGCTTCTAGTATAATATTATTTAGTATTATATGTAATTATAGAAATTTATTTAATTTAGTTATATCTATTACTTTATTAATATCAATTTGTATAAAAATTGGTTCATTTCCATTTTATTCATGATACCCTTCAGTAATAAAGTCTATAAATTGATTTGGTTGTATAATTCTTAGAACATGGCAGAAACTAGGTCCATTATGTATTATAGTTTTTTATTTAAACAAATTTAGTTTTATTATTATTATTAGAATTTTAAATATTATAATTGGTGGAGCTTTTGGTATAATTCAGTCAGATTTACGGGTTTTAATGGCTTATTCATCAATTTCACATTTAGGTTGAATAATAAGAGTATTATTAGTAAATAGTTTAGTAAGAATAGTTTATTTTTTATTATATTTTTGTTTAGTTTTTCCTGTTTTTTTTATTTTTATAAAGATTAATATTTTTAATTTATCATCAATATTTAATAGAAATAAAAATAATTTAAATTATTTATTTAGTTTGATATTATTGATTTTATCTTTAAGTGGATTACCTCCTTTATCAGGATTTGTCCCTAAATTAATGGTGTTATTGCAATTGAGGGTAAGAAATTTAATTAGGTGCATTTTTATAGTATTCTTTTCTGTTTTATCTTTATATATATATTTAAGTTTATTTTTTTCAGTATTTATATTTTATTATGAAAATATAAAAATTCTATATAAGAATATTGATTTAACAATACTTATAAGAATTATATTAGTAGTTTGGTTAATACCTTTTCTTATTTTATTATAA
>GXLZ03
ATGAATTTTACTATTATTTTATTTATAAGATTTGTAATATTAATTTATAGGTCTATTATAATAATTTCCAGTTTATCATGATTAATAATCTGGATTAGTTTGGAATTAAATATATTTAGTTTTTTACCTATTATTATATATAGGAGCTTTCATGAAGAGGGTGCAGTTAAATATTTTGTAGTTCAAGCACTTGCTTCTAGTATAATATTATTTAGTATTATATGTAATTATAGAAATTTATTTAATTTAGTTATATCTATTACTTTATTAATATCAATTTGTATAAAAATTGGTTCATTTCCATTTTATTCATGATACCCTTCAGTAATAAAGTCTATAAATTGATTTGGTTGTATAATTCTTAGAACATGGCAGAAACTAGGTCCATTATGTATTATAGTTTTTTATTTAAACAAATTTAGTTTTATTATTATTATTAGAATTTTAAATATTATAATTGGTGGAGCTTTTGGTATAATTCAGTCAGATTTACGGGTTTTAATAGCTTATTCATCAATTTCACATTTAGGTTGAATAATAAGAGTATTATTAGTAAATAGTTTAGTAAGAATAGTTTATTTTTTATTATATTTTTGTTTAGTTTTTCCTGTTTTTTTTATTTTTATAAAGATTAATATTTTTAATTTATCATCAATATTTAATAGAAATAAAAATAATTTAAATTATTTATTTAGTTTGATATTATTGATTTTATCTTTAAGTGGATTACCTCCTTTATCAGGATTTGTCCCTAAATTAATGGTGTTATTGCAATTGAGGGTAAGAAATTTAATTAGGTGCATTTTTATAGTATTCTTTTCTGTTTTATCTTTATATATATATTTAAATTTATTTTTTTCAGTATTTATATTTTATTATGAAAATATAAAAATTCTATATAAGAATATTGATTTAACAATACTTATAAGAATTATATTAGTAGTTTGGTTAATACCTTTTCTTATTTTATTATAA
>GXLZ04
ATGAATTTTACTATTATTTTATTTATAAGATTTGTAATATTAATTTATAGGTCTATTATAATAATTTCCAGTTTATCATGATTAATAATCTGGATTAGTTTGGAATTAAATATATTTAGTTTTTTACCTATTATTATATATAGGAGCTTTCATGAAGAGGGTGCAGTTAAATATTTTGTAGTTCAAGCACTTGCTTCTAGTATAATATTATTTAGTATTATATGTAATTATAGAAATTTATTTAATTTAGTTATATCTATTACTTTATTAATATCAATTTGTATAAAAATTGGTTCATTTCCATTTTATTCATGATACCCTTCAGTAATAAAGTCTATAAATTGATTTGGTTGTATAATTCTTAGAACATGGCAGAAACTAGGTCCATTATGTATTATAGTTTTTTATTTAAACAAATTTAGTTTTATTATTATTATTAGAATTTTAAATATTATAATTGGTGGAGCTTTTGGTATAATTCAGTCAGATTTACGGGTTTTAATGGCTTATTCATCAATTTCACATTTAGGTTGAATAATAAGAGTATTATTAGTAAATAGTTTAGTAAGAATAGTTTATTTTTTATTATATTTTTGTTTAGTTTTTCCTGTTTTTTTTATTTTTATAAAGATTAATATTTTTAATTTATCATCAATATTTAATAGAAATAAAAATAATTTAAATTATTTATTTAGTTTGATATTATTGATTTTATCTTTAAGTGGATTACCTCCTTTATCAGGATTTGTCCCTAAATTAATGGTGTTATTGCAATTGAGGGTAAGAAATTTAATTAGGTGCATTTTTATAGTATTCTTTTCTGTTTTATCTTTATATATATATTTAAGTTTATTTTTTTCAGTATTTATATTTTATTATGAAAATATAAAAATTCTATATAAGAATATTGATTTAACAATACTTATAAGAATTATATTAGTAGTTTGGTTAATACCTTTTCTTATTTTATTATAA
>GXLZ05
ATGAATTTTACTATTATTTTATTTATAAGATTTGTAATATTAATTTATAGGTCTATTATAATAATTTCCAGTTTATCATGATTAATAATCTGGATTAGTTTGGAATTAAATATATTTAGTTTTTTACCTATTATTATATATAGGAGCTTTCATGAAGAGGGTGCAGTTAAATATTTTGTAGTTCAAGCACTTGCTTCTAGTATAATATTATTTAGTATTATATGTAATTATAGAAATTTATTTAATTTAGTTATATCTATTACTTTATTAATATCAATTTGTATAAAAATTGGTTCATTTCCATTTTATTCATGATACCCTTCAGTAATAAAGTCTATAAATTGATTTGGTTGTATAATTCTTAGAACATGGCAGAAACTAGGTCCATTATGTATTATAGTTTTTTATTTAAACAAATTTAGTTTTATTATTATTATTAGAATTTTAAATATTATAATTGGTGGAGCTTTTGGTATAATTCAGTCAGATTTACGGGTTTTAATGGCTTATTCATCAATTTCACATTTAGGTTGAATAATAAGAGTATTATTAGTAAATAGTTTAGTAAGAATAGTTTATTTTTTATTATATTTTTGTTTAGTTTTTCCTGTTTTTTTTATTTTTATAAAGATTAATATTTTTAATTTATCATCAATATTTAATAGAAATAAAAATAATTTAAATTATTTATTTAGTTTGATATTATTGATTTTATCTTTAAGTGGATTACCTCCTTTATCAGGATTTGTCCCTAAATTAATGGTGTTATTGCAATTGAGGGTAAGAAATTTAATTAGGTGCATTTTTATAGTATTCTTTTCTGTTTTATCTTTATATATATATTTAAGTTTATTTTTTTCAGTATTTATATTTTATTATGAAAATATAAAAATTCTATATAAGAATATTGATTTAACAATACTTATAAGAATTATATTAGTAGTTTGGTTAATACCTTTTCTTATTTTATTATAA
>GXLZ06
ATGAATTTTACTATTATTTTATTTATAAGATTTGTAATATTAATTTATAGATCTATTATAATAATTTCCAGTTTATCATGATTAATAATCTGGATTAGTTTGGAATTAAATATATTTAGTTTTTTACCTATTATTATATATAGGAGCTTTCATGAAGAGGGTGCAGTTAAATATTTTGTAGTTCAAGCACTTGCTTCTAGTATAATATTATTTAGTATTATATGTAATTATAGAAATTTATTTAATTTAGTTATATCTATTACTTTATTAATATCAATTTGTATAAAAATTGGTTCATTTCCATTTTATTCATGATACCCTTCAGTAATAAAGTCTATAAATTGATTTGGTTGTATAATTCTTAGAACATGGCAGAAACTAGGTCCATTATGTATTATAGTTTTTTATTTAAACAAATTTAGTTTTATTATTATTATTAGAATTTTAAATATTATAATTGGTGGAGCTTTTGGTATAATTCAGTCAGATTTACGGGTTTTAATGGCTTATTCATCAATTTCACATTTAGGTTGAATAATAAGAGTATTATTAGTAAATAGTTTAGTAAGAATAGTTTATTTTTTATTATATTTTTGTTTAGTTTTTCCTGTTTTTTTTATTTTTATAAAGATTAATATTTTTAATTTATCATCAATATTTAATAGAAATAAAAATAATTTAAATTATTTATTTAGTTTGATATTATTGATTTTATCTTTAAGTGGATTACCTCCTTTATCAGGATTTGTCCCTAAATTAATGGTGTTATTGCAATTGAGGGTAAGAAATTTAATTAGGTGCATTTTTATAGTATTCTTTTCTGTTTTATCTTTATATATATATTTAAATTTATTTTTTTCAGTATTTATATTTTATTATGAAAATATAAAAATTCTATATAAGAATATTGATTTAACAATACTTATAAGAATTATATTAGTAGTTTGGTTAATACCTTTTCTTATTTTATTATAA
>GXLZ07
ATGAATTTTACTATTATTTTATTTATAAGATTTGTAATATTAATTTATAGATCTATTATAATAATTTCCAGTTTATCATGATTAATAATCTGGATTAGTTTGGAATTAAATATATTTAGTTTTTTACCTATTATTATATATAGGAGCTTTCATGAAGAGGGTGCAGTTAAATATTTTGTAGTTCAAGCACTTGCTTCTAGTATAATATTATTTAGTATTATATGTAATTATAGAAATTTATTTAATTTAGTTATATCTATTACTTTATTAATATCAATTTGTATAAAAATTGGTTCATTTCCATTTTATTCATGATACCCTTCAGTAATAAAGTCTATAAATTGATTTGGTTGTATAATTCTTAGAACATGGCAGAAACTAGGTCCATTATGTATTATAGTTTTTTATTTAAACAAATTTAGTTTTATTATTATTATTAGAATTTTAAATATTATAATTGGTGGAGCTTTTGGTATAATTCAGTCAGATTTACGGGTTTTAATGGCTTATTCATCAATTTCACATTTAGGTTGAATAATAAGAGTATTATTAGTAAATAGTTTAGTAAGAATAGTTTATTTTTTATTATATTTTTGTTTAGTTTTTCCTGTTTTTTTTATTTTTATAAAGATTAATATTTTTAATTTATCATCAATATTTAATAGAAATAAAAATAATTTAAATTATTTATTTAGTTTGATATTATTGATTTTATCTTTAAGTGGATTACCTCCTTTATCAGGATTTGTCCCTAAATTAATGGTGTTATTGCAATTGAGGGTAAGAAATTTAATTAGGTGCATTTTTATAGTATTCTTTTCTGTTTTATCTTTATATATATATTTAAATTTGTTTTTTTCAGTATTTATATTTTATTATGAAAATATAAAAATTCTATATAAGAATATTGATTTAACAATACTTATAAGAATTATATTAGTAGTTTGGTTAATACCTTTTCTTATTTTATTATAA
>GXLZ08
ATGAATTTTACTATTATTTTATTTATAAGATTTGTAATATTAATTTATAGGTCTATTATAATAATTTCCAGTTTATCATGATTAATAATCTGGATTAGTTTGGAATTAAATATATTTAGTTTTTTACCTATTATTATATATAGGAGCTTTCATGAAGAGGGTGCAGTTAAATATTTTGTAGTTCAAGCACTTGCTTCTAGTATAATATTATTTAGTATTATATGTAATTATAGAAATTTATTTAATTTAGTTATATCTATTACTTTATTAATATCAATTTGTATAAAAATTGGTTCATTTCCATTTTATTCATGATACCCTTCAGTAATAAAGTCTATAAATTGATTTGGTTGTATAATTCTTAGAACATGGCAGAAACTAGGTCCATTATGTATTATAGTTTTTTATTTAAACAAATTTAGTTTTATTATTATTATTAGAATTTTAAATATTATAATTGGTGGAGCTTTTGGTATAATTCAGTCAGATTTACGGGTTTTAATGGCTTATTCATCAATTTCACATTTAGGTTGAATAATAAGAGTATTATTAGTAAATAGTTTAGTAAGAATAGTTTATTTTTTATTATATTTTTGTTTAGTTTTTCCTGTTTTTTTTATTTTTATAAAGATTAATATTTTTAATTTATCATCAATATTTAATAGAAATAAAAATAATTTAAATTATTTATTTAGTTTGATATTATTGATTTTATCTTTAAGTGGATTACCTCCTTTATCAGGATTTGTCCCTAAATTAATGGTGTTATTGCAATTGAGGGTAAGAAATTTAATTAGGTGCATTTTTATAGTATTCTTTTCTGTTTTATCTTTATATATATATTTAAGTTTATTTTTTTCAGTATTTATATTTTATTATGAAAATATAAAAATTCTATATAAGAATATTGATTTAACAATACTTATAAGAATTATATTAGTAGTTTGGTTAATACCTTTTCTTATTTTATTATAA
>GXLZ09
ATGAATTTTACTATTATTTTATTTATAAGATTTGTAATATTAATTTATAGATCTATTATAATAATTTCCAGTTTATCATGATTAATAATCTGGATTAGTTTGGAATTAAATATATTTAGTTTTTTACCTATTATTATATATAGGAGCTTTCATGAAGAGGGTGCAGTTAAATATTTTGTAGTTCAAGCACTTGCTTCTAGTATAATATTATTTAGTATTATATGTAATTATAGAAATTTATTTAATTTAGTTATATCTATTACTTTATTAATATCAATTTGTATAAAAATTGGTTCATTTCCATTTTATTCATGATACCCTTCAGTAATAAAGTCTATAAATTGATTTGGTTGTATAATTCTTAGAACATGGCAGAAACTAGGTCCATTATGTATTATAGTTTTTTATTTAAACAAATTTAGTTTTATTATTATTATTAGAATTTTAAATATTATAATTGGTGGAGCTTTTGGTATAATTCAGTCAGATTTACGGGTTTTAATGGCTTATTCATCAATTTCACATTTAGGTTGAATAATAAGAGTATTATTAGTAAATAGTTTAGTAAGAATAGTTTATTTTTTATTATATTTTTGTTTAGTTTTTCCTGTTTTTTTTATTTTTATAAAGATTAATATTTTTAATTTATCATCAATATTTAATAGAAATAAAAATAATTTAAATTATTTATTTAGTTTGATATTATTGATTTTATCTTTAAGTGGATTACCTCCTTTATCAGGATTTGTCCCTAAATTAATGGTGTTATTGCAATTGAGGGTAAGAAATTTAATTAGGTGCATTTTTATAGTATTCTTTTCTGTTTTATCTTTATATATATATTTAAATTTATTTTTTTCAGTATTTATATTTTATTATGAAAATATAAAAATTCTATATAAGAATATTGATTTAACAATACTTATAAGAATTATATTAGTAGTTTGGTTAATACCTTTTCTTATTTTATTATAA
>GXLZ10
ATGAATTTTACTATTATTTTATTTATAAGATTTGTAATATTAATTTATAGATCTATTATAATAATTTCCAGTTTATCATGATTAATAATCTGGATTAGTTTGGAATTAAATATATTTAGTTTTTTACCTATTATTATATATAGGAGCTTTCATGAAGAGGGTGCAGTTAAATATTTTGTAGTTCAAGCACTTGCTTCTAGTATAATATTATTTAGTATTATATGTAATTATAGAAATTTATTTAATTTAGTTATATCTATTACTTTATTAATATCAATTTGTATAAAAATTGGTTCATTTCCATTTTATTTATGATACCCTTCAGTAATAAAGTCTATAAATTGATTTGGTTGTATAATTCTTAGAACATGGCAGAAACTAGGTCCATTATGTATTATAGTTTTTTATTTAAACAAATTTAGTTTTATTATTATTATTAGAATTTTAAATATTATAATTGGTGGAGCTTTTGGTATAATTCAGTCAGATTTACGGGTTTTAATGGCTTATTCATCAATTTCACATTTAGGTTGAATAATAAGAGTATTATTAGTAAATAGTTTAGTAAGAATAGTTTATTTTTTATTATATTTTTGTTTAGTTTTTCCTGTTTTTTTTATTTTTATAAAGATTAATATTTTTAATTTATCATCAATATTTAATAGAAATAAAAATAATTTAAATTATTTATTTAGTTTGATATTATTGATTTTATCTTTAAGTGGTTTACCTCCTTTATCAGGATTTGTCCCTAAATTAATGGTGTTATTGCAATTGAGGGTAAGAAATTTAATTAGGTGCATTTTTATAGTATTCTTTTCTGTTTTATCTTTATATATATATTTAAATTTATTTTTTTCAGTATTTATATTTTATTATGAAAATATAAAAATTCTATATAAGAATATTGATTTAACAATACTTATAAGAATTATATTAGTAGTTTGGTTAATACCTTTTCTTATTTTATTATAA
>GXYL01
ATGAATTTTACTATTATTTTATTTATAAGATTTGTAATATTAATTTATAGGTCTATTATAATAATTTCCAGTTTATCATGATTAATAATCTGGATTAGTTTGGAATTAAATATATTTAGTTTTTTACCTATTATTATATATAGGAGCTTTCATGAAGAGGGTGCAGTTAAATATTTTGTAGTTCAAGCACTTGCTTCTAGTATAATATTATTTAGTATTATATGTAATTATAGAAATTTATTTAATTTAGTTATATCTATTACTTTATTAATATCAATTTGTATAAAAATTGGTTCATTTCCATTTTATTCATGATACCCTTCAGTAATAAAGTCTATAAATTGATTTGGTTGTATAATTCTTAGAACATGGCAGAAACTAGGTCCATTATGTATTATAGTTTTTTATTTAAACAAATTTAGTTTTATTATTATTATTAGAATTTTAAATATTATAATTGGTGGAGCTTTTGGTATAATTCAGTCAGATTTACGGGTTTTAATGGCTTATTCATCAATTTCACATTTAGGTTGAATAATAAGAGTATTATTAGTAAATAGTTTAGTAAGAATAGTTTATTTTTTATTATATTTTTGTTTAGTTTTTCCTGTTTTTTTTATTTTTATAAAGATTAATATTTTTAATTTATCATCAATATTTAATAGAAATAAAAATAATTTAAATTATTTATTTAGTTTGATATTATTGATTTTATCTTTAAGTGGATTACCTCCTTTATCAGGATTTGTTCCTAAATTAATGGTATTATTGCAATTGAGGGTAAGAAATTTAATTAGGTGCATTTTTATAGTATTCTTTTCTGTTTTATCTTTATATATATATTTAAATTTATTTTTTTCAGTATTTATATTTTATTATGAAAATATAAAAATTCTATATAAGAATATTGATTTAACAATACTTATAAGAATTATATTAGTAGTTTGGTTAATACCTTTTCTTATTTTATTATAA
>GXYL02
ATGAATTTTACTATTATTTTATTTATAAGATTTGTAATATTAATTTATAGATCTATTATAATAATTTCCAGTTTATCATGATTAATAATCTGGATTAGTTTGGAATTAAATATATTTAGTTTTTTACCTATTATTATATATAGGAGCTTTCATGAAGAGGGTGCAGTTAAATATTTTGTAGTTCAAGCACTTGCTTCTAGTATAATATTATTTAGTATTATATGTAATTATAGAAATTTATTTAATTTAGTTATATCTATTACTTTATTAATATCAATTTGTATAAAAATTGGTTCATTTCCATTTTATTCATGATACCCTTCAGTAATAAAGTCTATAAATTGATTTGGTTGTATAATTCTTAGAACATGGCAGAAACTAGGTCCATTATGTATTATAGTTTTTTATTTAAACAAATTTAGTTTTATTATTATTATTAGAATTTTAAATATTATAATTGGTGGAGCTTTTGGTATAATTCAGTCAGATTTACGGGTTTTAATGGCTTATTCATCAATTTCACATTTAGGTTGAATAATAAGAGTATTATTAGTAAATAGTTTAGTAAGAATAGTTTATTTTTTATTATATTTTTGTTTAGTTTTTCCTGTTTTTTTTATTTTTATAAAGATTAATATTTTTAATTTATCATCAATATTTAATAGAAATAAAAATAATTTAAATTATTTATTTAGTTTGATATTATTGATTTTATCTTTAAGTGGATTACCTCCTTTATCAGGATTTGTCCCTAAATTAATGGTGTTATTGCAATTGAGGGTAAGAAATTTAATTAGGTGCATTTTTATAGTATTCTTTTCTGTTTTATCTTTATATATATATTTAAATTTATTTTTTTCAGTATTTATATTTTATTATGAAAATATAAAAATTCTATATAAGAATATTGATTTAACAATACTTATAAGAATTATATTAGTAGTTTGGTTAATACCTTTTCTTATTTTATTATAA
>GXYL03
ATGAATTTTACTATTATTTTATTTATAAGATTTGTAATATTAATTTATAGATCTATTATAATAATTTCCAGTTTATCATGATTAATAATCTGGATTAGTTTGGAATTAAATATATTTAGTTTTTTACCTATTATTATATATAGGAGCTTTCATGAAGAGGGTGCAGTTAAATATTTTGTAGTTCAAGCACTTGCTTCTAGTATAATATTATTTAGTATTATATGTAATTATAGAAATTTATTTAATTTAGTTATATCTATTACTTTATTAATATCAATTTGTATAAAAATTGGTTCATTTCCATTTTATTCATGATACCCTTCAGTAATAAAGTCTATAAATTGATTTGGTTGTATAATTCTTAGAACATGGCAGAAACTAGGTCCATTATGTATTATAGTTTTTTATTTAAACAAATTTAGTTTTATTATTATTATTAGAATTTTAAATATTATAATTGGTGGAGCTTTTGGTATAATTCAGTCAGATTTACGGGTTTTAATGGCTTATTCATCAATTTCACATTTAGGTTGAATAATAAGAGTATTATTAGTAAATAGTTTAGTAAGAATAGTTTATTTTTTATTATATTTTTGTTTAGTTTTTCCTGTTTTTTTTATTTTTATAAAGATTAATATTTTTAATTTATCATCAATATTTAATAGAAATAAAAATAATTTAAATTATTTATTTAGTTTGATATTATTGATTTTATCTTTAAGTGGATTACCTCCTTTATCAGGATTTGTCCCTAAATTAATGGTGTTATTGCAATTGAGGGTAAGAAATTTAATTAGGTGCATTTTTATAGTATTCTTTTCTGTTTTATCTTTATATATATATTTAAATTTATTTTTTTCAGTATTTATATTTTATTATGAAAATATAAAAATTCTATATAAGAATATTGATTTAACAATACTTATAAGAATTATATTAGTAGTTTGGTTAATACCTTTTCTTATTTTATTATAA
>GXYL04
ATGAATTTTACTATTATTTTATTTATAAGATTTGTAATATTAATTTATAGGTCTATTATAATAATTTCCAGTTTATCATGATTAATAATCTGGATTAGTTTGGAATTAAATATATTTAGTTTTTTACCTATTATTATATATAGGAGCTTTCATGAAGAGGGTGCAGTTAAATATTTTGTAGTTCAAGCACTTGCTTCTAGTATAATATTATTTAGTATTATATGTAATTATAGAAATTTATTTAATTTAGTTATATCTATTACTTTATTAATATCAATTTGTATAAAAATTGGTTCATTTCCATTTTATTCATGATACCCTTCAGTAATAAAGTCTATAAATTGATTTGGTTGTATAATTCTTAGAACATGGCAGAAACTAGGTCCATTATGTATTATAGTTTTTTATTTAAACAAATTTAGTTTTATTATTATTATTAGAATTTTAAATATTATAATTGGTGGAGCTTTTGGTATAATTCAGTCAGATTTACGGGTTTTAATGGCTTATTCATCAATTTCACATTTAGGTTGAATAATAAGAGTATTATTAGTAAATAGTTTAGTAAGAATAGTTTATTTTTTATTATATTTTTGTTTAGTTTTTCCTGTTTTTTTTATTTTTATAAAGATTAATATTTTTAATTTATCATCAATATTTAATAGAAATAAAAATAATTTAAATTATTTATTTAGTTTGATATTATTGATTTTATCTTTAAGTGGATTACCTCCTTTATCAGGATTTGTCCCTAAATTAATGGTGTTATTGCAATTGAGGGTAAGAAATTTAATTAGGTGCATTTTTATAGTATTCTTTTCTGTTTTATCTTTATATATATATTTAAATTTATTTTTTTCAGTATTTATATTTTATTATGAAAATATAAAAATTCTATATAAGAATATTGATTTAACAATACTTATAAGAATTATATTAGTAGTTTGGTTAATACCTTTTCTTATTTTATTATAA
>GXYL05
ATGAATTTTACTATTATTTTATTTATAAGATTTGTAATATTAATTTATAGGTCTATTATAATAATTTCCAGTTTATCATGATTAATAATCTGGATTAGTTTGGAATTAAATATATTTAGTTTTTTACCTATTATTATATATAGGAGCTTTCATGAAGAGGGTGCAGTTAAATATTTTGTAGTTCAAGCACTTGCTTCTAGTATAATATTATTTAGTATTATATGTAATTATAGAAATTTATTTAATTTAGTTATATCTATTACTTTATTAATATCAATTTGTATAAAAATTGGTTCATTTCCATTTTATTCATGATACCCTTCAGTAATAAAGTCTATAAATTGATTTGGTTGTATAATTCTTAGAACATGGCAGAAACTAGGTCCATTATGTATTATAGTTTTTTATTTAAACAAATTTAGTTTTATTATTATTATTAGAATTTTAAATATTATAATTGGTGGAGCTTTTGGTATAATTCAGTCAGATTTACGGGTTTTAATGGCTTATTCATCAATTTCACATTTAGGTTGAATAATAAGAGTATTATTAGTAAATAGTTTAGTAAGAATAGTTTATTTTTTATTATATTTTTGTTTAGTTTTTCCTGTTTTTTTTATTTTTATAAAGATTAATATTTTTAATTTATCATCAATATTTAATAGAAATAAAAATAATTTAAATTATTTATTTAGTTTGATATTATTGATTTTATCTTTAAGTGGATTACCTCCTTTATCAGGATTTGTCCCTAAATTAATGGTGTTATTGCAATTGAGGGTAAGAAATTTAATTAGGTGCATTTTTATAGTATTCTTTTCTGTTTTATCTTTATATATATATTTAAGTTTATTTTTTTCAGTATTTATATTTTATTATGAAAATATAAAAATTCTATATAAGAATATTGATTTAACAATACTTATAAGAATTATATTAGTAGTTTGGTTAATACCTTTTCTTATTTTATTATAA
>GXYL06
ATGAATTTTACTATTATTTTATTTATAAGATTTGTAATATTAATTTATAGGTCTATTATAATAATTTCCAGTTTATCATGATTAATAATCTGGATTAGTTTGGAATTAAATATATTTAGTTTTTTACCTATTATTATATATAGGAGCTTTCATGAAGAGGGTGCAGTTAAATATTTTGTAGTTCAAGCACTTGCTTCTAGTATAATATTATTTAGTATTATATGTAATTATAGAAATTTATTTAATTTAGTTATATCTATTACTTTATTAATATCAATTTGTATAAAAATTGGTTCATTTCCATTTTATTCATGATACCCTTCAGTAATAAAGTCTATAAATTGATTTGGTTGTATAATTCTTAGAACATGGCAGAAACTAGGTCCATTATGTATTATAGTTTTTTATTTAAACAAATTTAGTTTTATTATTATTATTAGAATTTTAAATATTATAATTGGTGGAGCTTTTGGTATAATTCAGTCAGATTTACGGGTTTTAATGGCTTATTCATCAATTTCACATTTAGGTTGAATAATAAGAGTATTATTAGTAAATAGTTTAGTAAGAATAGTTTATTTTTTATTATATTTTTGTTTAGTTTTTCCTGTTTTTTTTATTTTTATAAAGATTAATATTTTTAATTTATCATCAATATTTAATAGAAATAAAAATAATTTAAATTATTTATTTAGTTTGATATTATTGATTTTATCTTTAAGTGGATTACCTCCTTTATCAGGATTTGTCCCTAAATTAATGGTGTTATTGCAATTGAGGGTAAGAAATTTAATTAGGTGCATTTTTATAGTATTCTTTTCTGTTTTATCTTTATATATATATTTAAGTTTATTTTTTTCAGTATTTATATTTTATTATGAAAATATAAAAATTCTATATAAGAATATTGATTTAACAATACTTATAAGAATTATATTAGTAGTTTGGTTAATACCTTTTCTTATTTTATTATAA
>GXYL07
ATGAATTTTACTATTATTTTATTTATAAGATTTGTAATATTAATTTATAGGTCTATTATAATAATTTCCAGTTTATCATGATTAATAATCTGGATTAGTTTGGAATTAAATATATTTAGTTTTTTACCTATTATTATATATAGGAGCTTTCATGAAGAGGGTGCAGTTAAATATTTTGTAGTTCAAGCACTTGCTTCTAGTATAATATTATTTAGTATTATATGTAATTATAGAAATTTATTTAATTTAGTTATATCTATTACTTTATTAATATCAATTTGTATAAAAATTGGTTCATTTCCATTTTATTCATGATACCCTTCAGTAATAAAGTCTATAAATTGATTTGGTTGTATAATTCTTAGAACATGGCAGAAACTAGGTCCATTATGTATTATAGTTTTTTATTTAAACAAATTTAGTTTTATTATTATTATTAGAATTTTAAATATTATAATTGGTGGAGCTTTTGGTATAATTCAGTCAGATTTACGGGTTTTAATGGCTTATTCATCAATTTCACATTTAGGTTGAATAATAAGAGTATTATTAGTAAATAGTTTAGTAAGAATAGTTTATTTTTTATTATATTTTTGTTTAGTTTTTCCTGTTTTTTTTATTTTTATAAAGATTAATATTTTTAATTTATCATCAATATTTAATAGAAATAAAAATAATTTAAATTATTTATTTAGTTTGATATTATTGATTTTATCTTTAAGTGGATTACCTCCTTTATCAGGATTTGTCCCTAAATTAATGGTGTTATTGCAATTGAGGGTAAGAAATTTAATTAGGTGCATTTTTATAGTATTCTTTTCTGTTTTATCTTTATATATATATTTAAGTTTATTTTTTTCAGTATTTATATTTTATTATGAAAATATAAAAATTCTATATAAGAATATTGATTTAACAATACTTATAAGAATTATATTAGTAGTTTGGTTAATACCTTTTCTTATTTTATTATAA
>GXYL08
ATGAATTTTACTATTATTTTATTTATAAGATTTGTAATATTAATTTATAGGTCTATTATAATAATTTCCAGTTTATCATGATTAATAATCTGGATTAGTTTGGAATTAAATATATTTAGTTTTTTACCTATTATTATATATAGGAGCTTTCATGAAGAGGGTGCAGTTAAATATTTTGTAGTTCAAGCACTTGCTTCTAGTATAATATTATTTAGTATTATATGTAATTATAGAAATTTATTTAATTTAGTTATATCTATTACTTTATTAATATCAATTTGTATAAAAATTGGTTCATTTCCATTTTATTCATGATACCCTTCAGTAATAAAGTCTATAAATTGATTTGGTTGTATAATTCTTAGAACATGGCAGAAACTAGGTCCATTATGTATTATAGTTTTTTATTTAAACAAATTTAGTTTTATTATTATTATTAGAATTTTAAATATTATAATTGGTGGAGCTTTTGGTATAATTCAGTCAGATTTACGGGTTTTAATGGCTTATTCATCAATTTCACATTTAGGTTGAATAATAAGAGTATTATTAGTAAATAGTTTAGTAAGAATAGTTTATTTTTTATTATATTTTTGTTTAGTTTTTCCTGTTTTTTTTATTTTTATAAAGATTAATATTTTTAATTTATCATCAATATTTAATAGAAATAAAAATAATTTAAATTATTTATTTAGTTTGATATTATTGATTTTATCTTTAAGTGGATTACCTCCTTTATCAGGATTTGTCCCTAAATTAATGGTGTTATTGCAATTGAGGGTAAGAAATTTAATTAGGTGCATTTTTATAGTATTCTTTTCTGTTTTATCTTTATATATATATTTAAGTTTATTTTTTTCAGTATTTATATTTTATTATGAAAATATAAAAATTCTATATAAGAATATTGATTTAACAATACTTATAAGAATTATATTAGTAGTTTGGTTAATACCTTTTCTTATTTTATTATAA
>GXYL09
ATGAATTTTACTATTATTTTATTTATAAGATTTGTAATATTAATTTATAGATCTATTATAATAATTTCCAGTTTATCATGATTAATAATCTGGATTAGTTTGGAATTAAATATATTTAGTTTTTTACCTATTATTATATATAGGAGCTTTCATGAAGAGGGTGCAGTTAAATATTTTGTAGTTCAAGCACTTGCTTCTAGTATAATATTATTTAGTATTATATGTAATTATAGAAATTTATTTAATTTAGTTATATCTATTACTTTATTAATATCAATTTGTATAAAAATTGGTTCATTTCCATTTTATTCATGATACCCTTCAGTAATAAAGTCTATAAATTGATTTGGTTGTATAATTCTTAGAACATGGCAGAAACTAGGTCCATTATGTATTATAGTTTTTTATTTAAACAAATTTAGTTTTATTATTATTATTAGAATTTTAAATATTATAATTGGTGGAGCTTTTGGTATAATTCAGTCAGATTTACGGGTTTTAATGGCTTATTCATCAATTTCACATTTAGGTTGAATAATAAGAGTATTATTAGTAAATAGTTTAGTAAGAATAGTTTATTTTTTATTATATTTTTGTTTAGTTTTTCCTGTTTTTTTTATTTTTATAAAGATTAATATTTTTAATTTATCATCAATATTTAATAGAAATAAAAATAATTTAAATTATTTATTTAGTTTGATATTATTGATTTTATCTTTAAGTGGATTACCTCCTTTATCAGGGTTTGTCCCTAAATTAATGGTGTTATTGCAATTGAGGGTAAGAAATTTAATTAGGTGCATTTTTATAGTATTCTTTTCTGTTTTATCTTTATATATATATTTAAATTTATTTTTTTCAGTATTTATATTTTATTATGAAAATATAAAAATTCTATATAAGAATATTGATTTAACAATACTTATAAGAATTATATTAGTAGTTTGGTTAATACCTTTTCTTATTTTATTATAA
>GXYL10
ATGAATTTTACTATTATTTTATTTATAAGATTTGTAATATTAATTTATAGGTCTATTATAATAATTTCCAGTTTATCATGATTAATAATCTGGATTAGTTTGGAATTAAATATATTTAGTTTTTTACCTATTATTATATATAGGAGCTTTCATGAAGAGGGTGCAGTTAAATATTTTGTAGTTCAAGCACTTGCTTCTAGTATAATATTATTTAGTATTATATGTAATTATAGAAATTTATTTAATTTAGTTATATCTATTACTTTATTAATATCAATTTGTATAAAAATTGGTTCATTTCCATTTTATTCATGATACCCTTCAGTAATAAAGTCTATAAATTGATTTGGTTGTATAATTCTTAGAACATGGCAGAAACTAGGTCCATTATGTATTATAGTTTTTTATTTAAACAAATTTAGTTTTATTATTATTATTAGAATTTTAAATATTATAATTGGTGGAGCTTTTGGTATAATTCAGTCAGATTTACGGGTTTTAATGGCTTATTCATCAATTTCACATTTAGGTTGAATAATAAGAGTATTATTAGTAAATAGTTTAGTAAGAATAGTTTATTTTTTATTATATTTTTGTTTAGTTTTTCCTGTTTTTTTTATTTTTATAAAGATTAATATTTTTAATTTATCATCAATATTTAATAGAAATAAAAATAATTTAAATTATTTATTTAGTTTGATATTATTGATTTTATCTTTAAGTGGATTACCTCCTTTATCAGGATTTGTCCCTAAATTAATGGTGTTATTGCAATTGAGGGTAAGAAATTTAATTAGGTGCATTTTTATAGTATTCTTTTCTGTTTTATCTTTATATATATATTTAAGTTTATTTTTTTCAGTATTTATATTTTATTATGAAAATATAAAAATTCTATATAAGAATATTGATTTAACAATACTTATAAGAATTATATTAGTAGTTTGGTTAATACCTTTTCTTATTTTATTATAA
>HNDA01
ATGAATTTTACTATTATTTTATTTATAAGATTTGTAATATTAATTTATAGGTCTATTATAATAATTTCTAGTTTATCATGATTAATAATCTGGATTAGTTTGGAATTAAATATATTTAGTTTTTTACCTATTATTATATATAGGAGCTTTCATGAAGAGGGTGCAGTTAAATATTTTGTAGTTCAAGCACTTGCTTCTAGTATAATATTATTTAGTATTATATGTAATTATAGAAATTTATTTAATTTAGTTATATCTATTACTTTATTAATATCAATTTGTATAAAAATTGGTTCATTTCCATTTTATTCATGATATCCTTCAGTAATAAAGTCTATAAATTGATTTGGTTGTATAATTCTTAGAACATGGCAGAAACTAGGTCCATTATGTATTATAGTTTTTTATTTAAACAAATTTAGTTTTATTATTATTATTAGAATTTTAAATATTATAATTGGTGGAGCTTTTGGTATAATTCAGTCAGATTTACGGGTTTTAATGGCTTATTCATCAATTTCACATTTAGGTTGAATAATAAGAGTATTATTAGTAAATAGTTTAGTAAGAATAGTTTATTTTTTATTATATTTTTGTTTAGTTTTTCCTGTTTTTTTTATTTTTATAAAGATTAATATTTTTAATTTATCATCAATATTTAATAGAAATAAAAATAATTTAAATTATTTATTTAGTTTGATATTATTGATTTTATCTTTAAGTGGATTACCTCCTTTATCAGGATTTGTCCCTAAATTAATGGTGTTATTGCAATTGAGGGTAAGAAATTTAATTAGGTGCATTTTTATAGTATTCTTTTCTGTTTTATCTTTATATATATATTTAAATTTATTTTTTTCAGTATTTATATTTTATTATGAAAATATAAAAATTCTATATAAGAATATTGATTTAACAATACTTATAAGAATTATATTAGTAGTTTGGTTAATTCCTTTTCTTATTTTATTATAA
>HNDA02
ATGAATTTTACTATTATTTTATTTATAAGATTTGTAATATTAATTTATAGGTCTATTATAATAATTTCCAGTTTATCATGATTAATAATCTGGATTAGTTTGGAATTAAATATATTTAGTTTTTTACCTATTATTATATATAGGAGCTTTCATGAAGAGGGTGCAGTTAAATATTTTGTAGTTCAAGCACTTGCTTCTAGTATAATATTATTTAGTATTATATGTAATTATAGAAATTTATTTAATTTAGTTATATCTATTACTTTATTAATATCAATTTGTATAAAAATTGGTTCATTTCCATTTTATTCATGATATCCTTCAGTAATAAAGTCTATAAATTGATTTGGTTGTATAATTCTTAGAACATGGCAGAAACTAGGTCCATTATGTATTATAGTTTTTTATTTAAACAAATTTAGTTTTATTATTATTATTAGAATTTTAAATATTATAATTGGTGGAGCTTTTGGTATAATTCAGTCAGATTTACGGGTTTTAATGGCTTATTCATCAATTTCACATTTAGGTTGAATAATAAGAGTATTATTAGTAAATAGTTTAGTAAGAATAGTTTATTTTTTATTATATTTTTGTTTAGTTTTTCCTGTTTTTTTTATTTTTATAAAGATTAATATTTTTAATTTATCATCAATATTTAATAGAAATAAAAATAATTTAAATTATTTATTTAGTTTGATATTATTGATTTTATCTTTAAGTGGATTACCTCCTTTATCAGGATTTGTCCCTAAATTAATGGTGTTATTGCAATTGAGGGTAAGAAATTTAATTAGGTGCATTTTTATAGTATTCTTTTCTGTTTTATCTTTATATATATATTTAAATTTATTTTTTTCAGTATTTATATTTTATTATGAAAATATAAAAATTCTATATAAGAATATTGATTTAACAATACTTATAAGAATTATATTAGTAGTTTGGTTAATTCCTTTTCTTATTTTATTATAA
>HNDA03
ATGAATTTTACTATTATTTTATTTATAAGATTTGTAATATTAATTTATAGGTCTATTATAATAATTTCCAGTTTATCATGATTAATAATCTGGATTAGTTTGGAATTAAATATATTTAGTTTTTTACCTATTATTATATATAGGAGCTTTCATGAAGAGGGTGCAGTTAAATATTTTGTAGTTCAAGCACTTGCTTCTAGTATAATATTATTTAGTATTATATGTAATTATAGAAATTTATTTAATTTAGTTATATCTATTACTTTATTAATATCAATTTGTATAAAAATTGGTTCATTTCCATTTTATTCATGATATCCTTCAGTAATAAAGTCTATAAATTGATTTGGTTGTATAATTCTTAGAACATGGCAGAAACTAGGTCCATTATGTATTATAGTTTTTTATTTAAACAAATTTAGTTTTATTATTATTATTAGAATTTTAAATATTATAATTGGTGGAGCTTTTGGTATAATTCAGTCAGATTTACGGGTTTTAATGGCTTATTCATCAATTTCACATTTAGGTTGAATAATAAGAGTATTATTAGTAAATAGTTTAGTAAGAATAGTTTATTTTTTATTATATTTTTGTTTAGTTTTTCCTGTTTTTTTTATTTTTATAAAGATTAATATTTTTAATTTATCATCAATATTTAATAGAAATAAAAATAATTTAAATTATTTATTTAGTTTGATATTATTGATTTTATCTTTAAGTGGATTACCTCCTTTATCAGGATTTGTCCCTAAATTAATGGTGTTATTGCAATTGAGGGTAAGAAATTTAATTAGGTGCATTTTTATAGTATTCTTTTCTGTTTTATCTTTATATATATATTTAAATTTATTTTTTTCAGTATTTATATTTTATTATGAAAATATAAAAATTCTATATAAGAATATTGATTTAACAATACTTATAAGAATTATATTAGTAGTTTGGTTAATTCCTTTTCTTATTTTATTATAA
>HNDA04
ATGAATTTTACTATTATTTTATTTATAAGATTTGTAATATTAATTTATAGGTCTATTATAATAATTTCCAGTTTATCATGATTAATAATCTGGATTAGTTTGGAATTAAATATATTTAGTTTTTTACCTATTATTATATATAGGAGCTTTCATGAAGAGGGTGCAGTTAAATATTTTGTAGTTCAAGCACTTGCTTCTAGTATAATATTATTTAGTATTATATGTAATTATAGAAATTTATTTAATTTAGTTATATCTATTACTTTATTAATATCAATTTGTATAAAAATTGGTTCATTTCCATTTTATTCATGATACCCTTCAGTAATAAAGTCTATAAATTGATTTGGTTGTATAATTCTTAGAACATGGCAGAAACTAGGTCCATTATGTATTATAGTTTTTTATTTAAACAAATTTAGTTTTATTATTATTATTAGAATTTTAAATATTATAATTGGTGGAGCTTTTGGTATAATTCAGTCAGATTTACGGGTTTTAATGGCTTATTCATCAATTTCACATTTAGGTTGAATAATAAGAGTATTATTAGTAAATAGTTTAGTAAGAATAGTTTATTTTTTATTATATTTTTGTTTAGTTTTTCCTGTTTTTTTTATTTTTATAAAGATTAATATTTTTAATTTATCATCAATATTTAATAGAAATAAAAATAATTTAAATTATTTATTTAGTTTGATATTATTGATTTTATCTTTAAGTGGATTACCCCCTTTATCAGGATTTGTCCCTAAATTAATGGTGTTATTGCAATTGAGGGTAAGAAATTTAATTAGGTGCATTTTTATAGTATTCTTTTCTGTTTTATCTTTATATATATATTTAAATTTATTTTTTTCAGTATTTATATTTTATTATGAAAATATAAAAATTCTATATAAAAATATTGATTTAACAATACTTATAAGAATTATATTAGTAGTTTGGTTAATACCTTTTCTTATTTTATTATAA
>HNDA05
ATGAATTTTACTATTATTTTATTTATAAGATTTGTAATATTAATTTATAGGTCTATTATAATAATTTCCAGTTTATCATGATTAATAATCTGGATTAGTTTGGAATTAAATATATTTAGTTTTTTACCTATTATTATATATAGGAGCTTTCATGAAGAGGGTGCAGTTAAATATTTTGTAGTTCAAGCACTTGCTTCTAGTATAATATTATTTAGTATTATATGTAATTATAGAAATTTATTTAATTTAGTTATATCTATTACTTTATTAATATCAATTTGTATAAAAATTGGTTCATTTCCATTTTATTCATGATATCCTTCAGTAATAAAGTCTATAAATTGATTTGGTTGTATAATTCTTAGAACATGGCAGAAACTAGGTCCATTATGTATTATAGTTTTTTATTTAAACAAATTTAGTTTTATTATTATTATTAGAATTTTAAATATTATAATTGGTGGAGCTTTTGGTATAATTCAGTCAGATTTACGGGTTTTAATGGCTTATTCATCAATTTCACATTTAGGTTGAATAATAAGAGTATTATTAGTAAATAGTTTAGTAAGAATAGTTTATTTTTTATTATATTTTTGTTTAGTTTTTCCTGTTTTTTTTATTTTTATAAAGATTAATATTTTTAATTTATCATCAATATTTAATAGAAATAAAAATAATTTAAATTATTTATTTAGTTTGATATTATTGATTTTATCTTTAAGTGGATTACCTCCTTTATCAGGATTTGTCCCTAAATTAATGGTGTTATTGCAATTGAGGGTAAGAAATTTAATTAGGTGTATTTTTATAGTATTCTTTTCTGTTTTATCTTTATATATATATTTAAATTTATTTTTTTCAGTATTTATATTTTATTATGAAAATATAAAAATTCTATATAAGAATATTGATTTAACAATATTTATAAGAATTATATTAGTAGTTTGGTTAATTCCTTTTCTTATTTTATTATAA
>HNDA06
ATGAATTTTACTATTATTTTATTTATAAGATTTGTAATATTAATTTATAGGTCTATTATAATAATTTCCAGTTTATCATGATTAATAATCTGGATTAGTTTGGAATTAAATATATTTAGTTTTTTACCTATTATTATATATAGGAGCTTTCATGAAGAGGGTGCAGTTAAATATTTTGTAGTTCAAGCACTTGCTTCTAGTATAATATTATTTAGTATTATATGTAATTATAGAAATTTATTTAATTTAGTTATATCTATTACTTTATTAATATCAATTTGTATAAAAATTGGTTCATTTCCATTTTATTCATGATATCCTTCAGTAATAAAGTCTATAAATTGATTTGGTTGTATAATTCTTAGAACATGGCAGAAACTAGGTCCATTATGTATTATAGTTTTTTATTTAAACAAATTTAGTTTTATTATTATTATTAGAATTTTAAATATTATAATTGGTGGAGCTTTTGGTATAATTCAGTCAGATTTACGGGTTTTAATGGCTTATTCATCAATTTCACATTTAGGTTGAATAATAAGAGTATTATTAGTAAATAGTTTAGTAAGAATAGTTTATTTTTTATTATATTTTTGTTTAGTTTTTCCTGTTTTTTTTATTTTTATAAAGATTAATATTTTTAATTTATCATCAATATTTAATAGAAATAAAAATAATTTAAATTATTTATTTAGTTTGATATTATTGATTTTATCTTTAAGTGGATTACCTCCTTTATCAGGATTTGTCCCTAAATTAATGGTGTTATTGCAATTGAGGGTAAGAAATTTAATTAGGTGCATTTTTATAGTATTCTTTTCTGTTTTATCTTTATATATATATTTAAATTTATTTTTTTCAGTATTTATATTTTATTATGAAAATATAAAAATTCTATATAAGAATATTGATTTAACAATACTTATAAGAATTATATTAGTAGTTTGGTTAATTCCTTTTCTTATTTTATTATAA
>HNDA07
ATGAATTTTACTATTATTTTATTTATAAGATTTGTAATATTAATTTATAGGTCTATTATAATAATTTCCAGTTTATCATGATTAATAATCTGGATTAGTTTGGAATTAAATATATTTAGTTTTTTACCTATTATTATATATAGGAGCTTTCATGAAGAGGGTGCAGTTAAATATTTTGTAGTTCAAGCACTTGCTTCTAGTATAATATTATTTAGTATTATATGTAATTATAGAAATTTATTTAATTTAGTTATATCTATTACTTTATTAATATCAATTTGTATAAAAATTGGTTCATTTCCATTTTATTCATGATATCCTTCAGTAATAAAGTCTATAAATTGATTTGGTTGTATAATTCTTAGAACATGGCAGAAACTAGGTCCATTATGTATTATAGTTTTTTATTTAAACAAATTTAGTTTTATTATTATTATTAGAATTTTAAATATTATAATTGGTGGAGCTTTTGGTATAATTCAGTCAGATTTACGGGTTTTAATGGCTTATTCATCAATTTCACATTTAGGTTGAATAATAAGAGTATTATTAGTAAATAGTTTAGTAAGAATAGTTTATTTTTTATTATATTTTTGTTTAGTTTTTCCTGTTTTTTTTATTTTTATAAAGATTAATATTTTTAATTTATCATCAATATTTAATAGAAATAAAAATAATTTAAATTATTTATTTAGTTTGATATTATTGATTTTATCTTTAAGTGGATTACCTCCTTTATCAGGATTTGTCCCTAAATTAATGGTGTTATTGCAATTGAGGGTAAGAAATTTAATTAGGTGCATTTTTATAGTATTCTTTTCTGTTTTATCTTTATATATATATTTAAATTTATTTTTTTCAGTATTTATATTTTATTATGAAAATATAAAAATTCTATATAAGAATATTGATTTAACAATACTTATAAGAATTATATTAGTAGTTTGGTTAATTCCTTTTCTTATTTTATTATAA
>HNDA08
ATGAATTTTACTATTATTTTATTTATAAGATTTGTAATATTAATTTATAGGTCTATTATAATAATTTCCAGTTTATCATGATTAATAATCTGGATTAGTTTGGAATTAAATATATTTAGTTTTTTACCTATTATTATATATAGGAGTTTTCATGAAGAGGGTGCAGTTAAATATTTTGTAGTTCAAGCACTTGCTTCTAGTATAATATTATTTAGTATTATATGTAATTATAGAAATTTATTTAATTTAGTTATATCTATTACTTTATTAATATCAATTTGTATAAAAATTGGTTCATTTCCATTTTATTCATGATACCCTTCAGTAATAAAGTCTATAAATTGATTTGGTTGTATAATTCTTAGAACATGGCAGAAACTAGGTCCATTATGTATTATAGTTTTTTATTTAAACAAATTTAGTTTTATTATTATTATTAGAATTTTAAATATTATAATTGGTGGAGCTTTTGGTATAATTCAGTCAGATTTACGGGTTTTAATGGCTTATTCATCAATTTCACATTTAGGTTGAATAATAAGAGTATTATTAGTAAATAGTTTAGTAAGAATAGTTTATTTTTTATTATATTTTTGTTTAGTTTTTCCTGTTTTTTTTATTTTTATAAAGATTAATATTTTTAATTTATCATCAATATTTAATAGAAATAAAAATAATTTAAATTATTTATTTAGTTTGATATTATTGATTTTATCTTTAAGTGGGTTACCTCCTTTATCAGGATTTGTCCCTAAATTAATGGTGTTATTGCAATTGAGGGTAAGAAATTTAATTAGGTGCATTTTTATAGTATTCTTTTCTGTTTTATCTTTATATATATATTTAAATTTATTTTTTTCAGTATTTATATTTTATTATGAAAATATAAAAATTCTATATAAAAATATTGATTTAACAATACTTATAAGAATTATATTAGTAGTTTGGTTAATACCTTTTCTTATTTTATTATAA
>HNDA09
ATGAATTTTACTATTATTTTATTTATAAGATTTGTAATATTAATTTATAGGTCTATTATAATAATTTCCAGTTTATCATGATTAATAATCTGGATTAGTTTGGAATTAAATATATTTAGTTTTTTACCTATTATTATATATAGGAGCTTTCATGAAGAGGGTGCAGTTAAATATTTTGTAGTTCAAGCACTTGCTTCTAGTATAATATTATTTAGTATTATATGTAATTATAGAAATTTATTTAATTTAGTTATATCTATTACTTTATTAATATCAATTTGTATAAAAATTGGTTCATTTCCATTTTATTCATGATATCCTTCAGTAATAAAGTCTATAAATTGATTTGGTTGTATAATTCTTAGAACATGGCAGAAACTAGGTCCATTATGTATTATAGTTTTTTATTTAAACAAATTTAGTTTTATTATTATTATTAGAATTTTAAATATTATAATTGGTGGAGCTTTTGGTATAATTCAGTCAGATTTACGGGTTTTAATGGCTTATTCATCAATTTCACATTTAGGTTGAATAATAAGAGTATTATTAGTAAATAGTTTAGTAAGAATAGTTTATTTTTTATTATATTTTTGTTTAGTTTTTCCTGTTTTTTTTATTTTTATAAAGATTAATATTTTTAATTTATCATCAATATTTAATAGAAATAAAAATAATTTAAATTATTTATTTAGTTTGATATTATTGATTTTATCTTTAAGTGGATTACCTCCTTTATCAGGATTTGTCCCTAAATTAATGGTGTTATTGCAATTGAGGGTAAGAAATTTAATTAGGTGCATTTTTATAGTATTCTTTTCTGTTTTATCTTTATATATATATTTAAATTTATTTTTTTCAGTATTTATATTTTATTATGAAAATATAAAAATTCTATATAAGAATATTGATTTAACAATACTTATAAGAATTATATTAGTAGTTTGGTTAATTCCTTTTCTTATTTTATTATAA
>HNDA10
ATGAATTTTACTATTATTTTATTTATAAGATTTGTAATATTAATTTATAGGTCTATTATAATAATTTCCAGTTTATCATGATTAATAATCTGGATTAGTTTGGAATTAAATATATTTAGTTTTTTACCTATTATTATATATAGGAGCTTTCATGAAGAGGGTGCAGTTAAATATTTTGTAGTTCAAGCACTTGCTTCTAGTATAATATTATTTAGTATTATATGTAATTATAGAAATTTATTTAATTTAGTTATATCTATTACTTTATTAATATCAATTTGTATAAAAATTGGTTCATTTCCATTTTATTCATGATATCCTTCAGTAATAAAGTCTATAAATTGATTTGGTTGTATAATTCTTAGAACATGGCAGAAACTAGGTCCATTATGTATTATAGTTTTTTATTTAAACAAATTTAGTTTTATTATTATTATTAGAATTTTAAATATTATAATTGGTGGAGCTTTTGGTATAATTCAGTCAGATTTACGGGTTTTAATGGCTTATTCATCAATTTCACATTTAGGTTGAATAATAAGAGTATTATTAGTAAATAGTTTAGTAAGAATAGTTTATTTTTTATTATATTTTTGTTTAGTTTTTCCTGTTTTTTTTATTTTTATAAAGATTAATATTTTTAATTTATCATCAATATTTAATAGAAATAAAAATAATTTAAATTATTTATTTAGTTTGATATTATTGATTTTATCTTTAAGTGGATTACCTCCTTTATCAGGATTTGTCCCTAAATTAATGGTGTTATTGCAATTGAGGGTAAGAAATTTAATTAGGTGCATTTTTATAGTATTCTTTTCTGTTTTATCTTTATATATATATTTAAATTTATTTTTTTCAGTATTTATATTTTATTATGAAAATATAAAAATTCTATATAAGAATATTGATTTAACAATATTTATAAGAATTATATTAGTAGTTTGGTTAATTCCTTTTCTTATTTTATTATAA
>HNDA11
ATGAATTTTACTATTATTTTATTTATAAGATTTGTAATATTAATTTATAGGTCTATTATAATAATTTCCAGTTTATCATGATTAATAATCTGGATTAGTTTGGAATTAAATATATTTAGTTTTTTACCTATTATTATATATAGGAGCTTTCATGAAGAGGGTGCAGTTAAATATTTTGTAGTTCAAGCACTTGCTTCTAGTATAATATTATTTAGTATTATATGTAATTATAGAAATTTATTTAATTTAGTTATATCTATTACTTTATTAATATCAATTTGTATAAAAATTGGTTCATTTCCATTTTATTCATGATACCCTTCAGTAATAAAGTCTATAAATTGATTTGGTTGTATAATTCTTAGAACATGGCAGAAACTAGGTCCATTATGTATTATAGTTTTTTATTTAAACAAATTTAGTTTTATTATTATTATTAGAATTTTAAATATTATAATTGGTGGAGCTTTTGGTATAATTCAGTCAGATTTACGGGTTTTAATGGCTTATTCATCAATTTCACATTTAGGTTGAATAATAAGAGTATTATTAGTAAATAGTTTAGTAAGAATAGTTTATTTTTTATTATATTTTTGTTTAGTTTTTCCTGTTTTTTTTATTTTTATAAAGATTAATATTTTTAATTTATCATCAATATTTAATAGAAATAAAAATAATTTAAATTATTTATTTAGTTTGATATTATTGATTTTATCTTTAAGTGGATTACCCCCTTTATCAGGATTTGTCCCTAAATTAATGGTGTTATTGCAATTGAGGGTAAGAAATTTAATTAGGTGCATTTTTATAGTATTCTTTTCTGTTTTATCTTTATATATATATTTAAATTTATTTTTTTCAGTATTTATATTTTATTATGAAAATATAAAAATTCTATATAAAAATATTGATTTAACAATACTTATAAGAATTATATTAGTAGTTTGGTTAATACCTTTTCTTATTTTATTATAA
>HNDA12
ATGAATTTTACTATTATTTTATTTATAAGATTTGTAATATTAATTTATAGGTCTATTATAATAATTTCCAGTTTATCATGATTAATAATCTGGATTAGTTTGGAATTAAATATATTTAGTTTTTTACCTATTATTATATATAGGAGCTTTCATGAAGAGGGTGCAGTTAAATATTTTGTAGTTCAAGCACTTGCTTCTAGTATAATATTATTTAGTATTATATGTAATTATAGAAATTTATTTAATTTAGTTATATCTATTACTTTATTAATATCAATTTGTATAAAAATTGGTTCATTTCCATTTTATTCATGATATCCTTCAGTAATAAAGTCTATAAATTGATTTGGTTGTATAATTCTTAGAACATGGCAGAAACTAGGTCCATTATGTATTATAGTTTTTTATTTAAACAAATTTAGTTTTATTATTATTATTAGAATTTTAAATATTATAATTGGTGGAGCTTTTGGTATAATTCAGTCAGATTTACGGGTTTTAATGGCTTATTCATCAATTTCACATTTAGGTTGAATAATAAGAGTATTATTAGTAAATAGTTTAGTAAGAATAGTTTATTTTTTATTATATTTTTGTTTAGTTTTTCCTGTTTTTTTTATTTTTATAAAGATTAATATTTTTAATTTATCATCAATATTTAATAGAAATAAAAATAATTTAAATTATTTATTTAGTTTGATATTATTGATTTTATCTTTAAGTGGATTACCTCCTTTATCAGGATTTGTCCCTAAATTAATGGTGTTATTGCAATTGAGGGTAAGAAATTTAATTAGGTGCATTTTTATAGTATTCTTTTCTGTTTTATCTTTATATATATATTTAAATTTATTTTTTTCAGTATTTATATTTTATTATGAAAATATAAAAATTCTATATAAGAATATTGATTTAACAATACTTATAAGAATTATATTAGTAGTTTGGTTAATTCCTTTTCTTATTTTATTATAA
>YNHH01
ATGAATTTTACTATTATTTTATTTATAAGATTTGTAATATTAATTTATAGGTCTATTATAATAATTTCCAGTTTATCATGATTAATAATCTGGATTAGTTTGGAATTAAATATATTTAGTTTTTTACCTATTATTATATATAGGAGCTTTCATGAAGAGGGTGCAGTTAAATATTTTGTAGTTCAAGCACTTGCTTCTAGTATAATATTATTTAGTATTATATGTAATTATAGAAATTTATTTAATTTAGTTATATCAATTACTTTATTAATATCAATTTGTATAAAAATTGGTTCATTTCCATTTTATTCATGATACCCTTCAGTAATAAAGTCTATAAATTGATTTGGTTGTATAATTCTTAGAACATGGCAGAAACTAGGTCCATTATGTATTATAGTTTTTTATTTAAACAAATTTAGTTTTATTATTATTATTAGAATTTTAAATATTATAATTGGTGGAGCTTTTGGTATAATTCAGTCAGATTTACGGGTTTTAATGGCTTATTCATCAATTTCACATTTAGGTTGAATAATAAGAGTATTATTAGTAAATAGTTTAGTAAGAATAGTTTATTTTTTATTATATTTTTGTTTAGTTTTTCCTGTTTTTTTTATTTTTATAAAGATTAATATTTTTAATTTATCATCAATATTTAATAGAAATAAAAATAATTTAAATTATTTATTTAGTTTGATATTATTGATTTTATCTTTAAGTGGATTACCTCCTTTATCAGGATTTGTCCCTAAATTAATGGTGTTATTGCAATTGAGGGTAAGAAATTTAATTAGGTGCATTTTTATAGTATTCTTTTCTGTTTTATCTTTATATATATATTTAAATTTATTTTTTTCAGTATTTATATTTTATTATGAAAATATAAAAATTCTATATAAGAATATTGATTTAACAATACTTATAAGAATTATATTAGTAGTTTGGTTAATACCTTTTCTTATTTTATTATAA
>YNHH02
ATGAATTTTACTATTATTTTATTTATAAGATTTGTAATATTAATTTATAGGTCTATTATAATAATTTCCAGTTTATCATGATTAATAATCTGGATTAGTTTGGAATTAAATATATTTAGTTTTTTACCTATTATTATATATAGGAGCTTTCATGAAGAGGGTGCAGTTAAATATTTTGTAGTTCAAGCACTTGCTTCTAGTATAATATTATTTAGTATTATATGTAATTATAGAAATTTATTTAATTTAGTTATATCAATTACTTTATTAATATCAATTTGTATAAAAATTGGTTCATTTCCATTTTATTCATGATACCCTTCAGTAATAAAGTCTATAAATTGATTTGGTTGTATAATTCTTAGAACATGGCAGAAACTAGGTCCATTATGTATTATAGTTTTTTATTTAAACAAATTTAGTTTTATTATTATTATTAGAATTTTAAATATTATAATTGGTGGAGCTTTTGGTATAATTCAGTCAGATTTACGGGTTTTAATGGCTTATTCATCAATTTCACATTTAGGTTGAATAATAAGAGTATTATTAGTAAATAGTTTAGTAAGAATAGTTTATTTTTTATTATATTTTTGTTTAGTTTTTCCTGTTTTTTTTATTTTTATAAAGATTAATATTTTTAATTTATCATCAATATTTAATAGAAATAAAAATAATTTAAATTATTTATTTAGTTTGATATTATTGATTTTATCTTTAAGTGGATTACCTCCTTTATCAGGATTTGTCCCTAAATTAATGGTGTTATTGCAATTGAGGGTAAGAAATTTAATTAGGTGCATTTTTATAGTATTCTTTTCTGTTTTATCTTTATATATATATTTAAATTTATTTTTTTCAGTATTTATATTTTATTATGAAAATATAAAAATTCTATATAAGAATATTGATTTAACAATACTTATAAGAATTATATTAGTAGTTTGGTTAATACCTTTTCTTATTTTATTATAA
>YNHH03
ATGAATTTTACTATTATTTTATTTATAAGATTTGTAATATTAATTTATAGGTCTATTATAATAATTTCCAGTTTATCATGATTAATAATCTGGATTAGTTTGGAATTAAATATATTTAGTTTTTTACCTATTATTATATATAGGAGCTTTCATGAAGAGGGTGCAGTTAAATATTTTGTAGTTCAAGCACTTGCTTCTAGTATAATATTATTTAGTATTATATGTAATTATAGAAATTTATTTAATTTAGTTATATCAATTACTTTATTAATATCAATTTGTATAAAAATTGGTTCATTTCCATTTTATTCATGATACCCTTCAGTAATAAAGTCTATAAATTGATTTGGTTGTATAATTCTTAGAACATGGCAGAAACTAGGTCCATTATGTATTATAGTTTTTTATTTAAACAAATTTAGTTTTATTATTATTATTAGAATTTTAAATATTATAATTGGTGGAGCTTTTGGTATAATTCAGTCAGATTTACGGGTTTTAATGGCTTATTCATCAATTTCACATTTAGGTTGAATAATAAGAGTATTATTAGTAAATAGTTTAGTAAGAATAGTTTATTTTTTATTATATTTTTGTTTAGTTTTTCCTGTTTTTTTTATTTTTATAAAGATTAATATTTTTAATTTATCATCAATATTTAATAGAAATAAAAATAATTTAAATTATTTATTTAGTTTGATATTATTGATTTTATCTTTAAGTGGATTACCTCCTTTATCAGGATTTGTCCCTAAATTAATGGTGTTATTGCAATTGAGGGTAAGAAATTTAATTAGGTGCATTTTTATAGTATTCTTTTCTGTTTTATCTTTATATATATATTTAAATTTATTTTTTTCAGTATTTATATTTTATTATGAAAATATAAAAATTCTATATAAGAATATTGATTTAACAATACTTATAAGAATTATATTAGTAGTTTGGTTAATACCTTTTCTTATTTTATTATAA
>YNHH04
ATGAATTTTACTATTATTTTATTTATAAGATTTGTAATATTAATTTATAGGTCTATTATAATAATTTCCAGTTTATCATGATTAATAATCTGGATTAGTTTGGAATTAAATATATTTAGTTTTTTACCTATTATTATATATAGGAGCTTTCATGAAGAGGGTGCAGTTAAATATTTTGTAGTTCAAGCACTTGCTTCTAGTATAATATTATTTAGTATTATATGTAATTATAGAAATTTATTTAATTTAGTTATATCAATTACTTTATTAATATCAATTTGTATAAAAATTGGTTCATTTCCATTTTATTCATGATACCCTTCAGTAATAAAGTCTATAAATTGATTTGGTTGTATAATTCTTAGAACATGGCAGAAACTAGGTCCATTATGTATTATAGTTTTTTATTTAAACAAATTTAGTTTTATTATTATTATTAGAATTTTAAATATTATAATTGGTGGAGCTTTTGGTATAATTCAGTCAGATTTACGGGTTTTAATGGCTTATTCATCAATTTCACATTTAGGTTGAATAATAAGAGTATTATTAGTAAATAGTTTAGTAAGAATAGTTTATTTTTTATTATATTTTTGTTTAGTTTTTCCTGTTTTTTTTATTTTTATAAAGATTAATATTTTTAATTTATCATCAATATTTAATAGAAATAAAAATAATTTAAATTATTTATTTAGTTTGATATTATTGATTTTATCTTTAAGTGGATTACCTCCTTTATCAGGATTTGTCCCTAAATTAATGGTGTTATTGCAATTGAGGGTAAGAAATTTAATTAGGTGCATTTTTATAGTATTCTTTTCTGTTTTATCTTTATATATATATTTAAATTTATTTTTTTCAGTATTTATATTTTATTATGAAAATATAAAAATTCTATATAAGAATATTGATTTAACAATACTTATAAGAATTATATTAGTAGTTTGGTTAATACCTTTTCTTATTTTATTATAA
>YNHH05
ATGAATTTTACTATTATTTTATTTATAAGATTTGTAATATTAATTTATAGGTCTATTATAATAATTTCCAGTTTATCATGATTAATAATCTGGATTAGTTTGGAATTAAATATATTTAGTTTTTTACCTATTATTATATATAGGAGCTTTCATGAAGAGGGTGCAGTTAAATATTTTGTAGTTCAAGCACTTGCTTCTAGTATAATATTATTTAGTATTATATGTAATTATAGAAATTTATTTAATTTAGTTATATCAATTACTTTATTAATATCAATTTGTATAAAAATTGGTTCATTTCCATTTTATTCATGATACCCTTCAGTAATAAAGTCTATAAATTGATTTGGTTGTATAATTCTTAGAACATGGCAGAAACTAGGTCCATTATGTATTATAGTTTTTTATTTAAACAAATTTAGTTTTATTATTATTATTAGAATTTTAAATATTATAATTGGTGGAGCTTTTGGTATAATTCAGTCAGATTTACGGGTTTTAATGGCTTATTCATCAATTTCACATTTAGGTTGAATAATAAGAGTATTATTAGTAAATAGTTTAGTAAGAATAGTTTATTTTTTATTATATTTTTGTTTAGTTTTTCCTGTTTTTTTTATTTTTATAAAGATTAATATTTTTAATTTATCATCAATATTTAATAGAAATAAAAATAATTTAAATTATTTATTTAGTTTGATATTATTGATTTTATCTTTAAGTGGATTACCTCCTTTATCAGGATTTGTCCCTAAATTAATGGTGTTATTGCAATTGAGGGTAAGAAATTTAATTAGGTGCATTTTTATAGTATTCTTTTCTGTTTTATCTTTATATATATATTTAAATTTATTTTTTTCAGTATTTATATTTTATTATGAAAATATAAAAATTCTATATAAGAATATTGATTTAACAATACTTATAAGAATTATATTAGTAGTTTGGTTAATACCTTTTCTTATTTTATTATAA
>YNHH06
ATGAATTTTACTATTATTTTATTTATAAGATTTGTAATATTAATTTATAGGTCTATTATAATAATTTCCAGTTTATCATGATTAATAATCTGGATTAGTTTGGAATTAAATATATTTAGTTTTTTACCTATTATTATATATAGGAGCTTTCATGAAGAGGGTGCAGTTAAATATTTTGTAGTTCAAGCACTTGCTTCTAGTATAATATTATTTAGTATTATATGTAATTATAGAAATTTATTTAATTTAGTTATATCAATTACTTTATTAATATCAATTTGTATAAAAATTGGTTCATTTCCATTTTATTCATGATACCCTTCAGTAATAAAGTCTATAAATTGATTTGGTTGTATAATTCTTAGAACATGGCAGAAACTAGGTCCATTATGTATTATAGTTTTTTATTTAAACAAATTTAGTTTTATTATTATTATTAGAATTTTAAATATTATAATTGGTGGAGCTTTTGGTATAATTCAGTCAGATTTACGGGTTTTAATGGCTTATTCATCAATTTCACATTTAGGTTGAATAATAAGAGTATTATTAGTAAATAGTTTAGTAAGAATAGTTTATTTTTTATTATATTTTTGTTTAGTTTTTCCTGTTTTTTTTATTTTTATAAAGATTAATATTTTTAATTTATCATCAATATTTAATAGAAATAAAAATAATTTAAATTATTTATTTAGTTTGATATTATTGATTTTATCTTTAAGTGGATTACCTCCTTTATCAGGATTTGTCCCTAAATTAATGGTGTTATTGCAATTGAGGGTAAGAAATTTAATTAGGTGCATTTTTATAGTATTCTTTTCTGTTTTATCTTTATATATATATTTAAATTTATTTTTTTCAGTATTTATATTTTATTATGAAAATATAAAAATTCTATATAAGAATATTGATTTAACAATACTTATAAGAATTATATTAGTAGTTTGGTTAATACCTTTTCTTATTTTATTATAA
>YNHH07
ATGAATTTTACTATTATTTTATTTATAAGATTTGTAATATTAATTTATAGGTCTATTATAATAATTTCCAGTTTATCATGATTAATAATCTGGATTAGTTTGGAATTAAATATATTTAGTTTTTTACCTATTATTATATATAGGAGCTTTCATGAAGAGGGTGCAGTTAAATATTTTGTAGTTCAAGCACTTGCTTCTAGTATAATATTATTTAGTATTATATGTAATTATAGAAATTTATTTAATTTAGTTATATCAATTACTTTATTAATATCAATTTGTATAAAAATTGGTTCATTTCCATTTTATTCATGATACCCTTCAGTAATAAAGTCTATAAATTGATTTGGTTGTATAATTCTTAGAACATGGCAGAAACTAGGTCCATTATGTATTATAGTTTTTTATTTAAACAAATTTAGTTTTATTATTATTATTAGAATTTTAAATATTATAATTGGTGGAGCTTTTGGTATAATTCAGTCAGATTTACGGGTTTTAATGGCTTATTCATCAATTTCACATTTAGGTTGAATAATAAGAGTATTATTAGTAAATAGTTTAGTAAGAATAGTTTATTTTTTATTATATTTTTGTTTAGTTTTTCCTGTTTTTTTTATTTTTATAAAGATTAATATTTTTAATTTATCATCAATATTTAATAGAAATAAAAATAATTTAAATTATTTATTTAGTTTGATATTATTGATTTTATCTTTAAGTGGATTACCTCCTTTATCAGGATTTGTCCCTAAATTAATGGTGTTATTGCAATTGAGGGTAAGAAATTTAATTAGGTGCATTTTTATAGTATTCTTTTCTGTTTTATCTTTATATATATATTTAAATTTATTTTTTTCAGTATTTATATTTTATTATGAAAATATAAAAATTCTATATAAGAATATTGATTTAACAATACTTATAAGAATTATATTAGTAGTTTGGTTAATACCTTTTCTTATTTTATTATAA
>YNHH08
ATGAATTTTACTATTATTTTATTTATAAGATTTGTAATATTAATTTATAGGTCTATTATAATAATTTCCAGTTTATCATGATTAATAATCTGGATTAGTTTGGAATTAAATATATTTAGTTTTTTACCTATTATTATATATAGGAGCTTTCATGAAGAGGGTGCAGTTAAATATTTTGTAGTTCAAGCACTTGCTTCTAGTATAATATTATTTAGTATTATATGTAATTATAGAAATTTATTTAATTTAGTTATATCAATTACTTTATTAATATCAATTTGTATAAAAATTGGTTCATTTCCATTTTATTCATGATACCCTTCAGTAATAAAGTCTATAAATTGATTTGGTTGTATAATTCTTAGAACATGGCAGAAACTAGGTCCATTATGTATTATAGTTTTTTATTTAAACAAATTTAGTTTTATTATTATTATTAGAATTTTAAATATTATAATTGGTGGAGCTTTTGGTATAATTCAGTCAGATTTACGGGTTTTAATGGCTTATTCATCAATTTCACATTTAGGTTGAATAATAAGAGTATTATTAGTAAATAGTTTAGTAAGAATAGTTTATTTTTTATTATATTTTTGTTTAGTTTTTCCTGTTTTTTTTATTTTTATAAAGATTAATATTTTTAATTTATCATCAATATTTAATAGAAATAAAAATAATTTAAATTATTTATTTAGTTTGATATTATTGATTTTATCTTTAAGTGGATTACCTCCTTTATCAGGATTTGTCCCTAAATTAATGGTGTTATTGCAATTGAGGGTAAGAAATTTAATTAGGTGCATTTTTATAGTATTCTTTTCTGTTTTATCTTTATATATATATTTAAATTTATTTTTTTCAGTATTTATATTTTATTATGAAAATATAAAAATTCTATATAAGAATATTGATTTAACAATACTTATAAGAATTATATTAGTAGTTTGGTTAATACCTTTTCTTATTTTATTATAA
>YNHH09
ATGAATTTTACTATTATTTTATTTATAAGATTTGTAATATTAATTTATAGGTCTATTATAATAATTTCCAGTTTATCATGATTAATAATCTGGATTAGTTTGGAATTAAATATATTTAGTTTTTTACCTATTATTATATATAGGAGCTTTCATGAAGAGGGTGCAGTTAAATATTTTGTAGTTCAAGCACTTGCTTCTAGTATAATATTATTTAGTATTATATGTAATTATAGAAATTTATTTAATTTAGTTATATCAATTACTTTATTAATATCAATTTGTATAAAAATTGGTTCATTTCCATTTTATTCATGATACCCTTCAGTAATAAAGTCTATAAATTGATTTGGTTGTATAATTCTTAGAACATGGCAGAAACTAGGTCCATTATGTATTATAGTTTTTTATTTAAACAAATTTAGTTTTATTATTATTATTAGAATTTTAAATATTATAATTGGTGGAGCTTTTGGTATAATTCAGTCAGATTTACGGGTTTTAATGGCTTATTCATCAATTTCACATTTAGGTTGAATAATAAGAGTATTATTAGTAAATAGTTTAGTAAGAATAGTTTATTTTTTATTATATTTTTGTTTAGTTTTTCCTGTTTTTTTTATTTTTATAAAGATTAATATTTTTAATTTATCATCAATATTTAATAGAAATAAAAATAATTTAAATTATTTATTTAGTTTGATATTATTGATTTTATCTTTAAGTGGATTACCTCCTTTATCAGGATTTGTCCCTAAATTAATGGTGTTATTGCAATTGAGGGTAAGAAATTTAATTAGGTGCATTTTTATAGTATTCTTTTCTGTTTTATCTTTATATATATATTTAAATTTATTTTTTTCAGTATTTATATTTTATTATGAAAATATAAAAATTCTATATAAGAATATTGATTTAACAATACTTATAAGAATTATATTAGTAGTTTGGTTAATACCTTTTCTTATTTTATTATAA
>YNHH10
ATGAATTTTACTATTATTTTATTTATAAGATTTGTAATATTAATTTATAGGTCTATTATAATAATTTCCAGTTTATCATGATTAATAATCTGGATTAGTTTGGAATTAAATATATTTAGTTTTTTACCTATTATTATATATAGGAGCTTTCATGAAGAGGGTGCAGTTAAATATTTTGTAGTTCAAGCACTTGCTTCTAGTATAATATTATTTAGTATTATATGTAATTATAGAAATTTATTTAATTTAGTTATATCAATTACTTTATTAATATCAATTTGTATAAAAATTGGTTCATTTCCATTTTATTCATGATACCCTTCAGTAATAAAGTCTATAAATTGATTTGGTTGTATAATTCTTAGAACATGGCAGAAACTAGGTCCATTATGTATTATAGTTTTTTATTTAAACAAATTTAGTTTTATTATTATTATTAGAATTTTAAATATTATAATTGGTGGAGCTTTTGGTATAATTCAGTCAGATTTACGGGTTTTAATGGCTTATTCATCAATTTCACATTTAGGTTGAATAATAAGAGTATTATTAGTAAATAGTTTAGTAAGAATAGTTTATTTTTTATTATATTTTTGTTTAGTTTTTCCTGTTTTTTTTATTTTTATAAAGATTAATATTTTTAATTTATCATCAATATTTAATAGAAATAAAAATAATTTAAATTATTTATTTAGTTTGATATTATTGATTTTATCTTTAAGTGGATTACCTCCTTTATCAGGATTTGTCCCTAAATTAATGGTGTTATTGCAATTGAGGGTAAGAAATTTAATTAGGTGCATTTTTATAGTATTCTTTTCTGTTTTATCTTTATATATATATTTAAATTTATTTTTTTCAGTATTTATATTTTATTATGAAAATATAAAAATTCTATATAAGAATATTGATTTAACAATACTTATAAGAATTATATTAGTAGTTTGGTTAATACCTTTTCTTATTTTATTATAA
>YNHH11
ATGAATTTTACTATTATTTTATTTATAAGATTTGTAATATTAATTTATAGGTCTATTATAATAATTTCCAGTTTATCATGATTAATAATCTGGATTAGTTTGGAATTAAATATATTTAGTTTTTTACCTATTATTATATATAGGAGCTTTCATGAAGAGGGTGCAGTTAAATATTTTGTAGTTCAAGCACTTGCTTCTAGTATAATATTATTTAGTATTATATGTAATTATAGAAATTTATTTAATTTAGTTATATCAATTACTTTATTAATATCAATTTGTATAAAAATTGGTTCATTTCCATTTTATTCATGATACCCTTCAGTAATAAAGTCTATAAATTGATTTGGTTGTATAATTCTTAGAACATGGCAGAAACTAGGTCCATTATGTATTATAGTTTTTTATTTAAACAAATTTAGTTTTATTATTATTATTAGAATTTTAAATATTATAATTGGTGGAGCTTTTGGTATAATTCAGTCAGATTTACGGGTTTTAATGGCTTATTCATCAATTTCACATTTAGGTTGAATAATAAGAGTATTATTAGTAAATAGTTTAGTAAGAATAGTTTATTTTTTATTATATTTTTGTTTAGTTTTTCCTGTTTTTTTTATTTTTATAAAGATTAATATTTTTAATTTATCATCAATATTTAATAGAAATAAAAATAATTTAAATTATTTATTTAGTTTGATATTATTGATTTTATCTTTAAGTGGATTACCTCCTTTATCAGGATTTGTCCCTAAATTAATGGTGTTATTGCAATTGAGGGTAAGAAATTTAATTAGGTGCATTTTTATAGTATTCTTTTCTGTTTTATCTTTATATATATATTTAAATTTATTTTTTTCAGTATTTATATTTTATTATGAAAATATAAAAATTCTATATAAGAATATTGATTTAACAATACTTATAAGAATTATATTAGTAGTTTGGTTAATACCTTTTCTTATTTTATTATAA
>YNHH12
ATGAATTTTACTATTATTTTATTTATAAGATTTGTAATATTAATTTATAGGTCTATTATAATAATTTCCAGTTTATCATGATTAATAATCTGGATTAGTTTGGAATTAAATATATTTAGTTTTTTACCTATTATTATATATAGGAGCTTTCATGAAGAGGGTGCAGTTAAATATTTTGTAGTTCAAGCACTTGCTTCTAGTATAATATTATTTAGTATTATATGTAATTATAGAAATTTATTTAATTTAGTTATATCAATTACTTTATTAATATCAATTTGTATAAAAATTGGTTCATTTCCATTTTATTCATGATACCCTTCAGTAATAAAGTCTATAAATTGATTTGGTTGTATAATTCTTAGAACATGGCAGAAACTAGGTCCATTATGTATTATAGTTTTTTATTTAAACAAATTTAGTTTTATTATTATTATTAGAATTTTAAATATTATAATTGGTGGAGCTTTTGGTATAATTCAGTCAGATTTACGGGTTTTAATGGCTTATTCATCAATTTCACATTTAGGTTGAATAATAAGAGTATTATTAGTAAATAGTTTAGTAAGAATAGTTTATTTTTTATTATATTTTTGTTTAGTTTTTCCTGTTTTTTTTATTTTTATAAAGATTAATATTTTTAATTTATCATCAATATTTAATAGAAATAAAAATAATTTAAATTATTTATTTAGTTTGATATTATTGATTTTATCTTTAAGTGGATTACCTCCTTTATCAGGATTTGTCCCTAAATTAATGGTGTTATTGCAATTGAGGGTAAGAAATTTAATTAGGTGCATTTTTATAGTATTCTTTTCTGTTTTATCTTTATATATATATTTAAATTTATTTTTTTCAGTATTTATATTTTATTATGAAAATATAAAAATTCTATATAAGAATATTGATTTAACAATACTTATAAGAATTATATTAGTAGTTTGGTTAATACCTTTTCTTATTTTATTATAA
