# Supplementary material for: Population Genetics of the Asian Buffalo Leech (Hirudinaria manillensis) in Southern China Based on Mitochondrial Protein-Coding Genes
Source: Biology (Basel). 2025 Jul 23;14(8):926. doi: 10.3390/biology14080926 (PMC12383380; doi:10.3390/biology14080926)
Supplement: Supplementary file 1 [file biology-14-00926-s001.zip › 02COII.txt]

>GDMM01
ATGTCTATATGAAGTCAAATATCAATACATGATTCTATTTCACCAAATATGACCTATATTTCTAATTTTCATGACTATATAGTATTAACTATAGTTTTAGTTTTATCAGTAATTGGATATGTATTAGTTCAATTAATATTATCTAAATTTATTGATCGTTATACTTTAGAAGCTCATGAAATTGAAACTATTTGAACTTTAGTACCAGCCATTATCTTAATTTTAATAGCAGTCCCATCTATTCAAATTTTATATATAATAGATGAAATTGTTGAACCTAAATTAACTATTAAGGTAGTAGGTCATCAATGATATTGATCTTATCAGTACGGGGACTTTCCTAAGGTTGAATTTGATTCATATATAGTACCATCAAGAAATTTAACTTCTAATGATTATCGATTATTAGAAGTAGATAATCGTTTGGTTTTACCTATACTACAAGAAATCCGAATAATTGTAAGGGCTAGTGATGTAATTCATTCTTGAACTGTTCCTAGATTAGGAGTAAAAGTAGATGCAGTACCAGGTCGTTTAAATCAAATTCCTATCTTTATTATAAAATCAGGAGTTTATTATGGTCAATGTTCAGAAATTTGTGGAATTAATCATAGTTTTATACCAATTTGTATTGAAAGAATTAGTGTTAAAGATTTTATCAAGTGAGTTCAATCATTTATTTAA
>GDMM02
ATGTCTATATGAAGTCAAATATCAATACATGATTCTATTTCACCAAATATGACCTATATTTCTAATTTTCATGACTATATAGTATTAACTATAGTTTTAGTTTTATCAGTAATTGGATATGTATTAGTTCAATTAATATTATCTAAATTTATTGATCGTTATACTTTAGAAGCTCATGAAATTGAAACTATTTGAACTTTAGTACCAGCCATTATCTTAATTTTAATAGCAGTCCCATCTATTCAAATTTTATATATAATAGATGAAATTGTTGAACCTAAATTAACTATTAAGGTAGTAGGTCATCAATGATATTGATCTTATCAGTACGGGGACTTTCCTAAGGTTGAATTTGATTCATATATAGTACCATCAAGAAATTTAACTTCTAATGATTATCGATTATTAGAAGTAGATAATCGTTTGGTTTTACCTATACTACAAGAAATCCGAATAATTGTAAGGGCTAGTGATGTAATTCATTCTTGAACTGTTCCTAGATTAGGAGTAAAAGTAGATGCAGTACCAGGTCGTTTAAATCAAATTCCTATCTTTATTATAAAATCAGGAGTTTATTATGGTCAATGTTCAGAAATTTGTGGAATTAATCATAGTTTTATACCGATTTGTATTGAAAGAATTAGTGTTAAAGATTTTATCAAGTGAGTTCAATCATTTATTTAA
>GDMM03
ATGTCTATATGAAGTCAAATATCAATACATGATTCTATTTCACCAAATATGACCTATATTTCTAATTTTCATGACTATATAGTATTAACTATAGTTTTAGTTTTATCAGTAATTGGATATGTATTAGTTCAATTAATATTATCTAAATTTATTGATCGTTATACTTTAGAAGCTCATGAAATTGAAACTGTTTGAACTTTAGTACCAGCCATTATCTTAATTTTAATAGCAGTCCCATCTATTCAAATTTTATATATAATAGATGAAATTGTTGAACCTAAATTAACTATTAAGGTAGTAGGTCATCAATGATATTGATCTTATCAGTACGGGGACTTTCCTAAGGTTGAATTTGATTCATATATAGTACCATCAAGAAATTTAACTTCTAATGATTATCGATTATTAGAAGTAGATAATCGTTTGGTTTTACCTATACTACAAGAAATCCGAATAATTGTAAGGGCTAGTGATGTAATTCATTCTTGAACTGTTCCTAGATTAGGAGTAAAAGTAGATGCAGTACCAGGTCGTTTAAATCAAATTCCTATCTTTATTATAAAATCAGGAGTTTATTATGGTCAATGTTCAGAAATTTGTGGAATTAATCATAGTTTTATACCGATTTGTATTGAAAGAATTAGTGTTAAAGATTTTATCAAGTGAGTTCAATCATTTATTTAA
>GDMM04
ATGTCTATATGAAGTCAAATATCAATACATGATTCTATTTCACCAAATATGACCTATATTTCTAATTTTCATGACTATATAGTATTAACTATAGTTTTAGTTTTATCAGTAATTGGATATGTATTAGTTCAATTAATATTATCTAAATTTATTGATCGTTATACTTTAGAAGCTCATGAGATTGAAACTATTTGAACTTTAGTACCAGCCATTATCTTAATTTTAATAGCAGTCCCATCTATTCAAATTTTATATATAATAGATGAAATTGTTGAACCTAAATTAACTATTAAGGTAGTAGGTCATCAGTGATATTGATCTTATCAGTACGGGGACTTTCCTAAGGTTGAATTTGATTCATATATAGTACCATCAAGAAATTTAACTTCTAATGATTATCGATTATTAGAAGTAGATAATCGTTTGGTTTTACCTATACTACAAGAAATCCGAATAATTGTAAGGGCTAGTGATGTAATTCATTCTTGAACTGTTCCTAGATTAGGAGTAAAAGTAGATGCAGTACCAGGTCGTTTAAATCAAATTCCTATCTTTATTATAAAATCAGGAGTTTATTATGGTCAATGTTCAGAAATTTGTGGAATTAATCATAGTTTTATACCGATTTGTATTGAAAGAATTAGTGTTAAAGATTTTATCAAGTGAGTTCAATCATTTATTTAA
>GDMM05
ATGTCTATATGAAGTCAAATATCAATACATGATTCTATTTCACCAAATATGACCTATATTTCTAATTTTCATGACTATATAGTATTAACTATAGTTTTAGTTTTATCAGTAATTGGATATGTATTAGTTCAATTAATATTATCTAAATTTATTGATCGTTATACTTTAGAAGCTCATGAGATTGAAACTATTTGAACTTTAGTACCAGCCATTATCTTAATTTTAATAGCAGTCCCATCTATTCAAATTTTATATATAATAGATGAAATTGTTGAACCTAAATTAACTATTAAGGTAGTAGGTCATCAGTGATATTGATCTTATCAGTACGGGGACTTTCCTAAGGTTGAATTTGATTCATATATAGTACCATCAAGAAATTTAACTTCTAATGATTATCGATTATTAGAAGTAGATAATCGTTTGGTTTTACCTATACTACAAGAAATCCGAATAATTGTAAGGGCTAGTGATGTAATTCATTCTTGAACTGTTCCTAGATTAGGAGTAAAAGTAGATGCAGTACCAGGTCGTTTAAATCAAATTCCTATCTTTATTATAAAATCAGGAGTTTATTATGGTCAATGTTCAGAAATTTGTGGAATTAATCATAGTTTTATACCGATTTGTATTGAAAGAATTAGTGTTAAAGATTTTATCAAGTGAGTTCAATCATTTATTTAA
>GDMM06
ATGTCTATATGAAGTCAAATATCAATACATGATTCTATTTCACCAAATATGACCTATATTTCTAATTTTCATGACTATATAGTATTAACTATAGTTTTAGTTTTATCAGTAATTGGATATGTATTAGTTCAATTAATATTATCTAAATTTATTGATCGTTATACTTTAGAAGCTCATGAGATTGAAACTATTTGAACTTTAGTACCAGCCATTATCTTAATTTTAATAGCAGTCCCATCTATTCAAATTTTATATATAATAGATGAAATTGTTGAACCTAAATTAACTATTAAGGTAGTAGGTCATCAGTGATATTGATCTTATCAGTACGGGGACTTTCCTAAGGTTGAATTTGATTCATATATAGTACCATCAAGAAATTTAACTTCTAATGATTATCGATTATTAGAAGTAGATAATCGTTTGGTTTTACCTATACTACAAGAAATCCGAATAATTGTAAGGGCTAGTGATGTAATTCATTCTTGAACTGTTCCTAGATTAGGGGTAAAAGTAGATGCAGTACCAGGTCGTTTAAATCAAATTCCTATCTTTATTATAAAATCAGGAGTTTATTATGGTCAATGTTCAGAAATTTGTGGAATTAATCATAGTTTTATACCGATTTGTATTGAAAGAATTAGTGTTAAAGATTTTATCAAGTGAGTTCAATCATTTATTTAA
>GDMM07
ATGTCTATATGAAGTCAAATATCAATACATGATTCTATTTCACCAAATATGACCTATATTTCTAATTTTCATGACTATATAGTATTAACTATAGTTTTAGTTTTATCAGTAATTGGATATGTATTAGTTCAATTAATATTATCTAAATTTATTGATCGTTATACTTTAGAAGCTCATGAAATTGAAACTATTTGAACTTTAGTACCAGCCATTATCTTAATTTTAATAGCAGTCCCATCTATTCAAATTTTATATATAATAGATGAAATTGTTGAACCTAAATTAACTATTAAGGTAGTAGGTCATCAATGATATTGATCTTATCAGTACGGGGACTTTCCTAAGGTTGAATTTGATTCATATATAGTACCATCAAGAAATTTAACTTCTAATGATTATCGATTATTAGAAGTAGATAATCGTTTGGTTTTACCTATACTACAAGAAATCCGAATAATTGTAAGGGCTAGTGATGTAATTCATTCTTGAACTGTTCCTAGATTAGGAGTAAAAGTAGATGCAGTACCAGGTCGTTTAAATCAAATTCCTATCTTTATTATAAAATCAGGAGTTTATTATGGTCAATGTTCAGAAATTTGTGGAATTAATCATAGTTTTATACCGATTTGTATTGAAAGAATTAGTGTTAAAGATTTTATCAAGTGAGTTCAATCATTTATTTAA
>GDMM08
ATGTCTATATGAAGTCAAATATCAATACATGATTCTATTTCACCAAATATGACCTATATTTCTAATTTTCATGACTATATAGTATTAACTATAGTTTTAGTTTTATCAGTAATTGGATATGTATTAGTTCAATTAATATTATCTAAATTTATTGATCGTTATACTTTAGAAGCTCATGAGATTGAAACTATTTGAACTTTAGTACCAGCCATTATCTTAATTTTAATAGCAGTCCCATCTATTCAAATTTTATATATAATAGATGAAATTGTTGAACCTAAATTAACTATTAAGGTAGTAGGTCATCAGTGATATTGATCTTATCAGTACGGGGACTTTCCTAAGGTTGAATTTGATTCATATATAGTACCATCAAGAAATTTAACTTCTAATGATTATCGATTATTAGAAGTAGATAATCGTTTGGTTTTACCTATACTACAAGAAATCCGAATAATTGTAAGGGCTAGTGATGTAATTCATTCTTGAACTGTTCCTAGATTAGGGGTAAAAGTAGATGCAGTACCAGGTCGTTTAAATCAAATTCCTATCTTTATTATAAAATCAGGAGTTTATTATGGTCAATGTTCAGAAATTTGTGGAATTAATCATAGTTTTATACCGATTTGTATTGAAAGAATTAGTGTTAAAGATTTTATCAAGTGAGTTCAATCATTTATTTAA
>GDMM09
ATGTCTATATGAAGTCAAATATCAATACATGATTCTATTTCACCAAATATGACCTATATTTCTAATTTTCATGACTATATAGTATTAACTATAGTTTTAGTTTTATCAGTAATTGGATATGTATTAGTTCAATTAATATTATCTAAATTTATTGATCGTTATACTTTAGAAGCTCATGAAATTGAAACTATTTGAACTTTAGTACCAGCCATTATCTTAATTTTAATAGCAGTCCCATCTATTCAAATTTTATATATAATAGATGAGATTGTTGAACCTAAATTAACTATTAAGGTAGTAGGTCATCAATGATATTGATCTTATCAGTACGGGGACTTTCCTAAGGTTGAATTTGATTCATATATAGTACCATCAAGAAATTTAACTTCTAATGATTATCGATTATTAGAAGTAGATAATCGTTTGGTTTTACCTATACTACAAGAAATCCGAATAATTGTAAGGGCTAGTGATGTAATTCATTCTTGAACTGTTCCTAGATTAGGAGTAAAAGTAGATGCAGTACCAGGTCGTTTAAATCAAATTCCTATCTTTATTATAAAATCAGGAGTTTATTATGGTCAATGTTCAGAAATTTGTGGAATTAATCATAGTTTTATACCAATTTGTATTGAAAGAATTAGTGTTAAAGATTTTATCAAGTGAGTTCAATCATTTATTTAA
>GDMM10
ATGTCTATATGAAGTCAAATATCAATACATGATTCTATTTCACCAAATATGACCTATATTTCTAATTTTCATGACTATATAGTATTAACTATAGTTTTAGTTTTATCAGTAATTGGATATGTATTAGTTCAATTAATATTATCTAAATTTATTGATCGTTATACTTTAGAAGCTCATGAAATTGAAACTATTTGAACTTTAGTACCAGCCATTATCTTAATTTTAATAGCAGTCCCATCTATTCAAATTTTATATATAATAGATGAAATTGTTGAACCTAAATTAACTATTAAGGTAGTAGGTCATCAATGATATTGATCTTATCAGTACGGGGACTTTCCTAAGGTTGAATTTGATTCATATATAGTACCATCAAGAAATTTAACTTCTAATGATTATCGATTATTAGAAGTAGATAATCGTTTGGTTTTACCTATACTACAAGAAATCCGAATAATTGTAAGGGCTAGTGATGTAATTCATTCTTGAACTGTTCCTAGATTAGGAGTAAAAGTAGATGCAGTACCAGGTCGTTTAAATCAAATTCCTATCTTTATTATAAAATCAGGAGTTTATTATGGTCAATGTTCAGAAATTTGTGGAATTAATCATAGTTTTATACCGATTTGTATTGAAAGAATTAGTGTTAAAGATTTTATCAAGTGAGTTCAATCATTTATTTAA
>GDZJ01
ATGTCTATATGAAGTCAAATATCAATACATGATTCTATTTCACCAAATATGACCTATATTTCTAATTTTCATGACTATATAGTATTAACTATAGTTTTAGTTTTATCAGTAATTGGATATGTATTAGTTCAATTAATATTATCTAAATTTATTGATCGTTATACTTTAGAAGCTCATGAGATTGAAACTATTTGAACTTTAGTACCAGCCATTATCTTAATTTTAATAGCAGTCCCATCTATTCAAATTTTATATATAATAGATGAAATTGTTGAACCTAAATTAACTATTAAGGTAGTAGGTCATCAGTGATATTGATCTTATCAGTACGGGGACTTTCCTAAGGTTGAATTTGATTCATATATAGTACCATCAAGAAATTTAACTTCTAATGATTATCGATTATTAGAAGTAGATAATCGTTTGGTTTTACCTATACTACAAGAAATCCGAATAATTGTAAGGGCTAGTGATGTAATTCATTCTTGAACTGTTCCTAGATTAGGAGTAAAAGTAGATGCAGTACCAGGTCGTTTAAATCAAATTCCTATCTTTATTATAAAATCAGGAGTTTATTATGGTCAATGTTCAGAAATTTGTGGAATTAATCATAGTTTTATACCGATTTGTATTGAAAGAATTAGTGTTAAAGATTTTATCAAGTGAGTTCAATCATTTATTTAA
>GDZJ02
ATGTCTATATGAAGTCAAATATCAATACATGATTCTATTTCACCAAATATGACCTATATTTCTAATTTTCATGACTATATAGTATTAACTATAGTTTTAGTTTTATCAGTAATTGGATATGTATTAGTTCAATTAATATTATCTAAATTTATTGATCGTTATACTTTAGAAGCTCATGAGATTGAAACTATTTGAACTTTAGTACCAGCCATTATCTTAATTTTAATAGCAGTCCCATCTATTCAAATTTTATATATAATAGATGAAATTGTTGAACCTAAATTAACTATTAAGGTAGTAGGTCATCAGTGATATTGATCTTATCAGTACGGGGACTTTCCTAAGGTTGAATTTGATTCATATATAGTACCATCAAGAAATTTAACTTCTAATGATTATCGATTATTAGAAGTAGATAATCGTTTGGTTTTACCTATACTACAAGAAATCCGAATAATTGTAAGGGCTAGTGATGTAATTCATTCTTGAACTGTTCCTAGATTAGGAGTAAAAGTAGATGCAGTACCAGGTCGTTTAAATCAAATTCCTATCTTTATTATAAAATCAGGAGTTTATTATGGTCAATGTTCAGAAATTTGTGGAATTAATCATAGTTTTATACCGATTTGTATTGAAAGAATTAGTGTTAAAGATTTTATCAAGTGAGTTCAATCATTTATTTAA
>GDZJ03
ATGTCTATATGAAGTCAAATATCAATACATGATTCTATTTCACCAAATATGACCTATATTTCTAATTTTCATGACTATATAGTATTAACTATAGTTTTAGTTTTATCAGTAATTGGATATGTATTAGTTCAATTAATATTATCTAAATTTATTGATCGTTATACTTTAGAAGCTCATGAGATTGAAACTATTTGAACTTTAGTACCAGCCATTATCTTAATTTTAATAGCAGTCCCATCTATTCAAATTTTATATATAATAGATGAAATTGTTGAACCTAAATTAACTATTAAGGTAGTAGGTCATCAGTGATATTGATCTTATCAGTACGGGGACTTTCCTAAGGTTGAATTTGATTCATATATAGTACCATCAAGAAATTTAACTTCTAATGATTATCGATTATTAGAAGTAGATAATCGTTTGGTTTTACCTATACTACAAGAAATCCGAATAATTGTAAGGGCTAGTGATGTAATTCATTCTTGAACTGTTCCTAGATTAGGAGTAAAAGTAGATGCAGTACCAGGTCGTTTAAATCAAATTCCTATCTTTATTATAAAATCAGGAGTTTATTATGGTCAATGTTCAGAAATTTGTGGAATTAATCATAGTTTTATACCGATTTGTATTGAAAGAATTAGTGTTAAAGATTTTATCAAGTGAGTTCAATCATTTATTTAA
>GDZJ04
ATGTCTATATGAAGTCAAATATCAATACATGATTCTATTTCACCAAATATGACCTATATTTCTAATTTTCATGACTATATAGTATTAACTATAGTTTTAGTTTTATCAGTAATTGGATATGTATTAGTTCAATTAATATTATCTAAATTTATTGATCGTTATACTTTAGAAGCTCATGAAATTGAAACTATTTGAACTTTAGTACCAGCCATTATCTTAATTTTAATAGCAGTCCCATCTATTCAAATTTTATATATAATAGATGAAATTGTTGAACCTAAATTAACTATTAAGGTAGTAGGTCATCAATGATATTGATCTTATCAGTACGGGGACTTCCCTAAGGTTGAATTTGATTCATATATAGTACCATCAAGAAATTTAACTTCTAATGATTATCGATTATTAGAAGTAGATAATCGTTTGGTTTTACCTATACTACAAGAAATCCGAATAATTGTAAGGGCTAGTGATGTAATTCATTCTTGAACTGTTCCTAGATTAGGAGTAAAAGTAGATGCAGTACCAGGTCGTTTAAATCAAATTCCTATCTTTATTATAAAATCAGGAGTTTATTATGGTCAATGTTCAGAAATTTGTGGAATTAATCATAGTTTTATACCGATTTGTATTGAAAGAATTAGTGTTAAAGATTTTATCAAGTGAGTTCAATCATTTATTTAA
>GDZJ05
ATGTCTATATGAAGTCAAATATCAATACATGATTCTATTTCACCAAATATGACCTATATTTCTAATTTTCATGACTATATAGTATTAACTATAGTTTTAGTTTTATCAGTAATTGGATATGTATTAGTTCAATTAATATTATCTAAATTTATTGATCGTTATACTTTAGAAGCTCATGAAATTGAAACTATTTGAACTTTAGTACCAGCCATTATCTTAATTTTAATAGCAGTCCCATCTATTCAAATTTTATATATAATAGATGAAATTGTTGAACCTAAATTAACTATTAAGGTAGTAGGTCATCAATGATATTGATCTTATCAGTACGGGGACTTTCCTAAGGTTGAATTTGATTCATATATAGTACCATCAAGAAATTTAACTTCTAATGATTATCGATTATTAGAAGTAGATAATCGTTTGGTTTTACCTATACTACAAGAAATCCGAATAATTGTAAGGGCTAGTGATGTAATTCATTCTTGAACTGTTCCTAGATTAGGAGTAAAAGTAGATGCAGTACCAGGTCGTTTAAATCAAATTCCTATCTTTATTATAAAATCAGGAGTTTATTATGGTCAATGTTCAGAAATTTGTGGAATTAATCATAGTTTTATACCGATTTGTATTGAAAGAATTAGTGTTAAAGATTTTATCAAGTGAGTTCAATCATTTATTTAA
>GDZJ06
ATGTCTATATGAAGTCAAATATCAATACATGATTCTATTTCACCAAATATGACCTATATTTCTAATTTTCATGACTATATAGTATTAACTATAGTTTTAGTTTTATCAGTAATTGGATATGTATTAGTTCAATTAATATTATCTAAATTTATTGATCGTTATACTTTAGAAGCTCATGAGATTGAAACTATTTGAACTTTAGTACCAGCCATTATCTTAATTTTAATAGCAGTCCCATCTATTCAAATTTTATATATAATAGATGAAATTGTTGAACCTAAATTAACTATTAAGGTAGTAGGTCATCAGTGATATTGATCTTATCAGTACGGGGACTTTCCTAAGGTTGAATTTGATTCATATATAGTACCATCAAGAAATTTAACTTCTAATGATTATCGATTATTAGAAGTAGATAATCGTTTGGTTTTACCTATACTACAAGAAATCCGAATAATTGTAAGGGCTAGTGATGTAATTCATTCTTGAACTGTTCCTAGATTAGGAGTAAAAGTAGATGCAGTACCAGGTCGTTTAAATCAAATTCCTATCTTTATTATAAAATCAGGAGTTTATTATGGTCAATGTTCAGAAATTTGTGGAATTAATCATAGTTTTATACCGATTTGTATTGAAAGAATTAGTGTTAAAGATTTTATCAAGTGAGTTCAATCATTTATTTAA
>GDZJ07
ATGTCTATATGAAGTCAAATATCAATACATGATTCTATTTCACCAAATATGACCTATATTTCTAATTTTCATGACTATATAGTATTAACTATAGTTTTAGTTTTATCAGTAATTGGATATGTATTAGTTCAATTAATATTATCTAAATTTATTGATCGTTATACTTTAGAAGCTCATGAAATTGAAACTATTTGAACTTTAGTACCAGCCATTATCTTAATTTTAATAGCAGTCCCATCTATTCAAATTTTATATATAATAGATGAAATTGTTGAACCTAAATTAACTATTAAGGTAGTAGGTCATCAATGATATTGATCTTATCAGTACGGGGACTTTCCTAAGGTTGAATTTGATTCATATATAGTACCATCAAGAAATTTAACTTCTAATGATTATCGATTATTAGAAGTAGATAATCGTTTGGTTTTACCTATACTACAAGAAATCCGAATAATTGTAAGGGCTAGTGATGTAATTCATTCTTGAACTGTTCCTAGATTAGGAGTAAAAGTAGATGCAGTACCAGGTCGTTTAAATCAAATTCCTATCTTTATTATAAAATCAGGAGTTTATTATGGTCAATGTTCAGAAATTTGTGGAATTAATCATAGTTTTATACCGATTTGTATTGAAAGAATTAGTGTTAAAGATTTTATCAAGTGAGTTCAATCATTTATTTAA
>GDZJ08
ATGTCTATATGAAGTCAAATATCAATACATGATTCTATTTCACCAAATATGACCTATATTTCTAATTTTCATGACTATATAGTATTAACTATAGTTTTAGTTTTATCAGTAATTGGATATGTATTAGTTCAATTAATATTATCTAAATTTATTGATCGTTATACTTTAGAAGCTCATGAGATTGAAACTATTTGAACTTTAGTACCAGCCATTATCTTAATTTTAATAGCAGTCCCATCTATTCAAATTTTATATATAATAGATGAAATTGTTGAACCTAAATTAACTATTAAGGTAGTAGGTCATCAGTGATATTGATCTTATCAGTACGGGGACTTCCCTAAGGTTGAATTTGATTCATATATAGTACCATCAAGAAATTTAACTTCTAATGATTATCGATTATTAGAAGTAGATAATCGTTTGGTTTTACCTATACTACAAGAAATCCGAATAATTGTAAGGGCTAGTGATGTAATTCATTCTTGAACTGTTCCTAGATTAGGAGTAAAAGTAGATGCAGTACCAGGTCGTTTAAATCAAATTCCTATCTTTATTATAAAATCAGGAGTTTATTATGGTCAATGTTCAGAAATTTGTGGAATTAATCATAGTTTTATACCAATTTGTATTGAAAGAATTAGTGTTAAAGATTTTATCAAGTGAGTTCAATCATTTATTTAA
>GDZJ09
ATGTCTATATGAAGTCAAATATCAATACATGATTCTATTTCACCAAATATGACCTATATTTCTAATTTTCATGACTATATAGTATTAACTATAGTTTTAGTTTTATCAGTAATTGGATATGTATTAGTTCAATTAATATTATCTAAATTTATTGATCGTTATACTTTAGAAGCTCATGAGATTGAAACTATTTGAACTTTAGTACCAGCCATTATCTTAATTTTAATAGCAGTCCCATCTATTCAAATTTTATATATAATAGATGAAATTGTTGAACCTAAATTAACTATTAAGGTAGTAGGTCATCAGTGATATTGATCTTATCAGTACGGGGACTTTCCTAAGGTTGAATTTGATTCATATATAGTACCATCAAGAAATTTAACTTCTAATGATTATCGATTATTAGAAGTAGATAATCGTTTGGTTTTACCTATACTACAAGAAATCCGAATAATTGTAAGGGCTAGTGATGTAATTCATTCTTGAACTGTTCCTAGATTAGGAGTAAAAGTAGATGCAGTACCAGGTCGTTTAAATCAAATTCCTATCTTTATTATAAAATCAGGAGTTTATTATGGTCAATGTTCAGAAATTTGTGGAATTAATCATAGTTTTATACCGATTTGTATTGAAAGAATTAGTGTTAAAGATTTTATCAAGTGAGTTCAATCATTTATTTAA
>GDZJ10
ATGTCTATATGAAGTCAAATATCAATACATGATTCTATTTCACCAAATATGACCTATATTTCTAATTTTCATGACTATATAGTATTAACTATAGTTTTAGTTTTATCAGTAATTGGATATGTATTAGTTCAATTAATATTATCTAAATTTATTGATCGTTATACTTTAGAAGCTCATGAGATTGAAACTATTTGAACTTTAGTACCAGCCATTATCTTAATTTTAATAGCAGTCCCATCTATTCAAATTTTATATATAATAGATGAAATTGTTGAACCTAAATTAACTATTAAGGTAGTAGGTCATCAGTGATATTGATCTTATCAGTACGGGGACTTTCCTAAGGTTGAATTTGATTCATATATAGTACCATCAAGAAATTTAACTTCTAATGATTATCGATTATTAGAAGTAGATAATCGTTTGGTTTTACCTATACTACAAGAAATCCGAATAATTGTAAGGGCTAGTGATGTAATTCATTCTTGAACTGTTCCTAGATTAGGAGTAAAAGTAGATGCAGTACCAGGTCGTTTAAATCAAATTCCTATCTTTATTATAAAATCAGGAGTTTATTATGGTCAATGTTCAGAAATTTGTGGAATTAATCATAGTTTTATACCGATTTGTATTGAAAGAATTAGTGTTAAAGATTTTATCAAGTGAGTTCAATCATTTATTTAA
>GXGG01
ATGTCTATATGAAGTCAAATATCAATACATGATTCTATTTCACCAAATATGACCTATATTTCTAATTTTCATGACTATATAGTATTAACTATAGTTTTAGTTTTATCAGTAATTGGATATGTATTAGTTCAATTAATATTATCTAAATTTATTGATCGTTATACTTTAGAAGCTCATGAAATTGAAACTATTTGAACTTTAGTACCAGCCATTATCTTAATTTTAATAGCAGTCCCATCTATTCAAATTTTATATATAATAGATGAAATTGTTGAACCTAAATTAACTATTAAGGTAGTAGGTCATCAATGATATTGATCTTATCAGTACGGGGACTTTCCTAAGGTTGAATTTGATTCATATATAGTACCATCAAGAAATTTAACTTCTAATGATTATCGATTATTAGAAGTAGATAATCGTTTGGTTTTACCTATACTACAAGAAATCCGAATAATTGTAAGGGCTAGTGATGTAATTCATTCTTGAACTGTTCCTAGATTAGGAGTAAAAGTAGATGCAGTACCAGGTCGTTTAAATCAAATTCCTATCTTTATTATAAAATCAGGAGTTTATTATGGTCAATGTTCAGAAATTTGTGGAATTAATCATAGTTTTATACCGATTTGTATCGAAAGAATTAGTGTTAAAGATTTTATCAAGTGAGTTCAATCATTTATTTAA
>GXGG02
ATGTCTATATGAAGTCAAATATCAATACATGATTCTATTTCACCAAATATGACCTATATTTCTAATTTTCATGACTATATAGTATTAACTATAGTTTTAGTTTTATCAGTAATTGGATATGTATTAGTTCAATTAATATTATCTAAATTTATTGATCGTTATACTTTAGAAGCTCATGAAATTGAAACTATTTGAACTTTAGTACCAGCCATTATCTTAATTTTAATAGCAGTCCCATCTATTCAAATTTTATATATAATAGATGAAATTGTTGAACCTAAATTAACTATTAAGGTAGTAGGTCATCAATGATATTGATCTTATCAGTACGGGGACTTTCCTAAGGTTGAATTTGATTCATATATAGTACCATCAAGAAATTTAACTTCTAATGATTATCGATTATTAGAAGTAGATAATCGTTTGGTTTTACCTATACTACAAGAAATCCGAATAATTGTAAGGGCTAGTGATGTAATTCATTCTTGAACTGTTCCTAGATTAGGAGTAAAAGTAGATGCAGTACCAGGTCGTTTAAATCAAATTCCTATCTTTATTATAAAATCAGGAGTTTATTATGGTCAATGTTCAGAAATTTGTGGAATTAATCATAGTTTTATACCGATTTGTATTGAAAGAATTAGTGTTAAAGATTTTATCAAGTGAGTTCAATCATTTATTTAA
>GXGG03
ATGTCTATATGAAGTCAAATATCAATACATGATTCTATTTCACCAAATATGACCTATATTTCTAATTTTCATGACTATATAGTATTAACTATAGTTTTAGTTTTATCAGTAATTGGATATGTATTAGTTCAATTAATATTATCTAAATTTATTGATCGTTATACTTTAGAAGCTCATGAAATTGAAACTATTTGAACTTTAGTACCAGCCATTATCTTAATTTTAATAGCAGTCCCATCTATTCAAATTTTATATATAATAGATGAAATTGTTGAACCTAAATTAACTATTAAGGTAGTAGGTCATCAATGATATTGATCTTATCAGTACGGGGACTTTCCTAAGGTTGAATTTGATTCATATATAGTACCATCAAGAAATTTAACTTCTAATGATTATCGATTATTAGAAGTAGATAATCGTTTGGTTTTACCTATATTACAAGAAATCCGAATAATTGTAAGGGCTAGTGATGTAATTCATTCTTGAACTGTTCCTAGATTAGGAGTAAAAGTAGATGCAGTACCAGGTCGTTTAAATCAAATTCCTATCTTTATTATAAAATCAGGAGTTTATTATGGTCAATGTTCAGAAATTTGTGGAATTAATCATAGTTTTATACCGATTTGTATTGAAAGAATTAGTGTTAAAGATTTTATCAAGTGAGTTCAATCATTTATTTAA
>GXGG04
ATGTCTATATGAAGTCAAATATCAATACATGATTCTATTTCACCAAATATGACCTATATTTCTAATTTTCATGACTATATAGTATTAACTATAGTTTTAGTTTTATCAGTAATTGGATATGTATTAGTTCAATTAATATTATCTAAATTTATTGATCGTTATACTTTAGAAGCTCATGAAATTGAAACTATTTGAACTTTAGTACCAGCCATTATCTTAATTTTAATAGCAGTCCCATCTATTCAAATTTTATATATAATAGATGAAATTGTTGAACCTAAATTAACTATTAAGGTAGTAGGTCATCAATGATATTGATCTTATCAGTACGGGGACTTTCCTAAGGTTGAATTTGATTCATATATAGTACCATCAAGAAATTTAACTTCTAATGATTATCGATTATTAGAAGTAGATAATCGTTTGGTTTTACCTATATTACAAGAAATCCGAATAATTGTAAGGGCTAGTGATGTAATTCATTCTTGAACTGTTCCTAGATTAGGAGTAAAAGTAGATGCAGTACCAGGTCGTTTAAATCAAATTCCTATCTTTATTATAAAATCAGGAGTTTATTATGGTCAATGTTCAGAAATTTGTGGAATTAATCATAGTTTTATACCGATTTGTATTGAAAGAATTAGTGTTAAAGATTTTATCAAGTGAGTTCAATCATTTATTTAA
>GXGG05
ATGTCTATATGAAGTCAAATATCAATACATGATTCTATTTCACCAAATATGACCTATATTTCTAATTTTCATGACTATATAGTATTAACTATAGTTTTAGTTTTATCAGTAATTGGATATGTATTAGTTCAATTAATATTATCTAAATTTATTGATCGTTATACTTTAGAAGCTCATGAAATTGAAACTATTTGAACTTTAGTACCAGCCATTATCTTAATTTTAATAGCAGTCCCATCTATTCAAATTTTATATATAATAGATGAAATTGTTGAACCTAAATTAACTATTAAGGTAGTAGGTCATCAATGATATTGATCTTATCAGTACGGGGACTTTCCTAAGGTTGAATTTGATTCATATATAGTACCATCAAGAAATTTAACTTCTAATGATTATCGATTATTAGAAGTAGATAATCGTTTGGTTTTACCTATACTACAAGAAATCCGAATAATTGTAAGGGCTAGTGATGTAATTCATTCTTGAACTGTTCCTAGATTAGGAGTAAAAGTAGATGCAGTACCAGGTCGTTTAAATCAAATTCCTATCTTTATTATAAAATCAGGAGTTTATTATGGTCAATGTTCAGAAATTTGTGGAATTAATCATAGTTTTATACCGATTTGTATTGAAAGAATTAGTGTTAAAGATTTTATCAAGTGAGTTCAATCATTTATTTAA
>GXGG06
ATGTCTATATGAAGTCAAATATCAATACATGATTCTATTTCACCAAATATGACCTATATTTCTAATTTTCATGACTATATAGTATTAACTATAGTTTTAGTTTTATCAGTAATTGGATATGTATTAGTTCAATTAATATTATCTAAATTTATTGATCGTTATACTTTAGAAGCTCATGAGATTGAAACTATTTGAACTTTAGTACCAGCCATTATCTTAATTTTAATAGCAGTCCCATCTATTCAAATTTTATATATAATAGATGAAATTGTTGAACCTAAATTAACTATTAAGGTAGTAGGTCATCAGTGATATTGATCTTATCAGTACGGGGACTTTCCTAAGGTTGAATTTGATTCATATATAGTACCATCAAGAAATTTAACTTCTAATGATTATCGATTATTAGAAGTAGATAATCGTTTGGTTTTACCTATACTACAAGAAATCCGAATAATTGTAAGGGCTAGTGATGTAATTCATTCTTGAACTGTTCCTAGATTAGGGGTAAAAGTAGATGCAGTACCAGGTCGTTTAAATCAAATTCCTATCTTTATTATAAAATCAGGAGTTTATTATGGTCAATGTTCAGAAATTTGTGGAATTAATCATAGTTTTATACCGATTTGTATTGAAAGAATTAGTGTTAAAGATTTTATCAAGTGAGTTCAATCATTTATTTAA
>GXGG07
ATGTCTATATGAAGTCAAATATCAATACATGATTCTATTTCACCAAATATGACCTATATTTCTAATTTTCATGACTATATAGTATTAACTATAGTTTTAGTTTTATCAGTAATTGGATATGTATTAGTTCAATTAATATTATCTAAATTTATTGATCGTTATACTTTAGAAGCTCATGAAATTGAAACTATTTGAACTTTAGTACCAGCCATTATCTTAATTTTAATAGCAGTCCCATCTATTCAAATTTTATATATAATAGATGAAATTGTTGAACCTAAATTAACTATTAAGGTAGTAGGTCATCAATGATATTGATCTTATCAGTACGGGGACTTTCCTAAGGTTGAATTTGATTCATATATAGTACCATCAAGAAATTTAACTTCTAATGATTATCGATTATTAGAAGTAGATAATCGTTTGGTTTTACCTATATTACAAGAAATCCGAATAATTGTAAGGGCTAGTGATGTAATTCATTCTTGAACTGTTCCTAGATTAGGAGTAAAAGTAGATGCAGTACCAGGTCGTTTAAATCAAATTCCTATCTTTATTATAAAATCAGGAGTTTATTATGGTCAATGTTCAGAAATTTGTGGAATTAATCATAGTTTTATACCGATTTGTATTGAAAGAATTAGTGTTAAAGATTTTATCAAGTGAGTTCAATCATTTATTTAA
>GXGG08
ATGTCTATATGAAGTCAAATATCAATACATGATTCTATTTCACCAAATATGACCTATATTTCTAATTTTCATGACTATATAGTATTAACTATAGTTTTAGTTTTATCAGTAATTGGATATGTATTAGTTCAATTAATATTATCTAAATTTATTGATCGTTATACTTTAGAAGCTCATGAAATTGAAACTATTTGAACTTTAGTACCAGCCATTATCTTAATTTTAATAGCAGTCCCATCTATTCAAATTTTATATATAATAGATGAAATTGTTGAACCTAAATTAACTATTAAGGTAGTAGGTCATCAATGATATTGATCTTATCAGTACGGGGACTTTCCTAAGGTTGAATTTGATTCATATATAGTACCATCAAGAAATTTAACTTCTAATGATTATCGATTATTAGAAGTAGATAATCGTTTGGTTTTACCTATACTACAAGAAATCCGAATAATTGTAAGGGCTAGTGATGTAATTCATTCTTGAACTGTTCCTAGATTAGGAGTAAAAGTAGATGCAGTACCAGGTCGTTTAAATCAAATTCCTATCTTTATTATAAAATCAGGAGTTTATTATGGTCAATGTTCAGAAATTTGTGGAATTAATCATAGTTTTATACCGATTTGTATCGAAAGAATTAGTGTTAAAGATTTTATCAAGTGAGTTCAATCATTTATTTAA
>GXGG09
ATGTCTATATGAAGTCAAATATCAATACATGATTCTATTTCACCAAATATGACCTATATTTCTAATTTTCATGACTATATAGTATTAACTATAGTTTTAGTTTTATCAGTAATTGGATATGTATTAGTTCAATTAATATTATCTAAATTTATTGATCGTTATACTTTAGAAGCTCATGAAATTGAAACTATTTGAACTTTAGTACCAGCCATTATCTTAATTTTAATAGCAGTCCCATCTATTCAAATTTTATATATAATAGATGAAATTGTTGAACCTAAATTAACTATTAAGGTAGTAGGTCATCAATGATATTGATCTTATCAGTACGGGGACTTTCCTAAGGTTGAATTTGATTCATATATAGTACCATCAAGAAATTTAACTTCTAATGATTATCGATTATTAGAAGTAGATAATCGTTTGGTTTTACCTATATTACAAGAAATCCGAATAATTGTAAGGGCTAGTGATGTAATTCATTCTTGAACTGTTCCTAGATTAGGAGTAAAAGTAGATGCAGTACCAGGTCGTTTAAATCAAATTCCTATCTTTATTATAAAATCAGGAGTTTATTATGGTCAATGTTCAGAAATTTGTGGAATTAATCATAGTTTTATACCGATTTGTATTGAAAGAATTAGTGTTAAAGATTTTATCAAGTGAGTTCAATCATTTATTTAA
>GXGG10
ATGTCTATATGAAGTCAAATATCAATACATGATTCTATTTCACCAAATATGACCTATATTTCTAATTTTCATGACTATATAGTATTAACTATAGTTTTAGTTTTATCAATAATTGGATATGTATTAGTTCAATTAATATTATCTAAATTTATTGATCGTTATACTTTAGAAGCTCATGAAATTGAAACTATTTGAACTTTAGTACCAGCCATTATCTTAATTTTAATAGCAGTCCCATCTATTCAAATTTTATATATAATAGATGAAATTGTTGAACCTAAATTAACTATTAAGGTAGTAGGTCATCAATGATATTGATCTTATCAGTACGGGGACTTTCCTAAGGTTGAATTTGATTCATATATAGTACCATCAAGAAATTTAACTTCTAATGATTATCGATTATTAGAAGTAGATAATCGTTTGGTTTTACCTATACTACAAGAAATCCGAATAATTGTAAGGGCTAGTGATGTAATTCATTCTTGAACTGTTCCTAGATTAGGAGTAAAAGTAGATGCAGTACCAGGTCGTTTAAATCAAATTCCTATCTTTATTATAAAATCAGGAGTTTATTATGGTCAATGTTCAGAAATTTGTGGAATTAATCATAGTTTTATACCGATTTGTATTGAAAGAATTAGTGTTAAAGATTTTATCAAGTGAGTTCAATCATTTATTTAA
>GXLZ01
ATGTCTATATGAAGTCAAATATCAATACATGATTCTATTTCACCAAATATGACCTATATTTCTAATTTTCATGACTATATAGTATTAACTATAGTTTTAGTTTTATCAGTAATTGGATATGTATTAGTTCAATTAATATTATCTAAATTTATTGATCGTTATACTTTAGAAGCTCATGAAATTGAAACTATTTGAACTTTAGTACCAGCCATTATCTTAATTTTAATAGCAGTCCCATCTATTCAAATTTTATATATAATAGATGAAATTGTTGAACCTAAATTAACTATTAAGGTAGTAGGTCATCAATGATATTGATCTTATCAGTACGGGGACTTTCCTAAGGTTGAATTTGATTCATATATAGTACCATCAAGAAATTTAACTTCTAATGATTATCGATTATTAGAAGTAGATAATCGTTTGGTTTTACCTATATTACAAGAAATCCGAATAATTGTAAGGGCTAGTGATGTAATTCATTCTTGAACTGTTCCTAGATTAGGAGTAAAAGTAGATGCAGTACCAGGTCGTTTAAATCAAATTCCTATCTTTATTATAAAATCAGGAGTTTATTATGGTCAATGTTCAGAAATTTGTGGAATTAATCATAGTTTTATACCGATTTGTATCGAAAGAATTAGTGTTAAAGATTTTATCAAGTGAGTTCAATCATTTATTTAA
>GXLZ02
ATGTCTATATGAAGTCAAATATCAATACATGATTCTATTTCACCAAATATGACCTATATTTCTAATTTTCATGACTATATAGTATTAACTATAGTTTTAGTTTTATCAGTAATTGGATATGTATTAGTTCAATTAATATTATCTAAATTTATTGATCGTTATACTTTAGAAGCTCATGAAATTGAAACTATTTGAACTTTAGTACCAGCCATTATCTTAATTTTAATAGCAGTCCCATCTATTCAAATTTTATATATAATAGATGAAATTGTTGAACCTAAATTAACTATTAAGGTAGTAGGTCATCAATGATATTGATCTTATCAGTACGGGGACTTTCCTAAGGTTGAATTTGATTCATATATAGTACCATCAAGAAATTTAACTTCTAATGATTATCGATTATTAGAAGTAGATAATCGTTTGGTTTTACCTATACTACAAGAAATCCGAATAATTGTAAGGGCTAGTGATGTAATTCATTCTTGAACTGTTCCTAGATTAGGAGTAAAAGTAGATGCAGTACCAGGTCGTTTAAATCAAATTCCTATCTTTATTATAAAATCAGGAGTTTATTATGGTCAATGTTCAGAAATTTGTGGAATTAATCATAGTTTTATACCGATTTGTATCGAAAGAATTAGTGTTAAAGATTTTATCAAGTGAGTTCAATCATTTATTTAA
>GXLZ03
ATGTCTATATGAAGTCAAATATCAATACATGATTCTATTTCACCAAATATGACCTATATTTCTAATTTTCATGACTATATAGTATTAACTATAGTTTTAGTTTTATCAGTAATTGGATATGTATTAGTTCAATTAATATTATCTAAATTTATTGATCGTTATACTTTAGAAGCTCATGAAATTGAAACTATTTGAACTTTAGTACCAGCCATTATCTTAATTTTAATAGCAGTCCCATCTATTCAAATTTTATATATAATAGATGAAATTGTTGAACCTAAATTAACTATTAAGGTAGTAGGTCATCAATGATATTGATCTTATCAGTACGGGGACTTTCCTAAGGTTGAATTTGATTCATATATAGTACCATCAAGAAATTTAACTTCTAATGATTATCGATTATTAGAAGTAGATAATCGTTTGGTTTTACCTATACTACAAGAAATCCGAATAATTGTAAGGGCTAGTGATGTAATTCATTCTTGAACTGTTCCTAGATTAGGAGTAAAAGTAGATGCAGTACCAGGTCGTTTAAATCAAATTCCTATCTTTATTATAAAATCAGGAGTTTATTATGGTCAATGTTCAGAAATTTGTGGAATTAATCATAGTTTTATACCGATTTGTATTGAAAGAATTAGTGTTAAAGATTTTATCAAGTGAGTTCAATCATTTATTTAA
>GXLZ04
ATGTCTATATGAAGTCAAATATCAATACATGATTCTATTTCACCAAATATGACCTATATTTCTAATTTTCATGACTATATAGTATTAACTATAGTTTTAGTTTTATCAGTAATTGGATATGTATTAGTTCAATTAATATTATCTAAATTTATTGATCGTTATACTTTAGAAGCTCATGAAATTGAAACTATTTGAACTTTAGTACCAGCCATTATCTTAATTTTAATAGCAGTCCCATCTATTCAAATTTTATATATAATAGATGAAATTGTTGAACCTAAATTAACTATTAAGGTAGTAGGTCATCAATGATATTGATCTTATCAGTACGGGGACTTTCCTAAGGTTGAATTTGATTCATATATAGTACCATCAAGAAATTTAACTTCTAATGATTATCGATTATTAGAAGTAGATAATCGTTTGGTTTTACCTATACTACAAGAAATCCGAATAATTGTAAGGGCTAGTGATGTAATTCATTCTTGAACTGTTCCTAGATTAGGAGTAAAAGTAGATGCAGTACCAGGTCGTTTAAATCAAATTCCTATCTTTATTATAAAATCAGGAGTTTATTATGGTCAATGTTCAGAAATTTGTGGAATTAATCATAGTTTTATACCGATTTGTATCGAAAGAATTAGTGTTAAAGATTTTATCAAGTGAGTTCAATCATTTATTTAA
>GXLZ05
ATGTCTATATGAAGTCAAATATCAATACATGATTCTATTTCACCAAATATGACCTATATTTCTAATTTTCATGACTATATAGTATTAACTATAGTTTTAGTTTTATCAGTAATTGGATATGTATTAGTTCAATTAATATTATCTAAATTTATTGATCGTTATACTTTAGAAGCTCATGAAATTGAAACTATTTGAACTTTAGTACCAGCCATTATCTTAATTTTAATAGCAGTCCCATCTATTCAAATTTTATATATAATAGATGAAATTGTTGAACCTAAATTAACTATTAAGGTAGTAGGTCATCAATGATATTGATCTTATCAGTACGGGGACTTTCCTAAGGTTGAATTTGATTCATATATAGTACCATCAAGAAATTTAACTTTTAATGATTATCGATTATTAGAAGTAGATAATCGTTTGGTTTTACCTATACTACAAGAAATCCGAATAATTGTAAGGGCTAGTGATGTAATTCATTCTTGAACTGTTCCTAGATTAGGAGTAAAAGTAGATGCAGTACCAGGTCGTTTAAATCAAATTCCTATCTTTATTATAAAATCAGGAGTTTATTATGGTCAATGTTCAGAAATTTGTGGAATTAATCATAGTTTTATACCGATTTGTATCGAAAGAATTAGTGTTAAAGATTTTATCAAGTGAGTTCAATCATTTATTTAA
>GXLZ06
ATGTCTATATGAAGTCAAATATCAATACATGATTCTATTTCACCAAATATGACCTATATTTCTAATTTTCATGACTATATAGTATTAACTATAGTTTTAGTTTTATCAGTAATTGGATATGTATTAGTTCAATTAATATTATCTAAATTTATTGATCGTTATACTTTAGAAGCTCATGAAATTGAAACTATTTGAACTTTAGTACCAGCCATTATCTTAATTTTAATAGCAGTCCCATCTATTCAAATTTTATATATAATAGATGAAATTGTTGAACCTAAATTAACTATTAAGGTAGTAGGTCATCAATGATATTGATCTTATCAGTACGGGGACTTTCCTAAGGTTGAATTTGATTCATATATAGTACCATCAAGAAATTTAACTTCTAATGATTATCGATTATTAGAAGTAGATAATCGTTTGGTTTTACCTATATTACAAGAAATCCGAATAATTGTAAGGGCTAGTGATGTAATTCATTCTTGAACTGTTCCTAGATTAGGAGTAAAAGTAGATGCAGTACCAGGTCGTTTAAATCAAATTCCTATCTTTATTATAAAATCAGGAGTTTATTATGGTCAATGTTCAGAAATTTGTGGAATTAATCATAGTTTTATACCGATTTGTATTGAAAGAATTAGTGTTAAAGATTTTATCAAGTGAGTTCAATCATTTATTTAA
>GXLZ07
ATGTCTATATGAAGTCAAATATCAATACATGATTCTATTTCACCAAATATGACCTATATTTCTAATTTTCATGACTATATAGTATTAACTATAGTTTTAGTTTTATCAGTAATTGGATATGTATTAGTTCAATTAATATTATCTAAATTTATTGATCGTTATACTTTAGAAGCTCATGAAATTGAAACTATTTGAACTTTAGTACCAGCCATTATCTTAATTTTAATAGCAGTCCCATCTATTCAAATTTTATATATAATAGATGAAATTGTTGAACCTAAATTAACTATTAAGGTAGTAGGTCATCAATGATATTGATCTTATCAGTACGGGGACTTTCCTAAGGTTGAATTTGATTCATATATAGTACCATCAAGAAATTTAACTTCTAATGATTATCGATTATTAGAAGTAGATAATCGTTTGGTTTTACCTATACTACAAGAAATCCGAATAATTGTAAGGGCTAGTGATGTAATTCATTCTTGAACTGTTCCTAGATTAGGAGTAAAAGTAGATGCAGTACCAGGTCGTTTAAATCAAATTCCTATCTTTATTATAAAATCAGGAGTTTATTATGGTCAATGTTCAGAAATTTGTGGAATTAATCATAGTTTTATACCGATTTGTATTGAAAGAATTAGTGTTAAAGATTTTATCAAGTGAGTTCAATCATTTATTTAA
>GXLZ08
ATGTCTATATGAAGTCAAATATCAATACATGATTCTATTTCACCAAATATGACCTATATTTCTAATTTTCATGACTATATAGTATTAACTATAGTTTTAGTTTTATCAGTAATTGGATATGTATTAGTTCAATTAATATTATCTAAATTTATTGATCGTTATACTTTAGAAGCTCATGAAATTGAAACTATTTGAACTTTAGTACCAGCCATTATCTTAATTTTAATAGCAGTCCCATCTATTCAAATTTTATATATAATAGATGAAATTGTTGAACCTAAATTAACTATTAAGGTAGTAGGTCATCAATGATATTGATCTTATCAGTACGGGGACTTTCCTAAGGTTGAATTTGATTCATATATAGTACCATCAAGAAATTTAACTTCTAATGATTATCGATTATTAGAAGTAGATAATCGTTTGGTTTTACCTATACTACAAGAAATCCGAATAATTGTAAGGGCTAGTGATGTAATTCATTCTTGAACTGTTCCTAGATTAGGAGTAAAAGTAGATGCAGTACCAGGTCGTTTAAATCAAATTCCTATCTTTATTATAAAATCAGGAGTTTATTATGGTCAATGTTCAGAAATTTGTGGAATTAATCATAGTTTTATACCGATTTGTATCGAAAGAATTAGTGTTAAAGATTTTATCAAGTGAGTTCAATCATTTATTTAA
>GXLZ09
ATGTCTATATGAAGTCAAATATCAATACATGATTCTATTTCACCAAATATGACCTATATTTCTAATTTTCATGACTATATAGTATTAACTATAGTTTTAGTTTTATCAGTAATTGGATATGTATTAGTTCAATTAATATTATCTAAATTTATTGATCGTTATACTTTAGAAGCTCATGAAATTGAAACTATTTGAACTTTAGTACCAGCCATTATCTTAATTTTAATAGCAGTCCCATCTATTCAAATTTTATATATAATAGATGAAATTGTTGAACCTAAATTAACTATTAAGGTAGTAGGTCATCAATGATATTGATCTTATCAGTACGGGGACTTTCCTAAGGTTGAATTTGATTCATATATAGTACCATCAAGAAATTTAACTTCTAATGATTATCGATTATTAGAAGTAGATAATCGTTTGGTTTTACCTATATTACAAGAAATCCGAATAATTGTAAGGGCTAGTGATGTAATTCATTCTTGAACTGTTCCTAGATTAGGAGTAAAAGTAGATGCAGTACCAGGTCGTTTAAATCAAATTCCTATCTTTATTATAAAATCAGGAGTTTATTATGGTCAATGTTCAGAAATTTGTGGAATTAATCATAGTTTTATACCGATTTGTATTGAAAGAATTAGTGTTAAAGATTTTATCAAGTGAGTTCAATCATTTATTTAA
>GXLZ10
ATGTCTATATGAAGTCAAATATCAATACATGATTCTATTTCACCAAATATGACCTATATTTCTAATTTTCATGACTATATAGTATTAACTATAGTTTTAGTTTTATCAGTAATTGGATATGTATTAGTTCAATTAATATTATCTAAATTTATTGATCGTTATACTTTAGAAGCTCATGAAATTGAAACTATTTGAACTTTAGTACCAGCCATTATCTTAATTTTAATAGCAGTCCCATCTATTCAAATTTTATATATAATAGATGAAATTGTTGAGCCTAAATTAACTATTAAGGTAGTAGGTCATCAATGATATTGATCTTATCAGTACGGGGACTTTCCTAAGGTTGAATTTGATTCATATATAGTACCATCAAGAAATTTAACTTCTAATGATTATCGATTATTAGAAGTAGATAATCGTTTGGTTTTACCTATACTACAAGAAATCCGAATAATTGTAAGGGCTAGTGATGTAATTCATTCTTGAACTGTTCCTAGATTAGGAGTAAAAGTAGATGCAGTACCAGGTCGTTTAAATCAAATTCCTATCTTTATTATAAAATCAGGAGTTTATTATGGTCAATGTTCAGAAATTTGTGGAATTAATCATAGTTTTATACCGATTTGTATTGAAAGAATTAGTGTTAAAGATTTTATCAAGTGAGTTCAATCATTTATTTAA
>GXYL01
ATGTCTATATGAAGTCAAATATCAATACATGATTCTATTTCACCAAATATGACCTATATTTCTAATTTTCATGACTATATAGTATTAACTATAGTTTTAGTTTTATCAGTAATTGGATATGTATTAGTTCAGTTAATATTATCTAAATTTATTGATCGTTATACTTTAGAAGCTCATGAAATTGAAACTATTTGAACTTTAGTACCAGCCATTATCTTAATTTTAATAGCAGTCCCATCTATTCAAATTTTATATATAATAGATGAAATTGTTGAACCTAAATTAACTATTAAGGTAGTAGGTCATCAATGATATTGATCTTATCAGTACGGGGACTTTCCTAAGGTTGAATTTGATTCATATATAGTACCATCAAGAAATTTAACTTCTAATGATTATCGATTATTAGAAGTAGATAATCGTTTGGTTTTACCTATACTACAAGAAATCCGAATAATTGTAAGGGCTAGTGATGTAATTCATTCTTGAACTGTTCCTAGATTAGGAGTAAAAGTAGATGCAGTACCAGGTCGTTTAAATCAAATTCCTATCTTTATTATAAAATCAGGAGTTTATTATGGTCAATGTTCAGAAATTTGTGGAATTAATCATAGTTTTATACCGATTTGTATTGAAAGAATTAGTGTTAAAGATTTTATCAAGTGAGTTCAATCATTTATTTAA
>GXYL02
ATGTCTATATGAAGTCAAATATCAATACATGATTCTATTTCACCAAATATGACCTATATTTCTAATTTTCATGACTATATAGTATTAACTATAGTTTTAGTTTTATCAGTAATTGGATATGTATTAGTTCAATTAATATTATCTAAATTTATTGATCGTTATACTTTAGAAGCTCATGAAATTGAAACTATTTGAACTTTAGTACCAGCCATTATCTTAATTTTAATAGCAGTCCCATCTATTCAAATTTTATATATAATAGATGAAATTGTTGAACCTAAATTAACTATTAAGGTAGTAGGTCATCAATGATATTGATCTTATCAGTACGGGGACTTTCCTAAGGTTGAATTTGATTCATATATAGTACCATCAAGAAATTTAACTTCTAATGATTATCGATTATTAGAAGTAGATAATCGTTTGGTTTTACCTATATTACAAGAAATCCGAATAATTGTAAGGGCTAGTGATGTAATTCATTCTTGAACTGTTCCTAGATTAGGAGTAAAAGTAGATGCAGTACCAGGTCGTTTAAATCAAATTCCTATCTTTATTATAAAATCAGGAGTTTATTATGGTCAATGTTCAGAAATTTGTGGAATTAATCATAGTTTTATACCGATTTGTATTGAAAGAATTAGTGTTAAAGATTTTATCAAGTGAGTTCAATCATTTATTTAA
>GXYL03
ATGTCTATATGAAGTCAAATATCAATACATGATTCTATTTCACCAAATATGACCTATATTTCTAATTTTCATGACTATATAGTATTAACTATAGTTTTAGTTTTATCAGTAATTGGATATGTATTAGTTCAATTAATATTATCTAAATTTATTGATCGTTATACTTTAGAAGCTCATGAAATTGAAACTATTTGAACTTTAGTACCAGCCATTATCTTAATTTTAATAGCAGTCCCATCTATTCAAATTTTATATATAATAGATGAAATTGTTGAACCTAAATTAACTATTAAGGTAGTAGGTCATCAATGATATTGATCTTATCAGTACGGGGACTTTCCTAAGGTTGAATTTGATTCATATATAGTACCATCAAGAAATTTAACTTCTAATGATTATCGATTATTAGAAGTAGATAATCGTTTGGTTTTACCTATACTACAAGAAATCCGAATAATTGTAAGGGCTAGTGATGTAATTCATTCTTGAACTGTTCCTAGATTAGGAGTAAAAGTAGATGCAGTACCAGGTCGTTTAAATCAAATTCCTATCTTTATTATAAAATCAGGAGTTTATTATGGTCAATGTTCAGAAATTTGTGGAATTAATCATAGTTTTATACCGATTTGTATTGAAAGAATTAGTGTTAAAGATTTTATCAAGTGAGTTCAATCATTTATTTAA
>GXYL04
ATGTCTATATGAAGTCAAATATCAATACATGATTCTATTTCACCAAATATGACCTATATTTCTAATTTTCATGACTATATAGTATTAACTATAGTTTTAGTTTTATCAGTAATTGGATATGTATTAGTTCAATTAATATTATCTAAATTTATTGATCGTTATACTTTAGAAGCTCATGAAATTGAAACTATTTGAACTTTAGTACCAGCCATTATCTTAATTTTAATAGCAGTCCCATCTATTCAAATTTTATATATAATAGATGAAATTGTTGAACCTAAATTAACTATTAAGGTAGTAGGTCATCAATGATATTGATCTTATCAGTACGGGGACTTTCCTAAGGTTGAATTTGATTCATATATAGTACCATCAAGAAATTTAACTTCTAATGATTATCGATTATTAGAAGTAGATAATCGTTTGGTTTTACCTATATTACAAGAAATCCGAATAATTGTAAGGGCTAGTGATGTAATTCATTCTTGAACTGTTCCTAGATTAGGAGTAAAAGTAGATGCAGTACCAGGTCGTTTAAATCAAATTCCTATCTTTATTATAAAATCAGGAGTTTATTATGGTCAATGTTCAGAAATTTGTGGAATTAATCATAGTTTTATACCGATTTGTATTGAAAGAATTAGTGTTAAAGATTTTATCAAGTGAGTTCAATCATTTATTTAA
>GXYL05
ATGTCTATATGAAGTCAAATATCAATACATGATTCTATTTCACCAAATATGACCTATATTTCTAATTTTCATGACTATATAGTATTAACTATAGTTTTAGTTTTATCAGTAATTGGATATGTATTAGTTCAATTAATATTATCTAAATTTATTGATCGTTATACTTTAGAAGCTCATGAAATTGAAACTATTTGAACTTTAGTACCAGCCATTATCTTAATTTTAATAGCAGTCCCATCTATTCAAATTTTATATATAATAGATGAAATTGTTGAACCTAAATTAACTATTAAGGTAGTAGGTCATCAATGATATTGATCTTATCAGTACGGGGACTTTCCTAAGGTTGAATTTGATTCATATATAGTACCATCAAGAAATTTAACTTCTAATGATTATCGATTATTAGAAGTAGATAATCGTTTGGTTTTACCTATACTACAAGAAATCCGAATAATTGTAAGGGCTAGTGATGTAATTCATTCTTGAACTGTTCCTAGATTAGGAGTAAAAGTAGATGCAGTACCAGGTCGTTTAAATCAAATTCCTATCTTTATTATAAAATCAGGAGTTTATTATGGTCAATGTTCAGAAATTTGTGGAATTAATCATAGTTTTATACCGATTTGTATCGAAAGAATTAGTGTTAAAGATTTTATCAAGTGAGTTCAATCATTTATTTAA
>GXYL06
ATGTCTATATGAAGTCAAATATCAATACATGATTCTATTTCACCAAATATGACCTATATTTCTAATTTTCATGACTGTATAGTATTAACTATAGTTTTAGTTTTATCAGTAATTGGATATGTATTAGTTCAATTAATATTATCTAAATTTATTGATCGTTATACTTTAGAAGCTCATGAAATTGAAACTATTTGAACTTTAGTACCAGCCATTATCTTAATTTTAATAGCAGTCCCATCTATTCAAATTTTATATATAATAGATGAAATTGTTGAACCTAAATTAACTATTAAGGTAGTAGGTCATCAATGATATTGATCTTATCAGTACGGGGACTTTCCTAAGGTTGAATTTGATTCATATATAGTACCATCAAGAAATTTAACTTCTAATGATTATCGATTATTAGAAGTAGATAATCGTTTGGTTTTACCTATACTACAAGAAATCCGAATAATTGTAAGGGCTAGTGATGTAATTCATTCTTGAACTGTTCCTAGATTAGGAGTAAAAGTAGATGCAGTACCAGGTCGTTTAAATCAAATTCCTATCTTTATTATAAAATCAGGAGTTTATTATGGTCAATGTTCAGAAATTTGTGGAATTAATCATAGTTTTATACCGATTTGTATCGAAAGAATTAGTGTTAAAGATTTTATCAAGTGAGTTCAATCATTTATTTAA
>GXYL07
ATGTCTATATGAAGTCAAATATCAATACATGATTCTATTTCACCAAATATGACCTATATTTCTAATTTTCATGACTATATAGTATTAACTATAGTTTTAGTTTTATCAGTAATTGGATATGTATTAGTACAATTAATATTATCTAAATTTATTGATCGTTATACTTTAGAAGCTCATGAAATTGAAACTATTTGAACTTTAGTACCAGCCATTATCTTAATTTTAATAGCAGTCCCATCTATTCAAATTTTATATATAATAGATGAAATTGTTGAACCTAAATTAACTATTAAGGTAGTAGGTCATCAATGATATTGATCTTATCAGTACGGGGACTTTCCTAAGGTTGAATTTGATTCATATATAGTACCATCAAGAAATTTAACTTCTAATGATTATCGATTATTAGAAGTAGATAATCGTTTGGTTTTACCTATACTACAAGAAATCCGAATAATTGTAAGGGCTAGTGATGTAATTCATTCTTGAACTGTTCCTAGATTAGGAGTAAAAGTAGATGCAGTACCAGGTCGTTTAAATCAAATTCCTATCTTTATTATAAAATCAGGAGTTTATTATGGTCAATGTTCAGAAATTTGTGGAATTAATCATAGTTTTATACCGATTTGTATCGAAAGAATTAGTGTTAAAGATTTTATCAAGTGAGTTCAATCATTTATTTAA
>GXYL08
ATGTCTATATGAAGTCAAATATCAATACATGATTCTATTTCACCAAATATGACCTATATTTCTAATTTTCATGACTATATAGTATTAACTATAGTTTTAGTTTTATCAGTAATTGGATATGTATTAGTTCAATTAATATTATCTAAATTTATTGATCGTTATACTTTAGAAGCTCATGAAATTGAAACTATTTGAACTTTAGTACCAGCCATTATCTTAATTTTAATAGCAGTCCCATCTATTCAAATTTTATATATAATAGATGAAATTGTTGAACCTAAATTAACTATTAAGGTAGTAGGTCATCAATGATATTGATCTTATCAGTACGGGGACTTTCCTAAGGTTGAATTTGATTCATATATAGTACCATCAAGAAATTTAACTTCTAATGATTATCGATTATTAGAAGTAGATAATCGTTTGGTTTTACCTATACTACAAGAAATCCGAATAATTGTAAGGGCTAGTGATGTAATTCATTCTTGAACTGTTCCTAGATTAGGAGTAAAAGTAGATGCAGTACCAGGTCGTTTAAATCAAATTCCTATCTTTATTATAAAATCAGGAGTTTATTATGGTCAATGTTCAGAAATTTGTGGAATTAATCATAGTTTTATACCGATTTGTATCGAAAGAATTAGTGTTAAAGATTTTATCAAGTGAGTTCAATCATTTATTTAA
>GXYL09
ATGTCTATATGAAGTCAAATATCAATACATGATTCTATTTCACCAAATATGACCTATATTTCTAATTTTCATGACTATATAGTATTAACTATAGTTTTAGTTTTATCAGTAATTGGATATGTATTAGTTCAATTAATATTATCTAAATTTATTGATCGTTATACTTTAGAAGCTCATGAAATTGAAACTATTTGAACTTTAGTACCAGCCATTATCTTAATTTTAATAGCAGTCCCATCTATTCAAATTTTATATATAATAGATGAAATTGTTGAACCTAAATTAACTATTAAGGTAGTAGGTCATCAATGATATTGATCTTATCAGTACGGGGACTTTCCTAAGGTTGAATTTGATTCATATATAGTACCATCAAGAAATTTAACTTCTAATGATTATCGATTATTAGAAGTAGATAATCGTTTGGTTTTACCTATATTACAAGAAATCCGAATAATTGTAAGGGCTAGTGATGTAATTCATTCTTGAACTGTTCCTAGATTAGGAGTAAAAGTAGATGCAGTACCAGGTCGTTTAAATCAAATTCCTATCTTTATTATAAAATCAGGAGTTTATTATGGTCAATGTTCAGAAATTTGTGGAATTAATCATAGTTTTATACCGATTTGTATTGAAAGAATTAGTGTTAAAGATTTTATCAAGTGAGTTCAATCATTTATTTAA
>GXYL10
ATGTCTATATGAAGTCAAATATCAATACATGATTCTATTTCACCAAATATGACCTATATTTCTAATTTTCATGACTATATAGTATTAACTATAGTTTTAGTTTTATCAGTAATTGGATATGTATTAGTTCAATTAATATTATCTAAATTTATTGATCGTTATACTTTAGAAGCTCATGAAATTGAAACTATTTGAACTTTAGTACCAGCCATTATCTTAATTTTAATAGCAGTCCCATCTATTCAAATTTTATATATAATAGATGAAATTGTTGAACCTAAATTAACTATTAAGGTAGTAGGTCATCAATGATATTGATCTTATCAGTACGGGGACTTTCCTAAGGTTGAATTTGATTCATATATAGTACCATCAAGAAATTTAACTTCTAATGATTATCGATTATTAGAAGTAGATAATCGTTTGGTTTTACCTATACTACAAGAAATCCGAATAATTGTAAGGGCTAGTGATGTAATTCATTCTTGAACTGTTCCTAGATTAGGAGTAAAAGTAGATGCAGTACCAGGTCGTTTAAATCAAATTCCTATCTTTATTATAAAATCAGGAGTTTATTATGGTCAATGTTCAGAAATTTGTGGAATTAATCATAGTTTTATACCGATTTGTATCGAAAGAATTAGTGTTAAAGATTTTATCAAGTGAGTTCAATCATTTATTTAA
>HNDA01
ATGTCTATATGAAGTCAAATATCAATACATGATTCTATTTCACCAAATATGACCTATATTTCTAATTTTCATGACTATATAGTATTAACTATAGTTTTAGTTTTATCAGTAATTGGATATGTATTAGTTCAATTAATATTATCTAAATTTATTGATCGTTATACTTTAGAAGCTCATGAAATTGAAACTATTTGAACTTTAGTACCAGCCATTATCTTAATTTTAATAGCAGTCCCATCTATTCAAATTTTATATATAATAGATGAAATTGTTGAACCTAAATTAACTATTAAGGTAGTAGGTCATCAATGATATTGATCTTATCAGTACGGGGACTTTCCTAAGGTTGAATTTGATTCATATATAGTACCATCAAGAAATTTAACTTCTAATGATTATCGATTATTAGAAGTAGATAATCGTTTGGTTTTACCTATACTACAAGAAATCCGAATAATTGTAAGGGCTAGTGATGTAATTCATTCTTGAACTGTTCCTAGATTAGGAGTAAAAGTAGATGCAGTACCAGGTCGTTTAAATCAAATTCCTATCTTTATTATAAAATCAGGAGTTTATTATGGTCAATGTTCAGAAATTTGTGGAATTAATCATAGTTTTATACCAATTTGTATTGAAAGAATTAGTGTTAAAGATTTTATCAAGTGAGTTCAATCATTTATTTAA
>HNDA02
ATGTCTATATGAAGTCAAATATCAATACATGATTCTATTTCACCAAATATGACCTATATTTCTAATTTTCATGACTATATAGTATTAACTATAGTTTTAGTTTTATCAGTAATTGGATATGTATTAGTTCAATTAATATTATCTAAATTTATTGATCGTTATACTTTAGAAGCTCATGAAATTGAAACTATTTGAACTTTAGTACCAGCCATTATCTTAATTTTAATAGCAGTCCCATCTATTCAAATTTTATATATAATAGATGAAATTGTTGAACCTAAATTAACTATTAAGGTAGTAGGTCATCAATGATATTGATCTTATCAGTACGGGGACTTTCCTAAGGTTGAATTTGATTCATATATAGTACCATCAAGAAATTTAACTTCTAATGATTATCGATTATTAGAAGTAGATAATCGTTTGGTTTTACCTATACTACAAGAAATCCGAATAATTGTAAGGGCTAGTGATGTAATTCATTCTTGAACTGTTCCTAGATTAGGAGTAAAAGTAGATGCAGTACCAGGTCGTTTAAATCAAATTCCTATCTTTATTATAAAATCAGGAGTTTATTATGGTCAATGTTCAGAAATTTGTGGAATTAATCATAGTTTTATACCAATTTGTATTGAAAGAATTAGTGTTAAAGATTTTATCAAGTGAGTTCAATCATTTATTTAA
>HNDA03
ATGTCTATATGAAGTCAAATATCAATACATGATTCTATTTCACCAAATATGACCTATATTTCTAATTTTCATGACTATATAGTATTAACTATAGTTTTAGTTTTATCAGTAATTGGATATGTATTAGTTCAATTAATATTATCTAAATTTATTGATCGTTATACTTTAGAAGCTCATGAAATTGAAACTATTTGAACTTTAGTACCAGCCATTATCTTAATTTTAATAGCAGTCCCATCTATTCAAATTTTATATATAATAGATGAAATTGTTGAACCTAAATTAACTATTAAGGTAGTAGGTCATCAATGATATTGATCTTATCAGTACGGGGACTTTCCTAAGGTTGAATTTGATTCATATATAGTACCATCAAGAAATTTAACTTCTAATGATTATCGATTATTAGAAGTAGATAATCGTTTGGTTTTACCTATACTACAAGAAATCCGAATAATTGTAAGGGCTAGTGATGTAATTCATTCTTGAACTGTTCCTAGATTAGGAGTAAAAGTAGATGCAGTACCAGGTCGTTTAAATCAAATTCCTATCTTTATTATAAAATCAGGAGTTTATTATGGTCAATGTTCAGAAATTTGTGGAATTAATCATAGTTTTATACCAATTTGTATTGAAAGAATTAGTGTTAAAGATTTTATCAAGTGAGTTCAATCATTTATTTAA
>HNDA04
ATGTCTATATGAAGTCAAATATCAATACATGATTCTATTTCACCAAATATGACCTATATTTCTAATTTTCATGACTATATAGTATTAACTATAGTTTTAGTTTTATCAGTAATTGGATATGTATTAGTTCAATTAATATTATCTAAATTTATTGATCGTTATACTTTAGAAGCTCATGAAATTGAAACTATTTGAACTTTAGTACCAGCCATTATCTTAATTTTAATAGCAGTCCCATCTATTCAAATTTTATATATAATAGATGAAATTGTTGAACCTAAATTAACTATTAAGGTAGTAGGTCATCAATGATATTGATCTTATCAGTACGGGGATTTTCCTAAGGTTGAATTTGATTCATATATAGTACCATCAAGAAATTTAACTTCTAATGATTATCGATTATTAGAAGTAGATAATCGTTTGGTTTTACCTATACTACAAGAAATCCGAATAATTGTAAGGGCTAGTGATGTAATTCATTCTTGAACTGTTCCTAGATTAGGAGTAAAAGTAGATGCAGTACCAGGTCGTTTAAATCAAATTCCTATCTTTATTATAAAATCAGGAGTTTATTATGGTCAATGTTCAGAAATTTGTGGAATTAATCATAGTTTTATACCGATTTGTATTGAAAGAATTAGTGTTAAAGATTTTATCAAGTGAGTTCAATCATTTATTTAA
>HNDA05
ATGTCTATATGAAGTCAAATATCAATACATGATTCTATTTCACCAAATATGACCTATATTTCTAATTTTCATGACTATATAGTATTAACTATAGTTTTAGTTTTATCAGTAATTGGATATGTATTAGTTCAATTAATATTATCTAAATTTATTGATCGTTATACTTTAGAAGCTCATGAAATTGAAACTATTTGAACTTTAGTACCAGCCATTATCTTAATTTTAATAGCAGTCCCATCTATTCAAATTTTATATATAATAGATGAAATTGTTGAACCTAAATTAACTATTAAGGTAGTAGGTCATCAATGATATTGATCTTATCAGTACGGGGACTTTCCTAAGGTTGAATTTGATTCATATATAGTACCATCAAGAAATTTAACTTCTAATGATTATCGATTATTAGAAGTAGATAATCGTTTGGTTTTACCTATACTACAAGAAATCCGAATAATTGTAAGGGCTAGTGATGTAATTCATTCTTGAACTGTTCCTAGATTAGGAGTAAAAGTAGATGCAGTACCAGGTCGTTTAAATCAAATTCCTATCTTTATTATAAAATCAGGAATTTATTATGGTCAATGTTCAGAAATTTGTGGAATTAATCATAGTTTTATACCAATTTGTATTGAAAGAATTAGTGTTAAAGATTTTATCAAGTGAGTTCAATCATTTATTTAA
>HNDA06
ATGTCTATATGAAGTCAAATATCAATACATGATTCTATTTCACCAAATATGACCTATATTTCTAATTTTCATGACTATATAGTATTAACTATAGTTTTAGTTTTATCAGTAATTGGATATGTATTAGTTCAATTAATATTATCTAAATTTATTGATCGTTATACTTTAGAAGCTCATGAAATTGAAACTATTTGAACTTTAGTACCAGCCATTATCTTAATTTTAATAGCAGTCCCATCTATTCAAATTTTATATATAATAGATGAAATTGTTGAACCTAAATTAACTATTAAGGTAGTAGGTCATCAATGATATTGATCTTATCAGTACGGGGACTTTCCTAAGGTTGAATTTGATTCATATATAGTACCATCAAGAAATTTAACTTCTAATGATTATCGATTATTAGAAGTAGATAATCGTTTGGTTTTACCTATACTACAAGAAATCCGAATAATTGTAAGGGCTAGTGATGTAATTCATTCTTGAACTGTTCCTAGATTAGGAGTAAAAGTAGATGCAGTACCAGGTCGTTTAAATCAAATTCCTATCTTTATTATAAAATCAGGAGTTTATTATGGTCAATGTTCAGAAATTTGTGGAATTAATCATAGTTTTATACCAATTTGTATTGAAAGAATTAGTGTTAAAGATTTTATCAAGTGAGTTCAATCATTTATTTAA
>HNDA07
ATGTCTATATGAAGTCAAATATCAATACATGATTCTATTTCACCAAATATGACCTATATTTCTAATTTTCATGACTATATAGTATTAACTATAGTTTTAGTTTTATCAGTAATTGGATATGTATTAGTTCAATTAATATTATCTAAATTTATTGATCGTTATACTTTAGAAGCTCATGAAATTGAAACTATTTGAACTTTAGTACCAGCCATTATCTTAATTTTAATAGCAGTCCCATCTATTCAAATTTTATATATAATAGATGAAATTGTTGAACCTAAATTAACTATTAAGGTAGTAGGTCATCAATGATATTGATCTTATCAGTACGGGGACTTTCCTAAGGTTGAATTTGATTCATATATAGTACCATCAAGAAATTTAACTTCTAATGATTATCGATTATTAGAAGTAGATAATCGTTTGGTTTTACCTATACTACAAGAAATCCGAATAATTGTAAGGGCTAGTGATGTAATTCATTCTTGAACTGTTCCTAGATTAGGAGTAAAAGTAGATGCAGTACCAGGTCGTTTAAATCAAATTCCTATCTTTATTATAAAATCAGGAGTTTATTATGGTCAATGTTCAGAAATTTGTGGAATTAATCATAGTTTTATACCAATTTGTATTGAAAGAATTAGTGTTAAAGATTTTATCAAGTGAGTTCAATCATTTATTTAA
>HNDA08
ATGTCTATATGAAGTCAAATATCAATACATGATTCTATTTCACCAAATATGACCTATATTTCTAATTTTCATGACTATATAGTATTAACTATAGTTTTAGTTTTATCAGTAATTGGATATGTATTAGTTCAATTAATATTATCTAAATTTATTGATCGTTATACTTTAGAAGCTCATGAAATTGAAACTATTTGAACTTTAGTACCAGCCATTATCTTAATTTTAATAGCAGTCCCATCTATTCAAATTTTATATATAATAGATGAAATTGTTGAACCTAAATTAACTATTAAGGTAGTAGGTCATCAATGATATTGATCTTATCAGTACGGGGACTTTCCTAAGGTTGAATTTGATTCATATATAGTACCATCAAGAAATTTAACTTCTAATGATTATCGATTATTAGAAGTAGATAATCGTTTGGTTTTACCTATACTACAAGAAATCCGAATAATTGTAAGGGCTAGTGATGTAATTCATTCTTGAACTGTTCCTAGATTAGGAGTAAAAGTAGATGCAGTACCAGGTCGTTTAAATCAAATTCCTATCTTTATTATAAAATCAGGAGTTTATTATGGTCAATGTTCAGAAATTTGTGGAATTAATCATAGTTTTATACCGATTTGTATTGAAAGAATTAGTGTTAAAGATTTTATCAAGTGAGTTCAATCATTTATTTAA
>HNDA09
ATGTCTATATGAAGTCAAATATCAATACATGATTCTATTTCACCAAATATGACCTATATTTCTAATTTTCATGACTATATAGTATTAACTATAGTTTTAGTTTTATCAGTAATTGGATATGTATTAGTTCAATTAATATTATCTAAATTTATTGATCGTTATACTTTAGAAGCTCATGAAATTGAAACTATTTGAACTTTAGTACCAGCCATTATCTTAATTTTAATAGCAGTCCCATCTATTCAAATTTTATATATAATAGATGAAATTGTTGAACCTAAATTAACTATTAAGGTAGTAGGTCATCAATGATATTGATCTTATCAGTACGGGGACTTTCCTAAGGTTGAATTTGATTCATATATAGTACCATCAAGAAATTTAACTTCTAATGATTATCGATTATTAGAAGTAGATAATCGTTTGGTTTTACCTATACTACAAGAAATCCGAATAATTGTAAGGGCTAGTGATGTAATTCATTCTTGAACTGTTCCTAGATTAGGAGTAAAAGTAGATGCAGTACCAGGTCGTTTAAATCAAATTCCTATCTTTATTATAAAATCAGGAGTTTATTATGGTCAATGTTCAGAAATTTGTGGAATTAATCATAGTTTTATACCAATTTGTATTGAAAGAATTAGTGTTAAAGATTTTATCAAGTGAGTTCAATCATTTATTTAA
>HNDA10
ATGTCTATATGAAGTCAAATATCAATACATGATTCTATTTCACCAAATATGACCTATATTTCTAATTTTCATGACTATATAGTATTAACTATAGTTTTAGTTTTATCAGTAATTGGATATGTATTAGTTCAATTAATATTATCTAAATTTATTGATCGTTATACTTTAGAAGCTCATGAAATTGAAACTATTTGAACTTTAGTACCAGCCATTATCTTAATTTTAATAGCAGTCCCATCTATTCAAATTTTATATATAATAGATGAAATTGTTGAACCTAAATTAACTATTAAGGTAGTAGGTCATCAATGATATTGATCTTATCAGTACGGGGACTTTCCTAAGGTTGAATTTGATTCATATATAGTACCATCAAGAAATTTAACTTCTAATGATTATCGATTATTAGAAGTAGATAATCGTTTGGTTTTACCTATACTACAAGAAATCCGAATAATTGTAAGGGCTAGTGATGTAATTCATTCTTGAACTGTTCCTAGATTAGGAGTAAAAGTAGATGCAGTACCAGGTCGTTTAAATCAAATTCCTATCTTTATTATAAAATCAGGAATTTATTATGGTCAATGTTCAGAAATTTGTGGAATTAATCATAGTTTTATACCAATTTGTATTGAAAGAATTAGTGTTAAAGATTTTATCAAGTGAGTTCAATCATTTATTTAA
>HNDA11
ATGTCTATATGAAGTCAAATATCAATACATGATTCTATTTCACCAAATATGACCTATATTTCTAATTTTCATGACTATATAGTATTAACTATAGTTTTAGTTTTATCAGTAATTGGATATGTATTAGTTCAATTAATATTATCTAAATTTATTGATCGTTATACTTTAGAAGCTCATGAAATTGAAACTATTTGAACTTTAGTACCAGCCATTATCTTAATTTTAATAGCAGTCCCATCTATTCAAATTTTATATATAATAGATGAAATTGTTGAACCTAAATTAACTATTAAGGTAGTAGGTCATCAATGATATTGATCTTATCAGTACGGGGACTTTCCTAAGGTTGAATTTGATTCATATATAGTACCATCAAGAAATTTAACTTCTAATGATTATCGATTATTAGAAGTAGATAATCGTTTGGTTTTACCTATACTACAAGAAATCCGAATAATTGTAAGGGCTAGTGATGTAATTCATTCTTGAACTGTTCCTAGATTAGGAGTAAAAGTAGATGCAGTACCAGGTCGTTTAAATCAAATTCCTATCTTTATTATAAAATCAGGAGTTTATTATGGTCAATGTTCAGAAATTTGTGGAATTAATCATAGTTTTATACCGATTTGTATTGAAAGAATTAGTGTTAAAGATTTTATCAAGTGAGTTCAATCATTTATTTAA
>HNDA12
ATGTCTATATGAAGTCAAATATCAATACATGATTCTATTTCACCAAATATGACCTATATTTCTAATTTTCATGACTATATAGTATTAACTATAGTTTTAGTTTTATCAGTAATTGGATATGTATTAGTTCAATTAATATTATCTAAATTTATTGATCGTTATACTTTAGAAGCTCATGAAATTGAAACTATTTGAACTTTAGTACCAGCCATTATCTTAATTTTAATAGCAGTCCCATCTATTCAAATTTTATATATAATAGATGAAATTGTTGAACCTAAATTAACTATTAAGGTAGTAGGTCATCAATGATATTGATCTTATCAGTACGGGGACTTTCCTAAGGTTGAATTTGATTCATATATAGTACCATCAAGAAATTTAACTTCTAATGATTATCGATTATTAGAAGTAGATAATCGTTTGGTTTTACCTATACTACAAGAAATCCGAATAATTGTAAGGGCTAGTGATGTAATTCATTCTTGAACTGTTCCTAGATTAGGAGTAAAAGTAGATGCAGTACCAGGTCGTTTAAATCAAATTCCTATCTTTATTATAAAATCAGGAGTTTATTATGGTCAATGTTCAGAAATTTGTGGAATTAATCATAGTTTTATACCAATTTGTATTGAAAGAATTAGTGTTAAAGATTTTATCAAGTGAGTTCAATCATTTATTTAA
>YNHH01
ATGTCTATATGAAGTCAAATATCAATACATGATTCTATTTCACCAAATATGACCTATATTTCTAATTTTCATGACTATATAGTATTAACTATAGTTTTAGTTTTATCAGTAATTGGATATGTATTAGTTCAATTAATATTATCTAAATTTATTGATCGTTATACTTTAGAAGCTCATGAAATTGAAACTATTTGAACTTTAGTACCAGCCATTATCTTAATTTTAATAGCAGTCCCATCTATTCAAATTTTATATATAATAGATGAAATTGTTGAACCTAAATTAACTATTAAGGTAGTAGGTCATCAATGATATTGATCTTATCAGTACGGGGACTTTCCTAAGGTTGAATTTGATTCATATATAGTACCATCAAGAAATTTAACTTCTAATGATTATCGATTATTAGAAGTAGATAATCGTTTGGTTTTACCTATACTACAAGAAATCCGAATAATTGTAAGGGCTAGTGATGTAATTCATTCTTGAACTGTTCCTAGATTAGGAGTAAAAGTAGATGCAGTACCAGGTCGTTTAAATCAAATTCCTATCTTTATTATAAAATCAGGAGTTTATTATGGTCAATGTTCAGAAATTTGTGGAATTAATCATAGTTTTATACCGATTTGTATTGAAAGAATTAGTGTTAAAGATTTTATCAAGTGAGTTCAATCATTTATTTAA
>YNHH02
ATGTCTATATGAAGTCAAATATCAATACATGATTCTATTTCACCAAATATGACCTATATTTCTAATTTTCATGACTATATAGTATTAACTATAGTTTTAGTTTTATCAGTAATTGGATATGTATTAGTTCAATTAATATTATCTAAATTTATTGATCGTTATACTTTAGAAGCTCATGAAATTGAAACTATTTGAACTTTAGTACCAGCCATTATCTTAATTTTAATAGCAGTCCCATCTATTCAAATTTTATATATAATAGATGAAATTGTTGAACCTAAATTAACTATTAAGGTAGTAGGTCATCAATGATATTGATCTTATCAGTACGGGGACTTTCCTAAGGTTGAATTTGATTCATATATAGTACCATCAAGAAATTTAACTTCTAATGATTATCGATTATTAGAAGTAGATAATCGTTTGGTTTTACCTATACTACAAGAAATCCGAATAATTGTAAGGGCTAGTGATGTAATTCATTCTTGAACTGTTCCTAGATTAGGAGTAAAAGTAGATGCAGTACCAGGTCGTTTAAATCAAATTCCTATCTTTATTATAAAATCAGGAGTTTATTATGGTCAATGTTCAGAAATTTGTGGAATTAATCATAGTTTTATACCGATTTGTATTGAAAGAATTAGTGTTAAAGATTTTATCAAGTGAGTTCAATCATTTATTTAA
>YNHH03
ATGTCTATATGAAGTCAAATATCAATACATGATTCTATTTCACCAAATATGACCTATATTTCTAATTTTCATGACTATATAGTATTAACTATAGTTTTAGTTTTATCAGTAATTGGATATGTATTAGTTCAATTAATATTATCTAAATTTATTGATCGTTATACTTTAGAAGCTCATGAAATTGAAACTATTTGAACTTTAGTACCAGCCATTATCTTAATTTTAATAGCAGTCCCATCTATTCAAATTTTATATATAATAGATGAAATTGTTGAACCTAAATTAACTATTAAGGTAGTAGGTCATCAATGATATTGATCTTATCAGTACGGGGACTTTCCTAAGGTTGAATTTGATTCATATATAGTACCATCAAGAAATTTAACTTCTAATGATTATCGATTATTAGAAGTAGATAATCGTTTGGTTTTACCTATACTACAAGAAATCCGAATAATTGTAAGGGCTAGTGATGTAATTCATTCTTGAACTGTTCCTAGATTAGGAGTAAAAGTAGATGCAGTACCAGGTCGTTTAAATCAAATTCCTATCTTTATTATAAAATCAGGAGTTTATTATGGTCAATGTTCAGAAATTTGTGGAATTAATCATAGTTTTATACCGATTTGTATTGAAAGAATTAGTGTTAAAGATTTTATCAAGTGAGTTCAATCATTTATTTAA
>YNHH04
ATGTCTATATGAAGTCAAATATCAATACATGATTCTATTTCACCAAATATGACCTATATTTCTAATTTTCATGACTATATAGTATTAACTATAGTTTTAGTTTTATCAGTAATTGGATATGTATTAGTTCAATTAATATTATCTAAATTTATTGATCGTTATACTTTAGAAGCTCATGAAATTGAAACTATTTGAACTTTAGTACCAGCCATTATCTTAATTTTAATAGCAGTCCCATCTATTCAAATTTTATATATAATAGATGAAATTGTTGAACCTAAATTAACTATTAAGGTAGTAGGTCATCAATGATATTGATCTTATCAGTACGGGGACTTTCCTAAGGTTGAATTTGATTCATATATAGTACCATCAAGAAATTTAACTTCTAATGATTATCGATTATTAGAAGTAGATAATCGTTTGGTTTTACCTATACTACAAGAAATCCGAATAATTGTAAGGGCTAGTGATGTAATTCATTCTTGAACTGTTCCTAGATTAGGAGTAAAAGTAGATGCAGTACCAGGTCGTTTAAATCAAATTCCTATCTTTATTATAAAATCAGGAGTTTATTATGGTCAATGTTCAGAAATTTGTGGAATTAATCATAGTTTTATACCGATTTGTATTGAAAGAATTAGTGTTAAAGATTTTATCAAGTGAGTTCAATCATTTATTTAA
>YNHH05
ATGTCTATATGAAGTCAAATATCAATACATGATTCTATTTCACCAAATATGACCTATATTTCTAATTTTCATGACTATATAGTATTAACTATAGTTTTAGTTTTATCAGTAATTGGATATGTATTAGTTCAATTAATATTATCTAAATTTATTGATCGTTATACTTTAGAAGCTCATGAAATTGAAACTATTTGAACTTTAGTACCAGCCATTATCTTAATTTTAATAGCAGTCCCATCTATTCAAATTTTATATATAATAGATGAAATTGTTGAACCTAAATTAACTATTAAGGTAGTAGGTCATCAATGATATTGATCTTATCAGTACGGGGACTTTCCTAAGGTTGAATTTGATTCATATATAGTACCATCAAGAAATTTAACTTCTAATGATTATCGATTATTAGAAGTAGATAATCGTTTGGTTTTACCTATACTACAAGAAATCCGAATAATTGTAAGGGCTAGTGATGTAATTCATTCTTGAACTGTTCCTAGATTAGGAGTAAAAGTAGATGCAGTACCAGGTCGTTTAAATCAAATTCCTATCTTTATTATAAAATCAGGAGTTTATTATGGTCAATGTTCAGAAATTTGTGGAATTAATCATAGTTTTATACCGATTTGTATTGAAAGAATTAGTGTTAAAGATTTTATCAAGTGAGTTCAATCATTTATTTAA
>YNHH06
ATGTCTATATGAAGTCAAATATCAATACATGATTCTATTTCACCAAATATGACCTATATTTCTAATTTTCATGACTATATAGTATTAACTATAGTTTTAGTTTTATCAGTAATTGGATATGTATTAGTTCAATTAATATTATCTAAATTTATTGATCGTTATACTTTAGAAGCTCATGAAATTGAAACTATTTGAACTTTAGTACCAGCCATTATCTTAATTTTAATAGCAGTCCCATCTATTCAAATTTTATATATAATAGATGAAATTGTTGAACCTAAATTAACTATTAAGGTAGTAGGTCATCAATGATATTGATCTTATCAGTACGGGGACTTTCCTAAGGTTGAATTTGATTCATATATAGTACCATCAAGAAATTTAACTTCTAATGATTATCGATTATTAGAAGTAGATAATCGTTTGGTTTTACCTATACTACAAGAAATCCGAATAATTGTAAGGGCTAGTGATGTAATTCATTCTTGAACTGTTCCTAGATTAGGAGTAAAAGTAGATGCAGTACCAGGTCGTTTAAATCAAATTCCTATCTTTATTATAAAATCAGGAGTTTATTATGGTCAATGTTCAGAAATTTGTGGAATTAATCATAGTTTTATACCGATTTGTATTGAAAGAATTAGTGTTAAAGATTTTATCAAGTGAGTTCAATCATTTATTTAA
>YNHH07
ATGTCTATATGAAGTCAAATATCAATACATGATTCTATTTCACCAAATATGACCTATATTTCTAATTTTCATGACTATATAGTATTAACTATAGTTTTAGTTTTATCAGTAATTGGATATGTATTAGTTCAATTAATATTATCTAAATTTATTGATCGTTATACTTTAGAAGCTCATGAAATTGAAACTATTTGAACTTTAGTACCAGCCATTATCTTAATTTTAATAGCAGTCCCATCTATTCAAATTTTATATATAATAGATGAAATTGTTGAACCTAAATTAACTATTAAGGTAGTAGGTCATCAATGATATTGATCTTATCAGTACGGGGACTTTCCTAAGGTTGAATTTGATTCATATATAGTACCATCAAGAAATTTAACTTCTAATGATTATCGATTATTAGAAGTAGATAATCGTTTGGTTTTACCTATACTACAAGAAATCCGAATAATTGTAAGGGCTAGTGATGTAATTCATTCTTGAACTGTTCCTAGATTAGGAGTAAAAGTAGATGCAGTACCAGGTCGTTTAAATCAAATTCCTATCTTTATTATAAAATCAGGAGTTTATTATGGTCAATGTTCAGAAATTTGTGGAATTAATCATAGTTTTATACCGATTTGTATTGAAAGAATTAGTGTTAAAGATTTTATCAAGTGAGTTCAATCATTTATTTAA
>YNHH08
ATGTCTATATGAAGTCAAATATCAATACATGATTCTATTTCACCAAATATGACCTATATTTCTAATTTTCATGACTATATAGTATTAACTATAGTTTTAGTTTTATCAGTAATTGGATATGTATTAGTTCAATTAATATTATCTAAATTTATTGATCGTTATACTTTAGAAGCTCATGAAATTGAAACTATTTGAACTTTAGTACCAGCCATTATCTTAATTTTAATAGCAGTCCCATCTATTCAAATTTTATATATAATAGATGAAATTGTTGAACCTAAATTAACTATTAAGGTAGTAGGTCATCAATGATATTGATCTTATCAGTACGGGGACTTTCCTAAGGTTGAATTTGATTCATATATAGTACCATCAAGAAATTTAACTTCTAATGATTATCGATTATTAGAAGTAGATAATCGTTTGGTTTTACCTATACTACAAGAAATCCGAATAATTGTAAGGGCTAGTGATGTAATTCATTCTTGAACTGTTCCTAGATTAGGAGTAAAAGTAGATGCAGTACCAGGTCGTTTAAATCAAATTCCTATCTTTATTATAAAATCAGGAGTTTATTATGGTCAATGTTCAGAAATTTGTGGAATTAATCATAGTTTTATACCGATTTGTATTGAAAGAATTAGTGTTAAAGATTTTATCAAGTGAGTTCAATCATTTATTTAA
>YNHH09
ATGTCTATATGAAGTCAAATATCAATACATGATTCTATTTCACCAAATATGACCTATATTTCTAATTTTCATGACTATATAGTATTAACTATAGTTTTAGTTTTATCAGTAATTGGATATGTATTAGTTCAATTAATATTATCTAAATTTATTGATCGTTATACTTTAGAAGCTCATGAAATTGAAACTATTTGAACTTTAGTACCAGCCATTATCTTAATTTTAATAGCAGTCCCATCTATTCAAATTTTATATATAATAGATGAAATTGTTGAACCTAAATTAACTATTAAGGTAGTAGGTCATCAATGATATTGATCTTATCAGTACGGGGACTTTCCTAAGGTTGAATTTGATTCATATATAGTACCATCAAGAAATTTAACTTCTAATGATTATCGATTATTAGAAGTAGATAATCGTTTGGTTTTACCTATACTACAAGAAATCCGAATAATTGTAAGGGCTAGTGATGTAATTCATTCTTGAACTGTTCCTAGATTAGGAGTAAAAGTAGATGCAGTACCAGGTCGTTTAAATCAAATTCCTATCTTTATTATAAAATCAGGAGTTTATTATGGTCAATGTTCAGAAATTTGTGGAATTAATCATAGTTTTATACCGATTTGTATTGAAAGAATTAGTGTTAAAGATTTTATCAAGTGAGTTCAATCATTTATTTAA
>YNHH10
ATGTCTATATGAAGTCAAATATCAATACATGATTCTATTTCACCAAATATGACCTATATTTCTAATTTTCATGACTATATAGTATTAACTATAGTTTTAGTTTTATCAGTAATTGGATATGTATTAGTTCAATTAATATTATCTAAATTTATTGATCGTTATACTTTAGAAGCTCATGAAATTGAAACTATTTGAACTTTAGTACCAGCCATTATCTTAATTTTAATAGCAGTCCCATCTATTCAAATTTTATATATAATAGATGAAATTGTTGAACCTAAATTAACTATTAAGGTAGTAGGTCATCAATGATATTGATCTTATCAGTACGGGGACTTTCCTAAGGTTGAATTTGATTCATATATAGTACCATCAAGAAATTTAACTTCTAATGATTATCGATTATTAGAAGTAGATAATCGTTTGGTTTTACCTATACTACAAGAAATCCGAATAATTGTAAGGGCTAGTGATGTAATTCATTCTTGAACTGTTCCTAGATTAGGAGTAAAAGTAGATGCAGTACCAGGTCGTTTAAATCAAATTCCTATCTTTATTATAAAATCAGGAGTTTATTATGGTCAATGTTCAGAAATTTGTGGAATTAATCATAGTTTTATACCGATTTGTATTGAAAGAATTAGTGTTAAAGATTTTATCAAGTGAGTTCAATCATTTATTTAA
>YNHH11
ATGTCTATATGAAGTCAAATATCAATACATGATTCTATTTCACCAAATATGACCTATATTTCTAATTTTCATGACTATATAGTATTAACTATAGTTTTAGTTTTATCAGTAATTGGATATGTATTAGTTCAATTAATATTATCTAAATTTATTGATCGTTATACTTTAGAAGCTCATGAAATTGAAACTATTTGAACTTTAGTACCAGCCATTATCTTAATTTTAATAGCAGTCCCATCTATTCAAATTTTATATATAATAGATGAAATTGTTGAACCTAAATTAACTATTAAGGTAGTAGGTCATCAATGATATTGATCTTATCAGTACGGGGACTTTCCTAAGGTTGAATTTGATTCATATATAGTACCATCAAGAAATTTAACTTCTAATGATTATCGATTATTAGAAGTAGATAATCGTTTGGTTTTACCTATACTACAAGAAATCCGAATAATTGTAAGGGCTAGTGATGTAATTCATTCTTGAACTGTTCCTAGATTAGGAGTAAAAGTAGATGCAGTACCAGGTCGTTTAAATCAAATTCCTATCTTTATTATAAAATCAGGAGTTTATTATGGTCAATGTTCAGAAATTTGTGGAATTAATCATAGTTTTATACCGATTTGTATTGAAAGAATTAGTGTTAAAGATTTTATCAAGTGAGTTCAATCATTTATTTAA
>YNHH12
ATGTCTATATGAAGTCAAATATCAATACATGATTCTATTTCACCAAATATGACCTATATTTCTAATTTTCATGACTATATAGTATTAACTATAGTTTTAGTTTTATCAGTAATTGGATATGTATTAGTTCAATTAATATTATCTAAATTTATTGATCGTTATACTTTAGAAGCTCATGAAATTGAAACTATTTGAACTTTAGTACCAGCCATTATCTTAATTTTAATAGCAGTCCCATCTATTCAAATTTTATATATAATAGATGAAATTGTTGAACCTAAATTAACTATTAAGGTAGTAGGTCATCAATGATATTGATCTTATCAGTACGGGGACTTTCCTAAGGTTGAATTTGATTCATATATAGTACCATCAAGAAATTTAACTTCTAATGATTATCGATTATTAGAAGTAGATAATCGTTTGGTTTTACCTATACTACAAGAAATCCGAATAATTGTAAGGGCTAGTGATGTAATTCATTCTTGAACTGTTCCTAGATTAGGAGTAAAAGTAGATGCAGTACCAGGTCGTTTAAATCAAATTCCTATCTTTATTATAAAATCAGGAGTTTATTATGGTCAATGTTCAGAAATTTGTGGAATTAATCATAGTTTTATACCGATTTGTATTGAAAGAATTAGTGTTAAAGATTTTATCAAGTGAGTTCAATCATTTATTTAA
