# Supplementary material for: Population Genetics of the Asian Buffalo Leech (Hirudinaria manillensis) in Southern China Based on Mitochondrial Protein-Coding Genes
Source: Biology (Basel). 2025 Jul 23;14(8):926. doi: 10.3390/biology14080926 (PMC12383380; doi:10.3390/biology14080926)
Supplement: Supplementary file 1 [file biology-14-00926-s001.zip › 03ATP8.txt]

>GDMM01
ATGCCTCAAATTTCTCCTTTACCATGATTACTAAGACTATTATTAATTTGAATGTTAATTATAATTTTTATCTCTACCATGTGATGAAATGGTTATAATAAATATTTAAATTTGAAATTTATTTGACTCAAAAAGAAAATATTTAAATGATAA
>GDMM02
ATGCCTCAAATTTCTCCTTTACCATGATTACTAAGACTATTATTAATTTGAATGTTAATTATAATTTTTATCTCTACCATGTGATGAAATGGTTATAATAAATATTTAAATTTGAAATTTATTTGACTCAAAAAGAAAATATTTAAATGATAA
>GDMM03
ATGCCTCAAATTTCTCCTTTACCATGATTACTAAGACTATTATTAATTTGAATGTTAATTATAATTTTTATCTCTACCATGTGATGAAATGGTTATAATAAATATTTAAATTTGAAATTTATTTGACTCAAAAAGAAAATATTTAAATGATAA
>GDMM04
ATGCCTCAAATTTCTCCTTTACCATGATTACTAAGACTATTATTAATTTGAATGTTAATTATAATTTTTATCTCTACCATGTGATGAAATGGTTATAATAAATATTTAAATTTGAAATTTATTTGACTCAAAAAGAAAATATTTAAATGATAA
>GDMM05
ATGCCTCAAATTTCTCCTTTACCATGATTACTAAGACTATTATTAATTTGAATGTTAATTATAATTTTTATCTCTACCATGTGATGAAATGGTTATAATAAATATTTAAATTTGAAATTTATTTGACTCAAAAAGAAAATATTTAAATGATAA
>GDMM06
ATGCCTCAAATTTCTCCTTTACCATGATTACTAAGACTATTATTAATTTGAATGTTAATTATAATTTTTATCTCTACCATGTGATGAAATGGTTATAATAAATATTTAAATTTGAAATTTATTTGACTCAAAAAGAAAATATTTAAATGATAA
>GDMM07
ATGCCTCAAATTTCTCCTTTACCATGATTACTAAGACTATTATTAATTTGAATGTTAATTATAATTTTTATCTCTACCATGTGATGAAATGGTTATAATAAATATTTAAATTTGAAATTTATTTGACTCAAAAAGAAAATATTTAAATGATAA
>GDMM08
ATGCCTCAAATTTCTCCTTTACCATGATTACTAAGACTATTATTAATTTGAATGTTAATTATAATTTTTATCTCTACCATGTGATGAAATGGTTATAATAAATATTTAAATTTGAAATTTATTTGACTCAAAAAGAAAATATTTAAATGATAA
>GDMM09
ATGCCTCAAATTTCTCCTTTACCATGATTACTAAGACTATTATTAATTTGAATGTTAATTATAATTTTTATCTCTACCATGTGATGAAATGGTTATAATAAATATTTAAATTTGAAATTTATTTGACTCAAAAAGAAAATATTTAAATGATAA
>GDMM10
ATGCCTCAAATTTCTCCTTTACCATGATTACTAAGACTATTATTAATTTGAATGTTAATTATAATTTTTATCTCTACCATGTGATGAAATGGTTATAATAAATATTTAAATTTGAAATTTATTTGACTCAAAAAGAAAATATTTAAATGATAA
>GDZJ01
ATGCCTCAAATTTCTCCTTTACCATGATTACTAAGACTATTATTAATTTGAATGTTAATTATAATTTTTATCTCTACCATGTGATGAAATGGTTATAATAAATATTTAAATTTGAAATTTATTTGACTCAAAAAGAAAATATTTAAATGATAA
>GDZJ02
ATGCCTCAAATTTCTCCTTTACCATGATTACTAAGACTATTATTAATTTGAATGTTAATTATAATTTTTATCTCTACCATGTGATGAAATGGTTATAATAAATATTTAAATTTGAAATTTATTTGACTCAAAAAGAAAATATTTAAATGATAA
>GDZJ03
ATGCCTCAAATTTCTCCTTTACCATGATTACTAAGACTATTATTAATTTGAATGTTAATTATAATTTTTATCTCTACCATGTGATGAAATGGTTATAATAAATATTTAAATTTGAAATTTATTTGACTCAAAAAGAAAATATTTAAATGATAA
>GDZJ04
ATGCCTCAAATTTCTCCTTTACCATGATTACTAAGACTATTATTAATTTGAATGTTAATTATAATTTTTATCTCTACCATGTGATGAAATGATTATAATAAATATTTAAATTTGAAATTTATTTGACTCAAAAAGAAAATATTTAAATGATAA
>GDZJ05
ATGCCTCAAATTTCTCCTTTACCATGATTACTAAGACTATTATTAATTTGAATGTTAATTATAATTTTTATCTCTACCATGTGATGAAATGATTATAATAAATATTTAAATTTGAAATTTATTTGACTCAAAAAGAAAATATTTAAATGATAA
>GDZJ06
ATGCCTCAAATTTCTCCTTTACCATGATTACTAAGACTATTATTAATTTGAATGTTAATTATAATTTTTATCTCTACCATGTGATGAAATGGTTATAATAAATATTTAAATTTGAAATTTATTTGACTCAAAAAGAAAATATTTAAATGATAA
>GDZJ07
ATGCCTCAAATTTCTCCTTTACCATGATTACTAAGACTATTATTAATTTGAATGTTAATTATAATTTTTATCTCTACCATGTGATGAAATGATTATAATAAATATTTAAATTTGAAATTTATTTGACTCAAAAAGAAAATATTTAAATGATAA
>GDZJ08
ATGCCTCAAATTTCTCCTTTACCATGATTACTAAGACTATTATTAATTTGAATGTTAATTATAATTTTTATCTCTACCATGTGATGAAATGGTTATAATAAATATTTAAATTTGAAATTTATTTGACTCAAAAAGAAAATATTTAAATGATAA
>GDZJ09
ATGCCTCAAATTTCTCCTTTACCATGATTACTAAGACTATTATTAATTTGAATGTTAATTATAATTTTTATCTCTACCATGTGATGAAATGGTTATAATAAATATTTAAATTTGAAATTTATTTGACTCAAAAAGAAAATATTTAAATGATAA
>GDZJ10
ATGCCTCAAATTTCTCCTTTACCATGATTACTAAGACTATTATTAATTTGAATGTTAATTATAATTTTTATCTCTACCATGTGATGAAATGGTTATAATAAATATTTAAATTTGAAATTTATTTGACTCAAAAAGAAAATATTTAAATGATAA
>GXGG01
ATGCCTCAAATTTCTCCTTTACCATGATTACTAAGACTATTATTAATTTGAATGTTAATTATAATTTTTATCTCTACCATGTGATGAAATGGTTATAATAAATATTTAAATTTGAAATTTATTTGACTCAAAAAGAAAATATTTAAATGATAA
>GXGG02
ATGCCTCAAATTTCTCCTTTACCATGATTACTAAGACTATTATTAATTTGAATGTTAATTATAATTTTTATCTCTACCATGTGATGAAATGGTTATAATAAATATTTAAATTTGAAATTTATTTGACTCAAAAAGAAAATATTTAAATGATAA
>GXGG03
ATGCCTCAAATTTCTCCTTTACCATGATTACTAAGACTATTATTAATTTGAATGTTAATTATAATTTTTATCTCTACCATGTGATGAAATGGTTATAATAAATATTTAAATTTGAAATTTATTTGACTCAAAAAGAAAATATTTAAATGATAA
>GXGG04
ATGCCTCAAATTTCTCCTTTACCATGATTACTAAGACTATTATTAATTTGAATGTTAATTATAATTTTTATCTCTACCATGTGATGAAATGGTTATAATAAATATTTAAATTTGAAATTTATTTGACTCAAAAAGAAAATATTTAAATGATAA
>GXGG05
ATGCCTCAAATTTCTCCTTTACCATGATTACTAAGACTATTATTAATTTGAATGTTAATTATAATTTTCATCTCTACCATGTGATGAAATGGTTATAATAAATATTTAAATTTGAAATTTATTTGACTCAAAAAGAAAATATTTAAATGATAA
>GXGG06
ATGCCTCAAATTTCTCCTTTACCATGATTACTAAGACTATTATTAATTTGAATGTTAATTATAATTTTTATCTCTACCATGTGATGAAATGGTTATAATAAATATTTAAATTTGAAATTTATTTGACTCAAAAAGAAAATATTTAAATGATAA
>GXGG07
ATGCCTCAAATTTCTCCTTTACCATGATTACTAAGACTATTATTAATTTGAATGTTAATTATAATTTTTATCTCTACCATGTGATGAAATGGTTATAATAAATATTTAAATTTGAAATTTATTTGACTCAAAAAGAAAATATTTAAATGATAA
>GXGG08
ATGCCTCAAATTTCTCCTTTACCATGATTACTAAGACTATTATTAATTTGAATGTTAATTATAATTTTTATCTCTACCATGTGATGAAATGGTTATAATAAATATTTAAATTTGAAATTTATTTGACTCAAAAAGAAAATATTTAAATGATAA
>GXGG09
ATGCCTCAAATTTCTCCTTTACCATGATTACTAAGACTATTATTAATTTGAATGTTAATTATAATTTTTATCTCTACCATGTGATGAAATGGTTATAATAAATATTTAAATTTGAAATTTATTTGACTCAAAAAGAAAATATTTAAATGATAA
>GXGG10
ATGCCTCAAATTTCTCCTTTACCATGATTACTAAGACTATTATTAATTTGAATGTTAATTATAATTTTTATCTCTACCATGTGATGAAATGGTTATAATAAATATTTAAATTTGAAATTTATTTGACTCAAAAAGAAAATATTTAAATGATAA
>GXLZ01
ATGCCTCAAATTTCTCCTTTACCATGATTACTAAGACTATTATTAATTTGAATGTTAATTATAATTTTTATCTCTACCATGTGATGAAATGGTTATAATAAATATTTAAATTTGAAATTTATTTGACTCAAAAAGAAAATATTTAAATGATAA
>GXLZ02
ATGCCTCAAATTTCTCCTTTACCATGATTACTAAGACTATTATTAATTTGAATGTTAATTATAATTTTTATCTCTACCATGTGATGAAATGGTTATAATAAATATTTAAATTTGAAATTTATTTGACTCAAAAAGAAAATATTTAAATGATAA
>GXLZ03
ATGCCTCAAATTTCTCCTTTACCATGATTACTAAGACTATTATTAATTTGAATGTTAATTATAATTTTTATCTCTACCATGTGATGAAATGGTTATAATAAATATTTAAATTTGAAATTTATTTGACTCAAAAAGAAAATATTTAAATGATAA
>GXLZ04
ATGCCTCAAATTTCTCCTTTACCATGATTACTAAGACTATTATTAATTTGAATGTTAATTATAATTTTTATCTCTACCATGTGATGAAATGGTTATAATAAATATTTAAATTTGAAATTTATTTGACTCAAAAAGAAAATATTTAAATGATAA
>GXLZ05
ATGCCTCAAATTTCTCCTTTACCATGATTACTAAGACTATTATTAATTTGAATGTTAATTATAATTTTTATCTCTACCATGTGATGAAATGGTTATAATAAATATTTAAATTTGAAATTTATTTGACTCAAAAAGAAAATATTTAAATGATAA
>GXLZ06
ATGCCTCAAATTTCTCCTTTACCATGATTACTAAGACTATTATTAATTTGAATGTTAATTATAATTTTTATCTCTACCATGTGATGAAATGGTTATAATAAATATTTAAATTTGAAATTTATTTGACTCAAAAAGAAAATATTTAAATGATAA
>GXLZ07
ATGCCTCAAATTTCTCCTTTACCATGATTACTAAGACTATTATTAATTTGAATGTTAATTATAATTTTCATCTCTACCATGTGATGAAATGGTTATAATAAATATTTAAATTTGAAATTTATTTGACTCAAAAAGAAAATATTTAAATGATAA
>GXLZ08
ATGCCTCAAATTTCTCCTTTACCATGATTACTAAGACTATTATTAATTTGAATGTTAATTATAATTTTTATCTCTACCATGTGATGAAATGGTTATAATAAATATTTAAATTTGAAATTTATTTGACTCAAAAAGAAAATATTTAAATGATAA
>GXLZ09
ATGCCTCAAATTTCTCCTTTACCATGATTACTAAGACTATTATTAATTTGAATGTTAATTATAATTTTTATCTCTACCATGTGATGAAATGGTTATAATAAATATTTAAATTTGAAATTTATTTGACTCAAAAAGAAAATATTTAAATGATAA
>GXLZ10
ATGCCTCAAATTTCTCCTTTACCATGATTACTAAGACTATTATTAATTTGAATGTTAATTATAATTTTTATCTCTACCATGTGATGAAATGGTTATAATAAATATTTAAATTTGAAATTTATTTGACTCAAAAAGAAAATATTTAAATGATAA
>GXYL01
ATGCCTCAAATTTCTCCTTTACCATGATTACTAAGACTATTATTAATTTGAATGTTAATTATAATTTTTATCTCTACCATGTGATGAAATGGTTATAATAAATATTTAAATTTGAAATTTATTTGACTCAAAAAGAAAATATTTAAATGATAA
>GXYL02
ATGCCTCAAATTTCTCCTTTACCATGATTACTAAGACTATTATTAATTTGAATGTTAATTATAATTTTTATCTCTACCATGTGATGAAATGGTTATAATAAATATTTAAATTTGAAATTTATTTGACTCAAAAAGAAAATATTTAAATGATAA
>GXYL03
ATGCCTCAAATTTCTCCTTTACCATGATTACTAAGACTATTATTAATTTGAATGTTAATTATAATTTTTATCTCTACCATGTGATGAAATGGTTATAATAAATATTTAAATTTGAAATTTATTTGACTCAAAAAGAAAATATTTAAATGATAA
>GXYL04
ATGCCTCAAATTTCTCCTTTACCATGATTACTAAGACTATTATTAATTTGAATGTTAATTATAATTTTTATCTCTACCATGTGATGAAATGGTTATAATAAATATTTAAATTTGAAATTTATTTGACTCAAAAAGAAAATATTTAAATGATAA
>GXYL05
ATGCCTCAAATTTCTCCTTTACCATGATTACTAAGACTATTATTAATTTGAATGTTAATTATAATTTTTATCTCTACCATGTGATGAAATGGTTATAATAAATATTTAAATTTGAAATTTATTTGACTCAAAAAGAAAATATTTAAATGATAA
>GXYL06
ATGCCTCAAATTTCTCCTTTACCATGATTACTAAGACTATTATTAATTTGAATGTTAATTATAATTTTTATCTCTACCATGTGATGAAATGGTTATAATAAATATTTAAATTTGAAATTTATTTGACTCAAAAAGAAAATATTTAAATGATAA
>GXYL07
ATGCCTCAAATTTCTCCTTTACCATGATTACTAAGACTATTATTAATTTGAATGTTAATTATAATTTTTATCTCTACCATGTGATGAAATGGTTATAATAAATATTTAAATTTGAAATTTATTTGACTCAAAAAGAAAATATTTAAATGATAA
>GXYL08
ATGCCTCAAATTTCTCCTTTACCATGATTACTAAGACTATTATTAATTTGAATGTTAATTATAATTTTTATCTCTACCATGTGATGAAATGGTTATAATAAATATTTAAATTTGAAATTTATTTGACTCAAAAAGAAAATATTTAAATGATAA
>GXYL09
ATGCCTCAAATTTCTCCTTTACCATGATTACTAAGACTATTATTAATTTGAATGTTAATTATAATTTTTATCTCTACCATGTGATGAAATGGTTATAATAAATATTTAAATTTGAAATTTATTTGACTCAAAAAGAAAATATTTAAATGATAA
>GXYL10
ATGCCTCAAATTTCTCCTTTACCATGATTACTAAGACTATTATTAATTTGAATGTTAATTATAATTTTTATCTCTACCATGTGATGAAATGGTTATAATAAATATTTAAATTTGAAATTTATTTGACTCAAAAAGAAAATATTTAAATGATAA
>HNDA01
ATGCCTCAAATTTCTCCTTTACCATGATTACTAAGACTATTATTAATTTGAATGTTAATTATAATTTTTATCTCTACCATGTGATGAAATGGTTATAATAAATATTTAAATTTGAAATTTATTTGACTCAAAAAGAAGATATTTAAATGATAA
>HNDA02
ATGCCTCAAATTTCTCCTTTACCATGATTACTAAGACTATTATTAATTTGAATGTTAATTATAATTTTTATCTCTACCATGTGATGAAATGGTTATAATAAATATTTAAATTTGAAATTTATTTGACTCAAAAAGAAAATATTTAAATGATAA
>HNDA03
ATGCCTCAAATTTCTCCTTTACCATGATTACTAAGACTATTATTAATTTGAATGTTAATTATAATTTTTATCTCTACCATGTGATGAAATGGTTATAATAAATATTTAAATTTGAAATTTATTTGACTCAAAAAGAAAATATTTAAATGATAA
>HNDA04
ATGCCTCAAATTTCTCCTTTACCATGATTACTAAGACTATTATTAATTTGAATGTTAATTATAATTTTTATCTCTACCATGTGATGAAATGGTTATAATAAATATTTAAATTTGAAATTTATTTGACTCAAAAAGAAAATATTTAAATGATAA
>HNDA05
ATGCCTCAAATTTCTCCTTTACCATGATTACTAAGACTATTATTAATTTGAATGTTAATTATAATTTTTATCTCTACCATGTGATGAAATGGTTATAATAAATATTTAAATTTGAAATTTATTTGACTCAAAAAGAAAATATTTAAATGATAA
>HNDA06
ATGCCTCAAATTTCTCCTTTACCATGATTACTAAGACTATTATTAATTTGAATGTTAATTATAATTTTTATCTCTACCATGTGATGAAATGGTTATAATAAATATTTAAATTTGAAATTTATTTGACTCAAAAAGAAAATATTTAAATGATAA
>HNDA07
ATGCCTCAAATTTCTCCTTTACCATGATTACTAAGACTATTATTAATTTGAATGTTAATTATAATTTTTATCTCTACCATGTGATGAAATGGTTATAATAAATATTTAAATTTGAAATTTATTTGACTCAAAAAGAAAATATTTAAATGATAA
>HNDA08
ATGCCTCAAATTTCTCCTTTACCATGATTACTAAGACTATTATTAATTTGAATGTTAATTATAATTTTTATCTCTACCATGTGATGAAATGGTTATAATAAATATTTAAATTTGAAATTTATTTGACTCAAAAAGAAAATATTTAAATGATAA
>HNDA09
ATGCCTCAAATTTCTCCTTTACCATGATTACTAAGACTATTATTAATTTGAATGTTAATTATAATTTTTATCTCTACCATGTGATGAAATGGTTATAATAAATATTTAAATTTGAAATTTATTTGACTCAAAAAGAAAATATTTAAATGATAA
>HNDA10
ATGCCTCAAATTTCTCCTTTACCATGATTACTAAGACTATTATTAATTTGAATGTTAATTATAATTTTTATCTCTACCATGTGATGAAATGGTTATAATAAATATTTAAATTTGAAATTTATTTGACTCAAAAAGAAAATATTTAAATGATAA
>HNDA11
ATGCCTCAAATTTCTCCTTTACCATGATTACTAAGACTATTATTAATTTGAATGTTAATTATAATTTTTATCTCTACCATGTGATGAAATGGTTATAATAAATATTTAAATTTGAAATTTATTTGACTCAAAAAGAAAATATTTAAATGATAA
>HNDA12
ATGCCTCAAATTTCTCCTTTACCATGATTACTAAGACTATTATTAATTTGAATGTTAATTATAATTTTTATCTCTACCATGTGATGAAATGGTTATAATAAATATTTAAATTTGAAATTTATTTGACTCAAAAAGAAAATATTTAAATGATAA
>YNHH01
ATGCCTCAAATTTCTCCTTTACCATGATTACTAAGACTATTATTAATTTGAATGTTAATTATAATTTTTATCTCTACCATGTGATGAAATGGTTATAATAAATATTTAAATTTGAAATTTATTTGACTCAAAAAGAAAATATTTAAATGATAA
>YNHH02
ATGCCTCAAATTTCTCCTTTACCATGATTACTAAGACTATTATTAATTTGAATGTTAATTATAATTTTTATCTCTACCATGTGATGAAATGGTTATAATAAATATTTAAATTTGAAATTTATTTGACTCAAAAAGAAAATATTTAAATGATAA
>YNHH03
ATGCCTCAAATTTCTCCTTTACCATGATTACTAAGACTATTATTAATTTGAATGTTAATTATAATTTTTATCTCTACCATGTGATGAAATGGTTATAATAAATATTTAAATTTGAAATTTATTTGACTCAAAAAGAAAATATTTAAATGATAA
>YNHH04
ATGCCTCAAATTTCTCCTTTACCATGATTACTAAGACTATTATTAATTTGAATGTTAATTATAATTTTTATCTCTACCATGTGATGAAATGGTTATAATAAATATTTAAATTTGAAATTTATTTGACTCAAAAAGAAAATATTTAAATGATAA
>YNHH05
ATGCCTCAAATTTCTCCTTTACCATGATTACTAAGACTATTATTAATTTGAATGTTAATTATAATTTTTATCTCTACCATGTGATGAAATGGTTATAATAAATATTTAAATTTGAAATTTATTTGACTCAAAAAGAAAATATTTAAATGATAA
>YNHH06
ATGCCTCAAATTTCTCCTTTACCATGATTACTAAGACTATTATTAATTTGAATGTTAATTATAATTTTTATCTCTACCATGTGATGAAATGGTTATAATAAATATTTAAATTTGAAATTTATTTGACTCAAAAAGAAAATATTTAAATGATAA
>YNHH07
ATGCCTCAAATTTCTCCTTTACCATGATTACTAAGACTATTATTAATTTGAATGTTAATTATAATTTTTATCTCTACCATGTGATGAAATGGTTATAATAAATATTTAAATTTGAAATTTATTTGACTCAAAAAGAAAATATTTAAATGATAA
>YNHH08
ATGCCTCAAATTTCTCCTTTACCATGATTACTAAGACTATTATTAATTTGAATGTTAATTATAATTTTTATCTCTACCATGTGATGAAATGGTTATAATAAATATTTAAATTTGAAATTTATTTGACTCAAAAAGAAAATATTTAAATGATAA
>YNHH09
ATGCCTCAAATTTCTCCTTTACCATGATTACTAAGACTATTATTAATTTGAATGTTAATTATAATTTTTATCTCTACCATGTGATGAAATGGTTATAATAAATATTTAAATTTGAAATTTATTTGACTCAAAAAGAAAATATTTAAATGATAA
>YNHH10
ATGCCTCAAATTTCTCCTTTACCATGATTACTAAGACTATTATTAATTTGAATGTTAATTATAATTTTTATCTCTACCATGTGATGAAATGGTTATAATAAATATTTAAATTTGAAATTTATTTGACTCAAAAAGAAAATATTTAAATGATAA
>YNHH11
ATGCCTCAAATTTCTCCTTTACCATGATTACTAAGACTATTATTAATTTGAATGTTAATTATAATTTTTATCTCTACCATGTGATGAAATGGTTATAATAAATATTTAAATTTGAAATTTATTTGACTCAAAAAGAAAATATTTAAATGATAA
>YNHH12
ATGCCTCAAATTTCTCCTTTACCATGATTACTAAGACTATTATTAATTTGAATGTTAATTATAATTTTTATCTCTACCATGTGATGAAATGGTTATAATAAATATTTAAATTTGAAATTTATTTGACTCAAAAAGAAAATATTTAAATGATAA
