# Supplementary material for: Population Genetics of the Asian Buffalo Leech (Hirudinaria manillensis) in Southern China Based on Mitochondrial Protein-Coding Genes
Source: Biology (Basel). 2025 Jul 23;14(8):926. doi: 10.3390/biology14080926 (PMC12383380; doi:10.3390/biology14080926)
Supplement: Supplementary file 1 [file biology-14-00926-s001.zip › 04COIII.txt]

>GDMM01
GTGATTCGAATGCCATTTCATTTAGTTGAACCTAGACCATGACCATTATTTACATCTATCAGAGCGTTAATATTTACAATAGGACTTACAAAGTGATTTCACTATTCATCAGATAATCTATGTATTATATTAGGGATAATAATAATAGTATTATCTATATTTGTGTGATGACGAGATGTAATTCGTGAATCAACATTTTCAGGTATGCATACTAAAATAGTAATAAAAGGTTTAAAATTTGGGATAATTTTATTTATTACTTCTGAGGTTTGTTTTTTTTTTGGTTTTTTTTGGTCATTCTTTCATAGTAGATTGAGACCTACACCAGATATCGGATGTATTTGACCACCGGTAGGTGTAATAACACTTAATACTTTTGGTGTTCCTTTATTAAATACTATTGTGTTATTATCTTCTGGAGTTACCGTAACATGAGCTCATCATAGATTAAAACGTGGATTGAAATTAGAACTAAAACAGGCTTTAATTTTTACTATTATTTTAGGTCTTTATTTTACAATTTTACAATTAGGTGAATATTATCATTCACCATTTTCTATTGCAGATAGAGTATATGGGTCAGTATTTTTTGTTGCTACTGGTTTTCATGGTGTTCATGTAATTATTGGTACTTTATTTTTATCTATTTCCTTGTTTCGATCTAGTTTATTTCATTATTGTAAAGATCATCATTTTGGGTTTGAAGCAGCAGCTTGGTATTGACATTTTGTAGATGTTGTATGAATTTGTTTATATTTATGTATTTATTGATGAGGGTCATAA
>GDMM02
GTGATTCGAATGCCATTTCATTTAGTTGAACCTAGACCATGACCATTATTTACATCTATCAGAGCGTTAATATTTACAATAGGACTCACAAAGTGATTTCACTATTCATCAGATAATCTATGTATTATATTAGGGATAATAATAATAGTATTATCTATATTTGTGTGATGACGAGATGTAATTCGTGAATCAACATTTTCAGGTATGCATACTAAAATAGTAATAAAAGGTTTAAAATTTGGGATAATTTTATTTATTACTTCTGAGGTTTGTTTTTTTTTTGGTTTTTTTTGGTCATTCTTTCATAGTAGATTGAGACCTACACCAGATATCGGATGTATTTGACCACCGGTAGGTGTAATAACACTTAATACTTTTGGTGTTCCTTTATTAAATACTATTGTGTTATTATCTTCTGGAGTTACCGTAACATGAGCTCATCATAGATTAAAACGTGGATTGAAATTAGAACTAAAACAGGCTTTAATTTTTACTATTATTTTAGGTCTTTATTTTACAATTTTACAATTAGGTGAATATTATCATTCACCATTTTCTATTGCAGATAGAGTATATGGGTCAGTATTTTTTGTTGCTACTGGTTTTCATGGTGTTCATGTAATTATTGGTACTTTATTTTTATCTATTTCCTTGTTTCGATCTAGTTTATTTCATTATTGTAAAGATCATCATTTTGGGTTTGAAGCAGCAGCTTGGTATTGACATTTTGTAGATGTTGTATGAATTTGTTTATATTTATGTATTTATTGATGAGGATCATAA
>GDMM03
GTGATTCGAATGCCATTTCATTTAGTTGAACCTAGACCATGACCATTATTTACATCTATCAGAGCGTTAATATTTACAATAGGACTCACAAAGTGATTTCACTATTCATCAGATAATCTATGTATTATATTAGGGATAATAATAATAGTATTATCTATATTTGTGTGATGACGAGATGTAATTCGTGAATCAACATTTTCAGGTATGCATACTAAAATAGTAATAAAAGGTTTAAAATTTGGGATAATTTTATTTATTACTTCTGAGGTTTGTTTTTTTTTTGGTTTTTTTTGGTCATTCTTTCATAGTAGATTGAGACCTACACCAGATATCGGATGTATTTGACCACCGGTAGGTGTAATAACACTTAATACTTTTGGTGTTCCTTTATTAAATACTATTGTGTTATTATCTTCTGGAGTTACCGTAACATGAGCTCATCATAGATTAAAACGTGGATTGAAATTAGAACTAAAACAGGCTTTAATTTTTACTATTATTTTAGGTCTTTATTTTACAATTTTACAATTAGGTGAATATTATCATTCACCATTTTCTATTGCAGATAGAGTATATGGGTCAGTATTTTTTGTTGCTACTGGTTTTCATGGTGTTCATGTAATTATTGGTACTTTATTTTTATCTATTTCCTTGTTTCGATCTAGTTTATTTCATTATTGTAAAGATCATCATTTTGGGTTTGAAGCAGCAGCTTGGTATTGACATTTTGTAGATGTTGTATGAATTTGTTTATATTTATGTATTTATTGATGAGGATCATAA
>GDMM04
GTGATTCGAATGCCATTTCATTTAGTTGAACCTAGACCATGACCATTATTTACATCTATCAGAGCGTTAATACTTACAATAGGACTCACAAAGTGATTTCACTATTCATCAGATAATCTATGTATTATATTAGGGATAATAATAATAGTATTATCTATATTTGTGTGATGACGAGATGTAATTCGTGAATCAACATTTTCAGGTATGCATACTAAAATAGTAATAAAAGGTTTAAAATTTGGGATAATTTTATTTATTACTTCTGAGGTTTGTTTTTTTTTTGGTTTTTTTTGGTCATTCTTTCATAGTAGATTGAGACCTACACCAGATATCGGATGTATTTGACCACCGATAGGTGTAATAACACTTAATACTTTTGGTGTTCCTTTATTAAATACTATTGTGTTATTATCTTCTGGAGTTACCGTAACATGAGCTCATCATAGATTAAAACGTGGATTGAAATTAGAACTAAAACAGGCTTTAATTTTTACTATTATTTTAGGTCTTTATTTTACAATTTTACAATTAGGTGAATATTATCATTCACCATTTTCTATTGCAGATAGAGTATATGGGTCAGTATTTTTTGTTGCTACTGGTTTTCATGGTGTTCATGTAATTATTGGTACTTTATTTTTATCTATTTCCTTGTTTCGATCTAGTTTATTTCATTATTGTAAAGATCATCATTTTGGGTTTGAAGCAGCAGCTTGGTATTGACATTTTGTAGATGTTGTATGAATTTGTTTATATTTATGTATTTATTGATGAGGGTCATAA
>GDMM05
GTGATTCGAATGCCATTTCATTTAGTTGAACCTAGACCATGACCATTATTTACATCTATCAGAGCGTTAATACTTACAATAGGACTCACAAAGTGATTTCACTATTCATCAGATAATCTATGTATTATATTAGGGATAATAATAATAGTATTATCTATATTTGTGTGATGACGAGATGTAATTCGTGAATCAACATTTTCAGGTATGCATACTAAAATAGTAATAAAAGGTTTAAAATTTGGGATAATTTTATTTATTACTTCTGAGGTTTGTTTTTTTTTTGGTTTTTTTTGGTCATTCTTTCATAGTAGATTGAGACCTACACCAGATATCGGATGTATTTGACCACCGATAGGTGTAATAACACTTAATACTTTTGGTGTTCCTTTATTAAATACTATTGTGTTATTATCTTCTGGAGTTACCGTAACATGAGCTCATCATAGATTAAAACGTGGATTGAAATTAGAACTAAAACAGGCTTTAATTTTTACTATTATTTTAGGTCTTTATTTTACAATTTTACAATTAGGTGAATATTATCATTCACCATTTTCTATTGCAGATAGAGTATATGGGTCAGTATTTTTTGTTGCTACTGGTTTTCATGGTGTTCATGTAATTATTGGTACTTTATTTTTATCTATTTCCTTGTTTCGATCTAGTTTATTTCATTATTGTAAAGATCATCATTTTGGGTTTGAAGCAGCAGCTTGGTATTGACATTTTGTAGATGTTGTATGAATTTGTTTATATTTATGTATTTATTGATGAGGGTCATAA
>GDMM06
GTGATTCGAATGCCATTTCATTTAGTTGAACCTAGACCATGACCATTATTTACATCTATCAGAGCGTTAATACTTACAATAGGACTCACAAAGTGATTTCACTATTCATCAGATAATCTATGTATTATATTAGGGATAATAATAATAGTATTATCTATATTTGTGTGATGACGAGATGTAATTCGTGAATCAACATTTTCAGGTATGCATACTAAAATAGTAATAAAAGGTTTAAAATTTGGGATAATTTTATTTATTACTTCTGAGGTTTGTTTTTTTTTTGGTTTTTTTTGGTCATTCTTTCATAGTAGATTGAGACCTACACCAGATATCGGATGTATTTGACCACCGATAGGTGTAATAACACTTAATACTTTTGGTGTTCCTTTATTAAATACTATTGTGTTATTATCTTCTGGAGTTACCGTAACATGAGCTCATCATAGATTAAAACGTGGATTGAAATTAGAACTAAAACAGGCTTTAATTTTTACTATTATTTTAGGTCTTTATTTTACAATTTTACAATTAGGTGAATATTATCATTCACCATTTTCTATTGCAGATAGAGTATATGGGTCAGTATTTTTTGTTGCTACTGGTTTTCATGGTGTTCATGTAATTATTGGTACTTTATTTTTATCTATTTCCTTGTTTCGATCTAGTTTATTTCATTATTGTAAAGATCATCATTTTGGGTTTGAAGCAGCAGCTTGGTATTGACATTTTGTAGATGTTGTATGAATTTGTTTATATTTATGTATTTATTGATGAGGGTCATAA
>GDMM07
GTGATTCGAATGCCATTTCATTTAGTTGAACCTAGACCATGACCATTATTTACATCTATCAGAGCGTTAATATTTACAATAGGACTCACAAAGTGATTTCACTATTCATCAGATAATCTATGTATTATATTAGGGATAATAATAATAGTATTATCTATATTTGTGTGATGACGAGATGTAATTCGTGAATCAACATTTTCAGGTATGCATACTAAAATAGTAATAAAAGGTTTAAAATTTGGGATAATTTTATTTATTACTTCTGAGGTTTGTTTTTTTTTTGGTTTTTTTTGGTCATTCTTTCATAGTAGATTGAGACCTACACCAGATATCGGATGTATTTGACCACCGGTAGGTGTAATAACACTTAATACTTTTGGTGTTCCTTTATTAAATACTATTGTGTTATTATCTTCTGGAGTTACCGTAACATGAGCTCATCATAGATTAAAACGTGGATTGAAATTAGAACTAAAACAGGCTTTAATTTTTACTATTATTTTAGGTCTTTATTTTACAATTTTACAATTAGGTGAATATTATCATTCACCATTTTCTATTGCAGATAGAGTATATGGGTCAGTATTTTTTGTTGCTACTGGTTTTCATGGTGTTCATGTAATTATTGGTACTTTATTTTTATCTATTTCCTTGTTTCGATCTAGTTTATTTCATTATTGTAAAGATCATCATTTTGGGTTTGAAGCAGCAGCTTGGTATTGACATTTTGTAGATGTTGTATGAATTTGTTTATATTTATGTATTTATTGATGAGGATCATAA
>GDMM08
GTGATTCGAATGCCATTTCATTTAGTTGAACCTAGACCATGACCATTATTTACATCTATCAGAGCGTTAATACTTACAATAGGACTCACAAAGTGATTTCACTATTCATCAGATAATCTATGTATTATATTAGGGATAATAATAATAGTATTATCTATATTTGTGTGATGACGAGATGTAATTCGTGAATCAACATTTTCAGGTATGCATACTAAAATAGTAATAAAAGGTTTAAAATTTGGGATAATTTTATTTATTACTTCTGAGGTTTGTTTTTTTTTTGGTTTTTTTTGGTCATTCTTTCATAGTAGATTGAGACCTACACCAGATATCGGATGTATTTGACCACCGATAGGTGTAATAACACTTAATACTTTTGGTGTTCCTTTATTAAATACTATTGTGTTATTATCTTCTGGAGTTACCGTAACATGAGCTCATCATAGATTAAAACGTGGATTGAAATTAGAACTAAAACAGGCTTTAATTTTTACTATTATTTTAGGTCTTTATTTTACAATTTTACAATTAGGTGAATATTATCATTCACCATTTTCTATTGCAGATAGAGTATATGGGTCAGTATTTTTTGTTGCTACTGGTTTTCATGGTGTTCATGTAATTATTGGTACTTTATTTTTATCTATTTCCTTGTTTCGATCTAGTTTATTTCATTATTGTAAAGATCATCATTTTGGGTTTGAAGCAGCAGCTTGGTATTGACATTTTGTAGATGTTGTATGAATTTGTTTATATTTATGTATTTATTGATGAGGGTCATAA
>GDMM09
GTGATTCGAATGCCATTTCATTTAGTTGAACCTAGACCATGACCATTATTTACATCTATCAGAGCGTTAATATTTACAATAGGACTTACAAAGTGATTTCACTATTCATCAGATAATCTATGTATTATATTAGGGATAATAATAATAGTATTATCTATATTTGTGTGATGACGAGATGTAATTCGTGAATCAACATTTTCAGGTATGCATACTAAAATAGTAATAAAAGGTTTAAAATTTGGGATAATTTTATTTATTACTTCTGAGGTTTGTTTTTTTTTTGGTTTTTTTTGGTCATTCTTTCATAGTAGGTTGAGACCTACACCAGATATCGGATGTATTTGACCACCGGTAGGTGTAATAACACTTAATACTTTTGGTGTTCCTTTATTAAATACTATTGTGTTATTATCTTCTGGAGTTACCGTAACATGAGCTCATCATAGATTAAAACGTGGATTGAAATTAGAACTAAAACAGGCTTTAATTTTTACTATTATTTTAGGTCTTTATTTTACAATTTTACAATTAGGTGAATATTATCATTCACCATTTTCTATTGCAGATAGAGTATATGGGTCAGTATTTTTTGTTGCTACTGGTTTTCATGGTGTTCATGTAATTATTGGTACTTTATTTTTATCTATTTCCTTGTTTCGATCTAGTTTATTTCATTATTGTAAAGATCATCATTTTGGGTTTGAAGCAGCAGCTTGGTATTGACATTTTGTAGATGTTGTATGAATTTGTTTATATTTATGTATTTATTGATGAGGGTCATAA
>GDMM10
GTGATTCGAATGCCATTTCATTTAGTTGAACCTAGACCATGACCATTATTTACATCTATCAGAGCGTTAATATTTACAATAGGACTCACAAAGTGATTTCACTATTCATCAGATAATCTATGTATTATATTAGGGATAATAATAATAGTATTATCTATATTTGTGTGATGACGAGATGTAATTCGTGAATCAACATTTTCAGGTATGCATACTAAAATAGTAATAAAAGGTTTAAAATTTGGGATAATTTTATTTATTACTTCTGAGGTTTGTTTTTTTTTTGGTTTTTTTTGGTCATTCTTTCATAGTAGATTGAGACCTACACCAGATATCGGATGTATTTGACCACCGGTAGGTGTAATAACACTTAATACTTTTGGTGTTCCTTTATTAAATACTATTGTGTTATTATCTTCTGGAGTTACCGTAACATGAGCTCATCATAGATTAAAACGTGGATTGAAATTAGAACTAAAACAGGCTTTAATTTTTACTATTATTTTAGGTCTTTATTTTACAATTTTACAATTAGGTGAATATTATCATTCACCATTTTCTATTGCAGATAGAGTATATGGGTCAGTATTTTTTGTTGCTACTGGTTTTCATGGTGTTCATGTAATTATTGGTACTTTATTTTTATCTATTTCCTTGTTTCGATCTAGTTTATTTCATTATTGTAAAGATCATCATTTTGGGTTTGAAGCAGCAGCTTGGTATTGACATTTTGTAGATGTTGTATGAATTTGTTTATATTTATGTATTTATTGATGAGGATCATAA
>GDZJ01
GTGATTCGAATGCCATTTCATTTAGTTGAACCTAGACCATGACCATTATTTACATCTATCAGAGCGTTAATACTTACAATAGGACTCACAAAGTGATTTCACTATTCATCAGATAATCTATGTATTATATTAGGGATAATAATAATAGTATTATCTATATTTGTGTGATGACGAGATGTAATTCGTGAATCAACATTTTCAGGTATGCATACTAAAATAGTAATAAAAGGTTTAAAATTTGGGATAATTTTATTTATTACTTCTGAGGTTTGTTTTTTTTTTGGTTTTTTTTGGTCATTCTTTCATAGTAGATTGAGACCTACACCAGATATCGGATGTATTTGACCACCGATAGGTGTAATAACACTTAATACTTTTGGTGTTCCTTTATTAAATACTATTGTGTTATTATCTTCTGGAGTTACCGTAACATGAGCTCATCATAGATTAAAACGTGGATTGAAATTAGAACTAAAACAGGCTTTAATTTTTACTATTATTTTAGGTCTTTATTTTACAATTTTACAATTAGGTGAATATTATCATTCACCATTTTCTATTGCAGATAGAGTATATGGGTCAGTATTTTTTGTTGCTACTGGTTTTCATGGTGTTCATGTAATTATTGGTACTTTATTTTTATCTATTTCCTTGTTTCGATCTAGTTTATTTCATTATTGTAAAGATCATCATTTTGGGTTTGAAGCAGCAGCTTGGTATTGACATTTTGTAGATGTTGTATGAATTTGTTTATATTTATGTATTTATTGATGAGGGTCATAA
>GDZJ02
GTGATTCGAATGCCATTTCATTTAGTTGAACCTAGACCATGACCATTATTTACATCTATCAGAGCGTTAATACTTACAATAGGACTCACAAAGTGATTTCACTATTCATCAGATAATCTATGTATTATATTAGGGATAATAATAATAGTATTATCTATATTTGTGTGATGACGAGATGTAATTCGTGAATCAACATTTTCAGGTATGCATACTAAAATAGTAATAAAAGGTTTAAAATTTGGGATAATTTTATTTATTACTTCTGAGGTTTGTTTTTTTTTTGGTTTTTTTTGGTCATTCTTTCATAGTAGATTGAGACCTACACCAGATATCGGATGTATTTGACCACCGATAGGTGTAATAACACTTAATACTTTTGGTGTTCCTTTATTAAATACTATTGTGTTATTATCTTCTGGAGTTACCGTAACATGAGCTCATCATAGATTAAAACGTGGATTGAAATTAGAACTAAAACAGGCTTTAATTTTTACTATTATTTTAGGTCTTTATTTTACAATTTTACAATTAGGTGAATATTATCATTCACCATTTTCTATTGCAGATAGAGTATATGGGTCAGTATTTTTTGTTGCTACTGGTTTTCATGGTGTTCATGTAATTATTGGTACTTTATTTTTATCTATTTCCTTGTTTCGATCTAGTTTATTTCATTATTGTAAAGATCATCATTTTGGGTTTGAAGCAGCAGCTTGGTATTGACATTTTGTAGATGTTGTATGAATTTGTTTATATTTATGTATTTATTGATGAGGGTCATAA
>GDZJ03
GTGATTCGAATGCCATTTCATTTAGTTGAACCTAGACCATGACCATTATTTACATCTATCAGAGCGTTAATACTTACAATAGGACTCACAAAGTGATTTCACTATTCATCAGATAATCTATGTATTATATTAGGGATAATAATAATAGTATTATCTATATTTGTGTGATGACGAGATGTAATTCGTGAATCAACATTTTCAGGTATGCATACTAAAATAGTAATAAAAGGTTTAAAATTTGGGATAATTTTATTTATTACTTCTGAGGTTTGTTTTTTTTTTGGTTTTTTTTGGTCATTCTTTCATAGTAGATTGAGACCTACACCAGATATCGGATGTATTTGACCACCGATAGGTGTAATAACACTTAATACTTTTGGTGTTCCTTTATTAAATACTATTGTGTTATTATCTTCTGGAGTTACCGTAACATGAGCTCATCATAGATTAAAACGTGGATTGAAATTAGAACTAAAACAGGCTTTAATTTTTACTATTATTTTAGGTCTTTATTTTACAATTTTACAATTAGGTGAATATTATCATTCACCATTTTCTATTGCAGATAGAGTATATGGGTCAGTATTTTTTGTTGCTACTGGTTTTCATGGTGTTCATGTAATTATTGGTACTTTATTTTTATCTATTTCCTTGTTTCGATCTAGTTTATTTCATTATTGTAAAGATCATCATTTTGGGTTTGAAGCAGCAGCTTGGTATTGACATTTTGTAGATGTTGTATGAATTTGTTTATATTTATGTATTTATTGATGAGGGTCATAA
>GDZJ04
GTGATTCGAATGTCATTTCATTTAGTTGAACCTAGACCATGACCATTATTTACATCTATCAGAGCGTTAATACTTACAATAGGACTCACAAAGTGATTTCACTATTCATCAGATAATCTATGTATTATATTAGGGATAATAATAATAGTATTATCTATATTTGTGTGATGACGAGATGTAATTCGTGAATCAACATTTTCAGGTATGCATACTAAGATAGTAATAAAAGGTTTAAAATTTGGGATAATTTTATTTATTACTTCTGAGGTTTGTTTTTTTTTTGGTTTTTTTTGATCATTCTTTCATAGTAGATTGAGACCTACACCAGATATCGGATGTATTTGACCACCGGTAGGTGTAATAACACTTAATACTTTTGGTGTTCCTTTATTAAATACTATTGTGTTATTATCTTCTGGAGTTACCGTAACATGAGCTCATCATAGATTAAAACGTGGATTGAAATTAGAACTAAAACAGGCTTTAATTTTTACTATTATTTTAGGTCTTTATTTTACAATTTTACAATTAGGTGAATATTATCATTCACCATTTTCTATTGCAGATAGAGTATATGGGTCAGTATTTTTTGTTGCTACTGGTTTTCATGGTGTTCATGTAATTATTGGTACTTTATTTTTATCTGTTTCCTTGTTTCGATCTAGTTTATTTCATTATTGTAAAGATCATCATTTTGGGTTTGAAGCAGCAGCTTGGTATTGACATTTTGTAGATGTTGTATGAATTTGTTTATATTTATGTATTTATTGATGAGGGTCATAA
>GDZJ05
GTGATTCGAATGCCATTTCATTTAGTTGAACCTAGACCATGACCATTATTTACATCTATCAGAGCGTTAATACTTACAATAGGACTCACAAAGTGATTTCACTATTCATCAGATAATCTATGTATTATATTAGGGATAATAATAATAGTATTATCTATATTTGTGTGATGACGAGATGTAATTCGTGAATCAACATTTTCAGGTATGCATACTAAGATAGTAATAAAAGGTTTAAAATTTGGGATAATTTTATTTATTACTTCTGAAGTTTGTTTTTTTTTTGGTTTTTTTTGGTCATTCTTTCATAGTAGATTGAGACCTACACCAGATATCGGATGTATTTGACCACCGGTAGGTGTAATAACACTTAATACTTTTGGTGTTCCTTTATTAAATACTATTGTGTTATTATCTTCTGGAGTTACCGTAACATGAGCTCATCATAGATTAAAACGTGGATTGAAATTAGAACTAAAACAGGCTTTAATTTTTACTATTATTTTAGGTCTTTATTTTACAATTTTACAATTGGGTGAATATTATCATTCACCATTTTCTATTGCAGATAGAGTATATGGGTCAGTATTTTTTGTTGCTACTGGTTTTCATGGTGTTCATGTAATTATTGGTACTTTATTTTTATCTATTTCCTTGTTTCGATCTAGTTTATTTCATTATTGTAAAGATCATCATTTTGGGTTTGAAGCAGCAGCTTGGTATTGACATTTTGTAGATGTTGTATGAATTTGTTTATATTTATGTATTTATTGATGAGGGTCATAA
>GDZJ06
GTGATTCGAATGCCATTTCATTTAGTTGAACCTAGACCATGACCATTATTTACATCTATCAGAGCGTTAATACTTACAATAGGACTCACAAAGTGATTTCACTATTCATCAGATAATCTATGTATTATATTAGGGATAATAATAATAGTATTATCTATATTTGTGTGATGACGAGATGTAATTCGTGAATCAACATTTTCAGGTATGCATACTAAAATAGTAATAAAAGGTTTAAAATTTGGGATAATTTTATTTATTACTTCTGAGGTTTGTTTTTTTTTTGGTTTTTTTTGGTCATTCTTTCATAGTAGATTGAGACCTACACCAGATATCGGATGTATTTGACCACCGATAGGTGTAATAACACTTAATACTTTTGGTGTTCCTTTATTAAATACTATTGTGTTATTATCTTCTGGAGTTACCGTAACATGAGCTCATCATAGATTAAAACGTGGATTGAAATTAGAACTAAAACAGGCTTTAATTTTTACTATTATTTTAGGTCTTTATTTTACAATTTTACAATTAGGTGAATATTATCATTCACCATTTTCTATTGCAGATAGAGTATATGGGTCAGTATTTTTTGTTGCTACTGGTTTTCATGGTGTTCATGTAATTATTGGTACTTTATTTTTATCTATTTCCTTGTTTCGATCTAGTTTATTTCATTATTGTAAAGATCATCATTTTGGGTTTGAAGCAGCAGCTTGGTATTGACATTTTGTAGATGTTGTATGAATTTGTTTATATTTATGTATTTATTGATGAGGGTCATAA
>GDZJ07
GTGATTCGAATGCCATTTCATTTAGTTGAACCTAGACCATGACCATTATTTACATCTATCAGAGCGTTAATACTTACAATAGGACTCACAAAGTGATTTCACTATTCATCAGATAATCTATGTATTATATTAGGGATAATAATAATAGTATTATCTATATTTGTGTGATGACGAGATGTAATTCGTGAATCAACATTTTCAGGTATGCATACTAAGATAGTAATAAAAGGTTTAAAATTTGGGATAATTTTATTTATTACTTCTGAAGTTTGTTTTTTTTTTGGTTTTTTTTGGTCATTCTTTCATAGTAGATTGAGACCTACACCAGATATCGGATGTATTTGACCACCGGTAGGTGTAATAACACTTAATACTTTTGGTGTTCCTTTATTAAATACTATTGTGTTATTATCTTCTGGAGTTACCGTAACATGAGCTCATCATAGATTAAAACGTGGATTGAAATTAGAACTAAAACAGGCTTTAATTTTTACTATTATTTTAGGTCTTTATTTTACAATTTTACAATTGGGTGAATATTATCATTCACCATTTTCTATTGCAGATAGAGTATATGGGTCAGTATTTTTTGTTGCTACTGGTTTTCATGGTGTTCATGTAATTATTGGTACTTTATTTTTATCTATTTCCTTGTTTCGATCTAGTTTATTTCATTATTGTAAAGATCATCATTTTGGGTTTGAAGCAGCAGCTTGGTATTGACATTTTGTAGATGTTGTATGAATTTGTTTATATTTATGTATTTATTGATGAGGGTCATAA
>GDZJ08
GTGATTCGAATGCCATTTCATTTAGTTGAACCTAGACCATGACCATTATTTACATCTATCAGAGCGTTAATACTTACAATAGGACTCACAAAGTGATTTCACTATTCATCAGATAATCTATGTATTATATTAGGGATAATAATAATAGTATTATCTATATTTGTGTGATGACGAGATGTAATTCGTGAATCAACATTTTCAGGTATGCATACTAAAATAGTAATAAAAGGTTTAAAATTTGGGATAATTTTATTTATTACTTCTGAGGTTTGTTTTTTTTTTGGTTTTTTTTGGTCATTCTTTCATAGTAGATTGAGACCTACACCAGATATCGGATGTATTTGACCACCGATAGGTGTAATAACACTTAATGCTTTTGGTGTTCCTTTATTAAATACTATTGTGTTATTATCTTCTGGAGTTACCGTAACATGAGCTCATCATAGATTAAAACGTGGATTGAAATTAGAACTAAAACAGGCTTTAATTTTTACTATTATTTTAGGTCTTTATTTTACAATTTTACAATTAGGTGAATATTATCATTCACCATTTTCTATTGCAGATAGAGTATATGGGTCAGTATTTTTTGTTGCTACTGGTTTTCATGGTGTTCATGTAATTATTGGTACTTTATTTTTATCTATTTCCTTGTTTCGATCTAGTTTATTTCATTATTGTAAAGATCATCATTTTGGGTTTGAAGCAGCAGCTTGGTATTGACATTTTGTAGATGTTGTATGAATTTGTTTATATTTATGTATTTATTGATGAGGGTCATAA
>GDZJ09
GTGATTCGAATGCCATTTCATTTAGTTGAACCTAGACCATGACCATTATTTACATCTATCAGAGCGTTAATACTTACAATAGGACTCACAAAGTGATTTCACTATTCATCAGATAATCTATGTATTATATTAGGGATAATAATAATAGTATTATCTATATTTGTGTGATGACGAGATGTAATTCGTGAATCAACATTTTCAGGTATGCATACTAAAATAGTAATAAAAGGTTTAAAATTTGGGATAATTTTATTTATTACTTCTGAGGTTTGTTTTTTTTTTGGTTTTTTTTGGTCATTCTTTCATAGTAGATTGAGACCTACACCAGATATCGGATGTATTTGACCACCGATAGGTGTAATAACACTTAATACTTTTGGTGTTCCTTTATTAAATACTATTGTGTTATTATCTTCTGGAGTTACCGTAACATGAGCTCATCATAGATTAAAACGTGGATTGAAATTAGAACTAAAACAGGCTTTAATTTTTACTATTATTTTAGGTCTTTATTTTACAATTTTACAATTAGGTGAATATTATCATTCACCATTTTCTATTGCAGATAGAGTATATGGGTCAGTATTTTTTGTTGCTACTGGTTTTCATGGTGTTCATGTAATTATTGGTACTTTATTTTTATCTATTTCCTTGTTTCGATCTAGTTTATTTCATTATTGTAAAGATCATCATTTTGGGTTTGAAGCAGCAGCTTGGTATTGACATTTTGTAGATGTTGTATGAATTTGTTTATATTTATGTATTTATTGATGAGGGTCATAA
>GDZJ10
GTGATTCGAATGCCATTTCATTTAGTTGAACCTAGACCATGACCATTATTTACATCTATCAGAGCGTTAATACTTACAATAGGACTCACAAAGTGATTTCACTATTCATCAGATAATCTATGTATTATATTAGGGATAATAATAATAGTATTATCTATATTTGTGTGATGACGAGATGTAATTCGTGAATCAACATTTTCAGGTATGCATACTAAAATAGTAATAAAAGGTTTAAAATTTGGGATAATTTTATTTATTACTTCTGAGGTTTGTTTTTTTTTTGGTTTTTTTTGGTCATTCTTTCATAGTAGATTGAGACCTACACCAGATATCGGATGTATTTGACCACCGATAGGTGTAATAACACTTAATACTTTTGGTGTTCCTTTATTAAATACTATTGTGTTATTATCTTCTGGAGTTACCGTAACATGAGCTCATCATAGATTAAAACGTGGATTGAAATTAGAACTAAAACAGGCTTTAATTTTTACTATTATTTTAGGTCTTTATTTTACAATTTTACAATTAGGTGAATATTATCATTCACCATTTTCTATTGCAGATAGAGTATATGGGTCAGTATTTTTTGTTGCTACTGGTTTTCATGGTGTTCATGTAATTATTGGTACTTTATTTTTATCTATTTCCTTGTTTCGATCTAGTTTATTTCATTATTGTAAAGATCATCATTTTGGGTTTGAAGCAGCAGCTTGGTATTGACATTTTGTAGATGTTGTATGAATTTGTTTATATTTATGTATTTATTGATGAGGGTCATAA
>GXGG01
GTGATTCGAATGCCATTTCATTTAGTTGAACCTAGACCATGACCATTATTTACATCTATTAGAGCGTTAATATTTACAATAGGACTCACAAAGTGATTTCACTATTCATCAGATAATCTATGTATTATATTAGGGATAATAATAATAGTATTATCTATATTTGTGTGATGACGAGATGTAATTCGTGAATCAACATTTTCAGGTATGCATACTAAAATAGTAATAAAAGGTTTAAAATTTGGGATAATTTTATTTATTACTTCTGAGGTTTGTTTTTTTTTTGGTTTTTTTTGGTCATTCTTTCATAGTAGATTAAGACCTACACCAGATATCGGATGTATTTGACCACCGGTAGGTGTAATAACACTTAATACTTTTGGTGTTCCTTTATTAAATACTATTGTGTTATTATCTTCTGGAGTTACCGTAACATGAGCTCATCATAGATTAAAACGTGGATTGAAATTAGAACTAAAACAGGCTTTAATTTTTACTATTATTTTAGGTCTTTATTTTACAATTTTACAATTAGGTGAATATTATCATTCACCATTTTCTATTGCAGATAGAGTATATGGATCAGTATTTTTTGTTGCTACTGGTTTTCATGGTGTTCATGTAATTATTGGTACTTTATTTTTATCTATTTCCTTGTTTCGATCTAGTTTATTTCATTATTGTAAAGATCATCATTTTGGGTTTGAAGCAGCAGCTTGGTATTGACATTTTGTAGATGTTGTATGAATTTGTTTATATTTATGTATTTATTGATGAGGGTCATAA
>GXGG02
GTGATTCGAATGCCATTTCATTTAGTTGAACCTAGACCATGACCATTATTTACATCTATCAGAGCGTTAATATTTACAATAGGACTCACAAAGTGATTTCACTATTCATCAGATAATCTATGTATTATATTAGGGATAATAATAATAGTATTATCTATATTTGTGTGATGACGAGATGTAATTCGTGAATCAACATTTTCAGGTATGCATACTAAAATAGTAATAAAAGGTTTAAAATTTGGGATAATTTTATTTATTACTTCTGAGGTTTGTTTTTTTTTTGGTTTTTTTTGGTCATTCTTTCATAGTAGATTGAGACCTACACCAGATATCGGATGTATTTGACCACCGGTAGGTGTAATAACACTTAATACTTTTGGTGTTCCTTTATTAAATACTATTGTGTTATTATCTTCTGGAGTTACCGTAACATGAGCTCATCATAGATTAAAACGTGGATTGAAATTAGAACTAAAACAGGCTTTAATTTTTACTATTATTTTAGGTCTTTATTTTACAATTTTACAATTAGGTGAATATTATCATTCACCATTTTCTATTGCAGATAGAGTATATGGGTCAGTATTTTTTGTTGCTACTGGTTTTCATGGTGTTCATGTAATTATTGGTACTTTATTTTTATCTATTTCCTTGTTTCGATCTAGTTTATTTCATTATTGTAAAGATCATCATTTTGGGTTTGAAGCAGCAGCTTGGTATTGACATTTTGTAGATGTTGTATGAATTTGTTTATATTTATGTATTTATTGATGAGGGTCATAA
>GXGG03
GTGATTCGAATGCCATTTCATTTAGTTGAACCTAGACCATGACCATTATTTACATCTATCAGAGCGTTAATATTTACAATAGGACTCACAAAGTGATTTCACTATTCATCAGATAATCTATGTATTATATTAGGGATAATAATAATAGTATTATCTATATTTGTGTGATGACGAGATGTAATTCGTGAATCAACATTTTCAGGTATGCATACTAAAATAGTAATAAAAGGTTTAAAATTTGGGATAATTTTATTTATTACTTCTGAGGTTTGTTTTTTTTTTGGTTTTTTTTGGTCATTCTTTCATAGTAGATTAAGACCTACACCAGATATCGGATGTATTTGACCACCGGTAGGTGTAATAACACTTAATACTTTTGGTGTTCCTTTATTAAATACTATTGTGTTATTATCTTCTGGAGTTACCGTAACATGAGCTCATCATAGATTAAAACGTGGATTGAAATTAGAACTAAAACAGGCTTTAATTTTTACTATTATTTTAGGTCTTTATTTTACAATTTTACAATTAGGTGAATATTATCATTCACCATTTTCTATTGCAGATAGAGTATATGGATCAGTATTTTTTGTTGCTACTGGTTTTCATGGTGTTCATGTAATTATTGGTACTTTATTTTTATCTATTTCCTTGTTTCGATCTAGTTTATTTCATTATTGTAAAGATCATCATTTTGGGTTTGAAGCAGCAGCTTGGTATTGGCATTTTGTAGATGTTGTATGAATTTGTTTATATTTATGTATTTATTGATGAGGGTCATAA
>GXGG04
GTGATTCGAATGCCATTTCATTTAGTTGAACCTAGACCATGACCATTATTTACATCTATCAGAGCGTTAATATTTACAATAGGACTCACAAAGTGATTTCACTATTCATCAGATAATCTATGTATTATATTAGGGATAATAATAATAGTATTATCTATATTTGTGTGATGACGAGATGTAATTCGTGAATCAACATTTTCAGGTATGCATACTAAAATAGTAATAAAAGGTTTAAAATTTGGGATAATTTTATTTATTACTTCTGAGGTTTGTTTTTTTTTTGGTTTTTTTTGGTCATTCTTTCATAGTAGATTAAGACCTACACCAGATATCGGATGTATTTGACCACCGGTAGGTGTAATAACACTTAATACTTTTGGTGTTCCTTTATTAAATACTATTGTGTTATTATCTTCTGGAGTTACCGTAACATGAGCTCATCATAGATTAAAACGTGGATTGAAATTAGAACTAAAACAGGCTTTAATTTTTACTATTATTTTAGGTCTTTATTTTACAATTTTACAATTAGGTGAATATTATCATTCACCATTTTCTATTGCAGATAGAGTATATGGATCAGTATTTTTTGTTGCTACTGGTTTTCATGGTGTTCATGTAATTATTGGTACTTTATTTTTATCTATTTCCTTGTTTCGATCTAGTTTATTTCATTATTGTAAAGATCATCATTTTGGGTTTGAAGCAGCAGCTTGGTATTGGCATTTTGTAGATGTTGTATGAATTTGTTTATATTTATGTATTTATTGATGAGGGTCATAA
>GXGG05
GTGATTCGAATGCCATTTCATTTAGTTGAACCTAGACCATGACCATTATTTACATCTATCAGAGCGTTAATATTAACAATAGGACTCACAAAGTGATTTCACTATTCATCAGATAATCTATGTATTATATTAGGAATAATAATAATAGTATTATCTATATTTGTGTGATGACGAGATGTAATTCGTGAATCAACATTTTCAGGTATGCATACTAAAATAGTAATAAAAGGTTTAAAATTTGGGATAATTTTATTTATTACTTCTGAGGTTTGTTTTTTTTTTGGTTTTTTTTGGTCATTCTTTCATAGTAGATTAAGACCTACACCAGATATCGGATGTATTTGACCACCGGTAGGTGTAATAACACTTAATACTTTTGGTGTTCCTTTATTAAATACTATTGTGTTATTATCTTCTGGAGTTACCGTAACATGAGCTCATCATAGATTAAAACGTGGATTGAAATTAGAACTAAAACAGGCTTTAATTTTTACTATTATTTTAGGTCTTTATTTTACAATTTTACAATTAGGTGAATATTATCATTCACCATTTTCTATTGCAGATAGAGTATATGGATCAGTATTTTTTGTTGCTACTGGTTTTCATGGTGTTCATGTAATTATTGGTACTTTATTTTTATCTATTTCCTTGTTTCGATCTAGTTTATTTCATTATTGTAAAGATCATCATTTTGGGTTTGAAGCAGCAGCTTGGTATTGACATTTTGTAGATGTTGTATGAATTTGTTTATATTTATGTATTTATTGATGAGGGTCATAA
>GXGG06
GTGATTCGAATGCCATTTCATTTAGTTGAACCTAGACCATGACCATTATTTACATCTATCAGAGCGTTAATACTTACAATAGGACTCACAAAGTGATTTCACTATTCATCAGATAATCTATGTATTATATTAGGGATAATAATAATAGTATTATCTATATTTGTGTGATGACGAGATGTAATTCGTGAATCAACATTTTCAGGTATGCATACTAAAATAGTAATAAAAGGTTTAAAATTTGGGATAATTTTATTTATTACTTCTGAGGTTTGTTTTTTTTTTGGTTTTTTTTGGTCATTCTTTCATAGTAGATTGAGACCTACACCAGATATCGGATGTATTTGACCACCGATAGGTGTAATAACACTTAATACTTTTGGTGTTCCTTTATTAAATACTATTGTGTTATTATCTTCTGGAGTTACCGTAACATGAGCTCATCATAGATTAAAACGTGGATTGAAATTAGAACTAAAACAGGCTTTAATTTTTACTATTATTTTAGGTCTTTATTTTACAATTTTACAATTAGGTGAATATTATCATTCACCATTTTCTATTGCAGATAGAGTATATGGGTCAGTATTTTTTGTTGCTACTGGTTTTCATGGTGTTCATGTAATTATTGGTACTTTATTTTTATCTATTTCCTTGTTTCGATCTAGTTTATTTCATTATTGTAAAGATCATCATTTTGGGTTTGAAGCAGCAGCTTGGTATTGACATTTTGTAGATGTTGTATGAATTTGTTTATATTTATGTATTTATTGATGAGGGTCATAA
>GXGG07
GTGATTCGAATGCCATTTCATTTAGTTGAACCTAGACCATGACCATTATTTACATCTATCAGAGCGTTAATATTTACAATAGGACTCACAAAGTGATTTCACTATTCATCAGATAATCTATGTATTATATTAGGGATAATAATAATAGTATTATCTATATTTGTGTGATGACGAGATGTAATTCGTGAATCAACATTTTCAGGTATGCATACTAAAATAGTAATAAAAGGTTTAAAATTTGGGATAATTTTATTTATTACTTCTGAGGTTTGTTTTTTTTTTGGTTTTTTTTGGTCATTCTTTCATAGTAGATTAAGACCTACACCAGATATCGGATGTATTTGACCACCGGTAGGTGTAATAACACTTAATACTTTTGGTGTTCCTTTATTAAATACTATTGTGTTATTATCTTCTGGAGTTACCGTAACATGAGCTCATCATAGATTAAAACGTGGATTGAAATTAGAACTAAAACAGGCTTTAATTTTTACTATTATTTTAGGTCTTTATTTTACAATTTTACAATTAGGTGAATATTATCATTCACCATTCTCTATTGCAGATAGAGTATATGGATCAGTATTTTTTGTTGCTACTGGTTTTCATGGTGTTCATGTAATTATTGGTACTTTATTTTTATCTATTTCCTTGTTTCGATCTAGTTTATTTCATTATTGTAAAGATCATCATTTTGGGTTTGAAGCAGCAGCTTGGTATTGGCATTTTGTAGATGTTGTATGAATTTGTTTATATTTATGTATTTATTGATGAGGGTCATAA
>GXGG08
GTGATTCGAATGCCATTTCATTTAGTTGAACCTAGACCATGACCATTATTTACATCTATTAGAGCGTTAATATTTACAATAGGACTCACAAAGTGATTTCACTATTCATCAGATAATCTATGTATTATATTAGGGATAATAATAATAATATTATCTATATTTGTGTGATGACGAGATGTAATTCGTGAATCAACATTTTCAGGTATGCATACTAAAATAGTAATAAAAGGTTTAAAATTTGGGATAATTTTATTTATTACTTCTGAGGTTTGTTTTTTTTTTGGTTTTTTTTGGTCATTCTTTCATAGTAGATTAAGACCTACACCAGATATCGGATGTATTTGACCACCGGTAGGTGTAATAACACTTAATACTTTTGGTGTTCCTTTATTAAATACTATTGTGTTATTATCTTCTGGAGTTACCGTAACATGAGCTCATCATAGATTAAAACGTGGATTGAAATTAGAACTAAAACAGGCTTTAATTTTTACTATTATTTTAGGTCTTTATTTTACAATTTTACAATTAGGTGAATATTATCATTCACCATTTTCTATTGCAGATAGAGTATATGGATCAGTATTTTTTGTTGCTACTGGTTTTCATGGTGTTCATGTAATTATTGGTACTTTATTTTTATCTATTTCCTTGTTTCGATCTAGTTTATTTCATTATTGTAAAGATCATCATTTTGGGTTTGAAGCAGCAGCTTGGTATTGACATTTTGTAGATGTTGTATGAATTTGTTTATATTTATGTATTTATTGATGAGGGTCATAA
>GXGG09
GTGATTCGAATGCCATTTCATTTAGTTGAACCTAGACCATGACCATTATTTACATCTATCAGAGCGTTAATATTTACAATAGGACTCACAAAGTGATTTCACTATTCATCAGATAATCTATGTATTATATTAGGGATAATAATAATAGTATTATCTATATTTGTGTGATGACGAGATGTAATTCGTGAATCAACATTTTCAGGTATGCATACTAAAATAGTAATAAAAGGTTTAAAATTTGGGATAATTTTATTTATTACTTCTGAGGTTTGTTTTTTTTTTGGTTTTTTTTGGTCATTCTTTCATAGTAGATTAAGACCTACACCAGATATCGGATGTATTTGACCACCGGTAGGTGTAATAACACTTAATACTTTTGGTGTTCCTTTATTAAATACTATTGTGTTATTATCTTCTGGAGTTACCGTAACATGAGCTCATCATAGATTAAAACGTGGATTGAAATTAGAACTAAAACAGGCTTTAATTTTTACTATTATTTTAGGTCTTTATTTTACAATTTTACAATTAGGTGAATATTATCATTCACCATTTTCTATTGCAGATAGAGTATATGGATCAGTATTTTTTGTTGCTACTGGTTTTCATGGTGTTCATGTAATTATTGGTACTTTATTTTTATCTATTTCCTTGTTTCGATCTAGTTTATTTCATTATTGTAAAGATCATCATTTTGGGTTTGAAGCAGCAGCTTGGTATTGGCATTTTGTAGATGTTGTATGAATTTGTTTATATTTATGTATTTATTGATGAGGGTCATAA
>GXGG10
GTGATTCGAATGCCATTTCATTTAGTTGAACCTAGACCATGACCATTATTTACATCTATCAGAGCGTTAATATTTACAATAGGACTCACAAAGTGATTTCACTATTCATCAGATAATCTATGTATTATATTAGGGATAATAATAATAGTATTATCTATATTTGTGTGATGACGAGATGTAATTCGTGAATCAACATTTTCAGGTATGCATACTAAAATAGTAATAAAAGGTTTAAAATTTGGGATAATTTTATTTATTACTTCTGAGGTTTGTTTTTTTTTTGGTTTTTTTTGGTCATTCTTTCATAGTAGATTGAGACCTACACCAGATATCGGATGTATTTGACCACCGGTAGGTGTAATAACACTTAATACTTTTGGTGTTCCTTTATTAAATACTATTGTGTTATTATCTTCTGGAGTTACCGTAACATGAGCTCATCATAGATTAAAACGTGGATTGAAATTAGAACTAAAACAGGCTTTAATTTTTACTATTATTTTAGGTCTTTATTTTACAATTTTACAATTAGGTGAATATTATCATTCACCATTTTCTATTGCAGATAGAGTATATGGGTCAGTATTTTTTGTTGCTACTGGTTTTCATGGTGTTCATGTAATTATTGGTACTTTATTTTTATCTATTTCCTTGTTTCGATCTAGTTTATTTCATTATTGTAAAGATCATCATTTTGGGTTTGAAGCAGCAGCTTGGTATTGACATTTTGTAGATGTTGTATGAATTTGTTTATATTTATGTATTTATTGATGAGGGTCATAA
>GXLZ01
GTGATTCGAATGCCATTTCATTTAGTTGAACCTAGACCATGACCATTATTTACATCTATTAGAGCGTTAATATTTACAATAGGACTCACAAAGTGATTTCACTATTCATCAGATAATCTATGTATTATATTAGGGATAATAATAATAATATTATCTATATTTGTGTGATGACGAGATGTAATTCGTGAATCAACATTTTCAGGTATGCATACTAAAATAGTAATAAAAGGTTTAAAATTTGGGATAATTTTATTTATTACTTCTGAGGTTTGTTTTTTTTTTGGTTTTTTTTGGTCATTCTTTCATAGTAGATTAAGACCTACACCAGATATCGGATGTATTTGACCACCGGTAGGTGTAATAACACTTAATACTTTTGGTGTTCCTTTATTAAATACTATTGTGTTATTATCTTCTGGAGTTACCGTAACATGAGCTCATCATAGACTAAAACGTGGATTGAAATTAGAACTAAAACAGGCTTTAATTTTTACTATTATTTTAGGTCTTTATTTTACAATTTTACAATTAGGTGAATATTATCATTCACCATTTTCTATTGCAGATAGAGTATATGGATCAGTATTTTTTGTTGCTACTGGTTTTCATGGTGTTCATGTAATTATTGGTACTTTATTTTTATCTATTTCCTTGTTTCGATCTAGTTTATTTCATTATTGTAAAGATCATCATTTTGGGTTTGAAGCAGCAGCTTGGTATTGACATTTTGTAGATGTTGTATGAATTTGTTTATATTTATGTATTTATTGATGAGGGTCATAA
>GXLZ02
GTGATTCGAATGCCATTTCATTTAGTTGAACCTAGACCATGACCATTATTTACATCTATTAGAGCGTTAATATTTACAATAGGACTCACAAAGTGATTTCACTATTCATCAGATAATCTATGTATTATATTAGGGATAATAATAATAATATTATCTATATTTGTGTGATGACGAGATGTAATTCGTGAATCAACATTTTCAGGTATGCATACTAAAATAGTAATAAAAGGTTTAAAATTTGGGATAATTTTATTTATTACTTCTGAGGTTTGTTTTTTTTTTGGTTTTTTTTGGTCATTCTTTCATAGTAGATTAAGACCTACACCAGATATCGGATGTATTTGACCACCGGTAGGTGTAATAACACTTAATACTTTTGGTGTTCCTTTATTAAATACTATTGTGTTATTATCTTCTGGAGTTACCGTAACATGAGCTCATCATAGATTAAAACGTGGATTGAAATTAGAACTAAAACAGGCTTTAATTTTTACTATTATTTTAGGTCTTTATTTTACAATTTTACAATTAGGTGAATATTATCATTCACCATTTTCTATTGCAGATAGAGTATATGGATCAGTATTTTTTGTTGCTACTGGTTTTCATGGTGTTCATGTAATTATTGGTACTTTATTTTTATCTATTTCCTTGTTTCGATCTAGTTTATTTCATTATTGTAAAGATCATCATTTTGGGTTTGAAGCAGCAGCTTGGTATTGACATTTTGTAGATGTTGTATGAATTTGTTTATATTTATGTATTTATTGATGAGGGTCATAA
>GXLZ03
GTGATTCGAATGCCATTTCATTTAGTTGAACCTAGACCATGACCATTATTTACATCTATCAGAGCGTTAATATTTACAATAGGACTCACAAAGTGATTTCACTATTCATCAGATAATCTATGTATTATATTAGGGATAATAATAATAGTATTATCTATATTTGTGTGATGACGAGATGTAATTCGTGAATCAACATTTTCAGGTATGCATACTAAAATAGTAATAAAAGGTTTAAAATTTGGGATAATTTTATTTATTACTTCTGAGGTTTGTTTTTTTTTTGGTTTTTTTTGGTCATTCTTTCATAGTAGATTGAGACCTACACCAGATATCGGATGTATTTGACCACCGGTAGGTGTAATAACACTTAATACTTTTGGTGTTCCTTTATTAAATACTATTGTGTTATTATCTTCTGGAGTTACCGTAACATGAGCTCATCATAGATTAAAACGTGGATTGAAATTAGAACTAAAACAGGCTTTAATTTTTACTATTATTTTAGGTCTTTATTTTACAATTTTACAATTAGGTGAATATTATCATTCACCATTTTCTATTGCAGATAGAGTATATGGGTCAGTATTTTTTGTTGCTACTGGTTTTCATGGTGTTCATGTAATTATTGGTACTTTATTTTTATCTATTTCCTTGTTTCGATCTAGTTTATTTCATTATTGTAAAGATCATCATTTTGGGTTTGAAGCAGCAGCTTGGTATTGACATTTTGTAGATGTTGTATGAATTTGTTTATATTTATGTATTTATTGATGAGGGTCATAA
>GXLZ04
GTGATTCGAATGCCATTTCATTTAGTTGAACCTAGACCATGACCATTATTTACATCTATTAGAGCGTTAATATTTACAATAGGACTCACAAAGTGATTTCACTATTCATCAGATAATCTATGTATTATATTAGGGATAATAATAATAATATTATCTATATTTGTGTGATGACGAGATGTAATTCGTGAATCAACATTTTCAGGTATGCATACTAAAATAGTAATAAAAGGTTTAAAATTTGGGATAATTTTATTTATTACTTCTGAGGTTTGTTTTTTTTTTGGTTTTTTTTGGTCATTCTTTCATAGTAGATTAAGACCTACACCAGATATCGGATGTATTTGACCACCGGTAGGTGTAATAACACTTAATACTTTTGGTGTTCCTTTATTAAATACTATTGTGTTATTATCTTCTGGAGTTACCGTAACATGAGCTCATCATAGATTAAAACGTGGATTGAAATTAGAACTAAAACAGGCTTTAATTTTTACTATTATTTTAGGTCTTTATTTTACAATTTTACAATTAGGTGAATATTATCATTCACCATTTTCTATTGCAGATAGAGTATATGGATCAGTATTTTTTGTTGCTACTGGTTTTCATGGTGTTCATGTAATTATTGGTACTTTATTTTTATCTATTTCCTTGTTTCGATCTAGTTTATTTCATTATTGTAAAGATCATCATTTTGGGTTTGAAGCAGCAGCTTGGTATTGACATTTTGTAGATGTTGTATGAATTTGTTTATATTTATGTATTTATTGATGAGGGTCATAA
>GXLZ05
GTGATTCGAATGCCATTTCATTTAGTTGAACCTAGACCATGACCATTATTTACATCTATTAGAGCGTTAATATTTACAATAGGACTCACAAAGTGATTTCACTATTCATCAGATAATCTATGTATTATATTAGGGATAATAATAATAATATTATCTATATTTGTGTGATGACGAGATGTAATTCGTGAATCAACATTTTCAGGTATGCATACTAAAATAGTAATAAAAGGTTTAAAATTTGGGATAATTTTATTTATTACTTCTGAGGTTTGTTTTTTTTTTGGTTTTTTTTGGTCATTCTTTCATAGTAGATTAAGACCTACACCAGATATCGGATGTATTTGACCACCGGTAGGTGTAATAACACTTAATACTTTTGGTGTTCCTTTATTAAATACTATTGTGTTATTATCTTCTGGAGTTACCGTAACATGAGCTCATCATAGATTAAAACGTGGATTGAAATTAGAACTAAAACAGGCTTTAATTTTTACTATTATTTTAGGTCTTTATTTTACAATTTTACAATTAGGTGAATATTATCATTCACCATTTTCTATTGCAGATAGAGTATATGGATCAGTATTTTTTGTTGCTACTGGTTTTCATGGTGTTCATGTAATTATTGGTACTTTATTTTTATCTATTTCCTTGTTTCGATCTAGTTTATTTCATTATTGTAAAGATCATCATTTTGGGTTTGAAGCAGCAGCTTGGTATTGACATTTTGTAGATGTTGTATGAATTTGTTTATATTTATGTATTTATTGATGAGGGTCATAA
>GXLZ06
GTGATTCGAATGCCATTTCATTTAGTTGAACCTAGACCATGACCATTATTTACATCTATCAGAGCGTTAATATTTACAATAGGACTCACAAAGTGATTTCACTATTCATCAGATAATCTATGTATTATATTAGGGATAATAATAATAGTATTATCTATATTTGTGTGATGACGAGATGTAATTCGTGAATCAACATTTTCAGGTATGCATACTAAAATAGTAATAAAAGGTTTAAAATTTGGGATAATTTTATTTATTACTTCTGAGGTTTGTTTTTTTTTTGGTTTTTTTTGGTCATTCTTTCATAGTAGATTAAGACCTACACCAGATATTGGATGTATTTGACCACCGGTAGGTGTAATAACACTTAATACTTTTGGTGTTCCTTTATTAAATACTATTGTGTTATTATCTTCTGGAGTTACCGTAACATGAGCTCATCATAGATTAAAACGTGGATTGAAATTAGAACTAAAACAGGCTTTAATTTTTACTATTATTTTAGGTCTTTATTTTACAATTTTACAATTAGGTGAATATTATCATTCACCATTTTCTATTGCAGATAGAGTATATGGATCAGTATTTTTTGTTGCTACTGGTTTTCATGGTGTTCATGTAATTATTGGTACTTTATTTTTATCTATTTCCTTGTTTCGATCTAGTTTATTTCATTATTGTAAAGATCATCATTTTGGGTTTGAAGCAGCAGCTTGGTATTGGCATTTTGTAGATGTTGTATGAATTTGTTTATATTTATGTATTTATTGATGAGGGTCATAA
>GXLZ07
GTGATTCGAATGCCATTTCATTTAGTTGAACCTAGACCATGACCATTATTTACATCTATCAGAGCGTTAATATTAACAATAGGACTCACAAAGTGATTTCACTATTCATCAGATAATCTATGTATTATATTAGGGATAATAATAATAGTATTATCTATATTTGTGTGATGACGAGATGTAATTCGTGAATCAACATTTTCAGGTATGCATACTAAAATAGTAATAAAAGGTTTAAAATTTGGGATAATTTTATTTATTACTTCTGAGGTTTGTTTTTTTTTTGGTTTTTTTTGGTCATTCTTTCATAGTAGATTAAGACCTACACCAGATATCGGATGTATTTGACCACCGGTAGGTGTAATAACACTTAATACTTTTGGTGTTCCTTTATTAAATACTATTGTGTTATTATCTTCTGGAGTTACCGTAACATGAGCTCATCATAGATTAAAACGTGGATTGAAATTAGAACTAAAACAGGCTTTAATTTTTACTATTATTTTAGGTCTTTATTTTACAATTTTACAATTAGGTGAATATTATCATTCACCATTTTCTATTGCAGATAGAGTATATGGATCAGTATTTTTTGTTGCTACTGGTTTTCATGGTGTTCATGTAATTATTGGTACTTTATTTTTATCTATTTCCTTGTTTCGATCTAGTTTATTTCATTATTGTAAAGATCATCATTTTGGGTTTGAAGCAGCAGCTTGGTATTGACATTTTGTAGATGTTGTATGAATTTGTTTATATTTATGTATTTATTGATGAGGGTCATAA
>GXLZ08
GTGATTCGAATGCCATTTCATTTAGTTGAACCTAGACCATGACCATTATTTACATCTATTAGAGCGTTAATATTTACAATAGGACTCACAAAGTGATTTCACTATTCATCAGATAATCTATGTATTATATTAGGGATAATAATAATAATATTATCTATATTTGTGTGATGACGAGATGTAATTCGTGAATCAACATTTTCAGGTATGCATACTAAAATAGTAATAAAAGGTTTAAAATTTGGGATAATTTTATTTATTACTTCTGAGGTTTGTTTTTTTTTTGGTTTTTTTTGGTCATTCTTTCATAGTAGATTAAGACCTACACCAGATATCGGATGTATTTGACCACCGGTAGGTGTAATAACACTTAATACTTTTGGTGTTCCTTTATTAAATACTATTGTGTTATTATCTTCTGGAGTTACCGTAACATGAGCTCATCATAGATTAAAACGTGGATTGAAATTAGAACTAAAACAGGCTTTAATTTTTACTATTATTTTAGGTCTTTATTTTACAATTTTACAATTAGGTGAATATTATCATTCACCATTTTCTATTGCAGATAGAGTATATGGATCAGTATTTTTTGTTGCTACTGGTTTTCATGGTGTTCATGTAATTATTGGTACTTTATTTTTATCTATTTCCTTGTTTCGATCTAGTTTATTTCATTATTGTAAAGATCATCATTTTGGGTTTGAAGCAGCAGCTTGGTATTGACATTTTGTAGATGTTGTATGAATTTGTTTATATTTATGTATTTATTGATGAGGGTCATAA
>GXLZ09
GTGATTCGAATGCCATTTCATTTAGTTGAACCTAGACCATGACCATTATTTACATCTATCAGAGCGTTAATATTTACAATAGGACTCACAAAGTGATTTCACTATTCATCAGATAATCTATGTATTATATTAGGGATAATAATAATAGTATTATCTATATTTGTGTGATGACGAGATGTAATTCGTGAATCAACATTTTCAGGTATGCATACTAAAATAGTAATAAAAGGTTTAAAATTTGGGATAATTTTATTTATTACTTCTGAGGTTTGTTTTTTTTTTGGTTTTTTTTGGTCATTCTTTCATAGTAGATTAAGACCTACACCAGATATCGGATGTATTTGACCACCGGTAGGTGTAATAACACTTAATACTTTTGGTGTTCCTTTATTAAATACTATTGTGTTATTATCTTCTGGAGTTACCGTAACATGAGCTCATCATAGATTAAAACGTGGATTGAAATTAGAACTAAAACAGGCTTTAATTTTTACTATTATTTTAGGTCTTTATTTTACAATTTTACAATTAGGTGAATATTATCATTCACCATTTTCTATTGCAGATAGAGTATATGGATCAGTATTTTTTGTTGCTACTGGTTTTCATGGTGTTCATGTAATTATTGGTACTTTATTTTTATCTATTTCCTTGTTTCGATCTAGTTTATTTCATTATTGTAAAGATCATCATTTTGGGTTTGAAGCAGCAGCTTGGTATTGGCATTTTGTAGATGTTGTATGAATTTGTTTATATTTATGTATTTATTGATGAGGGTCATAA
>GXLZ10
GTGATTCGAATGCCATTTCATTTAGTTGAACCTAGACCATGACCATTATTTACATCTATCAGAGCGTTAATATTTACAATAGGACTCACAAAGTGATTTCACTATTCATCAGATAATCTATGTATTATATTAGGGATAATAATAATAGTATTATCTATATTTGTGTGATGACGAGATGTAATTCGTGAATCAACATTTTCAGGTATGCATACTAAAATAGTAATAAAAGGTTTAAAATTTGGAATAATTTTATTTATTACTTCTGAGGTTTGTTTTTTTTTTGGTTTTTTTTGGTCATTCTTTCATAGTAGATTAAGACCTACACCAGATATCGGATGTATTTGACCACCGGTAGGTGTAATAACACTTAATACTTTTGGTGTTCCTTTATTAAATACTATTGTGTTATTATCTTCTGGAGTTACCGTAACATGAGCTCATCATAGATTAAAACGTGGATTGAAATTAGAACTAAAACAGGCTTTAATTTTTACTATTATTTTAGGTCTTTATTTTACAATTTTACAATTAGGTGAATATTATCATTCACCATTTTCTATTGCAGATAGAGTATATGGATCAGTATTTTTTGTTGCTACTGGTTTTCATGGTGTTCATGTAATTATTGGTACTTTATTTTTATCTATTTCCTTGTTTCGATCTAGTTTATTTCATTATTGTAAAGATCATCATTTTGGGTTTGAAGCAGCAGCTTGGTATTGACATTTTGTAGATGTTGTATGAATTTGTTTATATTTATGTATTTATTGATGAGGGTCATAA
>GXYL01
GTGATTCGAATGCCATTTCATTTAGTTGAACCTAGACCATGACCATTATTTACATCTATCAGAGCGTTAATATTTACAATAGGACTCACAAAGTGATTTCACTATTCATCAGATAATCTATGTATTATATTAGGGATAATAATAATAGTATTATCTATATTTGTGTGATGACGAGATGTAATTCGTGAATCAACATTTTCAGGTATGCATACTAAAATAGTAATAAAAGGTTTAAAATTTGGGATAATTTTATTTATTACTTCTGAGGTTTGTTTTTTTTTTGGTTTTTTTTGGTCATTCTTTCATAGTAGATTGAGACCTACACCAGATATCGGATGTATTTGACCACCGGTAGGTGTAATAACACTTAATACTTTTGGTGTTCCTTTATTAAATACTATTGTGTTATTATCTTCTGGAGTTACCGTAACATGAGCTCATCATAGATTAAAACATGGATTGAAATTAGAACTAAAACAGGCTTTAATTTTTACTATTATTTTAGGTCTTTATTTTACAATTTTACAATTAGGTGAATATTATCATTCACCATTTTCTATTGCAGATAGAGTATATGGGTCAGTATTTTTTGTTGCTACTGGTTTTCATGGTGTTCATGTAATTATTGGTACTTTATTTTTATCTATTTCCTTGTTTCGATCTAGTTTATTTCATTATTGTAAAGATCATCATTTTGGGTTTGAAGCAGCAGCTTGGTATTGACATTTTGTAGATGTTGTATGAATTTGTTTATATTTATGTATTTATTGATGAGGGTCATAA
>GXYL02
GTGATTCGAATGCCATTTCATTTAGTTGAACCTAGACCATGACCATTATTTACATCTATCAGAGCGTTAATATTTACAATAGGACTCACAAAGTGATTTCACTATTCATCAGATAATCTATGTATTATATTAGGGATAATAATAATAGTATTATCTATATTTGTGTGATGACGAGATGTAATTCGTGAATCAACATTTTCAGGTATGCATACTAAAATAGTAATAAAAGGTTTAAAATTTGGGATAATTTTATTTATTACTTCTGAGGTTTGTTTTTTTTTTGGTTTTTTTTGGTCATTCTTTCATAGTAGATTAAGACCTACACCAGATATCGGATGTATTTGACCACCGGTAGGTGTAATAACACTTAATACTTTTGGTGTTCCTTTATTAAATACTATTGTGTTATTATCTTCTGGAGTTACCGTAACATGAGCTCATCATAGATTAAAACGTGGATTGAAATTAGAACTAAAACAGGCTTTAATTTTTACTATTATTTTAGGTCTTTATTTTACAATTTTACAATTAGGTGAATATTATCATTCACCATTTTCTATTGCAGATAGAGTATATGGATCAGTATTTTTTGTTGCTACTGGTTTTCATGGTGTTCATGTAATTATTGGTACTTTATTTTTATCTATTTCCTTGTTTCGATCTAGTTTATTTCATTATTGTAAAGATCATCATTTTGGGTTTGAAGCAGCAGCTTGGTATTGGCATTTTGTAGATGTTGTATGAATTTGTTTATATTTATGTATTTATTGATGAGGGTCATAA
>GXYL03
GTGATTCGAATGCCATTTCATTTAGTTGAACCTAGACCATGACCATTATTTACATCTATCAGAGCATTAATATTTACAATAGGACTCACAAAGTGATTTCACTATTCATCAGATAATCTATGTATTATATTAGGGATAATAATAATAGTATTATCTATATTTGTGTGATGACGAGATGTAATTCGTGAATCAACATTTTCAGGTATGCATACTAAAATAGTAATAAAAGGTTTAAAATTTGGGATAATTTTATTTATTACTTCTGAGGTTTGTTTTTTTTTTGGTTTTTTTTGGTCATTCTTTCATAGTAGATTAAGACCTACACCAGATATCGGATGTATTTGACCACCGGTAGGTGTAATAACACTTAATACTTTTGGTGTTCCTTTATTAAATACTATTGTGTTATTATCTTCTGGAGTTACCGTAACATGAGCTCATCATAGATTAAAACGTGGATTGAAATTAGAACTAAAACAGGCTTTAATTTTTACTATTATTTTAGGTCTTTATTTTACAATTTTACAATTAGGTGAATATTATCATTCACCATTTTCTATTGCAGATAGTGTATATGGATCAGTATTTTTTGTTGCTACTGGTTTTCATGGTGTTCATGTAATTATTGGTACTTTATTTTTATCTATTTCCTTGTTTCGATCTAGTTTATTTCATTATTGTAAAGATCATCATTTTGGGTTTGAAGCAGCAGCTTGGTATTGACATTTTGTAGATGTTGTATGAATTTGTTTATATTTATGTATTTATTGATGAGGGTCATAA
>GXYL04
GTGATTCGAATGCCATTTCATTTAGTTGAACCTAGACCATGACCATTATTTACATCTATCAGAGCGTTAATATTTACAATAGGACTCACAAAGTGATTTCACTATTCATCAGATAATCTATGTATTATATTAGGGATAATAATAATAGTATTATCTATATTTGTGTGATGACGAGATGTAATTCGTGAATCAACATTTTCAGGTATGCATACTAAAATAGTAATAAAAGGTTTAAAATTTGGAATAATTTTATTTATTACTTCTGAGGTTTGTTTTTTTTTTGGTTTTTTTTGGTCATTCTTTCATAGTAGATTGAGACCTACACCAGATATCGGATGTATTTGACCACCGGTAGGTGTAATAACACTTAATACTTTTGGTGTTCCTTTATTAAATACTATTGTGTTATTATCTTCTGGAGTTACCGTAACATGAGCTCATCATAGATTAAAACGTGGATTGAAATTAGAACTAAAACAGGCTTTAATTTTTACTATTATTTTAGGTCTTTATTTTACAATTTTACAATTAGGTGAATATTATCATTCACCATTTTCTATTGCAGATAGAGTATATGGGTCAGTATTTTTTGTTGCTACTGGTTTTCATGGTGTTCATGTAATTATTGGTACTTTATTTTTATCTATTTCCTTGTTTCGATCTAGTTTATTTCATTATTGTAAAGATCATCATTTTGGGTTTGAAGCAGCAGCTTGGTATTGACATTTTGTAGATGTTGTATGAATTTGTTTATATTTATGTATTTATTGATGAGGATCATAA
>GXYL05
GTGATTCGAATGCCATTTCATTTAGTTGAACCTAGACCATGACCATTATTTACATCTATTAGAGCGTTAATATTTACAATAGGACTCACAAAGTGATTTCACTATTCATCAGATAATCTATGTATTATATTAGGGATAATAATAATAATATTATCTATATTTGTGTGATGACGAGATGTAATTCGTGAATCAACATTTTCAGGTATGCATACTAAAATAGTAATAAAAGGTTTAAAATTTGGGATAATTTTATTTATTACTTCTGAGGTTTGTTTTTTTTTTGGTTTTTTTTGGTCATTCTTTCATAGTAGATTAAGACCTACACCAGATATCGGATGTATTTGACCACCGGTAGGTGTAATAACACTTAATACTTTTGGTGTTCCTTTATTAAATACTATTGTGTTATTATCTTCTGGAGTTACCGTAACATGAGCTCATCATAGATTAAAACGTGGATTGAAATTAGAACTAAAACAGGCTTTAATTTTTACTATTATTTTAGGTCTTTATTTTACAATTTTACAATTAGGTGAATATTATCATTCACCATTTTCTATTGCAGATAGAGTATATGGATCAGTATTTTTTGTTGCTACTGGTTTTCATGGTGTTCATGTAATTATTGGTACTTTATTTTTATCTATTTCCTTGTTTCGATCTAGTTTATTTCATTATTGTAAAGATCATCATTTTGGGTTTGAAGCAGCAGCTTGGTATTGACATTTTGTAGATGTTGTATGAATTTGTTTATATTTATGTATTTATTGATGAGGGTCATAA
>GXYL06
GTGATTCGAATGCCATTTCATTTAGTTGAACCTAGACCATGACCATTATTTACATCTATTAGAGCGTTAATATTTACAATAGGACTCACAAAGTGATTTCACTATTCATCAGATAATCTATGTATTATATTAGGGATAATAATAATAATATTATCTATATTTGTGTGATGACGAGATGTAATTCGTGAATCAACATTTTCAGGTATGCATACTAAAATAGTAATAAAAGGTTTAAAATTTGGGATAATTTTATTTATTACTTCTGAGGTTTGTTTTTTTTTTGGTTTTTTTTGGTCATTCTTTCATAGTAGATTAAGACCTACACCAGATATCGGATGTATTTGACCACCGGTAGGTGTAATAACACTTAATACTTTTGGTGTTCCTTTATTAAATACTATTGTGTTATTATCTTCTGGAGTTACCGTAACATGAGCTCATCATAGATTAAAACGTGGATTGAAATTAGAACTAAAACAGGCTTTAATTTTTACTATTATTTTAGGTCTTTATTTTACAATTTTACAATTAGGTGAATATTATCATTCACCATTTTCTATTGCAGATAGAGTATATGGATCAGTATTTTTTGTTGCTACTGGTTTTCATGGTGTTCATGTAATTATTGGTACTTTATTTTTATCTATTTCCTTGTTTCGATCTAGTTTATTTCATTATTGTAAAGATCATCATTTTGGGTTTGAAGCAGCAGCTTGGTATTGACATTTTGTAGATGTTGTATGAATTTGTTTATATTTATGTATTTATTGATGAGGGTCATAA
>GXYL07
GTGATTCGAATGCCATTTCATTTAGTTGAACCTAGACCATGACCATTATTTACATCTATTAGAGCGTTAATATTTACAATAGGACTCACAAAGTGATTTCACTATTCATCAGATAATCTATGTATTATATTAGGGATAATAATAATAATATTATCTATATTTGTGTGATGACGAGATGTAATTCGTGAATCAACATTTTCAGGTATGCATACTAAAATAGTAATAAAAGGTTTAAAATTTGGGATAATTTTATTTATTACTTCTGAGGTTTGTTTTTTTTTTGGTTTTTTTTGGTCATTCTTTCATAGTAGATTAAGACCTACACCAGATATCGGATGTATTTGACCACCGGTAGGTGTAATAACACTTAATACTTTTGGTGTTCCTTTATTAAATACTATTGTGTTATTATCTTCTGGAGTTACCGTAACATGAGCTCATCATAGATTAAAACGTGGATTGAAATTAGAACTAAAACAGGCTTTAATTTTTACTATTATTTTAGGTCTTTATTTTACAATTTTACAATTAGGTGAATATTATCATTCACCATTTTCTATTGCAGATAGAGTATATGGATCAGTATTTTTTGTTGCTACTGGTTTTCATGGTGTTCATGTAATTATTGGTACTTTATTTTTATCTATTTCCTTGTTTCGATCTAGTTTATTTCATTATTGTAAAGATCATCATTTTGGGTTTGAAGCAGCAGCTTGGTATTGACATTTTGTAGATGTTGTATGAATTTGTTTATATTTATGTATTTATTGATGAGGGTCATAA
>GXYL08
GTGATTCGAATGCCATTTCATTTAGTTGAACCTAGACCATGACCATTATTTACATCTATTAGAGCGTTAATATTTACAATAGGACTCACAAAGTGATTTCACTATTCATCAGATAATCTATGTATTATATTAGGGATAATAATAATAATATTATCTATATTTGTGTGATGACGAGATGTAATTCGTGAATCAACATTTTCAGGTATGCATACTAAAATAGTAATAAAAGGTTTAAAATTTGGGATAATTTTATTTATTACTTCTGAGGTTTGTTTTTTTTTTGGTTTTTTTTGGTCATTCTTTCATAGTAGATTAAGACCTACACCAGATATCGGATGTATTTGACCACCGGTAGGTGTAATAACACTTAATACTTTTGGTGTTCCTTTATTAAATACTATTGTGTTATTATCTTCTGGAGTTACCGTAACATGAGCTCATCATAGATTAAAACGTGGATTGAAATTAGAACTAAAACAGGCTTTAATTTTTACTATTATTTTAGGTCTTTATTTTACAATTTTACAATTAGGTGAATATTATCATTCACCATTTTCTATTGCAGATAGAGTATATGGATCAGTATTTTTTGTTGCTACTGGTTTTCATGGTGTTCATGTAATTATTGGTACTTTATTTTTATCTATTTCCTTGTTTCGATCTAGTTTATTTCATTATTGTAAAGATCATCATTTTGGGTTTGAAGCAGCAGCTTGGTATTGACATTTTGTAGATGTTGTATGAATTTGTTTATATTTATGTATTTATTGATGAGGGTCATAA
>GXYL09
GTGATTCGAATGCCATTTCATTTAGTTGAACCTAGACCATGACCATTATTTACATCTATCAGAGCGTTAATATTTACAATAGGACTCACAAAGTGATTTCACTATTCATCAGATAATCTATGTATTATATTAGGGATAATAATAATAGTATTATCTATATTTGTGTGATGACGAGATGTAATTCGTGAATCAACATTTTCAGGTATGCATACTAAAATAGTAATAAAAGGTTTAAAATTTGGGATAATTTTATTTATTACTTCTGAGGTTTGTTTTTTTTTTGGTTTTTTTTGGTCATTCTTTCATAGTAGATTAAGACCTACACCAGATATCGGATGTATTTGACCACCGGTAGGTGTAATAACACTTAATACTTTTGGTGTTCCTTTATTAAATACTATTGTGTTATTATCTTCTGGAGTTACCGTAACATGAGCTCATCATAGATTAAAACGTGGATTGAAATTAGAACTAAAACAGGCTTTAATTTTTACTATTATTTTAGGTCTTTATTTTACAATTTTACAATTAGGTGAATATTATCATTCACCATTTTCTATTGCAGATAGAGTATATGGATCAGTATTTTTTGTTGCTACTGGTTTTCATGGTGTTCATGTAATTATTGGTACTTTATTTTTATCTATTTCCTTGTTTCGATCTAGTTTATTTCATTATTGTAAAGATCATCATTTTGGGTTTGAAGCAGCAGCTTGGTATTGGCATTTTGTAGATGTTGTATGAATTTGTTTATATTTATGTATTTATTGATGAGGGTCATAA
>GXYL10
GTGATTCGAATGCCATTTCATTTAGTTGAACCTAGACCATGACCATTATTTACATCTATTAGAGCGTTAATATTTACAATAGGACTCACAAAGTGATTTCACTATTCATCAGATAATCTATGTATTATATTAGGGATAATAATAATAGTATTATCTATATTTGTGTGATGACGAGATGTAATTCGTGAATCAACATTTTCAGGTATGCATACTAAAATAGTAATAAAAGGTTTAAAATTTGGGATAATTTTATTTATTACTTCTGAGGTTTGTTTTTTTTTTGGTTTTTTTTGGTCATTCTTTCATAGTAGATTAAGACCTACACCAGATATCGGATGTATTTGACCACCGGTAGGTGTAATAACACTTAATACTTTTGGTGTTCCTTTATTAAATACTATTGTGTTATTATCTTCTGGAGTTACCGTAACATGAGCTCATCATAGATTAAAACGTGGATTGAAATTAGAACTAAAACAGGCTTTAATTTTTACTATTATTTTAGGTCTTTATTTTACAATTTTACAATTAGGTGAATATTATCATTCACCATTTTCTATTGCAGATAGAGTATATGGATCAGTATTTTTTGTTGCTACTGGTTTTCATGGTGTTCATGTAATTATTGGTACTTTATTTTTATCTATTTCCTTGTTTCGATCTAGTTTATTTCATTATTGTAAAGATCATCATTTTGGGTTTGAAGCAGCAGCTTGGTATTGACATTTTGTAGATGTTGTATGAATTTGTTTATATTTATGTATTTATTGATGAGGGTCATAA
>HNDA01
GTGATTCGAATGCCATTTCATTTAGTTGAACCTAGACCATGACCATTATTTACATCTATCAGAGCGTTAATATTTACAATAGGACTCACAAAGTGATTTCACTATTCATCAGATAATCTATGTATTATATTAGGGATAATAATAATAGTATTATCTATATTTGTGTGATGACGAGATGTAATTCGTGAATCAACATTTTCAGGTATGCATACTAAAATAGTAATAAAAGGTTTAAAATTTGGGATAATTTTATTTATTACTTCTGAGGTTTGTTTTTTTTTTGGTTTTTTTTGGTCATTCTTTCATAGTAGATTGAGACCTACACCAGATATCGGATGTATTTGACCACCTGTAGGTGTAATAACACTTAATACTTTTGGTGTTCCTTTATTAAATACTATTGTGTTATTATCTTCTGGAGTTACCGTAACATGAGCTCATCATAGATTAAAACGTGGATTGAAATTAGAACTAAAACAGGCTTTAATTTTTACTATTATTTTAGGTCTTTATTTTACAATTTTACAATTAGGTGAATATTATCATTCACCATTTTCTATTGCAGATGGAGTATATGGGTCAGTATTTTTTGTTGCTACTGGTTTTCATGGTGTTCATGTAATTATTGGTACTTTATTTTTATCTATTTCCTTGTTTCGATCTAGTTTATTTCATTATTGTAAAGATCATCATTTTGGGTTTGAAGCAGCAGCTTGGTATTGACATTTTGTAGATGTTGTATGAATTTGTTTATATTTATGTATTTATTGATGAGGGTCATAA
>HNDA02
GTGATTCGAATGCCATTTCATTTAGTTGAACCTAGACCATGACCATTATTTACATCTATCAGAGCGTTAATATTTACAATAGGACTCACAAAGTGATTTCACTATTCATCAGATAATCTATGTATTATATTAGGGATAATAATAATAGTATTATCTATATTTGTGTGATGACGAGATGTAATTCGTGAATCAACATTTTCAGGTATGCATACTAAAATAGTAATAAAAGGTTTAAAATTTGGGATAATTTTATTTATTACTTCTGAGGTTTGTTTTTTTTTTGGTTTTTTTTGGTCATTCTTTCATAGTAGATTGAGACCTACACCAGATATCGGATGTATTTGACCACCTGTAGGTGTAATAACACTTAATACTTTTGGTGTTCCTTTATTAAATACTATTGTGTTATTATCTTCTGGAGTTACCGTAACATGAGCTCATCATAGATTAAAACGTGGATTGAAATTAGAACTAAAACAGGCTTTAATTTTTACTATTATTTTAGGTCTTTATTTTACAATTTTACAATTAGGTGAATATTATCATTCACCATTTTCTATTGCAGATGGAGTATATGGGTCAGTATTTTTTGTTGCTACTGGTTTTCATGGTGTTCATGTAATTATTGGTACTTTATTTTTATCTATTTCCTTGTTTCGATCTAGTTTATTTCATTATTGTAAAGATCATCATTTTGGGTTTGAAGCAGCAGCTTGGTATTGACATTTTGTAGATGTTGTATGAATTTGTTTATATTTATGTATTTATTGATGAGGGTCATAA
>HNDA03
GTGATTCGAATGCCATTTCATTTAGTTGAACCTAGACCATGACCATTATTTACATCTATCAGAGCGTTAATATTTACAATAGGACTCACAAAGTGATTTCACTATTCATCAGATAATCTATGTATTATATTAGGGATAATAATAATAGTATTATCTATATTTGTGTGATGACGAGATGTAATTCGTGAATCAACATTTTCAGGTATGCATACTAAAATAGTAATAAAAGGTTTAAAATTTGGGATAATTTTATTTATTACTTCTGAGGTTTGTTTTTTTTTTGGTTTTTTTTGGTCATTCTTTCATAGTAGATTGAGACCTACACCAGATATCGGATGTATTTGACCACCTGTAGGTGTAATAACACTTAATACTTTTGGTGTTCCTTTATTAAATACTATTGTGTTATTATCTTCTGGAGTTACCGTAACATGAGCTCATCATAGATTAAAACGTGGATTGAAATTAGAACTAAAACAGGCTTTAATTTTTACTATTATTTTAGGTCTTTATTTTACAATTTTACAATTAGGTGAATATTATCATTCACCATTTTCTATTGCAGATGGAGTATATGGGTCAGTATTTTTTGTTGCTACTGGTTTTCATGGTGTTCATGTAATTATTGGTACTTTATTTTTATCTATTTCCTTGTTTCGATCTAGTTTATTTCATTATTGTAAAGATCATCATTTTGGGTTTGAAGCAGCAGCTTGGTATTGACATTTTGTAGATGTTGTATGAATTTGTTTATATTTATGTATTTATTGATGAGGGTCATAA
>HNDA04
GTGATTCGAATGCCATTTCATTTAGTTGAACCTAGACCATGACCATTATTTACATCTATCAGAGCGTTAATACTTACAATAGGACTCACAAAGTGATTTCACTATTCATCAGATAATCTATGTATTATATTAGGGATAATAATAATAGTATTATCTATATTTGTGTGATGACGAGATGTAATTCGTGAATCAACATTTTCAGGTATGCATACTAAAATAGTAATAAAAGGTTTAAAATTTGGGATAATTTTATTTATTACTTCTGAGATTTGTTTTTTTTTTGGTTTTTTTTGGTCATTCTTTCATAGTAGATTGAGACCTACACCAGATATTGGATGTATTTGACCACCGGTAGGTGTAATAACACTTAATACTTTTGGTGTTCCTTTATTAAATACTATTGTGTTATTATCTTCTGGAGTTACCGTAACATGAGCTCATCATAGATTAAAACGTGGATTGAAATTAGAACTAAAACAGGCTTTAATTTTTACTATTATTTTAGGTCTTTATTTTACAATTTTACAATTAGGTGAATATTATCATTCACCATTTTCTATTGCAGATAGAGTATATGGGTCAGTATTTTTTGTTGCTACTGGTTTTCATGGTGTTCATGTAATTATTGGTACTTTATTTTTATCTATTTCCTTGTTTCGATCTAGTTTATTTCATTATTGTAAAGATCATCATTTTGGGTTTGAAGCAGCAGCTTGGTATTGACATTTTGTAGATGTTGTATGAATTTGTTTATATTTATGTATTTATTGATGAGGGTCATAA
>HNDA05
GTGATTCGAATGCCATTTCATTTAGTTGAACCTAGACCATGACCATTATTTACATCTATCAGAGCGTTAATATTTACAATAGGACTCACAAAGTGATTTCACTATTCATCAGATAATCTATGTATTATATTAGGGATAATAATAATAGTATTATCTATATTTGTGTGATGACGAGATGTAATTCGTGAATCAACATTTTCAGGTATGCATACTAAAATAGTAATAAAAGGTTTAAAATTTGGGATAATTTTATTTATTACTTCTGAGGTTTGTTTTTTTTTTGGTTTTTTTTGGTCATTCTTTCATAGTAGATTGAGACCTACACCAGATATCGGATGTATTTGACCACCTGTAGGTGTAATAACACTTAATACTTTTGGTGTTCCTTTATTAAATACTATTGTGTTATTATCTTCTGGAGTTACCGTAACATGAGCTCATCATAGATTAAAACGTGGATTGAAATTAGAACTAAAACAGGCTTTAATTTTTACTATTATTTTAGGTCTTTATTTTACAATTTTACAATTAGGTGAATATTATCATTCACCATTTTCTATTGCAGATGGAGTATATGGGTCAGTATTTTTTGTTGCTACTGGTTTTCATGGTGTTCATGTAATTATTGGTACTTTATTTTTATCTATTTCCTTGTTTCGATCTAGTTTATTTCATTATTGTAAAGATCATCATTTTGGGTTTGAAGCAGCAGCTTGGTATTGACATTTTGTAGATGTTGTATGAATTTGTTTATATTTATGTATTTATTGATGAGGGTCATAA
>HNDA06
GTGATTCGAATGCCATTTCATTTAGTTGAACCTAGACCATGACCATTATTTACATCTATCAGAGCGTTAATATTTACAATAGGACTCACAAAGTGATTTCACTATTCATCAGATAATCTATGTATTATATTAGGGATAATAATAATAGTATTATCTATATTTGTGTGATGACGAGATGTAATTCGTGAATCAACATTTTCAGGTATGCATACTAAAATAGTAATAAAAGGTTTAAAATTTGGGATAATTTTATTTATTACTTCTGAGGTTTGTTTTTTTTTTGGTTTTTTTTGGTCATTCTTTCATAGTAGATTGAGACCTACACCAGATATCGGATGTATTTGACCACCTGTAGGTGTAATAACACTTAATACTTTTGGTGTTCCTTTATTAAATACTATTGTGTTATTATCTTCTGGAGTTACCGTAACATGAGCTCATCATAGATTAAAACGTGGATTGAAATTAGAACTAAAACAGGCTTTAATTTTTACTATTATTTTAGGTCTTTATTTTACAATTTTACAATTAGGTGAATATTATCATTCACCATTTTCTATTGCAGATGGAGTATATGGGTCAGTATTTTTTGTTGCTACTGGTTTTCATGGTGTTCATGTAATTATTGGTACTTTATTTTTATCTATTTCCTTGTTTCGATCTAGTTTATTTCATTATTGTAAAGATCATCATTTTGGGTTTGAAGCAGCAGCTTGGTATTGACATTTTGTAGATGTTGTATGAATTTGTTTATATTTATGTATTTATTGATGAGGGTCATAA
>HNDA07
GTGATTCGAATGCCATTTCATTTAGTTGAACCTAGACCATGACCATTATTTACATCTATCAGAGCGTTAATATTTACAATAGGACTCACAAAGTGATTTCACTATTCATCAGATAATCTATGTATTATATTAGGGATAATAATAATAGTATTATCTATATTTGTGTGATGACGAGATGTAATTCGTGAATCAACATTTTCAGGTATACATACTAAAATAGTAATAAAAGGTTTAAAATTTGGGATAATTTTATTTATTACTTCTGAGGTTTGTTTTTTTTTTGGTTTTTTTTGGTCATTCTTTCATAGTAGATTGAGACCTACACCAGATATCGGATGTATTTGACCACCTGTAGGTGTAATAACACTTAATACTTTTGGTGTTCCTTTATTAAATACTATTGTGTTATTATCTTCTGGAGTTACCGTAACATGAGCTCATCATAGATTAAAACGTGGATTGAAATTAGAACTAAAACAGGCTTTAATTTTTACTATTATTTTAGGTCTTTATTTTACAATTTTACAATTAGGTGAGTATTATCATTCACCATTTTCTATTGCAGATGGAGTATATGGGTCAGTATTTTTTGTTGCTACTGGTTTTCATGGTGTTCATGTAATTATTGGTACTTTATTTTTATCTATTTCCTTGTTTCGATCTAGTTTATTTCATTATTGTAAAGATCATCATTTTGGGTTTGAAGCAGCAGCTTGGTATTGACATTTTGTAGATGTTGTATGAATTTGTTTATATTTATGTATTTATTGATGAGGGTCATAA
>HNDA08
GTGATTCGAATGCCATTTCATTTAGTTGAACCTAGACCATGACCATTATTTACATCTATCAGAGCGTTAATACTTACAATAGGACTCACAAAGTGATTTCACTATTCATCAGATAATCTATGTATTATATTAGGGATAATAATAATAGTATTATCTATATTTGTGTGATGACGAGATGTAATTCGTGAATCAACATTTTCAGGTATGCATACTAAAATAGTAATAAAAGGTTTAAAATTTGGGATAATTTTATTTATTACTTCTGAGATTTGTTTTTTTTTTGGTTTTTTTTGGTCATTCTTTCATAGTAGATTGAGACCTACACCAGATATTGGATGTATTTGACCACCGGTAGGTGTAATAACACTTAATACTTTTGGTGTTCCTTTATTAAATACTATTGTGTTATTATCTTCTGGAGTTACCGTAACATGAGCTCATCATAGATTAAAACGTGGATTGAAATTAGAACTAAAACAGGCTTTAATTTTTACTATTATTTTAGGTCTTTATTTTACAATTTTACAATTAGGTGAATATTATCATTCACCATTTTCTATTGCAGATAGAGTATATGGGTCAGTATTTTTTGTTGCTACTGGTTTTCATGGTGTTCATGTAATTATTGGTACTTTATTTTTATCTATTTCCTTGTTTCGATCTAGTTTGTTTCATTATTGTAAAGATCATCATTTTGGGTTTGAAGCAGCAGCTTGGTATTGACATTTTGTAGATGTTGTATGAATTTGTTTATATTTATGTATTTATTGATGAGGTTCATAA
>HNDA09
GTGATTCGAATGCCATTTCATTTAGTTGAACCTAGACCATGACCATTATTTACATCTATCAGAGCGTTAATATTTACAATAGGACTCACAAAGTGATTTCACTATTCATCAGATAATCTATGTATTATATTAGGGATAATAATAATAGTATTATCTATATTTGTGTGATGACGAGATGTAATTCGTGAATCAACATTTTCAGGTATGCATACTAAAATAGTAATAAAAGGTTTAAAATTTGGGATAATTTTATTTATTACTTCTGAGGTTTGTTTTTTTTTTGGTTTTTTTTGGTCATTCTTTCATAGTAGATTGAGACCTACACCAGATATCGGATGTATTTGACCACCTGTAGGTGTAATAACACTTAATACTTTTGGTGTTCCTTTATTAAATACTATTGTGTTATTATCTTCTGGAGTTACCGTAACATGAGCTCATCATAGATTAAAACGTGGATTGAAATTAGAACTAAAACAGGCTTTAATTTTTACTATTATTTTAGGTCTTTATTTTACAATTTTACAATTAGGTGAATATTATCATTCACCATTTTCTATTGCAGATGGAGTATATGGGTCAGTATTTTTTGTTGCTACTGGTTTTCATGGTGTTCATGTAATTATTGGTACTTTATTTTTATCTATTTCCTTGTTTCGATCTAGTTTATTTCATTATTGTAAAGATCATCATTTTGGGTTTGAAGCAGCAGCTTGGTATTGACATTTTGTAGATGTTGTATGAATTTGTTTATATTTATGTATTTATTGATGAGGGTCATAA
>HNDA10
GTGATTCGAATGCCATTTCATTTAGTTGAACCTAGACCATGACCATTATTTACATCTATCAGAGCGTTAATATTTACAATAGGACTCACAAAGTGATTTCACTATTCATCAGATAATCTATGTATTATATTAGGGATAATAATAATAGTATTATCTATATTTGTGTGATGACGAGATGTAATTCGTGAATCAACATTTTCAGGTATGCATACTAAAATAGTAATAAAAGGTTTAAAATTTGGGATAATTTTATTTATTACTTCTGAGGTTTGTTTTTTTTTTGGTTTTTTTTGGTCATTCTTTCATAGTAGATTGAGACCTACACCAGATATCGGATGTATTTGACCACCTGTAGGTGTAATAACACTTAATACTTTTGGTGTTCCTTTATTAAATACTATTGTGTTATTATCTTCTGGAGTTACCGTAACATGAGCTCATCATAGATTAAAACGTGGATTGAAATTAGAACTAAAACAGGCTTTAATTTTTACTATTATTTTAGGTCTTTATTTTACAATTTTACAATTAGGTGAATATTATCATTCACCATTTTCTATTGCAGATGGAGTATATGGGTCAGTATTTTTTGTTGCTACTGGTTTTCATGGTGTTCATGTAATTATTGGTACTTTATTTTTATCTATTTCCTTGTTTCGATCTAGTTTATTTCATTATTGTAAAGATCATCATTTTGGGTTTGAAGCAGCAGCTTGGTATTGACATTTTGTAGATGTTGTATGAATTTGTTTATATTTATGTATTTATTGATGAGGGTCATAA
>HNDA11
GTGATTCGAATGCCATTTCATTTAGTTGAACCTAGACCATGACCATTATTTACATCTATCAGAGCGTTAATACTTACAATAGGACTCACAAAGTGATTTCACTATTCATCAGATAATCTATGTATTATATTAGGGATAATAATAATAGTATTATCTATATTTGTGTGATGACGAGATGTAATTCGTGAATCAACATTTTCAGGTATGCATACTAAAATAGTAATAAAAGGTTTAAAATTTGGGATAATTTTATTTATTACTTCTGAGATTTGTTTTTTTTTTGGTTTTTTTTGGTCATTCTTTCATAGTAGATTGAGACCTACACCAGATATTGGATGTATTTGACCACCGGTAGGTGTAATAACACTTAATACTTTTGGTGTTCCTTTATTAAATACTATTGTGTTATTATCTTCTGGAGTTACCGTAACATGAGCTCATCATAGATTAAAACGTGGATTGAAATTAGAACTAAAACAGGCTTTAATTTTTACTATTATTTTAGGTCTTTATTTTACAATTTTACAATTAGGTGAATATTATCATTCACCATTTTCTATTGCAGATAGAGTATATGGGTCAGTATTTTTTGTTGCTACTGGTTTTCATGGTGTTCATGTAATTATTGGTACTTTATTTTTATCTATTTCCTTGTTTCGATCTAGTTTATTTCATTATTGTAAAGATCATCATTTTGGGTTTGAAGCAGCAGCTTGGTATTGACATTTTGTAGATGTTGTATGAATTTGTTTATATTTATGTATTTATTGATGAGGGTCATAA
>HNDA12
GTGATTCGAATGCCATTTCATTTAGTTGAACCTAGACCATGACCATTATTTACATCTATCAGAGCGTTAATATTTACAATAGGACTCACAAAGTGATTTCACTATTCATCAGATAATCTATGTATTATATTAGGGATAATAATAATAGTATTATCTATATTTGTGTGATGACGAGATGTAATTCGTGAATCAACATTTTCAGGTATGCATACTAAAATAGTAATAAAAGGTTTAAAATTTGGGATAATTTTATTTATTACTTCTGAGGTTTGTTTTTTTTTTGGTTTTTTTTGGTCATTCTTTCATAGTAGATTGAGACCTACACCAGATATCGGATGTATTTGACCACCTGTAGGTGTAATAACACTTAATACTTTTGGTGTTCCTTTATTAAATACTATTGTGTTATTATCTTCTGGAGTTACCGTAACATGAGCTCATCATAGATTAAAACGTGGATTGAAATTAGAACTAAAACAGGCTTTAATTTTTACTATTATTTTAGGTCTTTATTTTACAATTTTACAATTAGGTGAATATTATCATTCACCATTTTCTATTGCAGATGGAGTATATGGGTCAGTATTTTTTGTTGCTACTGGTTTTCATGGTGTTCATGTAATTATTGGTACTTTATTTTTATCTATTTCCTTGTTTCGATCTAGTTTATTTCATTATTGTAAAGATCATCATTTTGGGTTTGAAGCAGCAGCTTGGTATTGACATTTTGTAGATGTTGTATGAATTTGTTTATATTTATGTATTTATTGATGAGGGTCATAA
>YNHH01
GTGATTCGAATGCCATTTCATTTAGTTGAACCTAGACCATGACCATTATTTACATCTATCAGAGCGTTAATATTTACAATAGGACTCACAAAGTGATTTCACTATTCATCAGATAATCTATGTATTATATTAGGAATAATAATAATAGTATTATCTATATTTGTGTGATGACGAGATGTAATTCGTGAATCAACATTTTCAGGTATGCATACTAAAATGGTAATAAAAGGTTTAAAATTTGGAATAATTTTATTTATTACTTCTGAGGTTTGTTTTTTTTTTGGTTTTTTTTGGTCATTCTTTCATAGTAGATTGAGACCTACACCAGATATCGGATGTATTTGACCACCGGTAGGTGTAATAACACTTAATACTTTTGGTGTTCCTTTATTAAATACTATTGTGTTATTATCTTCTGGAGTTACCGTAACATGAGCTCATCATAGATTAAAACGTGGATTGAAATTAGAACTAAAACAGGCTTTAATTTTTACTATTATTTTAGGTCTTTATTTTACAATTTTACAATTAGGTGAATATTATCATTCACCATTTTCTATTGCAGATAGAGTATATGGGTCAGTATTTTTTGTTGCTACTGGTTTTCATGGTGTTCATGTAATTATTGGTACTTTATTTTTATCTATTTCCTTGTTTCGATCTAGTTTATTTCATTATTGTAAAGATCATCATTTTGGGTTTGAAGCAGCAGCTTGGTATTGACATTTTGTAGATGTTGTATGAATTTGTTTATATTTATGTATTTATTGATGAGGGTCATAA
>YNHH02
GTGATTCGAATGCCATTTCATTTAGTTGAACCTAGACCATGACCATTATTTACATCTATCAGAGCGTTAATATTTACAATAGGACTCACAAAGTGATTTCACTATTCATCAGATAATCTATGTATTATATTAGGAATAATAATAATAGTATTATCTATATTTGTGTGATGACGAGATGTAATTCGTGAATCAACATTTTCAGGTATGCATACTAAAATGGTAATAAAAGGTTTAAAATTTGGAATAATTTTATTTATTACTTCTGAGGTTTGTTTTTTTTTTGGTTTTTTTTGGTCATTCTTTCATAGTAGATTGAGACCTACACCAGATATCGGATGTATTTGACCACCGGTAGGTGTAATAACACTTAATACTTTTGGTGTTCCTTTATTAAATACTATTGTGTTATTATCTTCTGGAGTTACCGTAACATGAGCTCATCATAGATTAAAACGTGGATTGAAATTAGAACTAAAACAGGCTTTAATTTTTACTATTATTTTAGGTCTTTATTTTACAATTTTACAATTAGGTGAATATTATCATTCACCATTTTCTATTGCAGATAGAGTATATGGGTCAGTATTTTTTGTTGCTACTGGTTTTCATGGTGTTCATGTAATTATTGGTACTTTATTTTTATCTATTTCCTTGTTTCGATCTAGTTTATTTCATTATTGTAAAGATCATCATTTTGGGTTTGAAGCAGCAGCTTGGTATTGACATTTTGTAGATGTTGTATGAATTTGTTTATATTTATGTATTTATTGATGAGGGTCATAA
>YNHH03
GTGATTCGAATGCCATTTCATTTAGTTGAACCTAGACCATGACCATTATTTACATCTATCAGAGCGTTAATATTTACAATAGGACTCACAAAGTGATTTCACTATTCATCAGATAATCTATGTATTATATTAGGAATAATAATAATAGTATTATCTATATTTGTGTGATGACGAGATGTAATTCGTGAATCAACATTTTCAGGTATGCATACTAAAATGGTAATAAAAGGTTTAAAATTTGGAATAATTTTATTTATTACTTCTGAGGTTTGTTTTTTTTTTGGTTTTTTTTGGTCATTCTTTCATAGTAGATTGAGACCTACACCAGATATCGGATGTATTTGACCACCGGTAGGTGTAATAACACTTAATACTTTTGGTGTTCCTTTATTAAATACTATTGTGTTATTATCTTCTGGAGTTACCGTAACATGAGCTCATCATAGATTAAAACGTGGATTGAAATTAGAACTAAAACAGGCTTTAATTTTTACTATTATTTTAGGTCTTTATTTTACAATTTTACAATTAGGTGAATATTATCATTCACCATTTTCTATTGCAGATAGAGTATATGGGTCAGTATTTTTTGTTGCTACTGGTTTTCATGGTGTTCATGTAATTATTGGTACTTTATTTTTATCTATTTCCTTGTTTCGATCTAGTTTATTTCATTATTGTAAAGATCATCATTTTGGGTTTGAAGCAGCAGCTTGGTATTGACATTTTGTAGATGTTGTATGAATTTGTTTATATTTATGTATTTATTGATGAGGGTCATAA
>YNHH04
GTGATTCGAATGCCATTTCATTTAGTTGAACCTAGACCATGACCATTATTTACATCTATCAGAGCGTTAATATTTACAATAGGACTCACAAAGTGATTTCACTATTCATCAGATAATCTATGTATTATATTAGGAATAATAATAATAGTATTATCTATATTTGTGTGATGACGAGATGTAATTCGTGAATCAACATTTTCAGGTATGCATACTAAAATGGTAATAAAAGGTTTAAAATTTGGAATAATTTTATTTATTACTTCTGAGGTTTGTTTTTTTTTTGGTTTTTTTTGGTCATTCTTTCATAGTAGATTGAGACCTACACCAGATATCGGATGTATTTGACCACCGGTAGGTGTAATAACACTTAATACTTTTGGTGTTCCTTTATTAAATACTATTGTGTTATTATCTTCTGGAGTTACCGTAACATGAGCTCATCATAGATTAAAACGTGGATTGAAATTAGAACTAAAACAGGCTTTAATTTTTACTATTATTTTAGGTCTTTATTTTACAATTTTACAATTAGGTGAATATTATCATTCACCATTTTCTATTGCAGATAGAGTATATGGGTCAGTATTTTTTGTTGCTACTGGTTTTCATGGTGTTCATGTAATTATTGGTACTTTATTTTTATCTATTTCCTTGTTTCGATCTAGTTTATTTCATTATTGTAAAGATCATCATTTTGGGTTTGAAGCAGCAGCTTGGTATTGACATTTTGTAGATGTTGTATGAATTTGTTTATATTTATGTATTTATTGATGAGGGTCATAA
>YNHH05
GTGATTCGAATGCCATTTCATTTAGTTGAACCTAGACCATGACCATTATTTACATCTATCAGAGCGTTAATATTTACAATAGGACTCACAAAGTGATTTCACTATTCATCAGATAATCTATGTATTATATTAGGAATAATAATAATAGTATTATCTATATTTGTGTGATGACGAGATGTAATTCGTGAATCAACATTTTCAGGTATGCATACTAAAATGGTAATAAAAGGTTTAAAATTTGGAATAATTTTATTTATTACTTCTGAGGTTTGTTTTTTTTTTGGTTTTTTTTGGTCATTCTTTCATAGTAGATTGAGACCTACACCAGATATCGGATGTATTTGACCACCGGTAGGTGTAATAACACTTAATACTTTTGGTGTTCCTTTATTAAATACTATTGTGTTATTATCTTCTGGAGTTACCGTAACATGAGCTCATCATAGATTAAAACGTGGATTGAAATTAGAACTAAAACAGGCTTTAATTTTTACTATTATTTTAGGTCTTTATTTTACAATTTTACAATTAGGTGAATATTATCATTCACCATTTTCTATTGCAGATAGAGTATATGGGTCAGTATTTTTTGTTGCTACTGGTTTTCATGGTGTTCATGTAATTATTGGTACTTTATTTTTATCTATTTCCTTGTTTCGATCTAGTTTATTTCATTATTGTAAAGATCATCATTTTGGGTTTGAAGCAGCAGCTTGGTATTGACATTTTGTAGATGTTGTATGAATTTGTTTATATTTATGTATTTATTGATGAGGGTCATAA
>YNHH06
GTGATTCGAATGCCATTTCATTTAGTTGAACCTAGACCATGACCATTATTTACATCTATCAGAGCGTTAATATTTACAATAGGACTCACAAAGTGATTTCACTATTCATCAGATAATCTATGTATTATATTAGGAATAATAATAATAGTATTATCTATATTTGTGTGATGACGAGATGTAATTCGTGAATCAACATTTTCAGGTATGCATACTAAAATGGTAATAAAAGGTTTAAAATTTGGAATAATTTTATTTATTACTTCTGAGGTTTGTTTTTTTTTTGGTTTTTTTTGGTCATTCTTTCATAGTAGATTGAGACCTACACCAGATATCGGATGTATTTGACCACCGGTAGGTGTAATAACACTTAATACTTTTGGTGTTCCTTTATTAAATACTATTGTGTTATTATCTTCTGGAGTTACCGTAACATGAGCTCATCATAGATTAAAACGTGGATTGAAATTAGAACTAAAACAGGCTTTAATTTTTACTATTATTTTAGGTCTTTATTTTACAATTTTACAATTAGGTGAATATTATCATTCACCATTTTCTATTGCAGATAGAGTATATGGGTCAGTATTTTTTGTTGCTACTGGTTTTCATGGTGTTCATGTAATTATTGGTACTTTATTTTTATCTATTTCCTTGTTTCGATCTAGTTTATTTCATTATTGTAAAGATCATCATTTTGGGTTTGAAGCAGCAGCTTGGTATTGACATTTTGTAGATGTTGTATGAATTTGTTTATATTTATGTATTTATTGATGAGGGTCATAA
>YNHH07
GTGATTCGAATGCCATTTCATTTAGTTGAACCTAGACCATGACCATTATTTACATCTATCAGAGCGTTAATATTTACAATAGGACTCACAAAGTGATTTCACTATTCATCAGATAATCTATGTATTATATTAGGAATAATAATAATAGTATTATCTATATTTGTGTGATGACGAGATGTAATTCGTGAATCAACATTTTCAGGTATGCATACTAAAATGGTAATAAAAGGTTTAAAATTTGGAATAATTTTATTTATTACTTCTGAGGTTTGTTTTTTTTTTGGTTTTTTTTGGTCATTCTTTCATAGTAGATTGAGACCTACACCAGATATCGGATGTATTTGACCACCGGTAGGTGTAATAACACTTAATACTTTTGGTGTTCCTTTATTAAATACTATTGTGTTATTATCTTCTGGAGTTACCGTAACATGAGCTCATCATAGATTAAAACGTGGATTGAAATTAGAACTAAAACAGGCTTTAATTTTTACTATTATTTTAGGTCTTTATTTTACAATTTTACAATTAGGTGAATATTATCATTCACCATTTTCTATTGCAGATAGAGTATATGGGTCAGTATTTTTTGTTGCTACTGGTTTTCATGGTGTTCATGTAATTATTGGTACTTTATTTTTATCTATTTCCTTGTTTCGATCTAGTTTATTTCATTATTGTAAAGATCATCATTTTGGGTTTGAAGCAGCAGCTTGGTATTGACATTTTGTAGATGTTGTATGAATTTGTTTATATTTATGTATTTATTGATGAGGGTCATAA
>YNHH08
GTGATTCGAATGCCATTTCATTTAGTTGAACCTAGACCATGACCATTATTTACATCTATCAGAGCGTTAATATTTACAATAGGACTCACAAAGTGATTTCACTATTCATCAGATAATCTATGTATTATATTAGGAATAATAATAATAGTATTATCTATATTTGTGTGATGACGAGATGTAATTCGTGAATCAACATTTTCAGGTATGCATACTAAAATGGTAATAAAAGGTTTAAAATTTGGAATAATTTTATTTATTACTTCTGAGGTTTGTTTTTTTTTTGGTTTTTTTTGGTCATTCTTTCATAGTAGATTGAGACCTACACCAGATATCGGATGTATTTGACCACCGGTAGGTGTAATAACACTTAATACTTTTGGTGTTCCTTTATTAAATACTATTGTGTTATTATCTTCTGGAGTTACCGTAACATGAGCTCATCATAGATTAAAACGTGGATTGAAATTAGAACTAAAACAGGCTTTAATTTTTACTATTATTTTAGGTCTTTATTTTACAATTTTACAATTAGGTGAATATTATCATTCACCATTTTCTATTGCAGATAGAGTATATGGGTCAGTATTTTTTGTTGCTACTGGTTTTCATGGTGTTCATGTAATTATTGGTACTTTATTTTTATCTATTTCCTTGTTTCGATCTAGTTTATTTCATTATTGTAAAGATCATCATTTTGGGTTTGAAGCAGCAGCTTGGTATTGACATTTTGTAGATGTTGTATGAATTTGTTTATATTTATGTATTTATTGATGAGGGTCATAA
>YNHH09
GTGATTCGAATGCCATTTCATTTAGTTGAACCTAGACCATGACCATTATTTACATCTATCAGAGCGTTAATATTTACAATAGGACTCACAAAGTGATTTCACTATTCATCAGATAATCTATGTATTATATTAGGAATAATAATAATAGTATTATCTATATTTGTGTGATGACGAGATGTAATTCGTGAATCAACATTTTCAGGTATGCATACTAAAATGGTAATAAAAGGTTTAAAATTTGGAATAATTTTATTTATTACTTCTGAGGTTTGTTTTTTTTTTGGTTTTTTTTGGTCATTCTTTCATAGTAGATTGAGACCTACACCAGATATCGGATGTATTTGACCACCGGTAGGTGTAATAACACTTAATACTTTTGGTGTTCCTTTATTAAATACTATTGTGTTATTATCTTCTGGAGTTACCGTAACATGAGCTCATCATAGATTAAAACGTGGATTGAAATTAGAACTAAAACAGGCTTTAATTTTTACTATTATTTTAGGTCTTTATTTTACAATTTTACAATTAGGTGAATATTATCATTCACCATTTTCTATTGCAGATAGAGTATATGGGTCAGTATTTTTTGTTGCTACTGGTTTTCATGGTGTTCATGTAATTATTGGTACTTTATTTTTATCTATTTCCTTGTTTCGATCTAGTTTATTTCATTATTGTAAAGATCATCATTTTGGGTTTGAAGCAGCAGCTTGGTATTGACATTTTGTAGATGTTGTATGAATTTGTTTATATTTATGTATTTATTGATGAGGGTCATAA
>YNHH10
GTGATTCGAATGCCATTTCATTTAGTTGAACCTAGACCATGACCATTATTTACATCTATCAGAGCGTTAATATTTACAATAGGACTCACAAAGTGATTTCACTATTCATCAGATAATCTATGTATTATATTAGGAATAATAATAATAGTATTATCTATATTTGTGTGATGACGAGATGTAATTCGTGAATCAACATTTTCAGGTATGCATACTAAAATGGTAATAAAAGGTTTAAAATTTGGAATAATTTTATTTATTACTTCTGAGGTTTGTTTTTTTTTTGGTTTTTTTTGGTCATTCTTTCATAGTAGATTGAGACCTACACCAGATATCGGATGTATTTGACCACCGGTAGGTGTAATAACACTTAATACTTTTGGTGTTCCTTTATTAAATACTATTGTGTTATTATCTTCTGGAGTTACCGTAACATGAGCTCATCATAGATTAAAACGTGGATTGAAATTAGAACTAAAACAGGCTTTAATTTTTACTATTATTTTAGGTCTTTATTTTACAATTTTACAATTAGGTGAATATTATCATTCACCATTTTCTATTGCAGATAGAGTATATGGGTCAGTATTTTTTGTTGCTACTGGTTTTCATGGTGTTCATGTAATTATTGGTACTTTATTTTTATCTATTTCCTTGTTTCGATCTAGTTTATTTCATTATTGTAAAGATCATCATTTTGGGTTTGAAGCAGCAGCTTGGTATTGACATTTTGTAGATGTTGTATGAATTTGTTTATATTTATGTATTTATTGATGAGGGTCATAA
>YNHH11
GTGATTCGAATGCCATTTCATTTAGTTGAACCTAGACCATGACCATTATTTACATCTATCAGAGCGTTAATATTTACAATAGGACTCACAAAGTGATTTCACTATTCATCAGATAATCTATGTATTATATTAGGAATAATAATAATAGTATTATCTATATTTGTGTGATGACGAGATGTAATTCGTGAATCAACATTTTCAGGTATGCATACTAAAATGGTAATAAAAGGTTTAAAATTTGGAATAATTTTATTTATTACTTCTGAGGTTTGTTTTTTTTTTGGTTTTTTTTGGTCATTCTTTCATAGTAGATTGAGACCTACACCAGATATCGGATGTATTTGACCACCGGTAGGTGTAATAACACTTAATACTTTTGGTGTTCCTTTATTAAATACTATTGTGTTATTATCTTCTGGAGTTACCGTAACATGAGCTCATCATAGATTAAAACGTGGATTGAAATTAGAACTAAAACAGGCTTTAATTTTTACTATTATTTTAGGTCTTTATTTTACAATTTTACAATTAGGTGAATATTATCATTCACCATTTTCTATTGCAGATAGAGTATATGGGTCAGTATTTTTTGTTGCTACTGGTTTTCATGGTGTTCATGTAATTATTGGTACTTTATTTTTATCTATTTCCTTGTTTCGATCTAGTTTATTTCATTATTGTAAAGATCATCATTTTGGGTTTGAAGCAGCAGCTTGGTATTGACATTTTGTAGATGTTGTATGAATTTGTTTATATTTATGTATTTATTGATGAGGGTCATAA
>YNHH12
GTGATTCGAATGCCATTTCATTTAGTTGAACCTAGACCATGACCATTATTTACATCTATCAGAGCGTTAATATTTACAATAGGACTCACAAAGTGATTTCACTATTCATCAGATAATCTATGTATTATATTAGGAATAATAATAATAGTATTATCTATATTTGTGTGATGACGAGATGTAATTCGTGAATCAACATTTTCAGGTATGCATACTAAAATGGTAATAAAAGGTTTAAAATTTGGAATAATTTTATTTATTACTTCTGAGGTTTGTTTTTTTTTTGGTTTTTTTTGGTCATTCTTTCATAGTAGATTGAGACCTACACCAGATATCGGATGTATTTGACCACCGGTAGGTGTAATAACACTTAATACTTTTGGTGTTCCTTTATTAAATACTATTGTGTTATTATCTTCTGGAGTTACCGTAACATGAGCTCATCATAGATTAAAACGTGGATTGAAATTAGAACTAAAACAGGCTTTAATTTTTACTATTATTTTAGGTCTTTATTTTACAATTTTACAATTAGGTGAATATTATCATTCACCATTTTCTATTGCAGATAGAGTATATGGGTCAGTATTTTTTGTTGCTACTGGTTTTCATGGTGTTCATGTAATTATTGGTACTTTATTTTTATCTATTTCCTTGTTTCGATCTAGTTTATTTCATTATTGTAAAGATCATCATTTTGGGTTTGAAGCAGCAGCTTGGTATTGACATTTTGTAGATGTTGTATGAATTTGTTTATATTTATGTATTTATTGATGAGGGTCATAA
