# Supplementary material for: Population Genetics of the Asian Buffalo Leech (Hirudinaria manillensis) in Southern China Based on Mitochondrial Protein-Coding Genes
Source: Biology (Basel). 2025 Jul 23;14(8):926. doi: 10.3390/biology14080926 (PMC12383380; doi:10.3390/biology14080926)
Supplement: Supplementary file 1 [file biology-14-00926-s001.zip › 05ND6.txt]

>GDMM01
ATGATTTTTAATGTTATATTTTTAATTATAATTATAGTTACTTTAATAATATATTTAAATTCTCCAATTATATTATTAATTAATATCTTGAGGTTATCTTTATTAATAGCTTGAATAATTTCATTATTATTTAGTAATTGATTTAGATTTATAATTTTCTTAATTTACATTGGTGGGATGTTAGTAATATTTTCTTATTTCGTTGCATTAAGGCCTAACCAAATAATTAAATTAAATTCTTTATATTTGATAATAGTTATGATTATATTAATTATTCAATTATTATTTATACCTTCTTATATATGAATAAATATAAATTATTTTTCTTTTTCAAATTCAATATTTGATAGAATAAATATTTTCATGGTATTGATACTAATTTTAGTTTTATTAATGATTATATTAATTATTGTAAAGTTAGTAGATATATCAAAAGGACCTCTTCGTCCATTTAAATAA
>GDMM02
ATGATTTTTAATGTTATATTTTTAATTATAATTATAGTTACTTTAATAATATATTTAAATTCCCCAATTATATTATTAATTAATATCTTGAGGTTATCTTTATTAATAGCTTGAATAATTTCATTATTATTTAGTAATTGATTTAGATTTATAATTTTCTTAATTTACATTGGTGGGATGTTAGTAATATTTTCTTATTTCGTTGCATTAAGGCCTAACCAAATAATTAAATTAAATTCTTTATATTTGATAATAGTTATGATTATATTAATTATTCAATTATTATTTATACCTTCTTATATATGAATAAATATAAATTATTTTTCTTTTTCAAATTCAATATTTGATAGAATAAATATTTTCATGGTATTGATACTAATTTTGGTTTTATTAATGATTATATTAATTATTGTAAAGTTAGTAGATATATCAAAAGGACCTCTTCGTCCATTTAAATAA
>GDMM03
ATGATTTTTAATGTTATATTTTTAATTATAATTATAGTTACTTTAATAATATATTTAAATTCTCCAATTATATTATTAATTAATATCTTGAGGTTATCTTTATTAATAGCTTGAATAATTTCATTATTATTTAGTAATTGATTTAGATTTATAATTTTCTTAATTTACATTGGTGGGATGTTAGTAATATTTTCTTATTTCGTTGCATTAAGGCCTAACCAAATAATTAAATTAAATTCTTTATATTTGATAATAGTTATGATTATATTAATTATTCAATTATTATTTATACCTTCTTATATATGAATAAATATAAATTATTTTTCTTTTTCAAATTCAATATTTGATAGAATAAATATTTTCATGGTATTGATACTAATTTTGGTTTTATTAATGATTATATTAATTATTGTAAAGTTAGTAGATATATCAAAAGGACCTCTTCGTCCATTTAAATAA
>GDMM04
ATGATTTTTAATGTTATATTTTTAATTATAATTATAGTTACTTTAATAATATATTTAAATTCTCCAATTATATTATTAATTAATATCTTGAGGTTATCTTTATTAATAGCTTGAATAATTTCATTATTATTTAGTAATTGATTTAGATTTATAATTTTCTTAATTTACATTGGTGGGATGTTAGTAATATTTTCTTATTTCGTTGCATTAAGGCCTAACCAAATAATTAAATTAAATTCTTTATATTTGATAATAGTTATGATTATATTAATTATTCAATTATTATTTATACCTTCTTATATATGAATAAATATAAATTATTTTTCTTTTTCAAATTCAATATTTGATAGAATAAATATTTTCATGGTATTGATACTAATTTTAGTTTTATTAATGATTATATTAATTATTGTAAAGTTAGTAGATATATCAAAAGGACCTCTTCGTCCATTTAAATAA
>GDMM05
ATGATTTTTAATGTTATATTTTTAATTATAATTATAGTTACTTTAATAATATATTTAAATTCTCCAATTATATTATTAATTAATATCTTGAGGTTATCTTTATTAATAGCTTGAATAATTTCATTATTATTTAGTAATTGATTTAGATTTATAATTTTCTTAATTTACATTGGTGGGATGTTAGTAATATTTTCTTATTTCGTTGCATTAAGGCCTAACCAAATAATTAAATTAAATTCTTTATATTTGATAATAGTTATGATTATATTAATTATTCAATTATTATTTATACCTTCTTATATATGAATAAATATAAATTATTTTTCTTTTTCAAATTCAATATTTGATAGAATAAATATTTTCATGGTATTGATACTAATTTTAGTTTTATTAATGATTATATTAATTATTGTAAAGTTAGTAGATATATCAAAAGGACCTCTTCGTCCATTTAAATAA
>GDMM06
ATGATTTTTAATGTAATATTTTTAATTATAATTATAGTTACTTTAATAATATATTTAAATTCTCCAATTATATTATTAATTAATATCTTGAGGTTATCTTTATTAATAGCTTGAATAATTTCATTATTATTTAGTAATTGATTTAGATTTATAATTTTCTTAATTTACATTGGTGGGATGTTAGTAATATTTTCTTATTTCGTTGCATTAAGGCCTAACCAAATAATTAAATTAAATTCTTTATATTTGATAATAGTTATGATTATATTAATTATTCAATTATTATTTATACCTTCTTATATATGAATAAATATAAATTATTTTTCTTTTTCAAATTCAATATTTGATAGAATAAATATTTTCATGGTATTGATACTAATTTTAGTTTTATTAATGATTATATTAATTATTGTAAAGTTAGTAGATATATCAAAAGGACCTCTTCGTCCATTTAAATAA
>GDMM07
ATGATTTTTAATGTTATATTTTTAATTATAATTATAGTTACTTTAATAATATATTTAAATTCTCCAATTATATTATTAATTAATATCTTGAGGTTATCTTTATTAATAGCTTGAATAATTTCATTATTATTTAGTAATTGATTTAGATTTATAATTTTCTTAATTTACATTGGTGGGATGTTAGTAATATTTTCTTATTTCGTTGCATTAAGGCCTAACCAAATAATTAAATTAAATTCTTTATATTTGATAATAGTTATGATTATATTAATTATTCAATTATTATTTATACCTTCTTATATATGAATAAATATAAATTATTTTTCTTTTTCAAATTCAATATTTGATAGAATAAATATTTTCATGGTATTGATACTAATTTTGGTTTTATTAATGATTATATTAATTATTGTAAAGTTAGTAGATATATCAAAAGGACCTCTTCGTCCATTTAAATAA
>GDMM08
ATGATTTTTAATGTAATATTTTTAATTATAATTATAGTTACTTTAATAATATATTTAAATTCTCCAATTATATTATTAATTAATATCTTGAGGTTATCTTTATTAATAGCTTGAATAATTTCATTATTATTTAGTAATTGATTTAGATTTATAATTTTCTTAATTTACATTGGTGGGATGTTAGTAATATTTTCTTATTTCGTTGCATTAAGGCCTAACCAAATAATTAAATTAAATTCTTTATATTTGATAATAGTTATGATTATATTAATTATTCAATTATTATTTATACCTTCTTATATATGAATAAATATAAATTATTTTTCTTTTTCAAATTCAATATTTGATAGAATAAATATTTTCATGGTATTGATACTAATTTTAGTTTTATTAATGATTATATTAATTATTGTAAAGTTAGTAGATATATCAAAAGGACCTCTTCGTCCATTTAAATAA
>GDMM09
ATGATTTTTAATGTTATATTTTTAATTATAATTATAGTTACTTTAATAATATATTTAAATTCTCCAATTATATTATTAATTAATATCTTGAGGTTATCTTTATTAATAGCTTGAATAATTTCATTATTATTTAGTAATTGATTTAGATTTATAATTTTCTTAATTTACATTGGTGGGATGTTAGTAATATTTTCTTATTTCGTTGCATTAAGGCCTAACCAAATAATTAAATTAAATTCTTTATATTTGATAATAGTTATGATTATATTAATTATTCAATTATTATTTATACCTTCTTATATATGAATAAATATAAATTATTTTTCTTTTTCAAATTCAATATTTGATAGAATAAATATTTTCATGGTATTGATACTAATTTTAGTTTTATTAATGATTATATTAATTATTGTAAAGTTAGTAGATATATCAAAAGGACCTCTTCGTCCATTTAAATAA
>GDMM10
ATGATTTTTAATGTTATATTTTTAATTATAATTATAGTTACTTTAATAATATATTTAAATTCTCCAATTATATTATTAATTAATATCTTGAGGTTATCTTTATTAATAGCTTGAATAATTTCATTATTATTTAGTAATTGATTTAGATTTATAATTTTCTTAATTTACATTGGTGGGATGTTAGTAATATTTTCTTATTTCGTTGCATTAAGGCCTAACCAAATAATTAAATTAAATTCTTTATATTTGATAATAGTTATGATTATATTAATTATTCAATTATTATTTATACCTTCTTATATATGAATAAATATAAATTATTTTTCTTTTTCAAATTCAATATTTGATAGAATAAATATTTTCATGGTATTGATACTAATTTTGGTTTTATTAATGATTATATTAATTATTGTAAAGTTAGTAGATATATCAAAAGGACCTCTTCGTCCATTTAAATAA
>GDZJ01
ATGATTTTTAATGTTATATTTTTAATTATAATTATAGTTACTTTAATAATATATTTAAATTCTCCAATTATATTATTAATTAATATCTTGAGGTTATCTTTATTAATAGCTTGAATAATTTCATTATTATTTAGTAATTGATTTAGATTTATAATTTTCTTAATTTACATTGGTGGGATGTTAGTAATATTTTCTTATTTCGTTGCATTAAGGCCTAACCAAATAATTAAATTAAATTCTTTATATTTGATAATAGTTATGATTATATTAATTATTCAATTATTATTTATACCTTCTTATATATGAATAAATATAAATTATTTTTCTTTTTCAAATTCAATATTTGATAGAATAAATATTTTCATGGTATTGATACTAATTTTAGTTTTATTAATGATTATATTAATTATTGTAAAGTTAGTAGATATATCAAAAGGACCTCTTCGTCCATTTAAATAA
>GDZJ02
ATGATTTTTAATGTTATATTTTTAATTATAATTATAGTTACTTTAATAATATATTTAAATTCTCCAATTATATTATTAATTAATATCTTGAGGTTATCTTTATTAATAGCTTGAATAATTTCATTATTATTTAGTAATTGATTTAGATTTATAATTTTCTTAATTTACATTGGTGGGATGTTAGTAATATTTTCTTATTTCGTTGCATTAAGACCTAACCAAATAATTAAATTAAATTCTTTATATTTGATAATAGTTATGATTATATTAATTATTCAATTATTATTTATACCTTCTTATATATGAATAAATATAAATTATTTTTCTTTTTCAAATTCAATATTTGATAGAATAAATATTTTCATGGTATTGATACTAATTTTAGTTTTATTAATGATTATATTAATTATTGTAAAGTTAGTAGATATATCAAAAGGACCTCTTCGTCCATTTAAATAA
>GDZJ03
ATGATTTTTAATGTTATATTTTTAATTATAATTATAGTTACTTTAATAATATATTTAAATTCTCCAATTATATTATTAATTAATATCTTGAGGTTATCTTTATTAATAGCTTGAATAATTTCATTATTATTTAGTAATTGATTTAGATTTATAATTTTCTTAATTTACATTGGTGGGATGTTAGTAATATTTTCTTATTTCGTTGCATTAAGGCCTAACCAAATAATTAAATTAAATTCTTTATATTTGATAATAGTTATGATTATATTAATTATTCAATTATTATTTATACCTTCTTATATATGAATAAATATAAATTATTTTTCTTTTTCAAATTCAATATTTGATAGAATAAATATTTTCATGGTATTGATACTAATTTTAGTTTTATTAATGATTATATTAATTATTGTAAAGTTAGTAGATATATCAAAAGGACCTCTTCGTCCATTTAAATAA
>GDZJ04
ATGATTTTTAATGTTATATTTTTAATTATAATTATAGTTACTTTAATAATATATTTAAATTCTCCAATTATATTATTAATTAATATCTTGGGGTTATCTTTATTAATAGCTTGAATAATTTCATTATTATTTAGTAATTGATTTAGGTTTATAATTTTCTTAATTTACATTGGTGGGATGTTAGTAATATTTTCTTATTTCGTTGCATTAAGACCTAACCAAATAATTAAATTAAATTCTTTATATTTGATAATAGTTATGATTATATTAATTATTCAATTATTATTTATACCTTCTTATATATGAATAAATATAAATTATTTTTCTTTTTCAAATTCAATATTTGATAGAATAAATATTTTCATGGTATTGATACTAATTTTAGTTTTATTAATGATTATATTAATTATTGTAAAGTTAGTAGATATATCAAAAGGACCTCTTCGTCCATTTAAATAA
>GDZJ05
ATGATTTTTAATGTTATATTTTTAATTATAATTATAGTTACTTTAATAATATATTTAAATTCTCCAATTATATTATTAATTAATATCTTGAGGTTATCTTTATTAATAGCTTGAATAATTTCATTATTATTTAGTAATTGATTTAGATTTATAATTTTCTTAATTTACATTGGTGGGATGTTAGTAATATTTTCTTATTTCGTTGCATTAAGACCTAACCAAATAATTAAATTAAATTCTTTATATTTGATAATAGTTATGATTATATTAATTATTCAATTATTATTTATACCTTCTTATATATGAATAAATATAAATTATTTTTCTTTTTCAAATTCAATATTTGATAGAATAAATATTTTCATGGTATTGATACTAATTTTAGTTTTATTAATGATTATATTAATTATTGTAAAGTTAGTAGATATATCAAAAGGACCTCTTCGTCCATTTAAATAA
>GDZJ06
ATGATTTTTAATGTTATATTTTTAATTATAATTATAGTTACTTTAATAATATATTTAAATTCTCCAATTATATTATTAATTAATATCTTGAGGTTATCTTTATTAATAGCTTGAATAATTTCATTATTATTTAGTAATTGATTTAGATTTATAATTTTCTTAATTTACATTGGTGGGATGTTAGTAATATTTTCTTATTTCGTTGCATTAAGGCCTAACCAAATAATTAAATTAAATTCTTTATATTTGATAATAGTTATGATTATATTAATTATTCAATTATTATTTATACCTTCTTATATATGAATAAATATAAATTATTTTTCTTTTTCAAATTCAATATTTGATAGAATAAATATTTTCATGGTATTGATACTAATTTTAGTTTTATTAATGATTATATTAATTATTGTAAAGTTAGTAGATATATCAAAAGGACCTCTTCGTCCATTTAAATAA
>GDZJ07
ATGATTTTTAATGTTATATTTTTAATTATAATTATAGTTACTTTAATAATATATTTAAATTCTCCAATTATATTATTAATTAATATCTTGAGGTTATCTTTATTAATAGCTTGAATAATTTCATTATTATTTAGTAATTGATTTAGATTTATAATTTTCTTAATTTACATTGGTGGGATGTTAGTAATATTTTCTTATTTCGTTGCATTAAGACCTAACCAAATAATTAAATTAAATTCTTTATATTTGATAATAGTTATGATTATATTAATTATTCAATTATTATTTATACCTTCTTATATATGAATAAATATAAATTATTTTTCTTTTTCAAATTCAATATTTGATAGAATAAATATTTTCATGGTATTGATACTAATTTTAGTTTTATTAATGATTATATTAATTATTGTAAAGTTAGTAGATATATCAAAAGGACCTCTTCGTCCATTTAAATAA
>GDZJ08
ATGATTTTTAATGTTATATTTTTAATTATAATTATAGTTACTTTAATAATATATTTAAATTCTCCAATTATATTATTAATTAATATCTTGAGGTTATCTTTATTAATAGCTTGAATAATTTCATTATTATTTAGTAATTGATTTAGATTTATAATTTTCTTAATTTACATTGGTGGGATGTTAGTAATATTTTCTTATTTCGTTGCATTAAGGCCTAACCAAATAATTAAATTAAATTCTTTATATTTGATAATAGTTATGATTATATTAATTATTCAATTATTATTTATACCTTCTTATATATGAATAAATATAAATTATTTTTCTTTTTCAAATTCAATATTTGATAGAATAAATATTTTCATGGTATTGATACTAATTTTAGTTTTATTAATGATTATATTAATTATTGTAAAGTTAGTAGATATATCAAAAGGACCTCTTCGTCCATTTAAATAA
>GDZJ09
ATGATTTTTAATGTTATATTTTTAATTATAATTATAGTTACTTTAATAATATATTTAAATTCTCCAATTATATTATTAATTAATATCTTGAGGTTATCTTTATTAATAGCTTGAATAATTTCATTATTATTTAGTAATTGATTTAGATTTATAATTTTCTTAATTTACATTGGTGGGATGTTAGTAATATTTTCTTATTTCGTTGCATTAAGGCCTAACCAAATAATTAAATTAAATTCTTTATATTTGATAATAGTTATGATTATATTAATTATTCAATTATTATTTATACCTTCTTATATATGAATAAATATAAATTATTTTTCTTTTTCAAATTCAATATTTGATAGAATAAATATTTTCATGGTATTGATACTAATTTTAGTTTTATTAATGATTATATTAATTATTGTAAAGTTAGTAGATATATCAAAAGGACCTCTTCGTCCATTTAAATAA
>GDZJ10
ATGATTTTTAATGTTATATTTTTAATTATAATTATAGTTACTTTAATAATATATTTAAATTCTCCAATTATATTATTAATTAATATCTTGAGGTTATCTTTATTAATAGCTTGAATAATTTCATTATTATTTAGTAATTGATTTAGATTTATAATTTTCTTAATTTACATTGGTGGGATGTTAGTAATATTTTCTTATTTCGTTGCATTAAGGCCTAACCAAATAATTAAATTAAATTCTTTATATTTGATAATAGTTATGATTATATTAATTATTCAATTATTATTTATACCTTCTTATATATGAATAAATATAAATTATTTTTCTTTTTCAAATTCAATATTTGATAGAATAAATATTTTCATGGTATTGATACTAATTTTAGTTTTATTAATGATTATATTAATTATTGTAAAGTTAGTAGATATATCAAAAGGACCTCTTCGTCCATTTAAATAA
>GXGG01
ATGATTTTTAATGTTATATTTTTAATTATAATTATAGTTACTTTAATAATATATTTAAATTCTCCAATTATATTATTAATTAATATCTTGAGGTTATCTTTATTAATAGCTTGAATAATTTCATTATTATTTAGTAATTGATTTAGATTTATAATTTTCTTAATTTACATTGGTGGGATGTTAGTAATATTTTCTTATTTCGTTGCATTAAGGCCTAACCAAATAATTAAATTAAATTCTTTATATTTGATAATAGTTATGATTATATTAATTATTCAATTATTATTTATACCTTCTTATATATGAATAAATATAAATTATTTTTCTTTTTCAAATTCAATATTTGATAGAATAAATATTTTCATGGTATTGATACTAATTTTAGTTTTATTAATGATTATATTAATTATTGTAAAGTTAGTAGATATATCAAAAGGACCTCTTCGTCCATTTAAATAA
>GXGG02
ATGATTTTTAATGTTATATTTTTAATTATAATTATAGTTACTTTAATAATATATTTAAATTCTCCAATTATATTATTAATTAATATCTTGAGGTTATCTTTATTAATAGCTTGAATAATTTCATTATTATTTAGTAATTGATTTAGATTTATAATTTTCTTAATTTACATTGGTGGGATGTTAGTAATATTTTCTTATTTCGTTGCATTAAGGCCTAACCAAATAATTAAATTAAATTCTTTATATTTGATAATAGTTATGATTATATTAATTATTCAATTATTATTTATACCTTCTTATATATGAATAAATATAAATTATTTTTCTTTTTCAAATTCAATATTTGATAGAATAAATATTTTCATGGTATTGATATTAATTTTAGTTTTATTAATGATTATATTAATTATTGTAAAGTTAGTAGATATATCAAAAGGACCTCTTCGTCCATTTAAATAA
>GXGG03
ATGATTTTTAATGTTATATTTTTAATTATAATTATAGTTACTTTAATAATATATTTAAATTCTCCAATTATATTATTAATTAATATCTTGAGGTTATCTTTATTAATAGCTTGAATAATTTCATTATTATTTAGTAATTGATTTAGATTTATAATTTTCTTAATTTACATTGGTGGGATGTTAGTAATATTTTCTTATTTCGTTGCATTAAGGCCTAACCAAATAATTAAATTAAATTCTTTATATTTGATAATAGTTATGATTATATTAATTATTCAATTATTATTTATACCTTCTTATATATGAATAAATATAAATTATTTTTCTTTTTCAAATTCAATATTTGATAGAATAAATATTTTCATGGTATTGATACTAATTTTAGTTTTATTAATGATTATATTAATTATTGTAAAGTTAGTAGATATATCAAAAGGACCTCTTCGTCCATTTAAATAA
>GXGG04
ATGATTTTTAATGTTATATTTTTAATTATAATTATAGTTACTTTAATAATATATTTAAATTCTCCAATTATATTATTAATTAATATCTTGAGGTTATCTTTATTAATAGCTTGAATAATTTCATTATTATTTAGTAATTGATTTAGATTTATAATTTTCTTAATTTACATTGGTGGGATGTTAGTAATATTTTCTTATTTCGTTGCATTAAGGCCTAACCAAATAATTAAATTAAATTCTTTATATTTGATAATAGTTATGATTATATTAATTATTCAATTATTATTTATACCTTCTTATATATGAATAAATATAAATTATTTTTCTTTTTCAAATTCAATATTTGATAGAATAAATATTTTCATGGTATTGATACTAATTTTAGTTTTATTAATGATTATATTAATTATTGTAAAGTTAGTAGATATATCAAAAGGACCTCTTCGTCCATTTAAATAA
>GXGG05
ATGATTTTTAATGTTATATTTTTAATTATAATTATAGTTACTTTAATAATATATTTAAATTCTCCAATTATATTATTAATTAATATCTTGAGGTTATCTTTATTAATAGCTTGAATAATTTCATTATTATTTAGTAATTGATTTAGATTTATAATTTTCTTAATTTACATTGGTGGAATGTTAGTAATATTTTCTTATTTCGTTGCATTAAGGCCTAACCAAATAATTAAATTAAATTCTTTATATTTGATAATAGTTATGATTATATTAATTATTCAATTATTATTTATACCTTCTTATATATGAATAAATATAAATTATTTTTCTTTTTCAAATTCAATATTTGATAGAATAAATATTTTCATGGTATTGATACTAATTTTAGTTTTATTAATGATTATATTAATTATTGTAAAGTTAGTAGATATATCAAAAGGACCTCTTCGTCCATTTAAATAA
>GXGG06
ATGATTTTTAATGTAATATTTTTAATTATAATTATAGTTACTTTAATAATATATTTAAATTCTCCAATTATATTATTAATTAATATCTTGAGGTTATCTTTATTAATAGCTTGAATAATTTCATTATTATTTAGTAATTGATTTAGATTTATAATTTTCTTAATTTACATTGGTGGGATGTTAGTAATATTTTCTTATTTCGTTGCATTAAGGCCTAACCAAATAATTAAATTAAATTCTTTATATTTGATAATAGTTATGATTATATTAATTATTCAATTATTATTTATACCTTCTTATATATGAATAAATATAAATTATTTTTCTTTTTCAAATTCAATATTTGATAGAATAAATATTTTCATGGTATTGATACTAATTTTAGTTTTATTAATGATTATATTAATTATTGTAAAGTTAGTAGATATATCAAAAGGACCTCTTCGTCCATTTAAATAA
>GXGG07
ATGATTTTTAATGTTATATTTTTAATTATAATTATAGTTACTTTAATAATATATTTAAATTCTCCAATTATATTATTAATTAATATCTTGAGGTTATCTTTATTAATAGCTTGAATAATTTCATTATTATTTAGTAATTGATTTAGATTTATAATTTTCTTAATTTACATTGGTGGGATGTTAGTAATATTTTCTTATTTCGTTGCATTAAGGCCTAACCAAATAATTAAATTAAATTCTTTATATTTGATAATAGTTATGATTATATTAATTATTCAATTATTATTTATACCTTCTTATATATGAATAAATATAAATTATTTTTCTTTTTCAAATTCAATATTTGATAGAATAAATATTTTCATGGTATTGATACTAATTTTAGTTTTATTAATGATTATATTAATTATTGTAAAGTTAGTAGATATATCAAAAGGACCTCTTCGTCCATTTAAATAA
>GXGG08
ATGATTTTTAATGTTATATTTTTAATTATAATTATAGTTACTTTAATAATATATTTAAATTCTCCAATTATATTATTAATTAATATCTTGAGGTTATCTTTATTAATAGCTTGAATAATTTCATTATTATTTAGTAATTGATTTAGATTTATAATTTTCTTAATTTACATTGGTGGGATGTTAGTAATATTTTCTTATTTCGTTGCATTAAGGCCTAACCAAATAATTAAATTAAATTCTTTATATTTGATAATAGTTATGATTATATTAATTATTCAATTATTATTTATACCTTCTTATATATGAATAAATATAAATTATTTTTCTTTTTCAAATTCAATATTTGATAGAATAAATATTTTCATGGTATTGATACTAATTTTAGTTTTATTAATGATTATATTAATTATTGTAAAGTTAGTAGATATATCAAAAGGACCTCTTCGTCCATTTAAATAA
>GXGG09
ATGATTTTTAATGTTATATTTTTAATTATAATTATAGTTACTTTAATAATATATTTAAATTCTCCAATTATATTATTAATTAATATCTTGAGGTTATCTTTATTAATAGCTTGAATAATTTCATTATTATTTAGTAATTGATTTAGATTTATAATTTTCTTAATTTACATTGGTGGGATGTTAGTAATATTTTCTTATTTCGTTGCATTAAGGCCTAACCAAATAATTAAATTAAATTCTTTATATTTGATAATAGTTATGATTATATTAATTATTCAATTATTATTTATACCTTCTTATATATGAATAAATATAAATTATTTTTCTTTTTCAAATTCAATATTTGATAGAATAAATATTTTCATGGTATTGATACTAATTTTAGTTTTATTAATGATTATATTAATTATTGTAAAGTTAGTAGATATATCAAAAGGACCTCTTCGTCCATTTAAATAA
>GXGG10
ATGATTTTTAATGTTATATTTTTAATTATAATTATAGTTACTTTAATAATATATTTAAATTCTCCAATTATATTATTAATTAATATCTTGAGGTTATCTTTATTAATAGCTTGAATAATTTCATTATTATTTAGTAATTGATTTAGATTTATAATTTTCTTAATTTACATTGGTGGGATGTTAGTAATATTTTCTTATTTCGTTGCATTAAGGCCTAACCAAATAATTAAATTAAATTCTTTATATTTGATAATAGTTATGATTATATTAATTATTCAATTATTATTTATACCTTCTTATATATGAATAAATATAAATTATTTTTCTTTTTCAAATTCAATATTTGATAGAATAAATATTTTCATGGTATTGATATTAATTTTAGTTTTATTAATGATTATATTAATTATTGTAAAGTTAGTAGATATATCAAAAGGACCTCTTCGTCCATTTAAATAA
>GXLZ01
ATGATTTTTAATGTTATATTTTTAATTATAATTATAGTTACTTTAATAATATATTTAAATTCTCCAATTATATTATTAATTAATATCTTGAGGTTATCTTTATTAATAGCTTGAATAATTTCATTATTATTTAGTAATTGATTTAGATTTATAATTTTCTTAATTTACATTGGTGGGATATTAGTAATATTTTCTTATTTCGTTGCATTAAGGCCTAACCAAATAATTAAATTAAATTCTTTATATTTGATAATAGTTATGATTATATTAATTATTCAATTATTATTTATACCTTCTTATATATGAATAAATATAAATTATTTTTCTTTTTCAAATTCAATATTTGATAGAATAAATATTTTCATGGTATTGATACTAATTTTAGTTTTATTAATGATTATATTAATTATTGTAAAGTTAGTAGATATATCAAAAGGACCTCTTCGTCCATTTAAATAA
>GXLZ02
ATGATTTTTAATGTTATATTTTTAATTATAATTATAGTTACTTTAATAATATATTTAAATTCTCCAATTATATTATTAATTAATATCTTGAGGTTATCTTTATTAATAGCTTGAATAATTTCATTATTATTTAGTAATTGATTTAGATTTATAATTTTCTTAATTTACATTGGTGGGATGTTAGTAATATTTTCTTATTTCGTTGCATTAAGGCCTAACCAAATAATTAAATTAAATTCTTTATATTTGATAATAGTTATGATTATATTAATTATTCAATTATTATTTATACCTTCTTATATATGAATAAATATAAATTATTTTTCTTTTTCAAATTCAATATTTGATAGAATAAATATTTTCATGGTATTGATACTAATTTTAGTTTTATTAATGATTATATTAATTATTGTAAAGTTAGTAGATATATCAAAAGGACCTCTTCGTCCATTTAAATAA
>GXLZ03
ATGATTTTTAATGTTATATTTTTAATTATAATTATAGTTACTTTAATAATATATTTAAATTCTCCAATTATATTATTAATTAATATCTTGAGGTTATCTTTATTAATAGCTTGAATAATTTCATTATTATTTAGTAATTGATTTAGATTTATAATTTTCTTAATTTACATTGGTGGGATGTTAGTAATATTTTCTTATTTCGTTGCATTAAGGCCTAACCAAATAATTAAATTAAATTCTTTATATTTGATAATAGTTATGATTATATTAATTATTCAATTATTATTTATACCTTCTTATATATGAATAAATATAAATTATTTTTCTTTTTCAAATTCAATATTTGATAGAATAAATATTTTCATGGTATTGATATTAATTTTAGTTTTATTAATGATTATATTAATTATTGTAAAGTTAGTAGATATATCAAAAGGACCTCTTCGTCCATTTAAATAA
>GXLZ04
ATGATTTTTAATGTTATATTTTTAATTATAATTATAGTTACTTTAATAATATATTTAAATTCTCCAATTATATTATTAATTAATATCTTGAGGTTATCTTTATTAATAGCTTGAATAATTTCATTATTATTTAGTAATTGATTTAGATTTATAATTTTCTTAATTTACATTGGTGGGATGTTAGTAATATTTTCTTATTTCGTTGCATTAAGGCCTAACCAAATAATTAAATTAAATTCTTTATATTTGATAATAGTTATGATTATATTAATTATTCAATTATTATTTATACCTTCTTATATATGAATAAATATAAATTATTTTTCTTTTTCAAATTCAATATTTGATAGAATAAATATTTTCATGGTATTGATACTAATTTTAGTTTTATTAATGATTATATTAATTATTGTAAAGTTAGTAGATATATCAAAAGGACCTCTTCGTCCATTTAAATAA
>GXLZ05
ATGATTTTTAATGTTATATTTTTAATTATAATTATAGTTACTTTAATAATATATTTAAATTCTCCAATTATATTATTAATTAATATCTTGAGGTTATCTTTATTAATAGCTTGAATAATTTCATTATTATTTAGTAATTGATTTAGATTTATAATTTTCTTAATTTACATTGGTGGGATGTTAGTAATATTTTCTTATTTCGTTGCATTAAGGCCTAACCAAATAATTAAATTAAATTCTTTATATTTGATAATAGTTATGATTATATTAATTATTCAATTATTATTTATACCTTCTTATATATGAATAAATATAAATTATTTTTCTTTTTCAAATTCAATATTTGATAGAATAAATATTTTCATGGTATTGATACTAATTTTAGTTTTATTAATGATTATATTAATTATTGTAAAGTTAGTAGATATATCAAAAGGACCTCTTCGTCCATTTAAATAA
>GXLZ06
ATGATTTTTAATGTTATATTTTTAATTATAATTATAGTTACTTTAATAATATATTTAAATTCTCCAATTATATTATTAATTAATATCTTGAGGTTATCTTTATTAATAGCTTGAATAATTTCATTATTATTTAGTAATTGATTTAGATTTATAATTTTCTTAATTTACATTGGTGGGATGTTAGTAATATTTTCTTATTTCGTTGCATTAAGGCCTAACCAAATAATTAAATTAAATTCTTTATATTTGATAATAGTTATGATTATATTAATTATTCAATTATTATTTATACCTTCTTATATATGAATAAATATAAATTATTTTTCTTTTTCAAATTCAATATTTGATAGAATAAATATTTTCATGGTATTGATACTAATTTTAGTTTTATTAATGATTATATTAATTATTGTAAAGTTAGTAGATATATCAAAAGGACCTCTTCGTCCATTTAAATAA
>GXLZ07
ATGATTTTTAATGTTATATTTTTAATTATAATTATAGTTACTTTAATAATATATTTAAATTCTCCAATTATATTATTAATTAATATCTTGAGGTTATCTTTATTAATAGCTTGAATAATTTCATTATTATTTAGTAATTGATTTAGATTTATAATTTTCTTAATTTACATTGGTGGAATGTTAGTAATATTTTCTTATTTCGTTGCATTAAGGCCTAACCAAATAATTAAATTAAATTCTTTATATTTGATAATAGTTATGATTATATTAATTATTCAATTATTATTTATACCTTCTTATATATGAATAAATATAAATTATTTTTCTTTTTCAAATTCAATATTTGATAGAATAAATATTTTCATGGTATTGATACTAATTTTAGTTTTATTAATGATTATATTAATTATTGTAAAGTTAGTAGATATATCAAAAGGACCTCTTCGTCCATTTAAATAA
>GXLZ08
ATGATTTTTAATGTTATATTTTTAATTATAATTATAGTTACTTTAATAATATATTTAAATTCTCCAATTATATTATTAATTAATATCTTGAGGTTATCTTTATTAATAGCTTGAATAATTTCATTATTATTTAGTAATTGATTTAGATTTATAATTTTCTTAATTTACATTGGTGGGATGTTAGTAATATTTTCTTATTTCGTTGCATTAAGGCCTAACCAAATAATTAAATTAAATTCTTTATATTTGATAATAGTTATGATTATATTAATTATTCAATTATTATTTATACCTTCTTATATATGAATAAATATAAATTATTTTTCTTTTTCAAATTCAATATTTGATAGAATAAATATTTTCATGGTATTGATACTAATTTTAGTTTTATTAATGATTATATTAATTATTGTAAAGTTAGTAGATATATCAAAAGGACCTCTTCGTCCATTTAAATAA
>GXLZ09
ATGATTTTTAATGTTATATTTTTAATTATAATTATAGTTACTTTAATAATATATTTAAATTCTCCAATTATATTATTAATTAATATCTTGAGGTTATCTTTATTAATAGCTTGAATAATTTCATTATTATTTAGTAATTGATTTAGATTTATAATTTTCTTAATTTACATTGGTGGGATGTTAGTAATATTTTCTTATTTCGTTGCATTAAGGCCTAACCAAATAATTAAATTAAATTCTTTATATTTGATAATAGTTATGATTATATTAATTATTCAATTATTATTTATACCTTCTTATATATGAATAAATATAAATTATTTTTCTTTTTCAAATTCAATATTTGATAGAATAAATATTTTCATGGTATTGATACTAATTTTAGTTTTATTAATGATTATATTAATTATTGTAAAGTTAGTAGATATATCAAAAGGACCTCTTCGTCCATTTAAATAA
>GXLZ10
ATGATTTTTAATGTTATATTTTTAATTATAATTATAGTTACTTTAATAATATATTTAAATTCTCCAATTATATTATTAATTAATATCTTGAGGTTATCTTTATTAATAGCTTGAATAATTTCATTATTATTTAGTAATTGATTTAGATTTATAATTTTCTTAATTTACATTGGTGGGATGTTAGTAATATTTTCTTATTTCGTTGCATTAAGGCCTAACCAAATAATTAAATTAAGTTCTTTATATTTGATAATAGTTATGATTATATTAATTATTCAATTATTATTTATACCTTCTTATATACGAATAAATATAAATTATTTTTCTTTTTCAAATTCAATATTTGATAGAATAAATATTTTCATGGTATTGATACTAATTTTAGTTTTATTAATGATTATATTAATTATTGTAAAGTTAGTAGATATATCAAAAGGACCTCTTCGTCCATTTAAATAA
>GXYL01
ATGATTTTTAATGTTATATTTTTAATTATAATTATAGTTACTTTAATAATATATTTAAATTCTCCAATTATATTATTAATTAATATCTTGAGGTTATCTTTATTAATAGCTTGAATAATTTCATTATTATTTAGTAATTGATTTAGATTTATAATTTTCTTAATTTACATTGGTGGGATGTTAGTAATATTTTCTTATTTCGTTGCATTAAGGCCTAACCAAATAATTAAATTAAATTCTTTATATTTGATAATAGTTATGATTATATTAATTATTCAATTATTATTTATACCTTCTTATATATGAATAAATATAAATTATTTTTCTTTTTCAAATTCAATATTTGATAGAATAAATATTTTCATGGTATTGATATTAATTTTAGTTTTATTAATGATTATATTAATTATTGTAAAGTTAGTAGATATATCAAAAGGACCTCTTCGTCCATTTAAATAA
>GXYL02
ATGATTTTTAATGTTATATTTTTAATTATAATTATAGTTACTTTAATAATATATTTAAATTCTCCAATTATATTATTAATTAATATCTTGAGGTTATCTTTATTAATAGCTTGAATAATTTCATTATTATTTAGTAATTGATTTAGATTTATAATTTTCTTAATTTACATTGGTGGGATGTTAGTAATATTTTCTTATTTCGTTGCATTAAGGCCTAACCAAATAATTAAATTAAATTCTTTATATTTGATAATAGTTATGATTATATTAATTATTCAATTATTATTTATACCTTCTTATATATGAATAAATATAAATTATTTTTCTTTTTCAAATTCAATATTTGATAGAATAAATATTTTCATGGTATTGATACTAATTTTAGTTTTATTAATGATTATATTAATTATTGTAAAGTTAGTAGATATATCAAAAGGACCTCTTCGTCCATTTAAATAA
>GXYL03
ATGATTTTTAATGTTATATTTTTAATTATAATTATAGTTACTTTAATAATATATTTAAATTCTCCAATTATATTATTAATTAATATCTTGAGGTTATCTTTATTAATAGCTTGAATAATTTCATTATTATTTAGTAATTGATTTAGATTTATAATTTTCTTAATTTACATTGGTGGGATGTTAGTAATATTTTCTTATTTCGTTGCATTAAGGCCTAACCAAATAATTAAATTAAATTCTTTATATTTGATAATAGTTATGATTATATTAATTATTCAATTATTATTTATACCTTCTTATATATGAATAAATATAAATTATTTTTCTTTTTCAAATTCAATATTTGATAGAATAAATATTTTCATGGTATTGATACTAATTTTAGTTTTATTAATGATTATATTAATTATTGTAAAGTTAGTAGATATATCAAAAGGACCTCTTCGTCCATTTAAATAA
>GXYL04
ATGATTTTTAATGTTATATTTTTAATTATAATTATAGTTACTTTAATAATATATTTAAATTCTCCAATTATATTATTAATTAATATCTTGAGGTTATCTTTATTAATAGCTTGAATAATTTCATTATTATTTAGTAATTGATTTAGATTTATAATTTTCTTAATTTACATTGGTGGGATGTTAGTAATATTTTCTTATTTCGTTGCATTAAGGCCTAACCAAATAATTAAATTAAATTCTTTATATTTGATAATAGTTATGATTATATTAATTATTCAATTATTATTTATACCTTCTTATATATGAATAAATATAAATTATTTTTCTTTTTCAAATTCAATATTTGATAGAATAAATATTTTCATGGTATTGATACTAATCTTAGTTTTATTAATGATTATATTAATTATTGTAAAGTTAGTAGATATATCAAAAGGACCTCTTCGTCCATTTAAATAA
>GXYL05
ATGATTTTTAATGTTATATTTTTAATTATAATTATAGTTACTTTAATAATATATTTAAATTCTCCAATTATATTATTAATTAATATCTTGAGGTTATCTTTATTAATAGCTTGAATAATTTCATTATTATTTAGTAATTGATTTAGATTTATAATTTTCTTAATTTACATTGGTGGGATGTTAGTAATATTTTCTTATTTCGTTGCATTAAGGCCTAACCAAATAATTAAATTAAATTCTTTATATTTGATAATAGTTATGATTATATTAATTATTCAATTATTATTTATACCTTCTTATATATGAATAAATATAAATTATTTTTCTTTTTCAAATTCAATATTTGATAGAATAAATATTTTCATGGTATTGATACTAATTTTAGTTTTATTAATGATTATATTAATTATTGTAAAGTTAGTAGATATATCAAAAGGACCTCTTCGTCCATTTAAATAA
>GXYL06
ATGATTTTTAATGTTATATTTTTAATTATAATTATAGTTACTTTAATAATATATTTAAATTCTCCAATTATATTATTAATTAATATCTTGAGGTTATCTTTATTAATAGCTTGAATAATTTCATTATTATTTAGTAATTGATTTAGATTTATAATTTTCTTAATTTACATTGGTGGGATGTTAGTAATATTTTCTTATTTCGTTGCATTAAGGCCTAACCAAATAATTAAATTAAATTCTTTATATTTGATAATAGTTATGATTATATTAATTATTCAATTATTATTTATACCTTCTTATATATGAATAAATATAAATTATTTTTCTTTTTCAAATTCAATATTTGATAGAATAAATATTTTCATGGTATTGATACTAATTTTAGTTTTATTAATGATTATATTAATTATTGTAAAGTTAGTAGATATATCAAAAGGACCTCTTCGTCCATTTAAATAA
>GXYL07
ATGATTTTTAATGTTATATTTTTAATTATAATTATAGTTACTTTAATAATATATTTAAATTCTCCAATTATATTATTAATTAATATCTTGAGGTTATCTTTATTAATAGCTTGAATAATTTCATTATTATTTAGTAATTGATTTAGATTTATAATTTTCTTAATTTACATTGGTGGGATGTTAGTAATATTTTCTTATTTCGTTGCATTAAGGCCTAACCAAATAATTAAATTAAATTCTTTATATTTGATAATAGTTATGATTATATTAATTATTCAATTATTATTTATACCTTCTTATATATGAATAAATATAAATTATTTTTCTTTTTCAAATTCAATATTTGATAGAATAAATATTTTCATGGTATTGATACTAATTTTAGTTTTATTAATGATTATATTAATTATTGTAAAGTTAGTAGATATATCAAAAGGACCTCTTCGTCCATTTAAATAA
>GXYL08
ATGATTTTTAATGTTATATTTTTAATTATAATTATAGTTACTTTAATAATATATTTAAATTCTCCAATTATATTATTAATTAATATCTTGAGGTTATCTTTATTAATAGCTTGAATAATTTCATTATTATTTAGTAATTGATTTAGATTTATAATTTTCTTAATTTACATTGGTGGGATATTAGTAATATTTTCTTATTTCGTTGCATTAAGGCCTAACCAAATAATTAAATTAAATTCTTTATATTTGATAATAGTTATGATTATATTAATTATTCAATTATTATTTATACCTTCTTATATATGAATAAATATAAATTATTTTTCTTTTTCAAATTCAATATTTGATAGAATAAATATTTTCATGGTATTGATACTAATTTTAGTTTTATTAATGATTATATTAATTATTGTAAAGTTAGTAGATATATCAAAAGGACCTCTTCGTCCATTTAAATAA
>GXYL09
ATGATTTTTAATGTTATATTTTTAATTATAATTATAGTTACTTTAATAATATATTTAAATTCTCCAATTATATTATTAATTAATATCTTGAGGTTATCTTTATTAATAGCTTGAATAATTTCATTATTATTTAGTAATTGATTTAGATTTATAATTTTCTTAATTTACATTGGTGGGATGTTAGTAATATTTTCTTATTTCGTTGCATTAAGGCCTAACCAAATAATTAAATTAAATTCTTTATATTTGATAATAGTTATGATTATATTAATTATTCAATTATTATTTATACCTTCTTATATATGAATAAATATAAATTATTTTTCTTTTTCAAATTCAATATTTGATAGAATAAATATTTTCATGGTATTGATACTAATTTTAGTTTTATTAATGATTATATTAATTATTGTAAAGTTAGTAGATATATCAAAAGGACCTCTTCGTCCATTTAAATAA
>GXYL10
ATGATTTTTAATGTTATATTTTTAATTATAATTATAGTTACTTTAATAATATATTTAAATTCTCCAATTATATTATTAATTAATATCTTGAGGTTATCTTTATTAATAGCTTGAATAATTTCATTATTATTTAGTAATTGATTTAGATTTATAATTTTCTTAATTTACATTGGTGGGATGTTAGTAATATTTTCTTATTTCGTTGCATTAAGGCCTAACCAAATAATTAAATTAAATTCTTTATATTTGATAATAGTTATGATTATATTAATTATTCAATTATTATTTATACCTTCTTATATATGAATAAATATAAATTATTTTTCTTTTTCAAATTCAATATTTGATAGAATAAATATTTTCATGGTATTGATACTAATTTTAGTTTTATTAATGATTATATTAATTATTGTAAAGTTAGTAGATATATCAAAAGGACCTCTTCGTCCATTTAAATAA
>HNDA01
ATGATTTTTAATGTTATATTTTTAATTATAATTATAGTTACTTTAATAATATATTTAAATTCTCCAATTATATTATTAATTAATATCTTGAGGTTATCTTTATTAATAGCTTGAATAATTTCATTATTATTTAGTAATTGATTTAGATTTATAATTTTCTTAATTTACATTGGTGGGATGTTAGTAATATTTTCTTATTTCGTTGCATTAAGGCCTAACCAAATAATTAAATTAAATTCTTTATATTTGATAATAGTTATGATTATATTAATTATTCAATTATTATTTATACCTTCTTATATATGAATAAATATAAATTATTTTTCTTTTTCAAATTCAATATTTGATAGAATAAATATTTTCATGGTATTGATACTAATTTTAGTTTTATTAATGATTATATTAATTATTGTAAAGTTAGTAGATATATCAAAAGGACCTCTTCGTCCATTTAAATAA
>HNDA02
ATGATTTTTAATGTTATATTTTTAATTATAATTATAGTTACTTTAATAATATATTTAAATTCTCCAATTATATTATTAATTAATATCTTGAGGTTATCTTTATTAATAGCTTGAATAATTTCATTATTATTTAGTAATTGATTTAGATTTATAATTTTCTTAATTTACATTGGTGGGATGTTAGTAATATTTTCTTATTTCGTTGCATTAAGGCCTAACCAAATAATTAAATTAAATTCTTTATATTTGATAATAGTTATGATTATATTAATTATTCAATTATTATTTATACCTTCTTATATATGAATAAATATAAATTATTTTTCTTTTTCAAATTCAATATTTGATAGAATAAATATTTTCATGGTATTGATACTAATTTTAGTTTTATTAATGATTATATTAATTATTGTAAAGTTAGTAGATATATCAAAAGGACCTCTTCGTCCATTTAAATAA
>HNDA03
ATGATTTTTAATGTTATATTTTTAATTATAATTATAGTTACTTTAATAATATATTTAAATTCTCCAATTATATTATTAATTAATATCTTGAGGTTATCTTTATTAATAGCTTGAATAATTTCATTATTATTTAGTAATTGATTTAGATTTATAATTTTCTTAATTTACATTGGTGGGATGTTAGTAATATTTTCTTATTTCGTTGCATTAAGGCCTAACCAAATAATTAAATTAAATTCTTTATATTTGATAATAGTTATGATTATATTAATTATTCAATTATTATTTATACCTTCTTATATATGAATAAATATAAATTATTTTTCTTTTTCAAATTCAATATTTGATAGAATAAATATTTTCATGGTATTGATACTAATTTTAGTTTTATTAATGATTATATTAATTATTGTAAAGTTAGTAGATATATCAAAAGGACCTCTTCGTCCATTTAAATAA
>HNDA04
ATGATTTTTAATGTTATATTTTTAATTATAATTATAGTTACTTTAATAATATATTTAAATTCTCCAATTATATTATTAATTAATATCTTGAGGTTATCTTTATTAATAGCTTGAATAATTTCATTATTATTTAGTAATTGATTTAGATTTATAATTTTCTTAATTTACATTGGTGGGATGTTAGTAATATTTTCTTATTTCGTTGCATTAAGACCTAACCAAATAATTAAATTAAATTCTTTATATTTGATAATAGTTATGATTATATTAATTATTCAATTATTATTTATACCTTCTTATATATGAATAAATATAAATTATTTTTCTTTTTCAAATTCAATATTTGATAGAATAAATATTTTCATGGTATTGATACTAATTTTAGTTTTATTAATGATTATATTAATTATTGTAAAGTTAGTAGATATATCAAAAGGACCTCTTCGTCCATTTAAATAA
>HNDA05
ATGATTTTTAATGTTATATTTTTAATTATAATTATAGTTACTTTAATAATATATTTAAATTCTCCAATTATATTATTAATTAATATCTTGAGGTTATCTTTATTAACAGCTTGAATAATTTCATTATTATTTAGTAATTGATTTAGATTTATAATTTTCTTAATTTACATTGGTGGGATGTTAGTAATATTTTCTTATTTCGTTGCATTAAGGCCTAACCAAATAATTAAATTAAATTCTTTATATTTGATAATAGTTATGATTATATTGATTATTCAATTATTATTTATACCTTCTTATATATGAATAAATATAAATTATTTTTCTTTTTCAAATTCAATATTTGATAGAATAAATATTTTCATGGTATTGATACTAATTTTAGTTTTATTAATGATTATATTAATTATTGTAAAGTTAGTAGATATATCAAAAGGACCTCTTCGTCCATTTAAATAA
>HNDA06
ATGATTTTTAATGTTATATTTTTAATTATAATTATAGTTACTTTAATAATATATTTAAATTCTCCAATTATATTATTAATTAATATCTTGAGGTTATCTTTATTAATAGCTTGAATAATTTCATTATTATTTAGTAATTGATTTAGATTTATAATTTTCTTAATTTACATTGGTGGGATGTTAGTAATATTTTCTTATTTCGTTGCATTAAGGCCTAACCAAATAATTAAATTAAATTCTTTATATTTGATAATAGTTATGATTATATTAATTATTCAATTATTATTTATACCTTCTTATATATGAATAAATATAAATTATTTTTCTTTTTCAAATTCAATATTTGATAGAATAAATATTTTCATGGTATTGATACTAATTTTAGTTTTATTAATGATTATATTAATTATTGTAAAGTTAGTAGATATATCAAAAGGACCTCTTCGTCCATTTAAATAA
>HNDA07
ATGATTTTTAATGTTATATTTTTAATTATAATTATAGTTACTTTAATAATATATTTAAATTCTCCAATTATATTATTAATTAATATCTTGAGGTTATCTTTATTAATAGCTTGAATAATTTCATTATTATTTAGTAATTGATTTAGATTTATAATTTTCTTAATTTACATTGGTGGGATGTTAGTAATATTTTCTTATTTCGTTGCATTAAGGCCTAACCAAATAATTAAATTAAATTCTTTATATTTGATAATAGTTATGATTATATTAATTATTCAATTATTATTTATACCTTCTTATATATGAATAAATATAAATTATTTTTCTTTTTCAAATTCAATATTTGATAGAATAAATATTTTCATGGTATTGATACTAATTTTAGTTTTATTAATGATTATATTAATTATTGTAAAGTTAGTAGATATATCAAAAGGACCTCTTCGTCCATTTAAATAA
>HNDA08
ATGATTTTTAATGTTATATTTTTAATTATAATTATAGTTACTTTAATAATATATTTAAATTCTCCAATTATATTATTAATTAATATCTTGAGGTTATCTTTATTAATAGCTTGAATAATTTCATTATTATTTAGTAATTGATTTAGATTTATAATTTTCTTAATTTACATTGGTGGGATGTTAGTAATATTTTCTTATTTCGTTGCATTAAGACCTAACCAAATAATTAAATTAAATTCTTTATATTTGATAATAGTTATGATTATATTAATTATTCAATTATTATTTATACCTTCTTATATATGAATAAATATAAATTATTTTTCTTTTTCAAATTCAATATTTGATAGAATAAATATTTTCATGGTATTGATACTAATTTTAGTTTTATTAATGATTATATTAATTATTGTAAAGTTAGTAGATATATCAAAAGGACCTCTTCGTCCATTTAAATAA
>HNDA09
ATGATTTTTAATGTTATATTTTTAATTATAATTATAGTTACTTTAATAATATATTTAAATTCTCCAATTATATTATTAATTAATATCTTGAGGTTATCTTTATTAATAGCTTGAATAATTTCATTATTATTTAGTAATTGATTTAGATTTATAATTTTCTTAATTTACATTGGTGGGATGTTAGTAATATTTTCTTATTTCGTTGCATTAAGGCCTAACCAAATAATTAAATTAAATTCTTTATATTTGATAATAGTTATGATTATATTAATTATTCAATTATTATTTATACCTTCTTATATATGAATAAATATAAATTATTTTTCTTTTTCAAATTCAATATTTGATAGAATAAATATTTTCATGGTATTGATACTAATTTTAGTTTTATTAATGATTATATTAATTATTGTAAAGTTAGTAGATATATCAAAAGGACCTCTTCGTCCATTTAAATAA
>HNDA10
ATGATTTTTAATGTTATATTTTTAATTATAATTATAGTTACTTTAATAATATATTTAAATTCTCCAATTATATTATTAATTAATATCTTGAGGTTATCTTTATTAACAGCTTGAATAATTTCATTATTATTTAGTAATTGATTTAGATTTATAATTTTCTTAATTTACATTGGTGGGATGTTAGTAATATTTTCTTATTTCGTTGCATTAAGGCCTAACCAAATAATTAAATTAAATTCTTTATATTTGATAATAGTTATGATTATATTGATTATTCAATTATTATTTATACCTTCTTATATATGAATAAATATAAATTATTTTTCTTTTTCAAATTCAATATTTGATAGAATAAATATTTTCATGGTATTGATACTAATTTTAGTTTTATTAATGATTATATTAATTATTGTAAAGTTAGTAGATATATCAAAAGGACCTCTTCGTCCATTTAAATAA
>HNDA11
ATGATTTTTAATGTTATATTTTTAATTATAATTATAGTTACTTTAATAATATATTTAAATTCTCCAATTATATTATTAATTAATATCTTGAGGTTATCTTTATTAATAGCTTGAATAATTTCATTATTATTTAGTAATTGATTTAGATTTATAATTTTCTTAATTTACATTGGTGGGATGTTAGTAATATTTTCTTATTTCGTTGCATTAAGACCTAACCAAATAATTAAATTAAATTCTTTATATTTGATAATAGTTATGATTATATTAATTATTCAATTATTATTTATACCTTCTTATATATGAATAAATATAAATTATTTTTCTTTTTCAAATTCAATATTTGATAGAATAAATATTTTCATGGTATTGATACTAATTTTAGTTTTATTAATGATTATATTAATTATTGTAAAGTTAGTAGATATATCAAAAGGACCTCTTCGTCCATTTAAATAA
>HNDA12
ATGATTTTTAATGTTATATTTTTAATTATAATTATAGTTACTTTAATAATATATTTAAATTCTCCAATTATATTATTAATTAATATCTTGAGGTTATCTTTATTAATAGCTTGAATAATTTCATTATTATTTAGTAATTGATTTAGATTTATAATTTTCTTAATTTACATTGGTGGGATGTTAGTAATATTTTCTTATTTCGTTGCATTAAGGCCTAACCAAATAATTAAATTAAATTCTTTATATTTGATAATAGTTATGATTATATTAATTATTCAATTATTATTTATACCTTCTTATATATGAATAAATATAAATTATTTTTCTTTTTCAAATTCAATATTTGATAGAATAAATATTTTCATGGTATTGATACTAATTTTAGTTTTATTAATGATTATATTAATTATTGTAAAGTTAGTAGATATATCAAAAGGACCTCTTCGTCCATTTAAATAA
>YNHH01
ATGATTTTTAATGTTATATTTTTAATTATAATTATAGTTACTTTAATAATATATTTAAATTCTCCAATTATATTATTAATTAATATCTTGAGGTTATCTTTATTAATAGCTTGAATAATTTCATTATTATTTAGTAATTGATTTAGATTTATAATTTTCTTAATTTACATTGGTGGGATGTTAGTAATATTTTCTTATTTCGTTGCATTAAGGCCTAACCAAATAATTAAATTAAATTCTTTATATTTGATAATAGTTATGATTATATTAATTATTCAATTATTATTTATACCTTCTTATATATGAATAAATATAAATTATTTTTCTTTTTCAAATTCAATATTTGATAGAATAAATATTTTCATGGTATTGATACTAATTTTAGTTTTATTAATGATTATATTAATTATTGTAAAGTTAGTAGATATATCAAAAGGACCTCTTCGTCCATTTAAATAA
>YNHH02
ATGATTTTTAATGTTATATTTTTAATTATAATTATAGTTACTTTAATAATATATTTAAATTCTCCAATTATATTATTAATTAATATCTTGAGGTTATCTTTATTAATAGCTTGAATAATTTCATTATTATTTAGTAATTGATTTAGATTTATAATTTTCTTAATTTACATTGGTGGGATGTTAGTAATATTTTCTTATTTCGTTGCATTAAGGCCTAACCAAATAATTAAATTAAATTCTTTATATTTGATAATAGTTATGATTATATTAATTATTCAATTATTATTTATACCTTCTTATATATGAATAAATATAAATTATTTTTCTTTTTCAAATTCAATATTTGATAGAATAAATATTTTCATGGTATTGATACTAATTTTAGTTTTATTAATGATTATATTAATTATTGTAAAGTTAGTAGATATATCAAAAGGACCTCTTCGTCCATTTAAATAA
>YNHH03
ATGATTTTTAATGTTATATTTTTAATTATAATTATAGTTACTTTAATAATATATTTAAATTCTCCAATTATATTATTAATTAATATCTTGAGGTTATCTTTATTAATAGCTTGAATAATTTCATTATTATTTAGTAATTGATTTAGATTTATAATTTTCTTAATTTACATTGGTGGGATGTTAGTAATATTTTCTTATTTCGTTGCATTAAGGCCTAACCAAATAATTAAATTAAATTCTTTATATTTGATAATAGTTATGATTATATTAATTATTCAATTATTATTTATACCTTCTTATATATGAATAAATATAAATTATTTTTCTTTTTCAAATTCAATATTTGATAGAATAAATATTTTCATGGTATTGATACTAATTTTAGTTTTATTAATGATTATATTAATTATTGTAAAGTTAGTAGATATATCAAAAGGACCTCTTCGTCCATTTAAATAA
>YNHH04
ATGATTTTTAATGTTATATTTTTAATTATAATTATAGTTACTTTAATAATATATTTAAATTCTCCAATTATATTATTAATTAATATCTTGAGGTTATCTTTATTAATAGCTTGAATAATTTCATTATTATTTAGTAATTGATTTAGATTTATAATTTTCTTAATTTACATTGGTGGGATGTTAGTAATATTTTCTTATTTCGTTGCATTAAGGCCTAACCAAATAATTAAATTAAATTCTTTATATTTGATAATAGTTATGATTATATTAATTATTCAATTATTATTTATACCTTCTTATATATGAATAAATATAAATTATTTTTCTTTTTCAAATTCAATATTTGATAGAATAAATATTTTCATGGTATTGATACTAATTTTAGTTTTATTAATGATTATATTAATTATTGTAAAGTTAGTAGATATATCAAAAGGACCTCTTCGTCCATTTAAATAA
>YNHH05
ATGATTTTTAATGTTATATTTTTAATTATAATTATAGTTACTTTAATAATATATTTAAATTCTCCAATTATATTATTAATTAATATCTTGAGGTTATCTTTATTAATAGCTTGAATAATTTCATTATTATTTAGTAATTGATTTAGATTTATAATTTTCTTAATTTACATTGGTGGGATGTTAGTAATATTTTCTTATTTCGTTGCATTAAGGCCTAACCAAATAATTAAATTAAATTCTTTATATTTGATAATAGTTATGATTATATTAATTATTCAATTATTATTTATACCTTCTTATATATGAATAAATATAAATTATTTTTCTTTTTCAAATTCAATATTTGATAGAATAAATATTTTCATGGTATTGATACTAATTTTAGTTTTATTAATGATTATATTAATTATTGTAAAGTTAGTAGATATATCAAAAGGACCTCTTCGTCCATTTAAATAA
>YNHH06
ATGATTTTTAATGTTATATTTTTAATTATAATTATAGTTACTTTAATAATATATTTAAATTCTCCAATTATATTATTAATTAATATCTTGAGGTTATCTTTATTAATAGCTTGAATAATTTCATTATTATTTAGTAATTGATTTAGATTTATAATTTTCTTAATTTACATTGGTGGGATGTTAGTAATATTTTCTTATTTCGTTGCATTAAGGCCTAACCAAATAATTAAATTAAATTCTTTATATTTGATAATAGTTATGATTATATTAATTATTCAATTATTATTTATACCTTCTTATATATGAATAAATATAAATTATTTTTCTTTTTCAAATTCAATATTTGATAGAATAAATATTTTCATGGTATTGATACTAATTTTAGTTTTATTAATGATTATATTAATTATTGTAAAGTTAGTAGATATATCAAAAGGACCTCTTCGTCCATTTAAATAA
>YNHH07
ATGATTTTTAATGTTATATTTTTAATTATAATTATAGTTACTTTAATAATATATTTAAATTCTCCAATTATATTATTAATTAATATCTTGAGGTTATCTTTATTAATAGCTTGAATAATTTCATTATTATTTAGTAATTGATTTAGATTTATAATTTTCTTAATTTACATTGGTGGGATGTTAGTAATATTTTCTTATTTCGTTGCATTAAGGCCTAACCAAATAATTAAATTAAATTCTTTATATTTGATAATAGTTATGATTATATTAATTATTCAATTATTATTTATACCTTCTTATATATGAATAAATATAAATTATTTTTCTTTTTCAAATTCAATATTTGATAGAATAAATATTTTCATGGTATTGATACTAATTTTAGTTTTATTAATGATTATATTAATTATTGTAAAGTTAGTAGATATATCAAAAGGACCTCTTCGTCCATTTAAATAA
>YNHH08
ATGATTTTTAATGTTATATTTTTAATTATAATTATAGTTACTTTAATAATATATTTAAATTCTCCAATTATATTATTAATTAATATCTTGAGGTTATCTTTATTAATAGCTTGAATAATTTCATTATTATTTAGTAATTGATTTAGATTTATAATTTTCTTAATTTACATTGGTGGGATGTTAGTAATATTTTCTTATTTCGTTGCATTAAGGCCTAACCAAATAATTAAATTAAATTCTTTATATTTGATAATAGTTATGATTATATTAATTATTCAATTATTATTTATACCTTCTTATATATGAATAAATATAAATTATTTTTCTTTTTCAAATTCAATATTTGATAGAATAAATATTTTCATGGTATTGATACTAATTTTAGTTTTATTAATGATTATATTAATTATTGTAAAGTTAGTAGATATATCAAAAGGACCTCTTCGTCCATTTAAATAA
>YNHH09
ATGATTTTTAATGTTATATTTTTAATTATAATTATAGTTACTTTAATAATATATTTAAATTCTCCAATTATATTATTAATTAATATCTTGAGGTTATCTTTATTAATAGCTTGAATAATTTCATTATTATTTAGTAATTGATTTAGATTTATAATTTTCTTAATTTACATTGGTGGGATGTTAGTAATATTTTCTTATTTCGTTGCATTAAGGCCTAACCAAATAATTAAATTAAATTCTTTATATTTGATAATAGTTATGATTATATTAATTATTCAATTATTATTTATACCTTCTTATATATGAATAAATATAAATTATTTTTCTTTTTCAAATTCAATATTTGATAGAATAAATATTTTCATGGTATTGATACTAATTTTAGTTTTATTAATGATTATATTAATTATTGTAAAGTTAGTAGATATATCAAAAGGACCTCTTCGTCCATTTAAATAA
>YNHH10
ATGATTTTTAATGTTATATTTTTAATTATAATTATAGTTACTTTAATAATATATTTAAATTCTCCAATTATATTATTAATTAATATCTTGAGGTTATCTTTATTAATAGCTTGAATAATTTCATTATTATTTAGTAATTGATTTAGATTTATAATTTTCTTAATTTACATTGGTGGGATGTTAGTAATATTTTCTTATTTCGTTGCATTAAGGCCTAACCAAATAATTAAATTAAATTCTTTATATTTGATAATAGTTATGATTATATTAATTATTCAATTATTATTTATACCTTCTTATATATGAATAAATATAAATTATTTTTCTTTTTCAAATTCAATATTTGATAGAATAAATATTTTCATGGTATTGATACTAATTTTAGTTTTATTAATGATTATATTAATTATTGTAAAGTTAGTAGATATATCAAAAGGACCTCTTCGTCCATTTAAATAA
>YNHH11
ATGATTTTTAATGTTATATTTTTAATTATAATTATAGTTACTTTAATAATATATTTAAATTCTCCAATTATATTATTAATTAATATCTTGAGGTTATCTTTATTAATAGCTTGAATAATTTCATTATTATTTAGTAATTGATTTAGATTTATAATTTTCTTAATTTACATTGGTGGGATGTTAGTAATATTTTCTTATTTCGTTGCATTAAGGCCTAACCAAATAATTAAATTAAATTCTTTATATTTGATAATAGTTATGATTATATTAATTATTCAATTATTATTTATACCTTCTTATATATGAATAAATATAAATTATTTTTCTTTTTCAAATTCAATATTTGATAGAATAAATATTTTCATGGTATTGATACTAATTTTAGTTTTATTAATGATTATATTAATTATTGTAAAGTTAGTAGATATATCAAAAGGACCTCTTCGTCCATTTAAATAA
>YNHH12
ATGATTTTTAATGTTATATTTTTAATTATAATTATAGTTACTTTAATAATATATTTAAATTCTCCAATTATATTATTAATTAATATCTTGAGGTTATCTTTATTAATAGCTTGAATAATTTCATTATTATTTAGTAATTGATTTAGATTTATAATTTTCTTAATTTACATTGGTGGGATGTTAGTAATATTTTCTTATTTCGTTGCATTAAGGCCTAACCAAATAATTAAATTAAATTCTTTATATTTGATAATAGTTATGATTATATTAATTATTCAATTATTATTTATACCTTCTTATATATGAATAAATATAAATTATTTTTCTTTTTCAAATTCAATATTTGATAGAATAAATATTTTCATGGTATTGATACTAATTTTAGTTTTATTAATGATTATATTAATTATTGTAAAGTTAGTAGATATATCAAAAGGACCTCTTCGTCCATTTAAATAA
