# Supplementary material for: Population Genetics of the Asian Buffalo Leech (Hirudinaria manillensis) in Southern China Based on Mitochondrial Protein-Coding Genes
Source: Biology (Basel). 2025 Jul 23;14(8):926. doi: 10.3390/biology14080926 (PMC12383380; doi:10.3390/biology14080926)
Supplement: Supplementary file 1 [file biology-14-00926-s001.zip › 06CYTB.txt]

>GDMM01
ATGTTGAAATCTATACGAAAAAGTCATCCATTAATAAAAATTATAAATAATTCATTAATTGATTTACCAGCACCACTTAATATTTCTATTTGATGAAATTATGGTTCTTTGTTAGGTTTAATAGTAATTATTCAATTGATTACTGGAATTCTATTATCTATACATTATTCTAGACATATTGATTATGCGTTTTCTTCGATTTTACATATTATACGAGATGTTAATATAGGGTGATTAATCCGTTATATTCATGCTAATGCTGCTTCTATAATGTTTTTATATATTTATTTGCATATTGGACGTGGTATTTATTATAATTCTTATATATTAATTGAAACATGAAATATTGGATCTGTGTTATTTATTATTTCTATTGCTACTGCTTTTTTAGGGTATGTACTTCCATGAGGTCAGATAAGGTTTTGAGGGGCTACTGTAATCACTAATTTATTATCTACTATTCCTTATTGTGGTTATAATGTAGTAGAGTGAGTATGGGGGGGATTCTCTATTGGTAATCCTACATTAAATCGATTTTTTTCACTGCATTTTATTATACCTTTTGTGATAGTCATGTTAATTGTATTACATTTATTATTTTTACATCAGACTGGTTCAAATAATCCTTTAGGTTTTAATTCAGATTCAGATCGAGTTATGTTTTATCCATATTATGTTATTAAAGATTTAGTTGGATTTATATGTGGTTTATTAATATTAATATTTATTGTTTTATATTTACCAAACATATTTAATGACACGGAAAACTTTATTCCTGCAAACTCTTCTTTAACTCCATCACACATTAAACCAGAGTGATATTTTTTATGAATTTATGCTATTTTACGATCTATTCCTAATAAATTGGGGGGGGTTGTAGCTGCATTTTCGGGTATTTTAATTATTTTTAGTTTACCCTTATGTAATTTTTGTTTAATTAATTCTATAGCATTTTATGATACTAGAAAATATGCTTTTAGTTATTTATTAGTACTATCTTTTGTCATTTTAACATGAATTGGTGGGTGTCAAGTTAAAGAACCCTATATTTTTATTGGGCAAATCTCTACTTTTATATATTTTCTTTTTTTTTTAATTAATCCTATTTTATTAAATTTTTATGACTATATTATGGATTAA
>GDMM02
ATGTTGAAATCTATACGAAAAAGTCATCCATTAATAAAAATTATAAATAATTCATTAATTGATTTACCAGCACCACTTAATATTTCTATTTGATGAAATTATGGTTCTTTGTTAGGTTTAATAGTAATTATTCAATTGATTACTGGAATTCTATTATCTATACATTATTCTAGACATATTGATTATGCGTTTTCTTCGATTTTACATATTATACGAGATGTTAATATAGGGTGATTAATCCGTTATATTCATGCTAATGCTGCTTCTATAATGTTTTTATATATTTATTTGCATATTGGACGTGGTATTTATTATAATTCTTATATATTAATTGAAACATGAAATATTGGATCTGTGTTATTTATTATTTCTATTGCTACTGCTTTTTTAGGGTATGTACTTCCATGAGGTCAGATAAGGTTTTGAGGGGCTACTGTAATCACTAATTTATTATCTACTATTCCTTATTGTGGTTATAATGTAGTAGAGTGAGTATGGGGGGGATTCTCTATTGGTAATCCTACATTAAATCGATTTTTTTCACTGCATTTTATTATACCTTTTGTGATAGTCATGTTAATTGTATTACATTTATTATTTTTACATCAGACTGGTTCAAATAATCCTTTAGGTTTTAATTCAGATTCAGATCGAGTTATGTTTTATCCATATTATGTTATTAAAGATTTAGTTGGATTTATATGTGGTTTATTAATATTAATATTTATTGTTTTATATTTACCAAACATATTTAATGACACGGAAAACTTTATTCCTGCAAACTCTTCTTTAACTCCATCACACATTAAACCAGAGTGATATTTTTTATGAATTTATGCTATTTTACGATCTATTCCTAATAAATTGGGGGGGGTTGTAGCTGCATTTTCGGGTATTTTAATTATTTTTAGTTTACCCTTATGTAATTTTTGTTTAATTAATTCTATAGCATTTTATGATACTAGAAAATATGCTTTTAGTTACTTATTAGTACTATCTTTTGTCATTTTAACATGAATTGGTGGGTGTCAAGTTAAAGAACCCTATATTTTTATTGGGCAAATCTCTACTTTTATATATTTTCTTTTTTTTTTAATTAATCCTATTTTATTAAATTTTTATGACTATATTATGGATTAA
>GDMM03
ATGTTGAAATCTATACGAAAAAGTCATCCATTAATAAAAATTATAAATAATTCATTAATTGATTTACCAGCACCACTTAATATTTCTATTTGATGAAATTATGGTTCTTTGTTAGGTTTAATAGTAATTATTCAATTGATTACTGGAATTCTATTATCTATACATTATTCTAGACATATTGATTATGCGTTTTCTTCGATTTTACATATTATACGAGATGTTAATATAGGGTGATTAATCCGTTATATTCATGCTAATGCTGCTTCTATAATGTTTTTATATATTTATTTGCATATTGGACGTGGTATTTATTATAATTCTTATATATTAATTGAAACATGAAATATTGGATCTGTGTTATTTATTATTTCTATTGCTACTGCCTTTTTAGGGTATGTACTTCCATGAGGTCAGATAAGGTTTTGAGGGGCTACTGTAATCACTAATTTATTATCTACTATTCCTTATTGTGGTTATAATGTAGTAGAGTGAGTATGGGGGGGATTCTCTATTGGTAATCCTACATTAAATCGATTTTTTTCACTGCATTTTATTATACCTTTTGTGATAGTCATGTTAATTGTATTACATTTATTATTTTTACATCAGACTGGTTCAAATAATCCTTTAGGTTTTAATTCAGATTCAGATCGAGTTATGTTTTATCCATATTATGTTATTAAAGATTTAGTTGGATTTATATGTGGTTTATTAATATTAATATTTATTGTTTTATATTTACCAAACATATTTAATGACACGGAAAACTTTATTCCTGCAAACTCTTCTTTAACTCCATCACACATTAAACCAGAGTGATATTTTTTATGAATTTATGCTATTTTACGATCTATTCCTAATAAATTGGGGGGGGTTGTAGCTGCATTTTCGGGTATTTTAATTATTTTTAGTTTACCCTTATGTAATTTTTGTTTAATTAATTCTATAGCATTTTATGATACTAGAAAATATGCTTTTAGTTACTTATTAGTACTATCTTTTGTCATTTTAACATGAATTGGTGGGTGTCAAGTTAAAGAACCCTATATTTTTATTGGGCAAATCTCTACTTTTATATATTTTCTTTTTTTTTTAATTAATCCTATTTTATTAAATTTTTATGACTATATTATGGATTAA
>GDMM04
ATGTTGAAATCTATACGAAAAAGTCATCCATTAATAAAAATTATAAATAATTCATTAATTGATTTACCAGCACCACTTAATATTTCTATTTGATGAAATTATGGTTCTTTGTTAGGTTTAATAGTAATTATTCAATTGATTACTGGAATTCTATTATCTATACATTATTCTAGACATATTGATTATGCGTTTTCTTCGATTTTACATATTATGCGAGATGTTAATATAGGGTGATTAATCCGTTATATTCATGCTAATGCTGCTTCTATAATGTTTTTATATATTTATTTGCATATTGGACGTGGTATTTATTATAATTCTTATATATTAATTGAAACATGAAATATTGGATCTGTGTTATTTATTATTTCTATTGCTACTGCTTTTTTAGGGTATGTACTTCCATGAGGTCAGATAAGGTTTTGAGGGGCTACTGTAATCACTAATTTATTATCTACTATTCCTTATTGTGGTTATAATGTAGTAGAGTGAGTATGGGGGGGATTCTCCATTGGTAATCCTACATTAAATCGATTTTTTTCACTGCATTTTATTATACCTTTTGTGATAGTCATGTTAATTGTATTACATTTATTATTTTTACATCAGACTGGTTCAAATAATCCTTTAGGTTTTAATTCAGATTCAGATCGAGTTATGTTTTATCCATATTATGTTATTAAAGATTTAGTTGGATTTATATGTGGTTTATTAATATTAATATTTATTGTTTTATATTTACCAAACATATTTAATGACACGGAAAACTTTATTCCTGCAAACTCTTCTTTAACTCCATCACACATTAAACCAGAGTGATATTTTTTATGAATTTATGCTATTTTACGATCTATTCCTAATAAATTGGGGGGGGTTGTAGCTGCATTTTCGGGTATTTTAATTATTTTTAGTTTACCGTTATGTAATTTTTGTTTAATTAATTCTATAGCATTTTATGATACTAGAAAATATGCTTTTAGTTATTTATTAGTTCTATCTTTTGTCATTTTAACATGAATTGGTGGGTGTCAAGTTAAAGAACCCTATATTTTTATTGGGCAAATCTCTACTTTTATATATTTTCTTTTTTTTTTAATTAATCCTATTTTATTAAATTTTTATGACTATATTATGGATTAA
>GDMM05
ATGTTGAAATCTATACGAAAAAGTCATCCATTAATAAAAATTATAAATAATTCATTAATTGATTTACCAGCACCACTTAATATTTCTATTTGATGAAATTATGGTTCTTTGTTAGGTTTAATAGTAATTATTCAATTGATTACTGGAATTCTATTATCTATACATTATTCTAGACATATTGATTATGCGTTTTCTTCGATTTTACATATTATGCGAGATGTTAATATAGGGTGATTAATCCGTTATATTCATGCTAATGCTGCTTCTATAATGTTTTTATATATTTATTTGCATATTGGACGTGGTATTTATTATAATTCTTATATATTAATTGAAACATGAAATATTGGATCTGTGTTATTTATTATTTCTATTGCTACTGCTTTTTTAGGGTATGTACTTCCATGAGGTCAGATAAGGTTTTGAGGGGCTACTGTAATCACTAATTTATTATCTACTATTCCTTATTGTGGTTATAATGTAGTAGAGTGAGTATGGGGGGGATTCTCCATTGGTAATCCTACATTAAATCGATTTTTTTCACTGCATTTTATTATACCTTTTGTGATAGTCATGTTAATTGTATTACATTTATTATTTTTACATCAGACTGGTTCAAATAATCCTTTAGGTTTTAATTCAGATTCAGATCGAGTTATGTTTTATCCATATTATGTTATTAAAGATTTAGTTGGATTTATATGTGGTTTATTAATATTAATATTTATTGTTTTATATTTACCAAACATATTTAATGACACGGAAAACTTTATTCCTGCAAACTCTTCTTTAACTCCATCACACATTAAACCAGAGTGATATTTTTTATGAATTTATGCTATTTTACGATCTATTCCTAATAAATTGGGGGGGGTTGTAGCTGCATTTTCGGGTATTTTAATTATTTTTAGTTTACCGTTATGTAATTTTTGTTTAATTAATTCTATAGCATTTTATGATACTAGAAAATATGCTTTTAGTTATTTATTAGTTCTATCTTTTGTCATTTTAACATGAATTGGTGGGTGTCAAGTTAAAGAACCCTATATTTTTATTGGGCAAATCTCTACTTTTATATATTTTCTTTTTTTTTTAATTAATCCTATTTTATTAAATTTTTATGACTATATTATGGATTAA
>GDMM06
ATGTTGAAATCTATACGAAAAAGTCATCCATTAATAAAAATTATAAATAATTCATTAATTGATTTACCAGCACCACTTAATATTTCTATTTGATGAAATTATGGTTCTTTGTTAGGTTTAATAGTAATTATTCAATTGATTACTGGAATTCTATTATCTATACATTATTCTAGACATATTGATTATGCGTTTTCTTCGATTTTACATATTATGCGAGATGTTAATATAGGGTGATTAATCCGTTATATTCATGCTAATGCTGCTTCTATAATGTTTTTATATATTTATTTGCATATTGGACGTGGTATTTATTATAATTCTTATATATTAATTGAAACATGAAATATTGGATCTGTGTTATTTATTATTTCTATTGCTACTGCTTTTTTAGGGTATGTACTTCCATGAGGTCAGATAAGGTTTTGAGGGGCTACTGTAATCACTAATTTATTATCTACTATTCCTTATTGTGGTTATAATGTAGTAGAGTGAGTATGGGGGGGATTCTCCATTGGTAATCCTACATTAAATCGATTTTTTTCACTGCATTTTATTATACCTTTTGTGATAGTCATGTTAATTGTATTACATTTATTATTTTTACATCAGACTGGTTCAAATAATCCTTTAGGTTTTAATTCAGATTCAGATCGAGTTATGTTTTATCCATATTATGTTATTAAAGATTTAGTTGGATTTATATGTGGTTTATTAATATTAATATTTATTGTTTTATATTTACCAAACATATTTAATGACACGGAAAACTTTATTCCTGCAAACTCTTCTTTAACTCCATCACACATTAAACCAGAGTGATATTTTTTATGAATTTATGCTATTTTACGATCTATTCCTAATAAATTGGGGGGGGTTGTAGCTGCATTTTCGGGTATTTTAATTATTTTTAGTTTACCGTTATGTAATTTTTGTTTAATTAATTCTATAGCATTTTATGATACTAGAAAATATGCTTTTAGTTATTTATTAGTTCTATCTTTTGTCATTTTAACATGAATTGGTGGGTGTCAAGTTAAAGAACCCTATATTTTTATTGGGCAAATCTCTACTTTTATATATTTTCTTTTTTTTTTAATTAATCCTATTTTATTAAATTTTTATGACTATATTATGGATTAA
>GDMM07
ATGTTGAAATCTATACGAAAAAGTCATCCATTAATAAAAATTATAAATAATTCATTAATTGATTTACCAGCACCACTTAATATTTCTATTTGATGAAATTATGGTTCTTTGTTAGGTTTAATAGTAATTATTCAATTGATTACTGGAATTCTATTATCTATACATTATTCTAGACATATTGATTATGCGTTTTCTTCGATTTTACATATTATACGAGATGTTAATATAGGGTGATTAATCCGTTATATTCATGCTAATGCTGCTTCTATAATGTTTTTATATATTTATTTGCATATTGGACGTGGTATTTATTATAATTCTTATATATTAATTGAAACATGAAATATTGGATCTGTGTTATTTATTATTTCTATTGCTACTGCCTTTTTAGGGTATGTACTTCCATGAGGTCAGATAAGGTTTTGAGGGGCTACTGTAATCACTAATTTATTATCTACTATTCCTTATTGTGGTTATAATGTAGTAGAGTGAGTATGGGGGGGATTCTCTATTGGTAATCCTACATTAAATCGATTTTTTTCACTGCATTTTATTATACCTTTTGTGATAGTCATGTTAATTGTATTACATTTATTATTTTTACATCAGACTGGTTCAAATAATCCTTTAGGTTTTAATTCAGATTCAGATCGAGTTATGTTTTATCCATATTATGTTATTAAAGATTTAGTTGGATTTATATGTGGTTTATTAATATTAATATTTATTGTTTTATATTTACCAAACATATTTAATGACACGGAAAACTTTATTCCTGCAAACTCTTCTTTAACTCCATCACACATTAAACCAGAGTGATATTTTTTATGAATTTATGCTATTTTACGATCTATTCCTAATAAATTGGGGGGGGTTGTAGCTGCATTTTCGGGTATTTTAATTATTTTTAGTTTACCCTTATGTAATTTTTGTTTAATTAATTCTATAGCATTTTATGATACTAGAAAATATGCTTTTAGTTACTTATTAGTACTATCTTTTGTCATTTTAACATGAATTGGTGGGTGTCAAGTTAAAGAACCCTATATTTTTATTGGGCAAATCTCTACTTTTATATATTTTCTTTTTTTTTTAATTAATCCTATTTTATTAAATTTTTATGACTATATTATGGATTAA
>GDMM08
ATGTTGAAATCTATACGAAAAAGTCATCCATTAATAAAAATTATAAATAATTCATTAATTGATTTACCAGCACCACTTAATATTTCTATTTGATGAAATTATGGTTCTTTGTTAGGTTTAATAGTAATTATTCAATTGATTACTGGAATTCTATTATCTATACATTATTCTAGACATATTGATTATGCGTTTTCTTCGATTTTACATATTATGCGAGATGTTAATATAGGGTGATTAATCCGTTATATTCATGCTAATGCTGCTTCTATAATGTTTTTATATATTTATTTGCATATTGGACGTGGTATTTATTATAATTCTTATATATTAATTGAAACATGAAATATTGGATCTGTGTTATTTATTATTTCTATTGCTACTGCTTTTTTAGGGTATGTACTTCCATGAGGTCAGATAAGGTTTTGAGGGGCTACTGTAATCACTAATTTATTATCTACTATTCCTTATTGTGGTTATAATGTAGTAGAGTGAGTATGGGGGGGATTCTCCATTGGTAATCCTACATTAAATCGATTTTTTTCACTGCATTTTATTATACCTTTTGTGATAGTCATGTTAATTGTATTACATTTATTATTTTTACATCAGACTGGTTCAAATAATCCTTTAGGTTTTAATTCAGATTCAGATCGAGTTATGTTTTATCCATATTATGTTATTAAAGATTTAGTTGGATTTATATGTGGTTTATTAATATTAATATTTATTGTTTTATATTTACCAAACATATTTAATGACACGGAAAACTTTATTCCTGCAAACTCTTCTTTAACTCCATCACACATTAAACCAGAGTGATATTTTTTATGAATTTATGCTATTTTACGATCTATTCCTAATAAATTGGGGGGGGTTGTAGCTGCATTTTCGGGTATTTTAATTATTTTTAGTTTACCGTTATGTAATTTTTGTTTAATTAATTCTATAGCATTTTATGATACTAGAAAATATGCTTTTAGTTATTTATTAGTTCTATCTTTTGTCATTTTAACATGAATTGGTGGGTGTCAAGTTAAAGAACCCTATATTTTTATTGGGCAAATCTCTACTTTTATATATTTTCTTTTTTTTTTAATTAATCCTATTTTATTAAATTTTTATGACTATATTATGGATTAA
>GDMM09
ATGTTGAAATCTATACGAAAAAGTCATCCATTAATAAAAATTATAAATAATTCATTAATTGATTTACCAGCACCACTTAATATTTCTATTTGATGAAATTATGGTTCTTTGTTAGGTTTAATAGTAATTATTCAATTGATTACTGGAATTCTATTATCTATACATTATTCTAGACATATTGATTATGCGTTTTCTTCGATTTTACATATTATACGAGATGTTAATATAGGGTGATTAATCCGTTATATTCATGCTAATGCTGCTTCTATAATGTTTTTATATATTTATTTGCATATTGGACGTGGTATTTATTATAATTCTTATATATTAATTGAAACATGAAATATTGGATCTGTGTTATTTATTATTTCTATTGCTACTGCTTTTTTAGGGTATGTACTTCCATGAGGTCAGATAAGGTTTTGAGGGGCTACTGTAATCACTAATTTATTATCTACTATTCCTTATTGTGGTTATAATGTAGTAGAGTGAGTATGGGGGGGATTCTCTATTGGTAATCCTACATTAAATCGATTTTTTTCACTGCATTTTATTATACCTTTTGTGATAGTCATGTTAATTGTATTACATTTATTATTTTTACATCAGACTGGTTCAAATAATCCTTTAGGTTTTAATTCAGATTCAGATCGAGTTATGTTTTACCCATATTATGTTATTAAAGATTTAGTTGGATTTATATGTGGTTTATTAATATTAATATTTATTGTTTTATATTTACCAAACATATTTAATGACACGGAAAACTTTATTCCTGCAAACTCTTCTTTAACTCCATCACACATTAAACCAGAGTGATATTTTTTATGAATTTATGCTATTTTACGATCTATTCCTAATAAATTGGGGGGGGTTGTAGCTGCATTTTCGGGTATTTTAATTATTTTTAGTTTACCCTTATGTAATTTTTGTTTAATTAATTCTATAGCATTTTATGATACTAGAAAATATGCTTTTAGTTATTTATTAGTACTATCTTTTGTCATTTTAACATGAATTGGTGGGTGTCAAGTTAAAGAACCCTATATTTTTATTGGGCAAATCTCTACTTTTATATATTTTCTTTTTTTTTTAATTAATCCTATTTTATTAAATTTTTATGACTATATTATGGATTAA
>GDMM10
ATGTTGAAATCTATACGAAAAAGTCATCCATTAATAAAAATTATAAATAATTCATTAATTGATTTACCAGCACCACTTAATATTTCTATTTGATGAAATTATGGTTCTTTGTTAGGTTTAATAGTAATTATTCAATTGATTACTGGAATTCTATTATCTATACATTATTCTAGACATATTGATTATGCGTTTTCTTCGATTTTACATATTATACGAGATGTTAATATAGGGTGATTAATCCGTTATATTCATGCTAATGCTGCTTCTATAATGTTTTTATATATTTATTTGCATATTGGACGTGGTATTTATTATAATTCTTATATATTAATTGAAACATGAAATATTGGATCTGTGTTATTTATTATTTCTATTGCTACTGCCTTTTTAGGGTATGTACTTCCATGAGGTCAGATAAGGTTTTGAGGGGCTACTGTAATCACTAATTTATTATCTACTATTCCTTATTGTGGTTATAATGTAGTAGAGTGAGTATGGGGGGGATTCTCTATTGGTAATCCTACATTAAATCGATTTTTTTCACTGCATTTTATTATACCTTTTGTGATAGTCATGTTAATTGTATTACATTTATTATTTTTACATCAGACTGGTTCAAATAATCCTTTAGGTTTTAATTCAGATTCAGATCGAGTTATGTTTTATCCATATTATGTTATTAAAGATTTAGTTGGATTTATATGTGGTTTATTAATATTAATATTTATTGTTTTATATTTACCAAACATATTTAATGACACGGAAAACTTTATTCCTGCAAACTCTTCTTTAACTCCATCACACATTAAACCAGAGTGATATTTTTTATGAATTTATGCTATTTTACGATCTATTCCTAATAAATTGGGGGGGGTTGTAGCTGCATTTTCGGGTATTTTAATTATTTTTAGTTTACCCTTATGTAATTTTTGTTTAATTAATTCTATAGCATTTTATGATACTAGAAAATATGCTTTTAGTTACTTATTAGTACTATCTTTTGTCATTTTAACATGAATTGGTGGGTGTCAAGTTAAAGAACCCTATATTTTTATTGGGCAAATCTCTACTTTTATATATTTTCTTTTTTTTTTAATTAATCCTATTTTATTAAATTTTTATGACTATATTATGGATTAA
>GDZJ01
ATGTTGAAATCTATACGAAAAAATCATCCATTAATAAAAATTATAAATAATTCATTAATTGATTTACCAGCACCACTTAATATTTCTATTTGATGAAATTATGGTTCTTTGTTAGGTTTAATAGTAATTATTCAATTGATTACTGGAATTCTATTATCTATACATTATTCTAGACATATTGATTATGCGTTTTCTTCGATTTTACATATTATGCGAGATGTTAATATAGGGTGATTAATCCGTTATATTCATGCTAATGCTGCTTCTATAATGTTTTTATATATTTATTTGCATATTGGACGTGGTATTTATTATAATTCTTATATATTAATTGAAACATGAAATATTGGATCTGTGTTATTTATTATTTCTATTGCTACTGCTTTTTTAGGGTATGTACTTCCATGAGGTCAGATAAGGTTTTGAGGGGCTACTGTAATCACTAATTTATTATCTACTATTCCTTATTGTGGTTATAATGTAGTAGAGTGAGTATGGGGGGGATTCTCCATTGGTAATCCTACATTAAATCGATTTTTTTCACTGCATTTTATTATACCTTTTGTGATAGTCATGTTAATTGTATTACATTTATTATTTTTACATCAGACTGGTTCAAATAATCCTTTAGGTTTTAATTCAGATTCAGATCGAGTTATGTTTTATCCATATTATGTTATTAAAGATTTAGTTGGATTTATATGTGGTTTATTAATATTAATATTTATTGTTTTATATTTACCAAACATATTTAATGACACGGAAAACTTTATTCCTGCAAACTCTTCTTTAACTCCATCACACATTAAACCAGAGTGATATTTTTTATGAATTTATGCTATTTTACGATCTATTCCTAATAAATTGGGGGGGGTTGTAGCTGCATTTTCGGGTATTTTAATTATTTTTAGTTTACCGTTATGTAATTTTTGTTTAATTAATTCTATAGCATTTTATGATACTAGAAAATATGCTTTTAGTTATTTATTAGTTCTATCTTTTGTCATTTTAACATGAATTGGTGGGTGTCAAGTTAAAGAACCCTATATTTTTATTGGGCAAATCTCTACTTTTATATATTTTCTTTTTTTTTTAATTAATCCTATTTTATTAAATTTTTATGACTATATTATGGATTAA
>GDZJ02
ATGTTGAAATCTATACGAAAAAGTCATCCATTAATAAAAATTATAAATAATTCATTAATTGATTTACCAGCACCACTTAATATTTCTATTTGATGAAATTATGGTTCTTTGTTAGGTTTAATAGTAATTATTCAATTGATTACTGGAATTCTATTATCTATACATTATTCTAGACATATTGATTATGCGTTTTCTTCGATTTTACATATTATGCGAGATGTTAATATAGGGTGATTAATCCGTTATATTCATGCTAATGCTGCTTCTATAATGTTTTTATATATTTATTTGCATATTGGACGTGGTATTTATTATAATTCTTATATATTAATTGAAACATGAAATATTGGATCTGTGTTATTTATTATTTCTATTGCTACTGCTTTTTTAGGGTATGTACTTCCATGAGGTCAGATAAGGTTTTGAGGGGCTACTGTAATCACTAATTTATTATCTACTATTCCTTATTGTGGTTATAATGTAGTAGAGTGAGTATGGGGGGGATTCTCCATTGGTAATCCTACATTAAATCGATTTTTTTCACTGCATTTTATTATACCTTTTGTGATAGTCATGTTAATTGTATTACATTTATTATTTTTACATCAGACTGGTTCAAATAATCCTTTAGGTTTTAATTCAGATTCAGATCGAGTTATGTTTTATCCATATTATGTTATTAAAGATTTAGTTGGATTTATATGTGGTTTATTAATATTAATATTTATTGTTTTATATTTACCAAACATATTTAATGACACGGAAAACTTTATTCCTGCAAACTCTTCTTTAACTCCATCACACATTAAACCAGAGTGATATTTTTTATGAATTTATGCTATTTTACGATCTATTCCTAATAAATTGGGGGGGGTTGTAGCTGCATTTTCGGGTATTTTAATTATTTTTAGTTTACCGTTATGTAATTTTTGTTTAATTAATTCTATAGCATTTTATGATACTAGAAAATATGCTTTTAGTTATTTATTAGTTCTATCTTTTGTCATTTTAACATGAATTGGTGGGTGTCAAGTTAAAGAACCCTATATTTTTATTGGGCAAATCTCTACTTTTATATATTTTCTTTTTTTTTTAATTAATCCTATTTTATTAAATTTTTATGACTATATTATGGATTAA
>GDZJ03
ATGTTGAAATCTATACGAAAAAGTCATCCATTAATAAAAATTATAAATAATTCATTAATTGATTTACCAGCACCACTTAATATTTCTATTTGATGAAATTATGGTTCTTTGTTAGGTTTAATAGTAATTATTCAATTGATTACTGGAATTCTATTATCTATACATTATTCTAGACATATTGATTATGCGTTTTCTTCGATTTTACATATTATGCGAGATGTTAATATAGGGTGATTAATCCGTTATATTCATGCTAATGCTGCTTCTATAATGTTTTTATATATTTATTTGCATATTGGACGTGGTATTTATTATAATTCTTATATATTAATTGAAACATGAAATATTGGATCTGTGTTATTTATTATTTCTATTGCTACTGCTTTTTTAGGGTATGTACTTCCATGAGGTCAGATAAGGTTTTGAGGGGCTACTGTAATCACTAATTTATTATCTACTATTCCTTATTGTGGTTATAATGTAGTAGAGTGAGTATGGGGGGGATTCTCCATTGGTAATCCTACATTAAATCGATTTTTTTCACTGCATTTTATTATACCTTTTGTGATAGTCATGTTAATTGTATTACATTTATTATTTTTACATCAGACTGGTTCAAATAATCCTTTAGGTTTTAATTCAGATTCAGATCGAGTTATGTTTTATCCATATTATGTTATTAAAGATTTAGTTGGATTTATATGTGGTTTATTAATATTAATATTTATTGTTTTATATTTACCAAACATATTTAATGACACGGAAAACTTTATTCCTGCAAACTCTTCTTTAACTCCATCACACATTAAACCAGAGTGATATTTTTTATGAATTTATGCTATTTTACGATCTATTCCTAATAAATTGGGGGGGGTTGTAGCTGCATTTTCGGGTATTTTAATTATTTTTAGTTTACCGTTATGTAATTTTTGTTTAATTAATTCTATAGCATTTTATGATACTAGAAAATATGCTTTTAGTTATTTATTAGTTCTATCTTTTGTCATTTTAACATGAATTGGTGGGTGTCAAGTTAAAGAACCCTATATTTTTATTGGGCAAATCTCTACTTTTATATATTTTCTTTTTTTTTTAATTAATCCTATTTTATTAAATTTTTATGACTATATTATGGATTAA
>GDZJ04
ATGTTGAAATCTATACGAAAAAGTCATCCATTAATAAAAATTATAAATAATTCATTAATTGATTTACCAGCACCACTTAATATTTCTATTTGATGAAATTATGGTTCTTTGTTAGGTTTAATAGTAATTATTCAATTGATTACTGGAATTCTATTATCTATACATTATTCTAGACATATTGATTATGCGTTTTCTTCGATTTTACATATTATACGAGATGTTAATATAGGGTGATTAATCCGTTATATTCATGCTAATGCTGCTTCTATAATGTTTTTATATATTTATTTGCATATTGGACGTGGTATTTATTATAATTCTTATATATTAATTGAAACATGAAATATTGGATCTGTGTTATTTATTATTTCTATTGCTACTGCTTTTTTAGGGTATGTACTTCCATGAGGTCAGATAAGGTTTTGAGGGGCTACTGTAATCACTAATTTATTATCTACTATTCCTTATTGTGGTTATAATGTAGTAGAGTGAGTATGGGGGGGATTCTCTATTGGTAATCCTACATTAAATCGATTTTTTTCACTGCATTTTATTATACCTTTTGTGATAGTCATGTTAATTGTATTACATTTATTATTTTTACATCAGACTGGTTCAAATAATCCTTTAGGTTTTAATTCAGATTCAGATCGAGTTATGTTTTATCCATATTATGTTATTAAAGATTTAGTTGGATTTATATGTGGTTTATTAATATTAATATTTATTGTTTTATATTTACCAAACATATTTAATGACACGGAAAACTTTATTCCTGCAAATTCTTCTTTAACTCCATCACACATTAAACCAGAGTGATATTTTTTATGAATTTATGCTATTTTACGATCTATTCCTAATAAATTGGGGGGGGTTGTAGCTGCATTTTCGGGTATTTTAATTATTTTTAGTTTACCCTTATGTAATTTTTGTTTAATTAATTCTATAGCATTTTATGATACTAGAAAATATGCTTTTAGTTATTTATTAGTTCTATCTTTTGTCATTTTAACATGAATTGGTGGATGTCAAGTTAAAGAACCCTATATTTTTATTGGGCAAATCTCTACTTTTATATATTTTCTTTTTTTTTTAATTAATCCTATTTTATTAAATTTTTATGACTATATTATGGATTAA
>GDZJ05
ATGTTGAAATCTATACGAAAAAGTCATCCATTAATAAAAATTATAAATAATTCATTAATTGATTTACCAGCACCACTTAATATTTCTATTTGATGAAATTATGGTTCTTTGTTAGGTTTAATAGTAATTATTCAATTGATTACTGGAATTCTATTATCTATACATTATTCTAGACATATTGATTATGCGTTTTCTTCGATTTTACATATTATACGAGATGTTAATATAGGGTGATTAATCCGTTATATTCATGCTAATGCTGCTTCTATAATGTTTTTATATATTTATTTGCATATTGGACGTGGTATTTATTATAATTCTTATATATTAATTGAAACATGAAATATTGGATCTGTGTTATTTATTATTTCTATTGCTACTGCTTTTTTAGGGTATGTACTTCCATGAGGTCAGATAAGGTTTTGAGGGGCTACTGTAATCACTAATTTATTATCTACTATTCCTTATTGTGGTTATAATGTAGTAGAGTGAGTATGGGGGGGATTCTCTATTGGTAATCCTACATTAAATCGATTTTTTTCACTGCATTTTATTATACCTTTTGTGATAGTCATGTTAATTGTATTACATTTATTATTTTTACATCAGACTGGTTCAAATAATCCTTTAGGTTTTAATTCAGATTCAGATCGAGTTATGTTTTATCCATATTATGTTATTAAAGATTTAGTTGGATTTATATGTGGTTTATTAATATTAATATTTATTGTTTTATATTTACCAAACATATTTAATGACACGGAAAACTTTATTCCTGCAAATTCTTCTTTAACTCCATCACACATTAAACCAGAGTGATATTTTTTATGAATTTATGCTATTTTACGATCTATTCCTAATAAATTGGGGGGGGTTGTAGCTGCATTTTCGGGTATTTTAATTATTTTTAGTTTACCCTTATGTAATTTTTGTTTAATTAATTCTATAGCATTTTATGATACTAGAAAATATGCTTTTAGTTATTTATTAGTTCTATCTTTTGTCATTTTAACATGAATTGGTGGATGTCAAGTTAAAGAACCCTATATTTTTATTGGGCAAATCTCTACTTTTATATATTTTCTTTTTTTTTTAATTAATCCTATTTTATTAAATTTTTATGACTATATTATGGATTAA
>GDZJ06
ATGTTGAAATCTATACGAAAAAGTCATCCATTAATAAAAATTATAAATAATTCATTAATTGATTTACCAGCACCACTTAATATTTCTATTTGATGAAATTATGGTTCTTTGTTAGGTTTAATAGTAATTATTCAATTGATTACTGGAATTCTATTATCTATACATTATTCTAGACATATTGATTATGCGTTTTCTTCGATTTTACATATTATGCGAGATGTTAATATAGGGTGATTAATCCGTTATATTCATGCTAATGCTGCTTCTATAATGTTTTTATATATTTATTTGCATATTGGACGTGGTATTTATTATAATTCTTATATATTAATTGAAACATGAAATATTGGATCTGTGTTATTTATTATTTCTATTGCTACTGCTTTTTTAGGGTATGTACTTCCATGAGGTCAGATAAGGTTTTGAGGGGCTACTGTAATCACTAATTTATTATCTACTATTCCTTATTGTGGTTATAATGTAGTAGAGTGAGTATGGGGGGGATTCTCCATTGGTAATCCTACATTAAATCGATTTTTTTCACTGCATTTTATTATACCTTTTGTGATAGTCATGTTAATTGTATTACATTTATTATTTTTACATCAGACTGGTTCAAATAATCCTTTAGGTTTTAATTCAGATTCAGATCGAGTTATGTTTTATCCATATTATGTTATTAAAGATTTAGTTGGATTTATATGTGGTTTATTAATATTAATATTTATTGTTTTATATTTACCAAACATATTTAATGACACGGAAAACTTTATTCCTGCAAACTCTTCTTTAACTCCATCACACATTAAACCAGAGTGATATTTTTTATGAATTTATGCTATTTTACGATCTATTCCTAATAAATTGGGGGGGGTTGTAGCTGCATTTTCGGGTATTTTAATTATTTTTAGTTTACCGTTATGTAATTTTTGTTTAATTAATTCTATAGCATTTTATGATACTAGAAAATATGCTTTTAGTTATTTATTAGTTCTATCTTTTGTCATTTTAACATGAATTGGTGGGTGTCAAGTTAAAGAACCCTATATTTTTATTGGGCAAATCTCTACTTTTATATATTTTCTTTTTTTTTTAATTAATCCTATTTTATTAAATTTTTATGACTATATTATGGATTAA
>GDZJ07
ATGTTGAAATCTATACGAAAAAGTCATCCATTAATAAAAATTATAAATAATTCATTAATTGATTTACCAGCACCACTTAATATTTCTATTTGATGAAATTATGGTTCTTTGTTAGGTTTAATAGTAATTATTCAATTGATTACTGGAATTCTATTATCTATACATTATTCTAGACATATTGATTATGCGTTTTCTTCGATTTTACATATTATACGAGATGTTAATATAGGGTGATTAATCCGTTATATTCATGCTAATGCTGCTTCTATAATGTTTTTATATATTTATTTGCATATTGGACGTGGTATTTATTATAATTCTTATATATTAATTGAAACATGAAATATTGGATCTGTGTTATTTATTATTTCTATTGCTACTGCTTTTTTAGGGTATGTACTTCCATGAGGTCAGATAAGGTTTTGAGGGGCTACTGTAATCACTAATTTATTATCTACTATTCCTTATTGTGGTTATAATGTAGTAGAGTGAGTATGGGGGGGATTCTCTATTGGTAATCCTACATTAAATCGATTTTTTTCACTGCATTTTATTATACCTTTTGTGATAGTCATGTTAATTGTATTACATTTATTATTTTTACATCAGACTGGTTCAAATAATCCTTTAGGTTTTAATTCAGATTCAGATCGAGTTATGTTTTATCCATATTATGTTATTAAAGATTTAGTTGGATTTATATGTGGTTTATTAATATTAATATTTATTGTTTTATATTTACCAAACATATTTAATGACACGGAAAACTTTATTCCTGCAAATTCTTCTTTAACTCCATCACACATTAAACCAGAGTGATATTTTTTATGAATTTATGCTATTTTACGATCTATTCCTAATAAATTGGGGGGGGTTGTAGCTGCATTTTCGGGTATTTTAATTATTTTTAGTTTACCCTTATGTAATTTTTGTTTAATTAATTCTATAGCATTTTATGATACTAGAAAATATGCTTTTAGTTATTTATTAGTTCTATCTTTTGTCATTTTAACATGAATTGGTGGATGTCAAGTTAAAGAACCCTATATTTTTATTGGGCAAATCTCTACTTTTATATATTTTCTTTTTTTTTTAATTAATCCTATTTTATTAAATTTTTATGACTATATTATGGATTAA
>GDZJ08
ATGTTGAAATCTATACGAAAAAGTCATCCATTAATAAAAATTATAAATAATTCATTAATTGATTTACCAGCACCACTTAATATTTCTATTTGATGAAATTATGGTTCTTTGTTAGGTTTAATAGTAATTATTCAATTGATTACTGGAATTCTATTATCTATACATTATTCTAGACATATTGATTATGCGTTTTCTTCGATTTTACATATTATGCGAGATGTTAATATAGGGTGATTAATCCGTTATATTCATGCTAATGCTGCTTCTATAATGTTTTTATATATTTATTTGCATATTGGACGTGGTATTTATTATAATTCTTATATATTAATTGAAACATGAAATATTGGATCTGTGTTATTTATTATTTCTATTGCTACTGCTTTTTTAGGGTATGTACTTCCATGAGGTCAGATAAGGTTTTGAGGAGCTACTGTAATCACTAATTTATTATCTACTATTCCTTATTGTGGTTATAATGTAGTAGAGTGAGTATGGGGGGGATTCTCCATTGGTAATCCTACATTAAATCGATTTTTTTCACTGCATTTTATTATACCTTTTGTGATAGTCATGTTAATTGTATTACATTTATTATTTTTACATCAGACTGGTTCAAATAATCCTTTAGGTTTTAATTCAGATTCAGATCGAGTTATGTTTTATCCATATTATGTTATTAAAGATTTAGTTGGATTTATATGTGGTTTATTAATATTAATATTTATTGTTTTATATTTACCAAACATATTTAATGACACGGAAAACTTTATTCCTGCAAACTCTTCTTTAACTCCATCACACATTAAACCAGAGTGATATTTTTTATGAATTTATGCTATTTTACGATCTATTCCTAATAAATTGGGGGGGGTTGTAGCTGCATTTTCGGGTATTTTAATTATTTTTAGTTTACCGTTATGTAATTTTTGTTTAATTAATTCTATAGCATTTTATGATACTAGAAAATATGCTTTTAGTTATTTATTAGTTCTATCTTTTGTCATTTTAACATGAATTGGTGGGTGTCAAGTTAAAGAACCCTATATTTTTATTGGGCAAATCTCTACTTTTATATATTTTCTTTTTTTTTTAATTAATCCTATTTTATTAAATTTTTATGACTATATTATGGATTAA
>GDZJ09
ATGTTGAAATCTATACGAAAAAGTCATCCATTAATAAAAATTATAAATAATTCATTAATTGATTTACCAGCACCACTTAATATTTCTATTTGATGAAATTATGGTTCTTTGTTAGGTTTAATAGTAATTATTCAATTGATTACTGGAATTCTATTATCTATACATTATTCTAGACATATTGATTATGCGTTTTCTTCGATTTTACATATTATGCGAGATGTTAATATAGGGTGATTAATCCGTTATATTCATGCTAATGCTGCTTCTATAATGTTTTTATATATTTATTTGCATATTGGACGTGGTATTTATTATAATTCTTATATATTAATTGAAACATGAAATATTGGATCTGTGTTATTTATTATTTCTATTGCTACTGCTTTTTTAGGGTATGTACTTCCATGAGGTCAGATAAGGTTTTGAGGGGCTACTGTAATCACTAATTTATTATCTACTATTCCTTATTGTGGTTATAATGTAGTAGAGTGAGTATGGGGGGGATTCTCCATTGGTAATCCTACATTAAATCGATTTTTTTCACTGCATTTTATTATGCCTTTTGTGATAGTCATGTTAATTGTATTACATTTATTATTTTTACATCAGACTGGTTCAAATAATCCTTTAGGTTTTAATTCAGATTCAGATCGAGTTATGTTTTATCCATATTATGTTATTAAAGATTTAGTTGGATTTATATGTGGTTTATTAATATTAATATTTATTGTTTTATATTTACCAAACATATTTAATGACACGGAAAACTTTATTCCTGCAAACTCTTCTTTAACTCCATCACACATTAAACCAGAGTGATATTTTTTATGAATTTATGCTATTTTACGATCTATTCCTAATAAATTGGGGGGGGTTGTAGCTGCATTTTCGGGTATTTTAATTATTTTTAGTTTACCGTTATGTAATTTTTGTTTAATTAATTCTATAGCATTTTATGATACTAGAAAATATGCTTTTAGTTATTTATTAGTTCTATCTTTTGTCATTTTAACATGAATTGGTGGGTGTCAAGTTAAAGAACCCTATATTTTTATTGGGCAAATCTCTACTTTTATATATTTTCTTTTTTTTTTAATTAATCCTATTTTATTAAATTTTTATGACTATATTATGGATTAA
>GDZJ10
ATGTTGAAATCTATACGAAAAAGTCATCCATTAATAAAAATTATAAATAATTCATTAATTGATTTACCAGCACCACTTAATATTTCTATTTGATGAAATTATGGTTCTTTGTTAGGTTTAATAGTAATTATTCAATTGATTACTGGAATTCTATTATCTATACATTATTCTAGACATATTGATTATGCGTTTTCTTCGATTTTACATATTATGCGAGATGTTAATATAGGGTGATTAATCCGTTATATTCATGCTAATGCTGCTTCTATAATGTTTTTATATATTTATTTGCATATTGGACGTGGTATTTATTATAATTCTTATATATTAATTGAAACATGAAATATTGGATCTGTGTTATTTATTATTTCTATTGCTACTGCTTTTTTAGGGTATGTACTTCCATGAGGTCAGATAAGGTTTTGAGGGGCTACTGTAATCACTAATTTATTATCTACTATTCCTTATTGTGGTTATAATGTAGTAGAGTGAGTATGGGGGGGATTCTCCATTGGTAATCCTACATTAAATCGATTTTTTTCACTGCATTTTATTATACCTTTTGTGATAGTCATGTTAATTGTATTACATTTATTATTTTTACATCAGACTGGTTCAAATAATCCTTTAGGTTTTAATTCAGATTCAGATCGAGTTATGTTTTATCCATATTATGTTATTAAAGATTTAGTTGGATTTATATGTGGTTTATTAATATTAATATTTATTGTTTTATATTTACCAAACATATTTAATGACACGGAAAACTTTATTCCTGCAAACTCTTCTTTAACTCCATCACACATTAAACCAGAGTGATATTTTTTATGAATTTATGCTATTTTACGATCTATTCCTAATAAATTGGGGGGGGTTGTAGCTGCATTTTCGGGTATTTTAATTATTTTTAGTTTACCGTTATGTAATTTTTGTTTAATTAATTCTATAGCATTTTATGATACTAGAAAATATGCTTTTAGTTATTTATTAGTTCTATCTTTTGTCATTTTAACATGAATTGGTGGGTGTCAAGTTAAAGAACCCTATATTTTTATTGGGCAAATCTCTACTTTTATATATTTTCTTTTTTTTTTAATTAATCCTATTTTATTAAATTTTTATGACTATATTATGGATTAA
>GXGG01
ATGTTGAAATCTATACGAAAAAGTCATCCATTAATAAAAATTATAAATAATTCATTAATTGATTTACCAGCACCACTTAATATTTCTATTTGATGAAGTTATGGTTCTTTGTTAGGTTTAATAGTAATTATTCAATTGATTACTGGAATTCTATTATCTATACATTATTCTAGACATATTGATTATGCGTTTTCTTCGATTTTACATATTATACGAGATGTTAATATAGGGTGATTAATCCGTTATATTCATGCTAATGCTGCTTCTATAATGTTTTTATATATTTATTTGCATATTGGACGTGGTATTTATTATAATTCTTATATATTAATTGAAACATGAAATATTGGATCTGTGTTATTTATTATTTCTATTGCTACTGCTTTTTTAGGGTATGTACTTCCATGAGGTCAGATAAGGTTTTGAGGGGCTACTGTAATTACTAATTTATTATCTACTATTCCTTATTGTGGTTATAATGTAGTAGAGTGAGTATGGGGGGGATTCTCTATTGGTAATCCTACATTAAATCGATTTTTTTCACTGCATTTTATTATACCTTTTGTGATAGTCATGTTAATTGTATTACATTTATTATTTTTACATCAGACTGGTTCAAATAATCCTTTAGGTTTTAATTCAGATTCAGATCGAGTTATGTTTTATCCATATTATGTTATTAAAGATTTAGTTGGATTTATATGTGGTTTATTAATATTAATATTTATTGTTTTATATTTACCAAATATATTTAATGACACGGAAAACTTTATTCCTGCAAACTCTTCTTTAACTCCATCACACATTAAACCAGAGTGATATTTTTTATGAATTTATGCTATTTTACGATCTATTCCTAATAAATTGGGGGGGGTTGTAGCTGCATTTTCGGGTATTTTAATTATTTTTAGTTTACCCTTATGTAATTTTTGTTTAATTAATTCTATAGCATTTTATGATACTAGAAAATATGCTTTTAGTTATTTATTAGTACTATCTTTTGTCATTTTAACATGAATTGGTGGGTGTCAAGTTAAAGAACCCTATATTTTTATTGGGCAAATCTCTACTTTTATATATTTTCTTTTTTTTTTAATTAATCCTATTTTATTAAATTTTTATGACTATATTATGGATTAA
>GXGG02
ATGTTGAAATCTATACGAAAAAGTCATCCATTAATAAAAATTATAAATAATTCATTAATTGATTTACCAGCACCACTTAATATTTCTATTTGATGAAATTATGGTTCTTTGTTAGGTTTAATAGTAATTATTCAATTGATTACTGGAATTCTATTATCTATACATTATTCTAGACATATTGATTATGCGTTTTCTTCGATTTTACATATTATACGAGATGTTAATATAGGGTGATTAATCCGTTATATTCATGCTAATGCTGCTTCTATAATGTTTTTATATATTTATTTGCATATTGGACGTGGTATTTATTATAATTCTTATATATTAATTGAAACATGAAATATTGGATCTGTGTTATTTATTATTTCTATTGCTACTGCTTTTTTAGGGTATGTACTTCCATGAGGTCAGATAAGGTTTTGAGGGGCTACTGTAATCACTAATTTATTATCTACTATTCCTTATTGTGGTTATAATGTAGTAGAGTGAGTATGGGGGGGATTCTCTATTGGTAATCCTACATTAAATCGATTTTTTTCACTACATTTTATTATACCTTTTGTGATAGTCATGTTAATTGTATTACATTTATTATTTTTACATCAGACTGGTTCAAATAATCCTTTAGGTTTTAATTCAGATTCAGATCGAGTTATGTTTTATCCATATTATGTTATTAAAGATTTAGTTGGATTTATATGTGGTTTATTAATATTAATATTTATTGTTTTATATTTACCAAACATATTTAATGACACGGAAAACTTTATTCCTGCAAACTCTTCTTTAACTCCATCACACATTAAACCAGAGTGATATTTTTTATGAATTTATGCTATTTTACGATCTATTCCTAATAAATTGGGGGGGGTTGTAGCTGCATTTTCGGGTATTTTAATTATTTTTAGTTTACCCTTATGTAATTTTTGTTTAATTAATTCTATAGCATTTTATGATATTAGAAAATATGCTTTTAGTTATTTATTAGTACTATCTTTTGTCATTTTAACATGAATTGGTGGGTGTCAAGTTAAAGAACCCTATATTTTTATTGGGCAAATCTCTACTTTTATATATTTTCTTTTTTTTTTAATTAATCCTATTTTATTAAATTTTTATGACTATATTATGGATTAA
>GXGG03
ATGTTGAAATCTATACGAAAAAGTCATCCATTAATAAAAATTATAAATAATTCATTAATTGATTTACCAGCACCACTTAATATTTCTATTTGATGAAATTATGGTTCTTTGTTAGGTTTAATAGTAATTATTCAATTGATTACTGGAATTCTATTATCTATACATTATTCTAGACATATTGATTATGCGTTTTCTTCGATTTTACATATTATACGAGATGTTAATATAGGGTGATTAATCCGTTATATTCATGCTAATGCTGCTTCTATAATGTTTTTATATATTTATTTGCATATTGGACGTGGTATTTATTATAATTCTTATATATTAATTGAAACATGAAATATTGGATCTGTGTTATTTATTATTTCTATTGCTACTGCTTTTTTAGGGTATGTACTTCCATGAGGTCAGATAAGGTTTTGAGGGGCTACTGTAATTACTAATTTATTATCTACTATTCCTTATTGTGGTTATAATGTAGTAGAGTGAGTATGGGGGGGATTCTCTATTGGTAATCCTACATTAAATCGATTTTTTTCACTGCATTTTATTATACCTTTTGTGATAGTCATGTTAATTGTATTACATTTATTATTTTTACATCAGACTGGTTCAAATAATCCTTTAGGTTTTAATTCAGATTCAGATCGAGTTATGTTTTATCCATATTATGTTATTAAAGATTTAGTTGGATTTATATGTGGTTTATTAATATTAATATTTATTGTTTTATATTTACCAAACATATTTAATGACACGGAAAACTTTATTCCTGCAAACTCTTCTTTAACTCCATCACACATTAAACCAGAGTGATATTTTTTATGAATTTATGCTATTTTACGATCTATTCCTAATAAATTGGGGGGGGTTGTAGCTGCATTTTCGGGTATTTTAATTATTTTTAGTTTACCCTTATGTAATTTTTGTTTAATTAATTCTATAGCATTTTATGATACTAGAAAATATGCTTTTAGTTATTTATTAGTACTATCTTTTGTCATTTTAACATGAATTGGTGGGTGTCAAGTTAAAGAACCCTATATTTTTATTGGGCAAATCTCTACTTTTATATATTTTCTTTTTTTTTTAATTAATCCTATTTTATTAAATTTTTATGACTATATTATGGATTAA
>GXGG04
ATGTTGAAATCTATACGAAAAAGTCATCCATTAATAAAAATTATAAATAATTCATTAATTGATTTACCAGCACCACTTAATATTTCTATTTGATGAAATTATGGTTCTTTGTTAGGTTTAATAGTAATTATTCAATTGATTACTGGAATTCTATTATCTATACATTATTCTAGACATATTGATTATGCGTTTTCTTCGATTTTACATATTATACGAGATGTTAATATAGGGTGATTAATCCGTTATATTCATGCTAATGCTGCTTCTATAATGTTTTTATATATTTATTTGCATATTGGACGTGGTATTTATTATAATTCTTATATATTAATTGAAACATGAAATATTGGATCTGTGTTATTTATTATTTCTATTGCTACTGCTTTTTTAGGGTATGTACTTCCATGAGGTCAGATAAGGTTTTGAGGGGCTACTGTAATTACTAATTTATTATCTACTATTCCTTATTGTGGTTATAATGTAGTAGAGTGAGTATGGGGGGGATTCTCTATTGGTAATCCTACATTAAATCGATTTTTTTCACTGCATTTTATTATACCTTTTGTGATAGTCATGTTAATTGTATTACATTTATTATTTTTACATCAGACTGGTTCAAATAATCCTTTAGGTTTTAATTCAGATTCAGATCGAGTTATGTTTTATCCATATTATGTTATTAAAGATTTAGTTGGATTTATATGTGGTTTATTAATATTAATATTTATTGTTTTATATTTACCAAACATATTTAATGACACGGAAAACTTTATTCCTGCAAACTCTTCTTTAACTCCATCACACATTAAACCAGAGTGATATTTTTTATGAATTTATGCTATTTTACGATCTATTCCTAATAAATTGGGGGGGGTTGTAGCTGCATTTTCGGGTATTTTAATTATTTTTAGTTTACCCTTATGTAATTTTTGTTTAATTAATTCTATAGCATTTTATGATACTAGAAAATATGCTTTTAGTTATTTATTAGTACTATCTTTTGTCATTTTAACATGAATTGGTGGGTGTCAAGTTAAAGAACCCTATATTTTTATTGGGCAAATCTCTACTTTTATATATTTTCTTTTTTTTTTAATTAATCCTATTTTATTAAATTTTTATGACTATATTATGGATTAA
>GXGG05
ATGTTGAAATCTATACGAAAAAGTCATCCATTAATAAAAATTATAAATAATTCATTAATTGATTTACCAGCACCACTTAATATTTCTATTTGATGAAATTATGGTTCTTTGTTAGGTTTAATAGTAATTATTCAATTGATTACTGGAATTCTATTATCTATACATTATTCTAGACATATTGATTATGCGTTTTCTTCGATTTTACATATTATACGAGATGTTAATATAGGGTGATTAATCCGTTATATTCATGCTAATGCTGCTTCTATAATGTTTTTATATATTTATTTGCATATTGGACGTGGTATTTATTATAATTCTTATATATTAATTGAAACATGAAATATTGGATCTGTGTTATTTATTATTTCTATTGCTACTGCTTTTTTAGGGTATGTACTTCCATGAGGTCAGATAAGGTTTTGAGGGGCTACTGTAATTACTAATTTATTATCTACTATTCCTTATTGTGGTTATAATGTAGTAGAGTGAGTATGGGGGGGATTCTCTATTGGTAATCCTACATTAAATCGATTTTTTTCACTGCATTTTATTATACCTTTTGTGATAGTTATGTTAATTGTATTACATTTATTATTTTTACATCAGACTGGTTCAAATAATCCTTTAGGTTTTAATTCAGATTCAGATCGAGTTATGTTTTATCCATATTATGTTATTAAAGATTTAGTTGGATTTATATGTGGTTTATTAATATTAATATTTATTGTTTTATATTTACCAAACATATTTAATGACACGGAAAACTTTATTCCTGCAAACTCTTCTTTAACTCCATCACACATTAAACCAGAGTGATATTTTTTATGAATTTATGCTATTTTACGATCTATTCCTAATAAATTGGGGGGGGTTGTAGCTGCATTTTCGGGTATTTTAATTATTTTTAGTTTACCCTTATGTAATTTTTGTTTAATTAATTCTATAGCATTTTATGATACTAGAAAATATGCTTTTAGTTATTTATTAGTACTATCTTTTGTCATTTTAACATGAATTGGTGGGTGTCAAGTTAAAGAACCCTATATTTTTATTGGGCAAATCTCTACTTTTATATATTTTCTTTTTTTTTTAATTAATCCTATTTTATTAAATTTTTATGACTATATTATGGATTAA
>GXGG06
ATGTTGAAATCTATACGAAAAAGTCATCCATTAATAAAAATTATAAATAATTCATTAATTGATTTACCAGCACCACTTAATATTTCTATTTGATGAAATTATGGTTCTTTGTTAGGTTTAATAGTAATTATTCAATTGATTACTGGAATTCTATTATCTATACATTATTCTAGACATATTGATTATGCGTTTTCTTCGATTTTACATATTATGCGAGATGTTAATATAGGGTGATTAATCCGTTATATTCATGCTAATGCTGCTTCTATAATGTTTTTATATATTTATTTGCATATTGGACGTGGTATTTATTATAATTCTTATATATTAATTGAAACATGAAATATTGGATCTGTGTTATTTATTATTTCTATTGCTACTGCTTTTTTAGGGTATGTACTTCCATGAGGTCAGATAAGGTTTTGAGGGGCTACTGTAATCACTAATTTATTATCTACTATTCCTTATTGTGGTTATAATGTAGTAGAGTGAGTATGGGGGGGATTCTCCATTGGTAATCCTACATTAAATCGATTTTTTTCACTGCATTTTATTATACCTTTTGTGATAGTCATGTTAATTGTATTACATTTATTATTTTTACATCAGACTGGTTCAAATAATCCTTTAGGTTTTAATTCAGATTCAGATCGAGTTATGTTTTATCCATATTATGTTATTAAAGATTTAGTTGGATTTATATGTGGTTTATTAATATTAATATTTATTGTTTTATATTTACCAAACATATTTAATGACACGGAAAACTTTATTCCTGCAAACTCTTCTTTAACTCCATCACACATTAAACCAGAGTGATATTTTTTATGAATTTATGCTATTTTACGATCTATTCCTAATAAATTGGGGGGGGTTGTAGCTGCATTTTCGGGTATTTTAATTATTTTTAGTTTACCGTTATGTAATTTTTGTTTAATTAATTCTATAGCATTTTATGATACTAGAAAATATGCTTTTAGTTATTTATTAGTTCTATCTTTTGTCATTTTAACATGAATTGGTGGGTGTCAAGTTAAAGAACCCTATATTTTTATTGGGCAAATCTCTACTTTTATATATTTTCTTTTTTTTTTAATTAATCCTATTTTATTAAATTTTTATGACTATATTATGGATTAA
>GXGG07
ATGTTGAAATCTATACGAAAAAGTCATCCATTAATAAAAATTATAAATAATTCATTAATTGATTTACCAGCACCACTTAATATTTCTATTTGATGAAATTATGGTTCTTTGTTAGGTTTAATAGTAATTATTCAATTGATTACTGGAATTCTATTATCTATACATTATTCTAGACATATTGATTATGCGTTTTCTTCGATTTTACATATTATACGAGATGTTAATATAGGGTGATTAATCCGTTATATTCATGCTAATGCTGCTTCTATAATGTTTTTATATATTTATTTGCATATTGGACGTGGTATTTATTATAATTCTTATATATTAATTGAAACATGAAATATTGGATCTGTGTTATTTATTATTTCTATTGCTACTGCTTTTTTAGGGTATGTACTTCCATGAGGTCAGATAAGGTTTTGAGGGGCTACTGTAATTACTAATTTATTATCTACTATTCCTTATTGTGGTTATAATGTAGTAGAGTGAGTATGGGGGGGATTCTCTATTGGTAATCCTACATTAAATCGATTTTTTTCACTGCATTTTATTATACCTTTTGTGATAGTCATGTTAATTGTATTACATTTATTATTTTTACATCAGACTGGTTCAAATAATCCTTTAGGTTTTAATTCAGATTCAGATCGAGTTATGTTTTATCCATATTATGTTATTAAAGATTTAGTTGGATTTATATGTGGTTTATTAATATTAATATTTATTGTTTTATATTTACCAAACATATTTAATGACACGGAAAACTTTATTCCTGCAAACTCTTCTTTAACTCCATCACACATTAAACCAGAGTGATATTTTTTATGAATTTATGCTATTTTACGATCTATTCCTAATAAATTGGGGGGGGTTGTAGCTGCATTTTCGGGTATTTTAATTATTTTTAGTTTACCCTTATGTAATTTTTGTTTAATTAATTCTATAGCATTTTATGATACTAGAAAATATGCTTTTAGTTATTTATTAGTACTATCTTTTGTCATTTTAACATGAATTGGTGGGTGTCAAGTTAAAGAACCCTATATTTTTATTGGGCAAATCTCTACTTTTATATATTTTCTTTTTTTTTTAATTAATCCTATTTTATTAAATTTTTATGACTATATTATGGATTAA
>GXGG08
ATGTTGAAATCTATACGAAAAAGTCATCCATTAATAAAAATTATAAATAATTCATTAATTGATTTACCAGCACCACTTAATATTTCTATTTGATGAAATTATGGTTCTTTGTTAGGTTTAATAGTAATTATTCAATTGATTACTGGAATTCTATTATCTATACATTATTCTAGACATATTGATTATGCGTTTTCTTCGATTTTACATATTATACGAGATGTTAATATAGGGTGATTAATCCGTTATATTCATGCTAATGCTGCTTCTATAATGTTTTTATATATTTATTTGCATATTGGACGTGGTATTTATTATAATTCTTATATATTAATTGAAACATGAAATATTGGATCTGTGTTATTTATTATTTCTATTGCTACTGCTTTTTTAGGGTATGTACTTCCATGAGGTCAGATAAGGTTTTGAGGGGCTACTGTAATTACTAATTTATTATCTACTATTCCTTATTGTGGTTATAATGTAGTAGAGTGAGTATGGGGGGGATTCTCTATTGGTAATCCTACATTAAATCGATTTTTTTCACTGCATTTTATTATACCTTTTGTGATAGTCATGTTAATTGTATTACATTTATTATTTTTACATCAGACTGGTTCAAATAATCCTTTAGGTTTTAATTCAGATTCAGATCGAGTTATGTTTTATCCATATTATGTTATTAAAGATTTAGTTGGATTTATATGTGGCTTATTAATATTAATATTTATTGTTTTATATTTACCAAATATATTTAATGACACGGAAAACTTTATTCCTGCAAACTCTTCTTTAACTCCATCACACATTAAACCAGAGTGATATTTTTTATGAATTTATGCTATTTTACGATCTATTCCTAATAAATTGGGGGGGGTTGTAGCTGCATTTTCGGGTATTTTAATTATTTTTAGTTTACCCTTATGTAATTTTTGTTTAATTAATTCTATAGCATTTTATGATACTAGAAAATATGCTTTTAGTTATTTATTAGTACTATCTTTTGTCATTTTAACATGAATTGGTGGGTGTCAAGTTAAAGAACCCTATATTTTTATTGGGCAAATCTCTACTTTTATATATTTTCTTTTTTTTTTAATTAATCCTATTTTATTAAATTTTTATGACTATATTATGGATTAA
>GXGG09
ATGTTGAAATCTATACGAAAAAGTCATCCATTAATAAAAATTATAAATAATTCATTAATTGATTTACCAGCACCACTTAATATTTCTATTTGATGAAATTATGGTTCTTTGTTAGGTTTAATAGTAATTATTCAATTGATTACTGGAATTCTATTATCTATACATTATTCTAGACATATTGATTATGCGTTTTCTTCGATTTTACATATTATACGAGATGTTAATATAGGGTGATTAATCCGTTATATTCATGCTAATGCTGCTTCTATAATGTTTTTATATATTTATTTGCATATTGGACGTGGTATTTATTATAATTCTTATATATTAATTGAAACATGAAATATTGGATCTGTGTTATTTATTATTTCTATTGCTACTGCTTTTTTAGGGTATGTACTTCCATGAGGTCAGATAAGGTTTTGAGGGGCTACTGTAATTACTAATTTATTATCTACTATTCCTTATTGTGGTTATAATGTAGTAGAGTGAGTATGGGGGGGATTCTCTATTGGTAATCCTACATTAAATCGATTTTTTTCACTGCATTTTATTATACCTTTTGTGATAGTCATGTTAATTGTATTACATTTATTATTTTTACATCAGACTGGTTCAAATAATCCTTTAGGTTTTAATTCAGATTCAGATCGAGTTATGTTTTATCCATATTATGTTATTAAAGATTTAGTTGGATTTATATGTGGTTTATTAATATTAATATTTATTGTTTTATATTTACCAAACATATTTAATGACACGGAAAACTTTATTCCTGCAAACTCTTCTTTAACTCCATCACACATTAAACCAGAGTGATATTTTTTATGAATTTATGCTATTTTACGATCTATTCCTAATAAATTGGGGGGGGTTGTAGCTGCATTTTCGGGTATTTTAATTATTTTTAGTTTACCCTTATGTAATTTTTGTTTAATTAATTCTATAGCATTTTATGATACTAGAAAATATGCTTTTAGTTATTTATTAGTACTATCTTTTGTCATTTTAACATGAATTGGTGGGTGTCAAGTTAAAGAACCCTATATTTTTATTGGGCAAATCTCTACTTTTATATATTTTCTTTTTTTTTTAATTAATCCTATTTTATTAAATTTTTATGACTATATTATGGATTAA
>GXGG10
ATGTTGAAATCTATACGAAAAAGTCATCCATTAATAAAAATTATAAATAATTCATTAATTGATTTACCAGCACCACTTAATATTTCTATTTGATGAAATTATGGTTCTTTGTTAGGTTTAATAGTAATTATTCAATTGATTACTGGAATTCTATTATCTATACATTATTCTAGACATATTGATTATGCGTTTTCTTCGATTTTACATATTATACGAGATGTTAATATAGGGTGATTAATCCGTTATATTCATGCTAATGCTGCTTCTATAATGTTTTTATATATTTATTTGCATATTGGACGTGGTATTTATTATAATTCTTATATATTAATTGAAACATGAAATATTGGATCTGTGTTATTTATTATTTCTATTGCTACTGCTTTTTTAGGGTATGTACTTCCATGAGGTCAGATAAGGTTTTGAGGGGCTACTGTAATCACTAATTTATTATCTACTATTCCTTATTGTGGTTATAATGTAGTAGAGTGAGTATGGGGGGGATTCTCTATTGGTAATCCTACATTAAATCGATTTTTTTCACTACATTTTATTATACCTTTTGTGATAGTCATGTTAATTGTATTACATTTATTATTTTTACATCAGACTGGTTCAAATAATCCTTTAGGTTTTAATTCAGATTCAGATCGAGTTATGTTTTATCCATATTATGTTATTAAAGATTTAGTTGGATTTATATGTGGTTTATTAATATTAATATTTATTGTTTTATATTTACCAAACATATTTAATGACACGGAAAACTTTATTCCTGCAAACTCTTCTTTAACTCCATCACACATTAAACCAGAGTGATATTTTTTATGAATTTATGCTATTTTACGATCTATTCCTAATAAATTGGGGGGGGTTGTAGCTGCATTTTCGGGTATTTTAATTATTTTTAGTTTACCCTTATGTAATTTTTGTTTAATTAATTCTATAGCATTTTATGATACTAGAAAATATGCTTTTAGTTATTTATTAGTACTATCTTTTGTCATTTTAACATGAATTGGTGGGTGTCAAGTTAAAGAACCCTATATTTTTATTGGGCAAATCTCTACTTTTATATATTTTCTTTTTTTTTTAATTAATCCTATTTTATTAAATTTTTATGACTATATTATGGATTAA
>GXLZ01
ATGTTGAAATCTATACGAAAAAGTCATCCATTAATAAAAATTATAAATAATTCATTAATTGATTTACCAGCACCACTTAATATTTCTATTTGATGAAATTATGGTTCTTTGTTAGGTTTAATAGTAATTATTCAATTGATTACTGGAATTCTATTATCTATACATTATTCTAGACATATTGATTATGCGTTTTCTTCGATTTTACATATTATACGAGATGTTAATATAGGGTGATTAATCCGTTATATTCATGCTAATGCTGCTTCTATAATGTTTTTATATATTTATTTGCATATTGGACGTGGTATTTATTATAATTCTTATATATTAATTGAAACATGAAATATTGGATCTGTGTTATTTATTGTTTCTATTGCTACTGCTTTTTTAGGGTATGTACTTCCATGAGGTCAGATAAGGTTTTGAGGGGCTACTGTAATTACTAATTTATTATCTACTATTCCTTATTGTGGTTATAATGTAGTAGAGTGAGTATGGGGGGGATTCTCTATTGGTAATCCTACATTAAATCGATTTTTTTCACTGCATTTTATTATACCTTTTGTGATAGTCATGTTAATTGTATTACATTTATTATTTTTACATCAGACTGGTTCAAATAATCCTTTAGGTTTTAATTCAGATTCAGATCGAGTTATGTTTTATCCATATTATGTTATTAAAGATTTAGTTGGATTTATATGTGGTTTATTAATATTAATATTTATTGTTTTATATTTACCAAATATATTTAATGACACGGAAAACTTTATTCCTGCAAACTCTTCTTTAACTCCATCACACATTAAACCAGAGTGATATTTTTTATGAATTTATGCTATTTTACGATCTATTCCTAATAAATTGGGGGGGGTTGTAGCTGCATTTTCGGGTATTTTAATTATTTTTAGTTTACCCTTATGTAATTTTTGTTTAATTAATTCTATAGCATTTTATGATACTAGAAAATATGCTTTTAGTTATTTATTAGTACTATCTTTTGTCATTTTAACATGAATTGGTGGGTGTCAAGTTAAAGAACCCTATATTTTTATTGGGCAAATCTCTACTTTTATATATTTTCTTTTTTTTTTAATTAATCCTATTTTATTAAATTTTTATGACTATATTATGGATTAA
>GXLZ02
ATGTTGAAATCTATACGAAAAAGTCATCCATTAATAAAAATTATAAATAATTCATTAATTGATTTACCAGCACCACTTAATATTTCTATTTGATGAAATTATGGTTCTTTGTTAGGTTTAATAGTAATTATTCAATTGATTACTGGAATTTTATTATCTATACATTATTCTAGACATATTGATTATGCGTTTTCTTCGATTTTACATATTATACGAGATGTTAATATAGGGTGATTAATCCGTTATATTCATGCTAATGCTGCTTCTATAATGTTTTTATATATTTATTTGCATATTGGACGTGGTATTTATTATAATTCTTATATATTAATTGAAACATGAAATATTGGATCTGTGTTATTTATTATTTCTATTGCTACTGCTTTTTTAGGGTATGTACTTCCATGAGGTCAGATAAGGTTTTGAGGGGCTACTGTAATTACTAATTTATTATCTACTATTCCTTATTGTGGTTATAATGTAGTAGAGTGAGTATGGGGGGGATTCTCTATTGGTAATCCTACATTAAATCGATTTTTTTCACTGCATTTTATTATACCTTTTGTGATAGTCATGTTAATTGTATTACATTTATTATTTTTACATCAGACTGGTTCAAATAATCCTTTAGGTTTTAATTCAGATTCAGATCGAGTTATGTTTTATCCATATTATGTTATTAAAGATTTAGTTGGATTTATATGTGGTTTATTAATATTAATATTTATTGTTTTATATTTACCAAATATATTTAATGACACGGAAAACTTTATTCCTGCAAACTCTTCTTTAACTCCATCACACATTAAACCAGAGTGATATTTTTTATGAATTTATGCTATTTTACGATCTATTCCTAATAAATTGGGGGGGGTTGTAGCTGCATTTTCGGGTATTTTAATTATTTTTAGTTTACCCTTATGTAATTTTTGTTTAATTAATTCTATAGCATTTTATGATACTAGAAAATATGCTTTTAGTTATTTATTAGTACTATCTTTTGTCATTTTAACATGAATTGGTGGGTGTCAAGTTAAAGAACCCTATATTTTTATTGGGCAAATCTCTACTTTTATATATTTTCTTTTTTTTTTAATTAATCCTATTTTATTAAATTTTTATGACTATATTATGGATTAA
>GXLZ03
ATGTTGAAATCTATACGAAAAAGTCATCCATTAATAAAAATTATAAATAATTCATTAATTGATTTACCAGCACCACTTAATATTTCTATTTGATGAAATTATGGTTCTTTGTTAGGTTTAATAGTAATTATTCAATTGATTACTGGAATTCTATTATCTATACATTATTCTAGACATATTGATTATGCGTTTTCTTCGATTTTACATATTATACGAGATGTTAATATAGGGTGATTAATCCGTTATATTCATGCTAATGCTGCTTCTATAATGTTTTTATATATTTATTTGCATATTGGACGTGGTATTTATTATAATTCTTATATATTAATTGAAACATGAAATATTGGATCTGTGTTATTTATTATTTCTATTGCTACTGCTTTTTTAGGGTATGTACTTCCATGAGGTCAGATAAGGTTTTGAGGGGCTACTGTAATCACTAATTTATTATCTACTATTCCTTATTGTGGTTATAATGTAGTAGAGTGAGTATGGGGGGGATTCTCTATTGGTAATCCTACATTAAATCGATTTTTTTCACTACATTTTATTATACCTTTTGTGATAGTCATGTTAATTGTATTACATTTATTATTTTTACATCAGACTGGTTCAAATAATCCTTTAGGTTTTAATTCAGATTCAGATCGAGTTATGTTTTATCCATATTATGTTATTAAAGATTTAGTTGGATTTATATGTGGTTTATTAATATTAATATTTATTGTTTTATATTTACCAAACATATTTAATGACACGGAAAACTTTATTCCTGCAAACTCTTCTTTAACTCCATCACACATTAAACCAGAGTGATATTTTTTATGAATTTATGCTATTTTACGATCTATTCCTAATAAATTGGGGGGGGTTGTAGCTGCATTTTCGGGTATTTTAATTATTTTTAGTTTACCCTTATGTAATTTTTGTTTAATTAATTCTATAGCATTTTATGATACTAGAAAATATGCTTTTAGTTATTTATTAGTACTATCTTTTGTCATTTTAACATGAATTGGTGGGTGTCAAGTTAAAGAACCCTATATTTTTATTGGGCAAATCTCTACTTTTATATATTTTCTTTTTTTTTTAATTAATCCTATTTTATTAAATTTTTATGACTATATTATGGATTAA
>GXLZ04
ATGTTGAAATCTATACGAAAAAGTCATCCATTAATAAAAATTATAAATAATTCATTAATTGATTTACCAGCACCACTTAATATTTCTATTTGATGAAATTATGGTTCTTTGTTAGGTTTAATAGTAATTATTCAATTGATTACTGGAATTCTATTATCTATACATTATTCTAGACATATTGATTATGCGTTTTCTTCGATTTTACATATTATACGAGATGTTAATATAGGGTGATTAATCCGTTATATTCATGCTAATGCTGCTTCTATAATGTTTTTATATATTTATTTGCATATTGGACGTGGTATTTATTATAATTCTTATATATTAATTGAAACATGAAATATTGGATCTGTGTTATTTATTATTTCTATTGCTACTGCTTTTTTAGGGTATGTACTTCCATGAGGTCAGATAAGGTTTTGAGGGGCTACTGTAATTACTAATTTATTATCTACTATTCCTTATTGTGGTTATAATGTAGTAGAGTGAGTATGGGGGGGATTCTCTATTGGTAATCCTACATTAAATCGATTTTTTTCACTGCATTTTATTATACCTTTTGTGATAGTCATGTTAATTGTATTACATTTATTATTTTTACATCAGACTGGTTCAAATAATCCTTTAGGTTTTAATTCAGATTCAGATCGAGTTATGTTTTACCCATATTATGTTATTAAAGATTTAGTTGGATTTATATGTGGTTTATTAATATTAATATTTATTGTTTTATATTTACCAAATATATTTAATGACACGGAAAACTTTATTCCTGCAAACTCTTCTTTAACTCCATCACACATTAAACCAGAGTGATATTTTTTATGAATTTATGCTATTTTACGATCTATTCCTAATAAATTGGGGGGGGTTGTAGCTGCATTTTCGGGTATTTTAATTATTTTTAGTTTACCTTTATGTAATTTTTGTTTAATTAATTCTATAGCATTTTATGATACTAGAAAATATGCTTTTAGTTATTTATTAGTACTATCTTTTGTCATTTTAACATGAATTGGTGGGTGTCAAGTTAAAGAACCCTATATTTTTATTGGGCAAATCTCTACTTTTATATATTTTCTTTTTTTTTTAATTAATCCTATTTTATTAAATTTTTATGACTATATTATGGATTAA
>GXLZ05
ATGTTGAAATCTATACGAAAAAGTCATCCATTAATAAAAATTATAAATAATTCATTAATTGATTTACCAGCACCACTTAATATTTCTATTTGATGAAATTATGGTTCTTTGTTAGGTTTAATAGTAATTATTCAATTGATTACTGGAATTCTATTATCTATACATTATTCTAGACATATTGATTATGCGTTTTCTTCGATTTTACATATTATACGAGATGTTAATATAGGGTGATTAATCCGTTATATTCATGCTAATGCTGCTTCTATAATGTTTTTATATATTTATTTGCATATTGGACGTGGTATTTATTATAATTCTTATATATTAATTGAAACATGAAATATTGGATCTGTGTTATTTATTATTTCTATTGCTACTGCTTTTTTAGGGTATGTACTTCCATGAGGTCAGATAAGGTTTTGAGGGGCTACTGTAATTACTAATTTATTATCTACTATTCCTTATTGTGGTTATAATGTAGTAGAGTGAGTATGGGGGGGATTCTCTATTGGTAATCCTACATTAAATCGATTTTTTTCACTGCATTTTATTATACCTTTTGTGATAGTCATGTTAATTGTATTACATTTATTATTTTTACATCAGACTGGTTCAAATAATCCTTTAGGTTTTAATTCAGATTCAGATCGAGTTATGTTTTACCCATATTATGTTATTAAAGATTTAGTTGGATTTATATGTGGTTTATTAATATTAATATTTATTGTTTTATATTTACCAAATATATTTAATGACACGGAAAACTTTATTCCTGCAAACTCTTCTTTAACTCCATCACACATTAAACCAGAGTGATATTTTTTATGAATTTATGCTATTTTACGATCTATTCCTAATAAATTGGGGGGGGTTGTAGCTGCATTTTCGGGTATTTTAATTATTTTTAGTTTACCCTTATGTAATTTTTGTTTAATTAATTCTATAGCATTTTATGATACTAGAAAATATGCTTTTAGTTATTTATTAGTACTATCTTTTGTCATTTTAACATGAATTGGTGGGTGTCAAGTTAAAGAACCCTATATTTTTATTGGGCAAATCTCTACTTTTATATATTTTCTTTTTTTTTTAATTAATCCTATTTTATTAAATTTTTATGACTATATTATGGATTAA
>GXLZ06
ATGTTGAAATCTATACGAAAAAGTCATCCATTAATAAAAATTATAAATAATTCATTAATTGATTTACCAGCACCACTTAATATTTCTATTTGATGAAATTATGGTTCTTTGTTAGGTTTAATAGTAATTATTCAATTGATTACTGGAATTCTATTATCTATACATTATTCTAGACATATTGATTATGCGTTTTCTTCGATTTTACATATTATACGAGATGTTAATATAGGGTGATTAATCCGTTATATTCATGCTAATGCTGCTTCTATAATGTTTTTATATATTTATTTGCATATTGGACGTGGTATTTATTATAATTCTTATATATTAATTGAAACATGAAATATTGGATCTGTGTTATTTATTATTTCTATTGCTACTGCTTTTTTAGGGTATGTACTTCCATGAGGTCAGATAAGGTTTTGAGGGGCTACTGTAATTACTAATTTATTATCTACTATTCCTTATTGTGGTTATAATGTAGTAGAGTGAGTATGGGGGGGATTCTCTATTGGTAATCCTACATTAAATCGATTTTTTTCACTGCATTTTATTATACCTTTTGTGATAGTCATGTTAATTGTATTACATTTATTATTTTTACATCAGACTGGTTCAAATAATCCTTTAGGTTTTAATTCAGATTCAGATCGAGTTATGTTTTATCCATATTATGTTATTAAAGATTTAGTTGGATTTATATGTGGTTTATTAATATTAATATTTATTGTTTTATATTTACCAAACATATTTAATGACACGGAAAACTTTATTCCTGCAAACTCTTCTTTAACTCCATCACACATTAAACCAGAGTGATATTTTTTATGAATTTATGCTATTTTACGATCTATTCCTAATAAATTGGGGGGGGTTGTAGCTGCATTTTCGGGTATTTTAATTATTTTTAGTTTACCCTTATGTAATTTTTGTTTAATTAATTCTATAGCATTTTATGATACTAGAAAATATGCTTTTAGTTATTTATTAGTACTATCTTTTGTCATTTTAACATGAATTGGTGGGTGTCAAGTTAAAGAACCCTATATTTTTATTGGGCAAATCTCTACTTTTATATATTTTCTTTTTTTTTTAATTAATCCTATTTTATTAAATTTTTATGACTATATTATGGATTAA
>GXLZ07
ATGTTGAAATCTATACGAAAAAGTCATCCATTAATAAAAATTATAAATAATTCATTAATTGATTTACCAGCACCACTTAATATTTCTATTTGATGAAATTATGGTTCTTTGTTAGGTTTAATAGTAATTATTCAATTGATTACTGGAATTCTATTATCTATACATTATTCTAGACATATTGATTATGCGTTTTCTTCGATTTTACATATTATACGAGATGTTAATATAGGGTGATTAATCCGTTATATTCATGCTAATGCTGCTTCTATAATGTTTTTATATATTTATTTGCATATTGGACGTGGTATTTATTATAATTCTTATATATTAATTGAAACATGAAATATTGGATCTGTGTTATTTATTATTTCTATTGCTACTGCTTTTTTAGGGTATGTACTTCCATGAGGTCAGATAAGGTTTTGAGGGGCTACTGTAATTACTAATTTATTATCTACTATTCCTTATTGTGGTTATAATGTAGTAGAGTGAGTATGGGGGGGATTCTCTATTGGTAATCCTACATTAAATCGATTTTTTTCACTGCATTTTATTATACCTTTTGTGATAGTTATGTTAATTGTATTACATTTATTATTTTTACATCAGACTGGTTCAAATAATCCTTTAGGTTTTAATTCAGATTCAGATCGAGTTATGTTTTATCCATATTATGTTATTAAAGATTTAGTTGGATTTATATGTGGTTTATTAATATTAATATTTATTGTTTTATATTTACCAAACATATTTAATGACACGGAAAACTTTATTCCTGCAAACTCTTCTTTAACTCCATCACACATTAAACCAGAGTGATATTTTTTATGAATTTATGCTATTTTACGATCTATTCCTAATAAATTGGGGGGGGTTGTAGCTGCATTTTCGGGTATTTTAATTATTTTTAGTTTACCCTTATGTAATTTTTGTTTAATTAATTCTATAGCATTTTATGATACTAGAAAATATGCTTTTAGTTATTTATTAGTACTATCTTTTGTCATTTTAACATGAATTGGTGGGTGTCAAGTTAAAGAACCCTATATTTTTATTGGGCAAATCTCTACTTTTATATATTTTCTTTTTTTTTTAATTAATCCTATTTTATTAAATTTTTATGACTATATTATGGATTAA
>GXLZ08
ATGTTGAAATCTATACGAAAAAGTCATCCATTAATAAAAATTATAAATAATTCATTAATTGATTTACCAGCACCACTTAATATTTCTATTTGATGAAATTATGGTTCTTTGTTAGGTTTAATAGTAATTATTCAATTGATTACTGGAATTCTATTATCTATACATTATTCTAGACATATTGATTATGCGTTTTCTTCGATTTTACATATTATACGAGATGTTAATATAGGGTGATTAATCCGTTATATTCATGCTAATGCTGCTTCTATAATGTTTTTATATATTTATTTGCATATTGGACGTGGTATTTATTATAATTCTTATATATTAATTGAAACATGAAATATTGGATCTGTGTTATTTATTATTTCTATTGCTACTGCTTTTTTAGGGTATGTACTTCCATGAGGTCAGATAAGGTTTTGAGGGGCTACTGTAATTACTAATTTATTATCTACTATTCCTTATTGTGGTTATAATGTAGTAGAGTGAGTATGGGGGGGATTCTCTATTGGTAATCCTACATTAAATCGATTTTTTTCACTGCATTTTATTATACCTTTTGTGATAGTCATGTTAATTGTATTACATTTATTATTTTTACATCAGACTGGTTCAAATAATCCTTTAGGTTTTAATTCAGATTCAGATCGAGTTATGTTTTATCCATATTATGTTATTAAAGATTTAGTTGGATTTATATGTGGTTTATTAATATTAATATTTATTGTTTTATATTTACCAAATATATTTAATGACACGGAAAACTTTATTCCTGCAAACTCTTCTTTAACTCCATCACACATTAAACCAGAGTGATATTTTTTATGAATTTATGCTATTTTACGATCTATTCCTAATAAATTGGGGGGGGTTGTAGCTGCATTTTCGGGTATTTTAATTATTTTTAGTTTACCCTTATGTAATTTTTGTTTAATTAATTCTATAGCATTTTATGATACTAGAAAATATGCTTTTAGTTATTTATTAGTACTATCTTTTGTCATTTTAACATGAATTGGTGGGTGTCAAGTTAAAGAACCCTATATTTTTATTGGGCAAATCTCTACTTTTATATATTTTCTTTTTTTTTTAATTAATCCTATTTTATTAAATTTTTATGACTATATTATGGATTAA
>GXLZ09
ATGTTGAAATCTATACGAAAAAGTCATCCATTAATAAAAATTATAAATAATTCATTAATTGATTTACCAGCACCACTTAATATTTCTATTTGATGAAATTATGGTTCTTTGTTAGGTTTAATAGTAATTATTCAATTGATTACTGGAATTCTATTATCTATACATTATTCTAGACATATTGATTATGCGTTTTCTTCGATTTTACATATTATACGAGATGTTAATATAGGGTGATTAATCCGTTATATTCATGCTAATGCTGCTTCTATAATGTTTTTATATATTTATTTGCATATTGGACGTGGTATTTATTATAATTCTTATATATTAATTGAAACATGAAATATTGGATCTGTGTTATTTATTATTTCTATTGCTACTGCTTTTTTAGGGTATGTACTTCCATGAGGTCAGATAAGGTTTTGAGGGGCTACTGTAATTACTAATTTATTATCTACTATTCCTTATTGTGGTTATAATGTAGTAGAGTGAGTATGGGGGGGATTCTCTATTGGTAATCCTACATTAAATCGATTTTTTTCACTGCATTTTATTATACCTTTTGTGATAGTCATGTTAATTGTATTACATTTATTATTTTTACATCAGACTGGTTCAAATAATCCTTTAGGTTTTAATTCAGATTCAGATCGAGTTATGTTTTATCCATATTATGTTATTAAAGATTTAGTTGGATTTATATGTGGTTTATTAATATTAATATTTATTGTTTTATATTTACCAAACATATTTAATGACACGGAAAACTTTATTCCTGCAAACTCTTCTTTAACTCCATCACACATTAAACCAGAGTGATATTTTTTATGAATTTATGCTATTTTACGATCTATTCCTAATAAATTGGGGGGGGTTGTAGCTGCATTTTCGGGTATTTTAATTATTTTTAGTTTACCCTTATGTAATTTTTGTTTAATTAATTCTATAGCATTTTATGATACTAGAAAATATGCTTTTAGTTATTTATTAGTACTATCTTTTGTCATTTTAACATGAATTGGTGGGTGTCAAGTTAAAGAACCCTATATTTTTATTGGGCAAATCTCTACTTTTATATATTTTCTTTTTTTTTTAATTAATCCTATTTTATTAAATTTTTATGACTATATTATGGATTAA
>GXLZ10
ATGTTGAAATCTATACGAAAAAGTCATCCATTAATAAAAATTATAAATAATTCATTAATTGATTTACCAGCACCACTTAATATTTCTATTTGATGAAATTATGGTTCTTTGTTAGGTTTAATAGTAATTATTCAATTGATTACTGGAATTTTATTATCTATACATTATTCTAGACATATTGATTATGCGTTTTCTTCGATTTTACATATTATACGAGATGTTAATATAGGGTGATTGATCCGTTATATTCATGCTAATGCTGCTTCTATAATGTTTTTATATATTTATTTGCATATTGGACGTGGTATTTATTATAATTCTTATATATTAATTGAAACATGAAATATTGGATCTGTATTATTTATTATTTCTATTGCTACTGCTTTTTTAGGGTATGTACTTCCATGAGGTCAGATAAGGTTTTGAGGGGCTACTGTAATTACTAATTTATTATCTACTATTCCTTATTGTGGTTATAATGTAGTAGAGTGAGTATGGGGGGGATTCTCTATTGGTAATCCTACATTAAATCGATTTTTTTCACTGCATTTTATTATACCTTTTGTGATAGTCATGTTAATTGTATTACATTTATTATTTTTACATCAGACTGGTTCAAATAATCCTTTAGGTTTTAATTCAGATTCAGATCGAGTTATGTTTTATCCATATTATGTTATTAAAGATTTAGTTGGATTTATATGTGGTTTATTAATATTAATATTTATTGTTTTATATTTACCAAACATATTTAATGACACGGAAAACTTTATTCCTGCAAACTCTTCTTTAACTCCATCACACATTAAACCAGAGTGATATTTTTTATGAATTTATGCTATTTTACGATCTATTCCTAATAAATTGGGGGGGGTTGTAGCTGCATTTTCGGGTATTTTAATTATTTTTAGTTTACCCTTATGTAATTTTTGTTTAATTAATTCTATAGCATTTTATGATACTAGAAAATATGCTTTTAGTTATTTATTAGTACTATCTTTTGTCATTTTAACATGAATTGGTGGGTGTCAAGTTAAAGAACCCTATATTTTTATTGGGCAAATCTCTACTTTTATATATTTTCTTTTTTTTTTAATTAATCCTATTTTATTAAATTTTTATGACTATATTATGGATTAA
>GXYL01
ATGTTGAAATCTATACGAAAAAGTCATCCATTAATAAAAATTATAAATAATTCATTAATTGATTTACCAGCACCACTTAATATTTCTATTTGATGAAATTATGGTTCTTTGTTAGGTTTAATAGTAATTATTCAATTGATTACTGGAATTCTATTATCTATACATTATTCTAGACATATTGATTATGCGTTTTCTTCGATTTTACATATTATACGAGATGTTAATATAGGGTGATTAATCCGTTATATTCATGCTAATGCTGCTTCTATAATGTTTTTATATATTTATTTGCATATTGGACGTGGTATTTATTATAATTCTTATATATTAATTGAAACATGAAATATTGGATCTGTGTTATTTATTATTTCTATTGCTACTGCTTTTTTAGGGTATGTACTTCCATGAGGTCAGATAAGGTTTTGAGGGGCTACTGTAATCACTAATTTATTATCTACTATTCCTTATTGTGGTTATAATGTAGTAGAGTGAGTATGGGGGGGATTCTCTATTGGTAATCCTACATTAAATCGATTTTTTTCACTACATTTTATTATACCTTTTGTGATAGTCATGTTAATTGTATTACATTTATTATTTTTACATCAGACTGGTTCAAATAATCCTTTAGGTTTTAATTCAGATTCAGATCGAGTTATGTTTTATCCATATTATGTTATTAAAGATTTAGTTGGATTTATATGTGGTTTATTAATATTAATATTTATTGTTTTATATTTACCAAACATATTTAATGACACGGAAAACTTTATTCCTGCAAACTCTTCTTTAACTCCATCACACATTAAACCAGAGTGATATTTTTTATGAATTTATGCTATTTTACGATCTATTCCTAATAAATTGGGGGGGGTTGTAGCTGCATTTTCGGGTATTTTAATTATTTTTAGTTTACCCTTATGTAATTTTTGTTTAATTAATTCTATAGCATTTTATGATACTAGAAAATATGCTTTTAGTTATTTATTAGTACTATCTTTTGTCATTTTAACATGAATTGGTGGGTGTCAAGTTAAAGAACCCTATATTTTTATTGGGCAAATCTCTACTTTTATATATTTTCTTTTTTTTTTAATTAATCCTATTTTATTAAATTTTTATGACTATATTATGGATTAA
>GXYL02
ATGTTGAAATCTATACGAAAAAGTCATCCATTAATAAAAATTATAAATAATTCATTAATTGATTTACCAGCACCACTTAATATTTCTATTTGATGAAATTATGGTTCTTTGTTAGGTTTAATAGTAATTATTCAATTGATTACTGGAATTCTATTATCTATACATTATTCTAGACATATTGATTATGCGTTTTCTTCGATTTTACATATTATACGAGATGTTAATATAGGGTGATTAATCCGTTATATTCATGCTAATGCTGCTTCTATAATGTTTTTATATATTTATTTGCATATTGGACGTGGTATTTATTATAATTCTTATATATTAATTGAAACATGAAATATTGGATCTGTGTTATTTATTATTTCTATTGCTACTGCTTTTTTAGGGTATGTACTTCCATGAGGTCAGATAAGGTTTTGAGGGGCTACTGTAATTACTAATTTATTATCTACTATTCCTTATTGTGGTTATAATGTAGTAGAGTGAGTATGGGGAGGATTCTCTATTGGTAATCCTACATTAAATCGATTTTTTTCACTGCATTTTATTATACCTTTTGTGATAGTTATGTTAATTGTATTACATTTATTATTTTTACATCAGACTGGTTCAAATAATCCTTTAGGTTTTAATTCAGATTCAGATCGAGTTATGTTTTATCCATATTATGTTATTAAAGATTTAGTTGGATTTATATGTGGTTTATTAATATTAATATTTATTGTTTTATATTTACCAAACATATTTAATGACACGGAAAACTTTATTCCTGCAAACTCTTCTTTAACTCCATCACACATTAAACCAGAGTGATATTTTTTATGAATTTATGCTATTTTACGATCTATTCCTAATAAATTGGGGGGGGTTGTAGCTGCATTTTCGGGTATTTTAATTATTTTTAGTTTACCCTTATGTAATTTTTGTTTAATTAATTCTATAGCATTTTATGATACTAGAAAATATGCTTTTAGTTATTTATTAGTACTATCCTTTGTCATTTTAACATGAATTGGTGGGTGTCAAGTTAAAGAACCCTATATTTTTATTGGGCAAATCTCTACTTTTATATATTTTCTTTTTTTTTTAATTAATCCTATTTTATTAAATTTTTATGACTATATTATGGATTAA
>GXYL03
ATGTTGAAATCTATACGAAAAAGTCATCCATTAATAAAAATTATAAATAATTCATTAATTGATTTACCAGCACCACTTAATATTTCTATTTGATGAAATTATGGTTCTTTGTTAGGTTTAATAGTAATTATTCAATTGATTACTGGAATTTTATTATCTATACATTATTCTAGACATATTGATTATGCGTTTTCTTCGATTTTACATATTATACGAGATGTTAATATAGGGTGATTAATCCGTTATATTCATGCTAATGCTGCTTCTATAATGTTTTTATATATTTATTTGCATATTGGACGTGGTATTTATTATAATTCTTATATATTAATTGAAACATGAAATATTGGATCTGTATTATTTATTATTTCTATTGCTACTGCTTTTTTAGGGTATGTACTTCCATGAGGTCAGATAAGGTTTTGAGGGGCTACTGTAATTACTAATTTATTATCTACTATTCCTTATTGTGGTTATAATGTAGTAGAGTGAGTATGGGGGGGATTCTCTATTGGTAATCCTACATTAAATCGATTTTTTTCACTGCATTTTATTATACCTTTTGTGATAGTCATGTTAATTGTATTACATTTATTATTTTTACATCAGACTGGTTCAAATAATCCTTTAGGTTTTAATTCAGATTCAGATCGAGTTATGTTTTATCCATATTATGTTATTAAAGATTTAGTTGGATTTATATGTGGTTTATTAATATTAATATTTATTGTTTTATATTTACCAAACATATTTAATGACACGGAAAACTTTATTCCTGCAAACTCTTCTTTAACTCCATCACACATTAAACCAGAGTGATATTTTTTATGAATTTATGCTATTTTACGATCTATTCCTAATAAATTGGGGGGGGTTGTAGCTGCATTTTCGGGTATTTTAATTATTTTTAGTTTACCCTTATGTAATTTTTGTTTAATTAATTCTATAGCATTTTATGATACTAGAAAATATGCTTTTAGTTATTTATTAGTACTATCTTTTGTCATTTTAACATGAATTGGTGGGTGTCAAGTTAAAGAACCCTATATTTTTATTGGGCAAATCTCTACTTTTATATATTTTCTTTTTTTTTTAATTAATCCTATTTTATTAAATTTTTATGACTATATTATGGATTAA
>GXYL04
ATGTTGAAATCTATACGAAAAAGTCATCCATTAATAAAAATTATAAATAATTCATTAATTGATTTACCAGCACCACTTAATATTTCTATTTGATGAAATTATGGTTCTTTGTTAGGTTTAATAGTAATTATTCAATTGATTACTGGAATTCTATTATCTATACATTATTCTAGACATATTGATTATGCGTTTTCTTCGATTTTACATATTATACGAGATGTTAATATAGGGTGATTAATCCGTTATATTCATGCTAATGCTGCTTCTATAATGTTTTTATATATTTATTTGCATATTGGACGTGGTATTTATTATAATTCTTATATATTAATTGAAACATGAAATATTGGATCTGTGTTATTTATTATTTCTATTGCTACTGCTTTTTTAGGGTATGTACTTCCATGAGGTCAGATAAGGTTTTGAGGGGCTACTGTAATCACTAATTTATTATCTACTATTCCTTATTGTGGTTATAATGTAGTAGAGTGAGTATGGGGGGGATTCTCTATTGGTAATCCTACATTAAATCGATTTTTTTCACTGCATTTTATTATACCTTTTGTGATAGTCATGTTAATTGTATTACATTTATTATTTTTACATCAGACTGGTTCAAATAATCCTTTAGGTTTTAATTCAGATTCAGATCGAGTTATGTTTTATCCATATTATGTTATTAAAGATTTAGTTGGATTTATATGTGGTTTATTAATATTAATATTTATTGTTTTATATTTACCAAACATATTTAATGACACAGAAAACTTTATTCCTGCAAACTCTTCTTTAACTCCATCACACATTAAACCAGAGTGATATTTTTTATGAATTTATGCTATTTTACGATCTATTCCTAATAAATTGGGGGGGGTTGTAGCTGCATTTTCGGGTATTTTAATTATTTTTAGTTTACCCTTATGTAATTTTTGTTTAATTAATTCTATAGCATTTTATGATACTAGAAAATATGCTTTTAGTTATTTATTAGTACTATCTTTTGTCATTTTAACATGAATTGGTGGGTGTCAAGTTAAAGAACCCTATATTTTTATTGGGCAAATCTCTACTTTTATATATTTTCTTTTTTTTTTAATTAATCCTATTTTATTAAATTTTTATGACTATATTATGGATTAA
>GXYL05
ATGTTGAAATCTATACGAAAAAGTCATCCATTAATAAAAATTATAAATAATTCATTAATTGATTTACCAGCACCACTTAATATTTCTATTTGATGAAATTATGGTTCTTTGTTAGGTTTAATAGTAATTATTCAATTGATTACTGGAATTCTATTATCTATACATTATTCTAGACATATTGATTATGCGTTTTCTTCGATTTTACATATTATACGAGATGTTAATATAGGGTGATTAATCCGTTATATTCATGCTAATGCTGCTTCTATAATGTTTTTATATATTTATTTGCATATTGGACGTGGTATTTATTATAATTCTTATATATTAATTGAAACATGAAATATTGGATCTGTGTTATTTATTATTTCTATTGCTACTGCTTTTTTAGGGTATGTACTTCCATGAGGTCAGATAAGGTTTTGAGGGGCTACTGTAATTACTAATTTATTATCTACTATTCCTTATTGTGGTTATAATGTAGTAGAGTGAGTATGGGGGGGATTCTCTATTGGTAATCCTACATTAAATCGATTTTTTTCACTGCATTTTATTATACCTTTTGTGATAGTCATGTTAATTGTATTACATTTATTATTTTTACATCAGACTGGTTCAAATAATCCTTTAGGTTTTAATTCAGATTCAGATCGAGTTATGTTTTATCCATATTATGTTATTAAAGATTTAGTTGGATTTATATGTGGTTTATTAATATTAATATTTATTGTTTTATATTTACCAAATATATTTAATGACACGGAAAACTTTATTCCTGCAAACTCTTCTTTAACTCCATCACACATTAAACCAGAGTGATATTTTTTATGAATTTATGCTATTTTACGATCTATTCCTAATAAATTGGGGGGGGTTGTAGCTGCATTTTCGGGTATTTTAATTATTTTTAGTTTACCCTTATGTAATTTTTGTTTAATTAATTCTATAGCATTTTATGATACTAGAAAATATGCTTTTAGTTATTTATTAGTACTATCTTTTGTCATTTTAACATGAATTGGTGGGTGTCAAGTTAAAGAACCCTATATTTTTATTGGGCAAATCTCTACTTTTATATATTTTCTTTTTTTTTTAATTAATCCTATTTTATTAAATTTTTATGACTATATTATGGATTAA
>GXYL06
ATGTTGAAATCTATACGAAAAAGTCATCCATTAATAAAAATTATAAATAATTCATTAATTGATTTACCAGCACCACTTAATATTTCTATTTGATGAAATTATGGTTCTTTGTTAGGTTTAATAGTAATTATTCAATTGATTACTGGAATTCTATTATCTATACATTATTCTAGACATATTGATTATGCGTTTTCTTCGATTTTACATATTATACGAGATGTTAATATAGGGTGATTAATCCGTTATATTCATGCTAATGCTGCTTCTATAATGTTTTTATATATTTATTTGCATATTGGACGTGGTATTTATTATAATTCTTATATATTAATTGAAACATGAAATATTGGATCTGTGTTATTTATTATTTCTATTGCTACTGCTTTTTTAGGGTATGTACTTCCATGAGGTCAGATAAGGTTTTGAGGGGCTACTGTAATTACTAATTTATTATCTACTATTCCTTATTGTGGTTATAATGTAGTAGAGTGAGTATGGGGGGGATTCTCTATTGGTAATCCTACATTAAATCGATTTTTTTCACTGCATTTTATTATACCTTTTGTGATAGTCATGTTAATTGTATTACATTTATTATTTTTACATCAGACTGGTTCAAATAATCCTTTAGGTTTTAATTCAGATTCAGATCGAGTTATGTTTTATCCATATTATGTTATTAAAGATTTAGTTGGATTTATATGTGGTTTATTAATATTAATATTTATTGTTTTATATTTACCAAATATATTTAATGACACGGAAAACTTTATTCCTGCAAACTCTTCTTTAACTCCATCACACATTAAACCAGAGTGATATTTTTTATGAATTTATGCTATTTTACGATCTATTCCTAATAAATTGGGGGGGGTTGTAGCTGCATTTTCGGGTATTTTAATTATTTTTAGTTTACCCTTATGTAATTTTTGTTTAATTAATTCTATAGCATTTTATGATACTAGAAAATATGCTTTTAGTTATTTATTAGTACTATCTTTTGTCATTTTAACATGAATTGGTGGGTGTCAAGTTAAAGAACCCTATATTTTTATTGGGCAAATCTCTACTTTTATATATTTTCTTTTTTTTTTAATTAATCCTATTTTATTAAATTTTTATGACTATATTATGGATTAA
>GXYL07
ATGTTGAAATCTATACGAAAAAGTCATCCATTAATAAAAATTATAAATAATTCATTAATTGATTTACCAGCACCACTTAATATTTCTATTTGATGAAATTATGGTTCTTTGTTAGGTTTAATAGTAATTATTCAATTGATTACTGGAATTCTATTATCTATACATTATTCTAGACATATTGATTATGCGTTTTCTTCGATTTTACATATTATACGAGATGTTAATATAGGGTGATTAATCCGTTATATTCATGCTAATGCTGCTTCTATAATGTTTTTATATATTTATTTGCATATTGGACGTGGTATTTATTATAATTCTTATATATTAATTGAAACATGAAATATTGGATCTGTGTTATTTATTATTTCTATTGCTACTGCTTTTTTAGGGTATGTACTTCCATGAGGTCAGATAAGGTTTTGAGGGGCTACTGTAATTACTAATTTATTATCTACTATTCCTTATTGTGGTTATAATGTAGTAGAGTGAGTATGGGGGGGATTCTCTATTGGTAATCCTACATTAAATCGATTTTTTTCACTGCATTTTATTATACCTTTTGTGATAGTCATGTTAATTGTATTACATTTATTATTTTTACATCAGACTGGTTCAAATAATCCTTTAGGTTTTAATTCAGATTCAGATCGAGTTATGTTTTATCCATATTATGTTATTAAAGATTTAGTTGGATTTATATGTAGTTTATTAATATTAATATTTATTGTTTTATATTTACCAAATATATTTAATGACACGGAAAACTTTATTCCTGCAAACTCTTCTTTAACTCCATCACACATTAAACCAGAGTGATATTTTTTATGAATTTATGCTATTTTACGATCTATTCCTAATAAATTGGGGGGGGTTGTAGCTGCATTTTCGGGTATTTTAATTATTTTTAGTTTACCCTTATGTAATTTTTGTTTAATTAATTCTATAGCATTTTATGATACTAGAAAATATGCTTTTAGTTATTTATTAGTACTATCTTTTGTCATTTTAACATGAATTGGTGGGTGTCAAGTTAAAGAACCCTATATTTTTATTGGGCAAATCTCTACTTTTATATATTTTCTTTTTTTTTTAATTAATCCTATTTTATTAAATTTTTATGACTATATTATGGATTAA
>GXYL08
ATGTTGAAATCTATACGAAAAAGTCATCCATTAATAAAAATTATAAATAATTCATTAATTGATTTACCAGCACCACTTAATATTTCTATTTGATGAAATTATGGTTCTTTGTTAGGTTTAATAGTAATTATTCAATTGATTACTGGAATTCTATTATCTATACATTATTCTAGACATATTGATTATGCGTTTTCTTCGATTTTACATATTATACGAGATGTTAATATAGGGTGATTAATCCGTTATATTCATGCTAATGCTGCTTCTATAATGTTTTTATATATTTATTTGCATATTGGACGTGGTATTTATTATAATTCTTATATATTAATTGAAACATGAAATATTGGATCTGTGTTATTTATTATTTCTATTGCTACTGCTTTTTTAGGGTATGTACTTCCATGAGGTCAGATAAGGTTTTGAGGGGCTACTGTAATTACTAATTTATTATCTACTATTCCTTATTGTGGTTATAATGTAGTAGAGTGAGTATGGGGGGGATTCTCTATTGGTAATCCTACATTAAATCGATTTTTTTCACTGCATTTTATTATACCTTTTGTGATAGTCATGTTAATTGTATTACATTTATTATTTTTACATCAGACTGGTTCAAATAATCCTTTAGGTTTTAATTCAGATTCAGATCGAGTTATGTTTTATCCATATTATGTTATTAAAGATTTAGTTGGATTTATATGTGGTTTATTAATATTAATATTTATTGTTTTATATTTACCAAATATATTTAATGACACGGAAAACTTTATTCCTGCAAACTCTTCTTTAACTCCATCACACATTAAACCAGAGTGATATTTTTTATGAATTTATGCTATTTTACGATCTATTCCTAATAAATTGGGGGGGGTTGTAGCTGCATTTTCGGGTATTTTAATTATTTTTAGTTTACCCTTATGTAATTTTTGTTTAATTAATTCTATAGCATTTTATGATACTAGAAAATATGCTTTTAGTTATTTATTAGTACTATCTTTTGTCATTTTAACATGAATTGGTGGGTGTCAAGTTAAAGAACCCTATATTTTTATTGGGCAAATCTCTACTTTTATATATTTTCTTTTTTTTTTAATTAATCCTATTTTATTAAATTTTTATGACTATATTATGGATTAA
>GXYL09
ATGTTGAAATCTATACGAAAAAGTCATCCATTAATAAAAATTATAAATAATTCATTAATTGATTTACCAGCACCACTTAATATTTCTATTTGATGAAATTATGGTTCTTTGTTAGGTTTAATAGTAATTATTCAATTGATTACTGGAATTCTATTATCTATACATTATTCTAGACATATTGATTATGCGTTTTCTTCGATTTTACATATTATACGAGATGTTAATATAGGGTGATTAATCCGTTATATTCATGCTAATGCTGCTTCTATAATGTTTTTATATATTTATTTGCATATTGGACGTGGTATTTATTATAATTCTTATATATTAATTGAAACATGAAATATTGGATCTGTGTTATTTATTATTTCTATTGCTACTGCTTTTTTAGGGTATGTACTTCCATGAGGTCAGATAAGGTTTTGAGGGGCTACTGTAATTACTAATTTATTATCTACTATTCCTTATTGTGGTTATAATGTAGTAGAGTGAGTATGGGGGGGATTCTCTATTGGTAATCCTACATTAAATCGATTTTTTTCACTGCATTTTATTATACCTTTTGTGATAGTTATGTTAATTGTATTACATTTATTATTTTTACATCAGACTGGTTCAAATAATCCTTTAGGTTTTAATTCAGATTCAGATCGAGTTATGTTTTATCCATATTATGTTATTAAAGATTTAGTTGGATTTATATGTGGTTTATTAATATTAATATTTATTGTTTTATATTTACCAAACATATTTAATGACACGGAAAACTTTATTCCTGCAAACTCTTCTTTAACTCCATCACACATTAAACCAGAGTGATATTTTTTATGAATTTATGCTATTTTACGATCTATTCCTAATAAATTGGGGGGGGTTGTAGCTGCATTTTCGGGTATTTTAATTATTTTTAGTTTACCCTTATGTAATTTTTGTTTAATTAATTCTATAGCATTTTATGATACTAGAAAATATGCTTTTAGTTATTTATTAGTACTATCTTTTGTCATTTTAACATGAATTGGTGGGTGTCAAGTTAAAGAACCCTATATTTTTATTGGACAAATCTCTACTTTTATATATTTTCTTTTTTTTTTAATTAATCCTATTTTATTAAATTTTTATGACTATATTATGGATTAA
>GXYL10
ATGTTGAAATCTATACGAAAAAGTCATCCATTAATAAAAATTATAAATAATTCATTAATTGATTTACCAGCACCACTTAATATTTCTATTTGATGAAGTTATGGTTCTTTGTTAGGTTTAATAGTAATTATTCAATTGATTACTGGAATTCTATTATCTATACATTATTCTAGACATATTGATTATGCGTTTTCTTCGATTTTACATATTATACGAGATGTTAATATAGGGTGATTAATCCGTTATATTCATGCTAATGCTGCTTCTATAATGTTTTTATATATTTATTTGCATATTGGACGTGGTATTTATTATAATTCTTATATATTAATTGAAACATGAAATATTGGATCTGTGTTATTTATTATTTCTATTGCTACTGCTTTTTTAGGGTATGTACTTCCATGAGGTCAGATAAGGTTTTGAGGGGCTACTGTAATTACTAATTTATTATCTACTATTCCTTATTGTGGTTATAATGTAGTAGAGTGAGTATGGGGGGGATTCTCTATTGGTAATCCTACATTAAATCGATTTTTTTCACTGCATTTTATTATACCTTTTGTGATAGTCATGTTAATTGTATTACATTTATTATTTTTACATCAGACTGGTTCAAATAATCCTTTAGGTTTTAATTCAGATTCAGATCGAGTTATGTTTTATCCATATTATGTTATTAAAGATTTAGTTGGATTTATATGTGGTTTATTAATATTAATATTTATTGTTTTATATTTACCAAATATATTTAATGACACGGAAAACTTTATTCCTGCAAACTCTTCTTTAACTCCATCACACATTAAACCAGAGTGATATTTTTTATGAATTTATGCTATTTTACGATCTATTCCTAATAAATTGGGGGGGGTTGTAGCTGCATTTTCGGGTATTTTAATTATTTTTAGTTTACCCTTATGTAATTTTTGTTTAATTAATTCTATAGCATTTTATGATACTAGAAAATATGCTTTTAGTTATTTATTAGTACTATCTTTTGTCATTTTAACATGAATTGGTGGGTGTCAAGTTAAAGAACCCTATATTTTTATTGGGCAAATCTCTACTTTTATATATTTTCTTTTTTTTTTAATTAATCCTATTTTATTAAATTTTTATGACTATATTATGGATTAA
>HNDA01
ATGTTGAAATCTATACGAAAAAGTCATCCATTAATAAAAATTATAAATAATTCATTAATTGATTTACCAGCACCACTTAATATTTCTATTTGATGAAATTATGGTTCTTTGTTAGGTTTAATAGTAATTATTCAATTGATTACTGGAATTCTATTATCTATACATTATTCTAGACATATTGATTATGCGTTTTCTTCGATTTTACATATTATACGAGATGTTAATATAGGGTGATTAATCCGTTATATTCATGCTAATGCTGCTTCTATAATGTTTTTATATATTTATTTGCATATTGGACGTGGTATTTATTATAATTCTTATATATTAATTGAAACATGAAATATTGGATCTGTGTTATTTATTATTTCTATTGCTACTGCTTTTTTAGGGTATGTACTTCCGTGAGGTCAGATAAGGTTTTGAGGGGCTACTGTAATCACTAATTTATTATCTACTATTCCTTATTGTGGTTATAATGTAGTAGAGTGAGTATGGGGGGGATTCTCTATTGGTAATCCTACATTAAATCGATTTTTTTCACTGCATTTTATTATACCTTTTGTGATAGTCATGTTAATTGTATTACATTTATTATTTTTACATCAGACTGGTTCAAATAATCCTTTAGGTTTTAATTCAGATTCAGATCGAGTTATGTTTTATCCATATTATGTTATTAAAGATTTAGTTGGATTTATATGTGGTTTATTAATATTAATATTTATTGTTTTATATTTACCAAACATATTTAATGACACGGAAAACTTTATTCCTGCAAACTCTTCTTTAACTCCATCACACATTAAACCAGAGTGATATTTTTTATGAATTTATGCTATTTTACGATCTATTCCTAATAAATTGGGGGGGGTTGTAGCTGCATTTTCGGGTATTTTAATTATTTTTAGTTTACCCTTATGTAATTTTTGTTTAATTAATTCTATAGCATTTTATGATACTAGAAAATATGCTTTTAGTTATTTATTAGTACTATCTTTTGTCATTTTAACATGAATTGGTGGGTGTCAAGTTAAAGAACCCTATATTTTTATTGGGCAAATCTCTACTTTTATATATTTTCTTTTTTTTTTAATTAATCCTATTTTATTAAATTTTTATGACTATATTATGGATTAA
>HNDA02
ATGTTGAAATCTATACGAAAAAGTCATCCATTAATAAAAATTATAAATAATTCATTAATTGATTTACCAGCACCACTTAATATTTCTATTTGATGAAATTATGGTTCTTTGTTAGGTTTAATAGTAATTATTCAATTGATTACTGGAATTCTATTATCTATACATTATTCTAGACATATTGATTATGCGTTTTCTTCGATTTTACATATTATACGAGATGTTAATATAGGGTGATTAATCCGTTATATTCATGCTAATGCTGCTTCTATAATGTTTTTATATATTTATTTGCATATTGGACGTGGTATTTATTATAATTCTTATATATTAATTGAAACATGAAATATTGGATCTGTGTTATTTATTATTTCTATTGCTACTGCTTTTTTAGGGTATGTACTTCCATGAGGTCAGATAAGGTTTTGAGGGGCTACTGTAATCACTAATTTATTATCTACTATTCCTTATTGTGGTTATAATGTAGTAGAGTGAGTATGGGGGGGATTCTCTATTGGTAATCCTACATTAAATCGATTTTTTTCACTGCATTTTATTATACCTTTTGTGATAGTCATGTTAATTGTATTACATTTATTATTTTTACATCAGACTGGTTCAAATAATCCTTTAGGTTTTAATTCAGATTCAGATCGAGTTATGTTTTATCCATATTATGTTATTAAAGATTTAGTTGGATTTATATGTGGTTTATTAATATTAATATTTATTGTTTTATATTTACCAAACATATTTAATGACACGGAAAACTTTATTCCTGCAAACTCTTCTTTAACTCCATCACACATTAAACCAGAGTGATATTTTTTATGAATTTATGCTATTTTACGATCTATTCCTAATAAATTGGGGGGGGTTGTAGCTGCATTTTCGGGTATTTTAATTATTTTTAGTTTACCCTTATGTAATTTTTGTTTAATTAATTCTATAGCATTTTATGATACTAGAAAATATGCTTTTAGTTATTTATTAGTACTATCTTTTGTCATTTTAACATGAATTGGTGGGTGTCAAGTTAAAGAACCCTATATTTTTATTGGGCAAATCTCTACTTTTATATATTTTCTTTTTTTTTTAATTAATCCTATTTTATTAAATTTTTATGACTATATTATGGATTAA
>HNDA03
ATGTTGAAATCTATACGAAAAAGTCATCCATTAATAAAAATTATAAATAATTCATTAATTGATTTACCAGCACCACTTAATATTTCTATTTGATGAAATTATGGTTCTTTGTTAGGTTTAATAGTAATTATTCAATTGATTACTGGAATTCTATTATCTATACATTATTCTAGACATATTGATTATGCGTTTTCTTCGATTTTACATATTATACGAGATGTTAATATAGGGTGATTAATCCGTTATATTCATGCTAATGCTGCTTCTATAATGTTTTTATATATTTATTTGCATATTGGACGTGGTATTTATTATAATTCTTATATATTAATTGAAACATGAAATATTGGATCTGTGTTATTTATTATTTCTATTGCTACTGCTTTTTTAGGGTATGTACTTCCATGAGGTCAGATAAGGTTTTGAGGGGCTACTGTAATCACTAATTTATTATCTACTATTCCTTATTGTGGTTATAATGTAGTAGAGTGAGTATGGGGGGGATTCTCTATTGGTAATCCTACATTAAATCGATTTTTTTCACTGCATTTTATTATACCTTTTGTGATAGTCATGTTAATTGTATTACATTTATTATTTTTACATCAGACTGGTTCAAATAATCCTTTAGGTTTTAATTCAGATTCAGATCGAGTTATGTTTTATCCATATTATGTTATTAAAGATTTAGTTGGATTTATATGTGGTTTATTAATATTAATATTTATTGTTTTATATTTACCAAACATATTTAATGACACGGAAAACTTTATTCCTGCAAACTCTTCTTTAACTCCATCACACATTAAACCAGAGTGATATTTTTTATGAATTTATGCTATTTTACGATCTATTCCTAATAAATTGGGGGGGGTTGTAGCTGCATTTTCGGGTATTTTAATTATTTTTAGTTTACCCTTATGTAATTTTTGTTTAATTAATTCTATAGCATTTTATGATACTAGAAAATATGCTTTTAGTTATTTATTAGTACTATCTTTTGTCATTTTAACATGAATTGGTGGGTGTCAAGTTAAAGAACCCTATATTTTTATTGGGCAAATCTCTACTTTTATATATTTTCTTTTTTTTTTAATTAATCCTATTTTATTAAATTTTTATGACTATATTATGGATTAA
>HNDA04
ATGTTGAAATCTATACGAAAAAGTCATCCATTAATAAAAATTATAAATAATTCATTAATTGATTTACCAGCACCACTTAATATTTCTATTTGATGAAATTATGGTTCTTTGTTAGGTTTAATAGTAATTATTCAATTGATTACTGGAATTCTATTATCTATACATTATTCTAGACATATTGATTATGCGTTTTCTTCGATTTTACATATTATACGAGATGTTAATATAGGGTGATTAATCCGTTATATTCATGCTAATGCTGCTTCTATAATGTTTTTATATATTTATTTGCATATTGGACGTGGTATTTATTATAATTCTTATATATTAATTGAAACATGAAATATTGGATCTGTGTTATTTATTATTTCTATTGCTACTGCTTTTTTAGGGTATGTACTTCCATGAGGTCAGATAAGGTTTTGAGGGGCTACTGTAATCACTAATTTATTATCTACTATTCCTTATTGTGGTTATAATGTAGTAGAGTGAGTATGGGGGGGATTCTCTATTGGTAATCCTACATTAAATCGATTTTTTTCACTGCATTTTATTATACCTTTTGTGATAGTCATGTTAATTGTATTACATTTATTATTTTTACATCAGACTGGTTCAAATAATCCTTTAGGTTTTAATTCAGATTCAGATCGAGTTATGTTTTATCCATATTATGTTATTAAAGATTTAGTTGGATTTATATGTGGTTTATTAATATTAATATTTATTGTTTTATATTTACCAAACATATTTAATGACACGGAAAACTTTATTCCTGCAAACTCTTCTTTAACTCCATCACACATTAAACCAGAGTGATATTTTTTATGAATTTATGCTATTTTACGATCTATTCCTAATAAATTGGGGGGGGTTGTAGCTGCATTTTCGGGTATTTTAATTATTTTTAGTTTACCCTTATGTAATTTTTGTTTAATTAATTCTATAGCATTTTATGATACTAGAAAATATGCTTTTAGTTATTTATTAGTTCTATCTTTTGTCATTTTAACATGAATTGGTGGGTGTCAAGTTAAAGAACCCTATATTTTTATTGGGCAAATCTCTACTTTTATATATTTTCTTTTTTTTTTAATTAATCCTATTTTATTAAATTTTTATGACTATATTATGGATTAA
>HNDA05
ATGTTGAAATCTATACGAAAAAGTCATCCATTAATAAAAATTATAAATAATTCATTAATTGATTTACCAGCACCACTTAATATTTCTATTTGATGAAATTATGGTTCTTTGTTAGGTTTAATAGTAATTATTCAATTGATTACTGGAATTCTATTATCTATACATTATTCTAGACATATTGATTATGCGTTTTCTTCGATTTTACATATTATACGAAATGTTAATATAGGGTGATTAATCCGTTATATTCATGCTAATGCTGCTTCTATAATGTTTTTATATATTTATTTGCATATTGGACGTGGTATTTATTATAATTCTTATATATTAATTGAAACATGAAATATTGGATCTGTGTTATTTATTATTTCTATTGCTACTGCTTTTTTAGGGTATGTACTTCCATGAGGTCAGATAAGGTTTTGAGGGGCTACTGTAATCACTAATCTATTATCTACTATTCCTTATTGTGGTTATAATGTAGTAGAGTGAGTATGGGGGGGATTCTCTATTGGTAATCCTACATTAAATCGATTTTTTTCACTGCATTTTATTATACCTTTTGTGATAGTCATGTTAATTGTATTACATTTATTATTTTTACATCAGACTGGTTCAAATAATCCTTTAGGTTTTAATTCAGATTCAGATCGAGTTATGTTTTATCCATATTATGTTATTAAAGATTTAGTTGGATTTATATGTGGTTTATTAATATTAATATTTATTGTTTTATATTTACCAAACATATTTAATGACACGGAAAACTTTATTCCTGCAAACTCTTCTTTAACTCCATCACACATTAAACCAGAGTGATATTTTTTATGAATTTATGCTATTTTACGATCTATTCCTAATAAATTGGGGGGGGTTGTAGCTGCATTTTCGGGTATTTTAATTATTTTTAGTTTACCCTTATGTAATTTTTGTTTAATTAATTCTATAGCATTTTATGATACTAGAAAATATGCTTTTAGTTATTTATTAGTACTATCTTTTGTCATTTTAACATGAATTGGTGGGTGTCAAGTTAAAGAACCCTATATTTTTATTGGGCAAATCTCTACTTTTATATATTTTCTTTTTTTTTTAATTAATCCTATTTTATTAAATTTTTATGACTATATTATGGATTAA
>HNDA06
ATGTTGAAATCTATACGAAAAAGTCATCCATTAATAAAAATTATAAATAATTCATTAATTGATTTACCAGCACCACTTAATATTTCTATTTGATGAAATTATGGTTCTTTGTTAGGTTTAATAGTAATTATTCAATTGATTACTGGAATTCTATTATCTATACATTATTCTAGACATATTGATTATGCGTTTTCTTCGATTTTACATATTATACGAGATGTTAATATAGGGTGATTAATCCGTTATATTCATGCTAATGCTGCTTCTATAATGTTTTTATATATTTATTTGCATATTGGACGTGGTATTTATTATAATTCTTATATATTAATTGAAACATGAAATATTGGATCTGTGTTATTTATTATTTCTATTGCTACTGCTTTTTTAGGGTATGTACTTCCATGAGGTCAGATAAGGTTTTGAGGGGCTACTGTAATCACTAATTTATTATCTACTATTCCTTATTGTGGTTATAATGTAGTAGAGTGAGTATGGGGGGGATTCTCTATTGGTAATCCTACATTAAATCGATTTTTTTCACTGCATTTTATTATACCTTTTGTGATAGTCATGTTAATTGTATTACATTTATTATTTTTACATCAGACTGGTTCAAATAATCCTTTAGGTTTTAATTCAGATTCAGATCGAGTTATGTTTTATCCATATTATGTTATTAAAGATTTAGTTGGATTTATATGTGGTTTATTAATATTAATATTTATTGTTTTATATTTACCAAACATATTTAATGACACGGAAAACTTTATTCCTGCAAACTCTTCTTTAACTCCATCACACATTAAACCAGAGTGATATTTTTTATGAATTTATGCTATTTTACGATCTATTCCTAATAAATTGGGGGGGGTTGTAGCTGCATTTTCGGGTATTTTAATTATTTTTAGTTTACCCTTATGTAATTTTTGTTTAATTAATTCTATAGCATTTTATGATACTAGAAAATATGCTTTTAGTTATTTATTAGTACTATCTTTTGTCATTTTAACATGAATTGGTGGGTGTCAAGTTAAAGAACCCTATATTTTTATTGGGCAAATCTCTACTTTTATATATTTTCTTTTTTTTTTAATTAATCCTATTTTATTAAATTTTTATGACTATATTATGGATTAA
>HNDA07
ATGTTGAAATCTATACGAAAAAGTCATCCATTAATAAAAATTATAAATAATTCATTAATTGATTTACCAGCACCACTTAATATTTCTATTTGATGAAATTATGGTTCTTTGTTAGGTTTAATAGTAATTATTCAATTGATTACTGGAATTCTATTATCTATACATTATTCTAGACATATTGATTATGCGTTTTCTTCGATTTTACATATTATACGAGATGTTAATATAGGGTGATTAATCCGTTATATTCATGCTAATGCTGCTTCTATAATGTTTTTATATATTTATTTGCATATTGGACGTGGTATTTATTATAATTCTTATATATTAATTGAAACATGAAATATTGGATCTGTGTTATTTATTATTTCTATTGCTACTGCTTTTTTAGGGTATGTACTTCCATGAGGTCAGATAAGGTTTTGAGGGGCTACTGTAATCACTAATTTATTATCTACTATTCCTTATTGTGGTTATAATGTAGTAGAGTGAGTATGGGGGGGATTCTCTATTGGTAATCCTACATTAAATCGATTTTTTTCACTGCATTTTATTATACCTTTTGTGATAGTCATGTTAATTGTATTACATTTATTATTTTTACATCAGACTGGTTCAAATAATCCTTTAGGTTTTAATTCAGATTCAGATCGAGTTATGTTTTATCCATATTATGTTATTAAAGATTTAGTTGGATTTATATGTGGTTTATTAATATTAATATTTATTGTTTTATATTTACCAAACATATTTAATGACACGGAAAACTTTATTCCTGCAAACTCTTCTTTAACTCCATCACACATTAAACCAGAGTGATATTTTTTATGAATTTATGCTATTTTACGATCTATTCCTAATAAATTGGGGGGGGTTGTAGCTGCATTTTCGGGTATTTTAATTATTTTTAGTTTACCCTTATGTAATTTTTGTTTAATTAATTCTATAGCATTTTATGATACTAGAAAATATGCTTTTAGTTATTTATTAGTACTATCTTTTGTCATTTTAACATGAATTGGTGGGTGTCAAGTTAAAGAACCCTATATTTTTATTGGGCAAATCTCTACTTTTATATATTTTCTTTTTTTTTTAATTAATCCTATTTTATTAAATTTTTATGACTATATTATGGATTAA
>HNDA08
ATGTTGAAATCTATACGAAAAAGTCATCCATTAATAAAAATTATAAATAATTCATTAATTGATTTACCAGCACCACTTAATATTTCTATTTGATGAAATTATGGTTCTTTGTTAGGTTTAATAGTAATTATTCAATTGATTACTGGAATTCTATTATCTATACATTATTCTAGACATATTGATTATGCGTTTTCTTCGATTTTACATATTATACGAGATGTTAATATAGGGTGATTAATCCGTTATATTCATGCTAATGCTGCTTCTATAATGTTTTTATATATTTATTTGCATATTGGACGTGGTATTTATTATAATTCTTATATATTAATTGAAACATGAAATATTGGATCTGTGTTATTTGTTATTTCTATTGCTACTGCTTTTTTAGGGTATGTACTTCCATGAGGTCAGATAAGGTTTTGAGGGGCTACTGTAATCACTAATTTATTATCTACTATTCCTTATTGTGGTTATAATGTAGTAGAGTGAGTATGGGGGGGATTCTCTATTGGTAATCCTACATTAAATCGATTTTTTTCACTGCATTTTATTATACCTTTTGTGATAGTCATGTTAATTGTATTACATTTATTATTTTTACATCAGACTGGTTCAAATAATCCTTTAGGTTTTAATTCAGATTCAGATCGAGTTATGTTTTATCCATATTATGTTATTAAAGATTTAGTTGGATTTATATGTGGTTTATTAATATTAATATTTATTGTTTTATATTTACCAAACATATTTAATGACACGGAAAACTTTATTCCTGCAAACTCTTCTTTAACTCCATCACACATTAAACCAGAGTGATATTTTTTATGAATTTATGCTATTTTACGATCTATTCCTAATAAATTGGGGGGGGTTGTAGCTGCATTTTCGGGTATTTTAATTATTTTTAGTTTACCCTTATGTAATTTTTGTTTAATTAATTCTATAGCATTTTATGATACTAGAAAATATGCTTTTAGTTATTTATTAGTTCTATCTTTTGTCATTTTAACATGAATTGGTGGGTGTCAAGTTAAAGAACCCTATATTTTTATTGGGCAAATCTCTACTTTTATATATTTTCTTTTTTTTTTAATTAATCCTATTTTATTAAATTTTTATGACTATATTATGGATTAA
>HNDA09
ATGTTGAAATCTATACGAAAAAGTCATCCATTAATAAAAATTATAAATAATTCATTAATTGATTTACCAGCACCACTTAATATTTCTATTTGATGAAATTATGGTTCTTTGTTAGGTTTAATAGTAATTATTCAATTGATTACTGGAATTCTATTATCTATACATTATTCTAGACATATTGATTATGCGTTTTCTTCGATTTTACATATTATACGAGATGTTAATATAGGGTGATTAATCCGTTATATTCATGCTAATGCTGCTTCTATAATGTTTTTATATATTTATTTGCATATTGGACGTGGTATTTATTATAATTCTTATATATTAATTGAAACATGAAATATTGGATCTGTGTTATTTATTATTTCTATTGCTACTGCTTTTTTAGGGTATGTACTTCCATGAGGTCAGATAAGGTTTTGAGGGGCTACTGTAATCACTAATTTATTATCTACTATTCCTTATTGTGGTTATAATGTAGTAGAGTGAGTATGGGGGGGATTCTCTATTGGTAATCCTACATTAAATCGATTTTTTTCACTGCATTTTATTATACCTTTTGTGATAGTCATGTTAATTGTATTACATTTATTATTTTTACATCAGACTGGTTCAAATAATCCTTTAGGTTTTAATTCAGATTCAGATCGAGTTATGTTTTATCCATATTATGTTATTAAAGATTTAGTTGGATTTATATGTGGTTTATTAATATTAATATTTATTGTTTTATATTTACCAAACATATTTAATGACACGGAAAACTTTATTCCTGCAAACTCTTCTTTAACTCCATCACACATTAAACCAGAGTGATATTTTTTATGAATTTATGCTATTTTACGATCTATTCCTAATAAATTGGGGGGGGTTGTAGCTGCATTTTCGGGTATTTTAATTATTTTTAGTTTACCCTTATGTAATTTTTGTTTAATTAATTCTATAGCATTTTATGATACTAGAAAATATGCTTTTAGTTATTTATTAGTACTATCTTTTGTCATTTTAACATGAATTGGTGGGTGTCAAGTTAAAGAACCCTATATTTTTATTGGGCAAATCTCTACTTTTATATATTTTCTTTTTTTTTTAATTAATCCTATTTTATTAAATTTTTATGACTATATTATGGATTAA
>HNDA10
ATGTTGAAATCTATACGAAAAAGTCATCCATTAATAAAAATTATAAATAATTCATTAATTGATTTACCAGCACCACTTAATATTTCTATTTGATGAAATTATGGTTCTTTGTTAGGTTTAATAGTAATTATTCAATTGATTACTGGAATTCTATTATCTATACATTATTCTAGACATATTGATTATGCGTTTTCTTCGATTTTACATATTATACGAAATGTTAATATAGGGTGATTAATCCGTTATATTCATGCTAATGCTGCTTCTATAATGTTTTTATATATTTATTTGCATATTGGACGTGGTATTTATTATAATTCTTATATATTAATTGAAACATGAAATATTGGATCTGTGTTATTTATTATTTCTATTGCTACTGCTTTTTTAGGGTATGTACTTCCATGAGGTCAGATAAGGTTTTGAGGGGCTACTGTAATCACTAATCTATTATCTACTATTCCTTATTGTGGTTATAATGTAGTAGAGTGAGTATGGGGGGGATTCTCTATTGGTAATCCTACATTAAATCGATTTTTTTCACTGCATTTTATTATACCTTTTGTGATAGTCATGTTAATTGTATTACATTTATTATTTTTACATCAGACTGGTTCAAATAATCCTTTAGGTTTTAATTCAGATTCAGATCGAGTTATGTTTTATCCATATTATGTTATTAAAGATTTAGTTGGATTTATATGTGGTTTATTAATATTAATATTTATTGTTTTATATTTACCAAACATATTTAATGACACGGAAAACTTTATTCCTGCAAACTCTTCTTTAACTCCATCACACATTAAACCAGAGTGATATTTTTTATGAATTTATGCTATTTTACGATCTATTCCTAATAAATTGGGGGGGGTTGTAGCTGCATTTTCGGGTATTTTAATTATTTTTAGTTTACCCTTATGTAATTTTTGTTTAATTAATTCTATAGCATTTTATGATACTAGAAAATATGCTTTTAGTTATTTATTAGTACTATCTTTTGTCATTTTAACATGAATTGGTGGGTGTCAAGTTAAAGAACCCTATATTTTTATTGGGCAAATCTCTACTTTTATATATTTTCTTTTTTTTTTAATTAATCCTATTTTATTAAATTTTTATGACTATATTATGGATTAA
>HNDA11
ATGTTGAAATCTATACGAAAAAGTCATCCATTAATAAAAATTATAAATAATTCATTAATTGATTTACCAGCACCACTTAATATTTCTATTTGATGAAATTATGGTTCTTTGTTAGGTTTAATAGTAATTATTCAATTGATTACTGGAATTCTATTATCTATACATTATTCTAGACATATTGATTATGCGTTTTCTTCGATTTTACATATTATACGAGATGTTAATATAGGGTGATTAATCCGTTATATTCATGCTAATGCTGCTTCTATAATGTTTTTATATATTTATTTGCATATTGGACGTGGTATTTATTATAATTCTTATATATTAATTGAAACATGAAATATTGGATCTGTGTTATTTATTATTTCTATTGCTACTGCTTTTTTAGGGTATGTACTTCCATGAGGTCAGATAAGGTTTTGAGGGGCTACTGTAATCACTAATTTATTATCTACTATTCCTTATTGTGGTTATAATGTAGTAGAGTGAGTATGGGGGGGATTCTCTATTGGTAATCCTACATTAAATCGATTTTTTTCACTGCATTTTATTATACCTTTTGTGATAGTCATGTTAATTGTATTACATTTATTATTTTTACATCAGACTGGTTCAAATAATCCTTTAGGTTTTAATTCAGATTCAGATCGAGTTATGTTTTATCCATATTATGTTATTAAAGATTTAGTTGGATTTATATGTGGTTTATTAATATTAATATTTATTGTTTTATATTTACCAAACATATTTAATGACACGGAAAACTTTATTCCTGCAAACTCTTCTTTAACTCCATCACACATTAAACCAGAGTGATATTTTTTATGAATTTATGCTATTTTACGATCTATTCCTAATAAATTGGGGGGGGTTGTAGCTGCATTTTCGGGTATTTTAATTATTTTTAGTTTACCCTTATGTAATTTTTGTTTAATTAATTCTATAGCATTTTATGATACTAGAAAATATGCTTTTAGTTATTTATTAGTTCTATCTTTTGTCATTTTAACATGAATTGGTGGGTGTCAAGTTAAAGAACCCTATATTTTTATTGGGCAAATCTCTACTTTTATATATTTTCTTTTTTTTTTAATTAATCCTATTTTATTAAATTTTTATGACTATATTATGGATTAA
>HNDA12
ATGTTGAAATCTATACGAAAAAGTCATCCATTAATAAAAATTATAAATAATTCATTAATTGATTTACCAGCACCACTTAATATTTCTATTTGATGAAATTATGGTTCTTTGTTAGGTTTAATAGTAATTATTCAATTGATTACTGGAATTCTATTATCTATACATTATTCTAGACATATTGATTATGCGTTTTCTTCGATTTTACATATTATACGAGATGTTAATATAGGGTGATTAATCCGTTATATTCATGCTAATGCTGCTTCTATAATGTTTTTATATATTTATTTGCATATTGGACGTGGTATTTATTATAATTCTTATATATTAATTGAAACATGAAATATTGGATCTGTGTTATTTATTATTTCTATTGCTACTGCTTTTTTAGGGTATGTACTTCCATGAGGTCAGATAAGGTTTTGAGGGGCTACTGTAATCACTAATTTATTATCTACTATTCCTTATTGTGGTTATAATGTAGTAGAGTGAGTATGGGGGGGATTCTCTATTGGTAATCCTACATTAAATCGATTTTTTTCACTGCATTTTATTATACCTTTTGTGATAGTCATGTTAATTGTATTACATTTATTATTTTTACATCAGACTGGTTCAAATAATCCTTTAGGTTTTAATTCAGATTCAGATCGAGTTATGTTTTATCCATATTATGTTATTAAAGATTTAGTTGGATTTATATGTGGTTTATTAATATTAATATTTATTGTTTTATATTTACCAAACATATTTAATGACACGGAAAACTTTATTCCTGCAAACTCTTCTTTAACTCCATCACACATTAAACCAGAGTGATATTTTTTATGAATTTATGCTATTTTACGATCTATTCCTAATAAATTGGGGGGGGTTGTAGCTGCATTTTCGGGTATTTTAATTATTTTTAGTTTACCCTTATGTAATTTTTGTTTAATTAATTCTATAGCATTTTATGATACTAGAAAATATGCTTTTAGTTATTTATTAGTACTATCTTTTGTCATTTTAACATGAATTGGTGGGTGTCAAGTTAAAGAACCCTATATTTTTATTGGGCAAATCTCTACTTTTATATATTTTCTTTTTTTTTTAATTAATCCTATTTTATTAAATTTTTATGACTATATTATGGATTAA
>YNHH01
ATGTTGAAATCTATACGAAAAAGTCATCCATTAATAAAAATTATAAATAATTCATTAATTGATTTACCAGCACCACTTAATATTTCTATTTGATGAAATTATGGTTCTTTGTTAGGTTTAATAGTAATTATTCAATTGATTACTGGAATTCTATTATCTATGCATTATTCTAGACATATTGATTATGCGTTTTCTTCGATTTTACATATTATACGAGATGTTAATATAGGGTGATTAATCCGTTATATTCATGCTAATGCTGCTTCTATAATGTTTTTATATATTTATTTGCATATTGGACGTGGTATTTATTATAATTCTTATATATTAATTGAAACATGAAATATTGGATCTGTGTTATTTATTATTTCTATTGCTACTGCTTTTTTAGGGTATGTACTTCCATGAGGTCAGATAAGGTTTTGAGGGGCTACTGTAATCACTAATTTATTATCTACTATTCCTTATTGTGGTTATAATGTAGTAGAGTGAGTATGGGGGGGATTCTCTATTGGTAATCCTACATTAAATCGATTTTTTTCACTACATTTTATTATACCTTTTGTGATAGTCATGTTAATTGTATTACATTTATTATTTTTACATCAGACTGGTTCAAATAATCCTTTAGGTTTTAATTCAGATTCAGATCGAGTTATGTTTTATCCATATTATGTTATTAAAGATTTAGTTGGATTTATATGTGGTTTATTAATATTAATATTTATTGTTTTATATTTACCAAACATATTTAATGACACGGAAAACTTTATTCCTGCAAACTCTTCTTTAACTCCATCACACATTAAACCAGAGTGATATTTTTTATGAATTTATGCTATTTTACGATCTATTCCTAATAAATTGGGGGGGGTTGTAGCTGCATTTTCGAGTATTTTAATTATTTTTAGTTTACCCTTATGTAATTTTTGTTTAATTAATTCTATAGCATTTTATGATACTAGAAAATATGCTTTTAGATATTTATTAGTACTATCTTTTGTCATTTTAACATGAATTGGTGGGTGTCAAGTTAAAGAACCCTATATTTTTATTGGGCAAATCTCTACTTTTATATATTTTCTTTTTTTTTTAATTAATCCTATTTTATTAAATTTTTATGACTATATTATGGATTAA
>YNHH02
ATGTTGAAATCTATACGAAAAAGTCATCCATTAATAAAAATTATAAATAATTCATTAATTGATTTACCAGCACCACTTAATATTTCTATTTGATGAAATTATGGTTCTTTGTTAGGTTTAATAGTAATTATTCAATTGATTACTGGAATTCTATTATCTATGCATTATTCTAGACATATTGATTATGCGTTTTCTTCGATTTTACATATTATACGAGATGTTAATATAGGGTGATTAATCCGTTATATTCATGCTAATGCTGCTTCTATAATGTTTTTATATATTTATTTGCATATTGGACGTGGTATTTATTATAATTCTTATATATTAATTGAAACATGAAATATTGGATCTGTGTTATTTATTATTTCTATTGCTACTGCTTTTTTAGGGTATGTACTTCCATGAGGTCAGATAAGGTTTTGAGGGGCTACTGTAATCACTAATTTATTATCTACTATTCCTTATTGTGGTTATAATGTAGTAGAGTGAGTATGGGGGGGATTCTCTATTGGTAATCCTACATTAAATCGATTTTTTTCACTACATTTTATTATACCTTTTGTGATAGTCATGTTAATTGTATTACATTTATTATTTTTACATCAGACTGGTTCAAATAATCCTTTAGGTTTTAATTCAGATTCAGATCGAGTTATGTTTTATCCATATTATGTTATTAAAGATTTAGTTGGATTTATATGTGGTTTATTAATATTAATATTTATTGTTTTATATTTACCAAACATATTTAATGACACGGAAAACTTTATTCCTGCAAACTCTTCTTTAACTCCATCACACATTAAACCAGAGTGATATTTTTTATGAATTTATGCTATTTTACGATCTATTCCTAATAAATTGGGGGGGGTTGTAGCTGCATTTTCGAGTATTTTAATTATTTTTAGTTTACCCTTATGTAATTTTTGTTTAATTAATTCTATAGCATTTTATGATACTAGAAAATATGCTTTTAGATATTTATTAGTACTATCTTTTGTCATTTTAACATGAATTGGTGGGTGTCAAGTTAAAGAACCCTATATTTTTATTGGGCAAATCTCTACTTTTATATATTTTCTTTTTTTTTTAATTAATCCTATTTTATTAAATTTTTATGACTATATTATGGATTAA
>YNHH03
ATGTTGAAATCTATACGAAAAAGTCATCCATTAATAAAAATTATAAATAATTCATTAATTGATTTACCAGCACCACTTAATATTTCTATTTGATGAAATTATGGTTCTTTGTTAGGTTTAATAGTAATTATTCAATTGATTACTGGAATTCTATTATCTATGCATTATTCTAGACATATTGATTATGCGTTTTCTTCGATTTTACATATTATACGAGATGTTAATATAGGGTGATTAATCCGTTATATTCATGCTAATGCTGCTTCTATAATGTTTTTATATATTTATTTGCATATTGGACGTGGTATTTATTATAATTCTTATATATTAATTGAAACATGAAATATTGGATCTGTGTTATTTATTATTTCTATTGCTACTGCTTTTTTAGGGTATGTACTTCCATGAGGTCAGATAAGGTTTTGAGGGGCTACTGTAATCACTAATTTATTATCTACTATTCCTTATTGTGGTTATAATGTAGTAGAGTGAGTATGGGGGGGATTCTCTATTGGTAATCCTACATTAAATCGATTTTTTTCACTACATTTTATTATACCTTTTGTGATAGTCATGTTAATTGTATTACATTTATTATTTTTACATCAGACTGGTTCAAATAATCCTTTAGGTTTTAATTCAGATTCAGATCGAGTTATGTTTTATCCATATTATGTTATTAAAGATTTAGTTGGATTTATATGTGGTTTATTAATATTAATATTTATTGTTTTATATTTACCAAACATATTTAATGACACGGAAAACTTTATTCCTGCAAACTCTTCTTTAACTCCATCACACATTAAACCAGAGTGATATTTTTTATGAATTTATGCTATTTTACGATCTATTCCTAATAAATTGGGGGGGGTTGTAGCTGCATTTTCGAGTATTTTAATTATTTTTAGTTTACCCTTATGTAATTTTTGTTTAATTAATTCTATAGCATTTTATGATACTAGAAAATATGCTTTTAGATATTTATTAGTACTATCTTTTGTCATTTTAACATGAATTGGTGGGTGTCAAGTTAAAGAACCCTATATTTTTATTGGGCAAATCTCTACTTTTATATATTTTCTTTTTTTTTTAATTAATCCTATTTTATTAAATTTTTATGACTATATTATGGATTAA
>YNHH04
ATGTTGAAATCTATACGAAAAAGTCATCCATTAATAAAAATTATAAATAATTCATTAATTGATTTACCAGCACCACTTAATATTTCTATTTGATGAAATTATGGTTCTTTGTTAGGTTTAATAGTAATTATTCAATTGATTACTGGAATTCTATTATCTATGCATTATTCTAGACATATTGATTATGCGTTTTCTTCGATTTTACATATTATACGAGATGTTAATATAGGGTGATTAATCCGTTATATTCATGCTAATGCTGCTTCTATAATGTTTTTATATATTTATTTGCATATTGGACGTGGTATTTATTATAATTCTTATATATTAATTGAAACATGAAATATTGGATCTGTGTTATTTATTATTTCTATTGCTACTGCTTTTTTAGGGTATGTACTTCCATGAGGTCAGATAAGGTTTTGAGGGGCTACTGTAATCACTAATTTATTATCTACTATTCCTTATTGTGGTTATAATGTAGTAGAGTGAGTATGGGGGGGATTCTCTATTGGTAATCCTACATTAAATCGATTTTTTTCACTACATTTTATTATACCTTTTGTGATAGTCATGTTAATTGTATTACATTTATTATTTTTACATCAGACTGGTTCAAATAATCCTTTAGGTTTTAATTCAGATTCAGATCGAGTTATGTTTTATCCATATTATGTTATTAAAGATTTAGTTGGATTTATATGTGGTTTATTAATATTAATATTTATTGTTTTATATTTACCAAACATATTTAATGACACGGAAAACTTTATTCCTGCAAACTCTTCTTTAACTCCATCACACATTAAACCAGAGTGATATTTTTTATGAATTTATGCTATTTTACGATCTATTCCTAATAAATTGGGGGGGGTTGTAGCTGCATTTTCGAGTATTTTAATTATTTTTAGTTTACCCTTATGTAATTTTTGTTTAATTAATTCTATAGCATTTTATGATACTAGAAAATATGCTTTTAGATATTTATTAGTACTATCTTTTGTCATTTTAACATGAATTGGTGGGTGTCAAGTTAAAGAACCCTATATTTTTATTGGGCAAATCTCTACTTTTATATATTTTCTTTTTTTTTTAATTAATCCTATTTTATTAAATTTTTATGACTATATTATGGATTAA
>YNHH05
ATGTTGAAATCTATACGAAAAAGTCATCCATTAATAAAAATTATAAATAATTCATTAATTGATTTACCAGCACCACTTAATATTTCTATTTGATGAAATTATGGTTCTTTGTTAGGTTTAATAGTAATTATTCAATTGATTACTGGAATTCTATTATCTATGCATTATTCTAGACATATTGATTATGCGTTTTCTTCGATTTTACATATTATACGAGATGTTAATATAGGGTGATTAATCCGTTATATTCATGCTAATGCTGCTTCTATAATGTTTTTATATATTTATTTGCATATTGGACGTGGTATTTATTATAATTCTTATATATTAATTGAAACATGAAATATTGGATCTGTGTTATTTATTATTTCTATTGCTACTGCTTTTTTAGGGTATGTACTTCCATGAGGTCAGATAAGGTTTTGAGGGGCTACTGTAATCACTAATTTATTATCTACTATTCCTTATTGTGGTTATAATGTAGTAGAGTGAGTATGGGGGGGATTCTCTATTGGTAATCCTACATTAAATCGATTTTTTTCACTACATTTTATTATACCTTTTGTGATAGTCATGTTAATTGTATTACATTTATTATTTTTACATCAGACTGGTTCAAATAATCCTTTAGGTTTTAATTCAGATTCAGATCGAGTTATGTTTTATCCATATTATGTTATTAAAGATTTAGTTGGATTTATATGTGGTTTATTAATATTAATATTTATTGTTTTATATTTACCAAACATATTTAATGACACGGAAAACTTTATTCCTGCAAACTCTTCTTTAACTCCATCACACATTAAACCAGAGTGATATTTTTTATGAATTTATGCTATTTTACGATCTATTCCTAATAAATTGGGGGGGGTTGTAGCTGCATTTTCGAGTATTTTAATTATTTTTAGTTTACCCTTATGTAATTTTTGTTTAATTAATTCTATAGCATTTTATGATACTAGAAAATATGCTTTTAGATATTTATTAGTACTATCTTTTGTCATTTTAACATGAATTGGTGGGTGTCAAGTTAAAGAACCCTATATTTTTATTGGGCAAATCTCTACTTTTATATATTTTCTTTTTTTTTTAATTAATCCTATTTTATTAAATTTTTATGACTATATTATGGATTAA
>YNHH06
ATGTTGAAATCTATACGAAAAAGTCATCCATTAATAAAAATTATAAATAATTCATTAATTGATTTACCAGCACCACTTAATATTTCTATTTGATGAAATTATGGTTCTTTGTTAGGTTTAATAGTAATTATTCAATTGATTACTGGAATTCTATTATCTATGCATTATTCTAGACATATTGATTATGCGTTTTCTTCGATTTTACATATTATACGAGATGTTAATATAGGGTGATTAATCCGTTATATTCATGCTAATGCTGCTTCTATAATGTTTTTATATATTTATTTGCATATTGGACGTGGTATTTATTATAATTCTTATATATTAATTGAAACATGAAATATTGGATCTGTGTTATTTATTATTTCTATTGCTACTGCTTTTTTAGGGTATGTACTTCCATGAGGTCAGATAAGGTTTTGAGGGGCTACTGTAATCACTAATTTATTATCTACTATTCCTTATTGTGGTTATAATGTAGTAGAGTGAGTATGGGGGGGATTCTCTATTGGTAATCCTACATTAAATCGATTTTTTTCACTACATTTTATTATACCTTTTGTGATAGTCATGTTAATTGTATTACATTTATTATTTTTACATCAGACTGGTTCAAATAATCCTTTAGGTTTTAATTCAGATTCAGATCGAGTTATGTTTTATCCATATTATGTTATTAAAGATTTAGTTGGATTTATATGTGGTTTATTAATATTAATATTTATTGTTTTATATTTACCAAACATATTTAATGACACGGAAAACTTTATTCCTGCAAACTCTTCTTTAACTCCATCACACATTAAACCAGAGTGATATTTTTTATGAATTTATGCTATTTTACGATCTATTCCTAATAAATTGGGGGGGGTTGTAGCTGCATTTTCGAGTATTTTAATTATTTTTAGTTTACCCTTATGTAATTTTTGTTTAATTAATTCTATAGCATTTTATGATACTAGAAAATATGCTTTTAGATATTTATTAGTACTATCTTTTGTCATTTTAACATGAATTGGTGGGTGTCAAGTTAAAGAACCCTATATTTTTATTGGGCAAATCTCTACTTTTATATATTTTCTTTTTTTTTTAATTAATCCTATTTTATTAAATTTTTATGACTATATTATGGATTAA
>YNHH07
ATGTTGAAATCTATACGAAAAAGTCATCCATTAATAAAAATTATAAATAATTCATTAATTGATTTACCAGCACCACTTAATATTTCTATTTGATGAAATTATGGTTCTTTGTTAGGTTTAATAGTAATTATTCAATTGATTACTGGAATTCTATTATCTATGCATTATTCTAGACATATTGATTATGCGTTTTCTTCGATTTTACATATTATACGAGATGTTAATATAGGGTGATTAATCCGTTATATTCATGCTAATGCTGCTTCTATAATGTTTTTATATATTTATTTGCATATTGGACGTGGTATTTATTATAATTCTTATATATTAATTGAAACATGAAATATTGGATCTGTGTTATTTATTATTTCTATTGCTACTGCTTTTTTAGGGTATGTACTTCCATGAGGTCAGATAAGGTTTTGAGGGGCTACTGTAATCACTAATTTATTATCTACTATTCCTTATTGTGGTTATAATGTAGTAGAGTGAGTATGGGGGGGATTCTCTATTGGTAATCCTACATTAAATCGATTTTTTTCACTACATTTTATTATACCTTTTGTGATAGTCATGTTAATTGTATTACATTTATTATTTTTACATCAGACTGGTTCAAATAATCCTTTAGGTTTTAATTCAGATTCAGATCGAGTTATGTTTTATCCATATTATGTTATTAAAGATTTAGTTGGATTTATATGTGGTTTATTAATATTAATATTTATTGTTTTATATTTACCAAACATATTTAATGACACGGAAAACTTTATTCCTGCAAACTCTTCTTTAACTCCATCACACATTAAACCAGAGTGATATTTTTTATGAATTTATGCTATTTTACGATCTATTCCTAATAAATTGGGGGGGGTTGTAGCTGCATTTTCGAGTATTTTAATTATTTTTAGTTTACCCTTATGTAATTTTTGTTTAATTAATTCTATAGCATTTTATGATACTAGAAAATATGCTTTTAGATATTTATTAGTACTATCTTTTGTCATTTTAACATGAATTGGTGGGTGTCAAGTTAAAGAACCCTATATTTTTATTGGGCAAATCTCTACTTTTATATATTTTCTTTTTTTTTTAATTAATCCTATTTTATTAAATTTTTATGACTATATTATGGATTAA
>YNHH08
ATGTTGAAATCTATACGAAAAAGTCATCCATTAATAAAAATTATAAATAATTCATTAATTGATTTACCAGCACCACTTAATATTTCTATTTGATGAAATTATGGTTCTTTGTTAGGTTTAATAGTAATTATTCAATTGATTACTGGAATTCTATTATCTATGCATTATTCTAGACATATTGATTATGCGTTTTCTTCGATTTTACATATTATACGAGATGTTAATATAGGGTGATTAATCCGTTATATTCATGCTAATGCTGCTTCTATAATGTTTTTATATATTTATTTGCATATTGGACGTGGTATTTATTATAATTCTTATATATTAATTGAAACATGAAATATTGGATCTGTGTTATTTATTATTTCTATTGCTACTGCTTTTTTAGGGTATGTACTTCCATGAGGTCAGATAAGGTTTTGAGGGGCTACTGTAATCACTAATTTATTATCTACTATTCCTTATTGTGGTTATAATGTAGTAGAGTGAGTATGGGGGGGATTCTCTATTGGTAATCCTACATTAAATCGATTTTTTTCACTACATTTTATTATACCTTTTGTGATAGTCATGTTAATTGTATTACATTTATTATTTTTACATCAGACTGGTTCAAATAATCCTTTAGGTTTTAATTCAGATTCAGATCGAGTTATGTTTTATCCATATTATGTTATTAAAGATTTAGTTGGATTTATATGTGGTTTATTAATATTAATATTTATTGTTTTATATTTACCAAACATATTTAATGACACGGAAAACTTTATTCCTGCAAACTCTTCTTTAACTCCATCACACATTAAACCAGAGTGATATTTTTTATGAATTTATGCTATTTTACGATCTATTCCTAATAAATTGGGGGGGGTTGTAGCTGCATTTTCGAGTATTTTAATTATTTTTAGTTTACCCTTATGTAATTTTTGTTTAATTAATTCTATAGCATTTTATGATACTAGAAAATATGCTTTTAGATATTTATTAGTACTATCTTTTGTCATTTTAACATGAATTGGTGGGTGTCAAGTTAAAGAACCCTATATTTTTATTGGGCAAATCTCTACTTTTATATATTTTCTTTTTTTTTTAATTAATCCTATTTTATTAAATTTTTATGACTATATTATGGATTAA
>YNHH09
ATGTTGAAATCTATACGAAAAAGTCATCCATTAATAAAAATTATAAATAATTCATTAATTGATTTACCAGCACCACTTAATATTTCTATTTGATGAAATTATGGTTCTTTGTTAGGTTTAATAGTAATTATTCAATTGATTACTGGAATTCTATTATCTATGCATTATTCTAGACATATTGATTATGCGTTTTCTTCGATTTTACATATTATACGAGATGTTAATATAGGGTGATTAATCCGTTATATTCATGCTAATGCTGCTTCTATAATGTTTTTATATATTTATTTGCATATTGGACGTGGTATTTATTATAATTCTTATATATTAATTGAAACATGAAATATTGGATCTGTGTTATTTATTATTTCTATTGCTACTGCTTTTTTAGGGTATGTACTTCCATGAGGTCAGATAAGGTTTTGAGGGGCTACTGTAATCACTAATTTATTATCTACTATTCCTTATTGTGGTTATAATGTAGTAGAGTGAGTATGGGGGGGATTCTCTATTGGTAATCCTACATTAAATCGATTTTTTTCACTACATTTTATTATACCTTTTGTGATAGTCATGTTAATTGTATTACATTTATTATTTTTACATCAGACTGGTTCAAATAATCCTTTAGGTTTTAATTCAGATTCAGATCGAGTTATGTTTTATCCATATTATGTTATTAAAGATTTAGTTGGATTTATATGTGGTTTATTAATATTAATATTTATTGTTTTATATTTACCAAACATATTTAATGACACGGAAAACTTTATTCCTGCAAACTCTTCTTTAACTCCATCACACATTAAACCAGAGTGATATTTTTTATGAATTTATGCTATTTTACGATCTATTCCTAATAAATTGGGGGGGGTTGTAGCTGCATTTTCGAGTATTTTAATTATTTTTAGTTTACCCTTATGTAATTTTTGTTTAATTAATTCTATAGCATTTTATGATACTAGAAAATATGCTTTTAGATATTTATTAGTACTATCTTTTGTCATTTTAACATGAATTGGTGGGTGTCAAGTTAAAGAACCCTATATTTTTATTGGGCAAATCTCTACTTTTATATATTTTCTTTTTTTTTTAATTAATCCTATTTTATTAAATTTTTATGACTATATTATGGATTAA
>YNHH10
ATGTTGAAATCTATACGAAAAAGTCATCCATTAATAAAAATTATAAATAATTCATTAATTGATTTACCAGCACCACTTAATATTTCTATTTGATGAAATTATGGTTCTTTGTTAGGTTTAATAGTAATTATTCAATTGATTACTGGAATTCTATTATCTATGCATTATTCTAGACATATTGATTATGCGTTTTCTTCGATTTTACATATTATACGAGATGTTAATATAGGGTGATTAATCCGTTATATTCATGCTAATGCTGCTTCTATAATGTTTTTATATATTTATTTGCATATTGGACGTGGTATTTATTATAATTCTTATATATTAATTGAAACATGAAATATTGGATCTGTGTTATTTATTATTTCTATTGCTACTGCTTTTTTAGGGTATGTACTTCCATGAGGTCAGATAAGGTTTTGAGGGGCTACTGTAATCACTAATTTATTATCTACTATTCCTTATTGTGGTTATAATGTAGTAGAGTGAGTATGGGGGGGATTCTCTATTGGTAATCCTACATTAAATCGATTTTTTTCACTACATTTTATTATACCTTTTGTGATAGTCATGTTAATTGTATTACATTTATTATTTTTACATCAGACTGGTTCAAATAATCCTTTAGGTTTTAATTCAGATTCAGATCGAGTTATGTTTTATCCATATTATGTTATTAAAGATTTAGTTGGATTTATATGTGGTTTATTAATATTAATATTTATTGTTTTATATTTACCAAACATATTTAATGACACGGAAAACTTTATTCCTGCAAACTCTTCTTTAACTCCATCACACATTAAACCAGAGTGATATTTTTTATGAATTTATGCTATTTTACGATCTATTCCTAATAAATTGGGGGGGGTTGTAGCTGCATTTTCGAGTATTTTAATTATTTTTAGTTTACCCTTATGTAATTTTTGTTTAATTAATTCTATAGCATTTTATGATACTAGAAAATATGCTTTTAGATATTTATTAGTACTATCTTTTGTCATTTTAACATGAATTGGTGGGTGTCAAGTTAAAGAACCCTATATTTTTATTGGGCAAATCTCTACTTTTATATATTTTCTTTTTTTTTTAATTAATCCTATTTTATTAAATTTTTATGACTATATTATGGATTAA
>YNHH11
ATGTTGAAATCTATACGAAAAAGTCATCCATTAATAAAAATTATAAATAATTCATTAATTGATTTACCAGCACCACTTAATATTTCTATTTGATGAAATTATGGTTCTTTGTTAGGTTTAATAGTAATTATTCAATTGATTACTGGAATTCTATTATCTATGCATTATTCTAGACATATTGATTATGCGTTTTCTTCGATTTTACATATTATACGAGATGTTAATATAGGGTGATTAATCCGTTATATTCATGCTAATGCTGCTTCTATAATGTTTTTATATATTTATTTGCATATTGGACGTGGTATTTATTATAATTCTTATATATTAATTGAAACATGAAATATTGGATCTGTGTTATTTATTATTTCTATTGCTACTGCTTTTTTAGGGTATGTACTTCCATGAGGTCAGATAAGGTTTTGAGGGGCTACTGTAATCACTAATTTATTATCTACTATTCCTTATTGTGGTTATAATGTAGTAGAGTGAGTATGGGGGGGATTCTCTATTGGTAATCCTACATTAAATCGATTTTTTTCACTACATTTTATTATACCTTTTGTGATAGTCATGTTAATTGTATTACATTTATTATTTTTACATCAGACTGGTTCAAATAATCCTTTAGGTTTTAATTCAGATTCAGATCGAGTTATGTTTTATCCATATTATGTTATTAAAGATTTAGTTGGATTTATATGTGGTTTATTAATATTAATATTTATTGTTTTATATTTACCAAACATATTTAATGACACGGAAAACTTTATTCCTGCAAACTCTTCTTTAACTCCATCACACATTAAACCAGAGTGATATTTTTTATGAATTTATGCTATTTTACGATCTATTCCTAATAAATTGGGGGGGGTTGTAGCTGCATTTTCGAGTATTTTAATTATTTTTAGTTTACCCTTATGTAATTTTTGTTTAATTAATTCTATAGCATTTTATGATACTAGAAAATATGCTTTTAGATATTTATTAGTACTATCTTTTGTCATTTTAACATGAATTGGTGGGTGTCAAGTTAAAGAACCCTATATTTTTATTGGGCAAATCTCTACTTTTATATATTTTCTTTTTTTTTTAATTAATCCTATTTTATTAAATTTTTATGACTATATTATGGATTAA
>YNHH12
ATGTTGAAATCTATACGAAAAAGTCATCCATTAATAAAAATTATAAATAATTCATTAATTGATTTACCAGCACCACTTAATATTTCTATTTGATGAAATTATGGTTCTTTGTTAGGTTTAATAGTAATTATTCAATTGATTACTGGAATTCTATTATCTATGCATTATTCTAGACATATTGATTATGCGTTTTCTTCGATTTTACATATTATACGAGATGTTAATATAGGGTGATTAATCCGTTATATTCATGCTAATGCTGCTTCTATAATGTTTTTATATATTTATTTGCATATTGGACGTGGTATTTATTATAATTCTTATATATTAATTGAAACATGAAATATTGGATCTGTGTTATTTATTATTTCTATTGCTACTGCTTTTTTAGGGTATGTACTTCCATGAGGTCAGATAAGGTTTTGAGGGGCTACTGTAATCACTAATTTATTATCTACTATTCCTTATTGTGGTTATAATGTAGTAGAGTGAGTATGGGGGGGATTCTCTATTGGTAATCCTACATTAAATCGATTTTTTTCACTACATTTTATTATACCTTTTGTGATAGTCATGTTAATTGTATTACATTTATTATTTTTACATCAGACTGGTTCAAATAATCCTTTAGGTTTTAATTCAGATTCAGATCGAGTTATGTTTTATCCATATTATGTTATTAAAGATTTAGTTGGATTTATATGTGGTTTATTAATATTAATATTTATTGTTTTATATTTACCAAACATATTTAATGACACGGAAAACTTTATTCCTGCAAACTCTTCTTTAACTCCATCACACATTAAACCAGAGTGATATTTTTTATGAATTTATGCTATTTTACGATCTATTCCTAATAAATTGGGGGGGGTTGTAGCTGCATTTTCGAGTATTTTAATTATTTTTAGTTTACCCTTATGTAATTTTTGTTTAATTAATTCTATAGCATTTTATGATACTAGAAAATATGCTTTTAGATATTTATTAGTACTATCTTTTGTCATTTTAACATGAATTGGTGGGTGTCAAGTTAAAGAACCCTATATTTTTATTGGGCAAATCTCTACTTTTATATATTTTCTTTTTTTTTTAATTAATCCTATTTTATTAAATTTTTATGACTATATTATGGATTAA
