# Supplementary material for: Population Genetics of the Asian Buffalo Leech (Hirudinaria manillensis) in Southern China Based on Mitochondrial Protein-Coding Genes
Source: Biology (Basel). 2025 Jul 23;14(8):926. doi: 10.3390/biology14080926 (PMC12383380; doi:10.3390/biology14080926)
Supplement: Supplementary file 1 [file biology-14-00926-s001.zip › 07ATP6.txt]

>GDMM01
ATGTTTCTTGATGTTTTTTCTATTTTTGATATTTATGAATTAAATTCACTATTATTTAATAATATTTCAATGAATATATTAGTAATATTATTACCAATATTAGTAATTATTCTAATTATATGTAATTTATGAATTAGTAAAGGTATAAATTGAAATTTAAATTCTTTACCATTAAAGTTTATAAATGATCAATGCATACGAACTAAATCTTATTTAATTAAAAGTTACTCTATTATTATTATTAGGCTATTTCTTACATTACTTAGTGTAAATATAACAGGATTGATTTCTTTTACATTTTCAATATCATCTCAATTAATTTTTACATTAAGGATTGCTTTACCAATATGACTATCATTAATTTTATCTAGATTTATATATAATAAAATAGCTTTTATAGCTCATTTATTACCAGATGGTGCTCCATTATGATTGAATCCTTTTTTAGTCTTAATTGAAACTATTAGGATTATAGTACGTCCGTTAACTTTATCATTTCGATTAGCTGCTAACATGACCTCAGGTCATGTTGTTATATGCTTAGTTACTAACTTTCTTTCAAGGATTATAATAAATTTAAGTGGGTTACATTTATTTTTATTATTATTTTCTTCTATATATTTATTATTTGAAGTAGGGATTTGTATTATTCAAGCTTATATTTATTGTTTACTTTTATCTTTATATTCAGATGATCATTCTTAA
>GDMM02
ATGTTTCTTGATGTTTTTTCTATTTTTGATATTTATGAATTAAATTCACTATTATTTAATAATATTTCAATGAATATATTAGTAATATTATTACCAATATTAGTAATTATTCTAATTATATGTAATTTATGAATTAGTAAAGGTATAAATTGAAATTTAAATTCTTTACCATTAAAGTTTATAAATGATCAATGCATACGAACTAAATCTTATTTAATTAAAAGTTACTCTATTATTATTATTAGGCTATTTCTTACATTACTTAGTGTAAATATAACAGGATTGATTTCTTTTACATTTTCAATATCATCTCAATTAATTTTTACATTAAGGATTGCTTTACCAATATGACTATCATTAATTTTATCTAGATTTATATATAATAAAATAGCTTTTATAGCTCATTTATTACCAGATGGTGCTCCATTATGATTGAATCCTTTTTTAGTCTTAATTGAAACTATTAGGATTATAGTACGTCCGTTAACTTTATCATTTCGATTAGCTGCTAACATGACCTCAGGTCATGTTGTTATATGCTTAGTTACTAACTTTCTTTCAAGGATTATAATAAATTTAAGTGGGTTACATTTATTTTTATTATTATTTTCTTCTATATATTTATTATTTGAAGTAGGGATTTGTATTATTCAAGCTTATATTTATTGTTTACTTTTATCTTTATATTCAGATGATCATTCTTAA
>GDMM03
ATGTTTCTTGATGTTTTTTCTATTTTTGATATTTATGAATTAAATTCACTATTATTTAATAATATTTCAATGAATATATTAGTAATATTATTACCAATATTAGTAATTATTCTAATTATATGTAATTTATGAATTAGTAAAGGTATAAATTGAAATTTAAATTCTTTACCATTAAAGTTTATAAATGATCAATGCATACGAACTAAATCTTATTTAATTAAAAGTTACTCTATTATTATTATTAGGCTATTTCTTACATTACTTAGTGTAAATATAACAGGATTGATTTCTTTTACATTTTCAATATCATCTCAATTAATTTTTACATTAAGGATTGCTTTACCAATATGACTATCATTAATTTTATCTAGATTTATATATAATAAAATAGCTTTTATAGCTCATTTATTACCAGATGGTGCTCCATTATGATTGAATCCTTTTTTAGTCTTAATTGAAACTATTAGGATTATAGTACGTCCGTTAACTTTATCATTTCGATTAGCTGCTAACATGACCTCAGGTCATGTTGTTATATGCTTAGTTACTAACTTTCTTTCAAGGATTATAATAAATTTAAGTGGGTTACATTTATTTTTATTATTATTTTCTTCTATATATTTATTATTTGAAGTAGGGATTTGTATTATTCAAGCTTATATTTATTGTTTACTTTTATCTTTATATTCAGATGATCATTCTTAA
>GDMM04
ATGTTTCTTGATGTTTTTTCTATTTTTGATATTTATGAATTAAATTCACTATTATTTAATAATATTTCAATGAATATATTAGTAATATTATTACCAATATTAGTAATTATTCTAATTATATGTAATTTATGAATTAGTAAAGGTATAAATTGAAATTTAAATTCTTTACCATTAAAGTTTATAAATGATCAATGCATACGAACTAAATCTTATTTAATTAAAAGTTACTCTATTATTATTATTAGGCTATTTCTTACATTACTTAGTGTAAATATAACAGGATTGATTTCTTTTACATTTTCAATATCATCTCAATTAATTTTTACATTAAGGATTGCTTTACCAATATGACTATCATTAATTTTATCTAGATTTATATATAATAAAATAGCTTTTATAGCTCATTTATTACCAGATGGTGCTCCATTATGATTGAATCCTTTTTTAGTCTTAATTGAAACTATTAGGATTATAGTACGTCCGTTAACTTTATCATTTCGATTAGCTGCTAACATGACCTCAGGTCATGTTGTTATATGCTTAGTTACTAACTTTCTTTCAAGGATTATAATAAATTTAAGTGGGTTACATTTATTTTTATTATTATTTTCTTCTATATATTTATTATTTGAAGTAGGGATTTGTATTATTCAAGCTTATATTTATTGTTTACTTTTATCTTTATATTCAGATGATCATTCTTAA
>GDMM05
ATGTTTCTTGATGTTTTTTCTATTTTTGATATTTATGAATTAAATTCACTATTATTTAATAATATTTCAATGAATATATTAGTAATATTATTACCAATATTAGTAATTATTCTAATTATATGTAATTTATGAATTAGTAAAGGTATAAATTGAAATTTAAATTCTTTACCATTAAAGTTTATAAATGATCAATGCATACGAACTAAATCTTATTTAATTAAAAGTTACTCTATTATTATTATTAGGCTATTTCTTACATTACTTAGTGTAAATATAACAGGATTGATTTCTTTTACATTTTCAATATCATCTCAATTAATTTTTACATTAAGGATTGCTTTACCAATATGACTATCATTAATTTTATCTAGATTTATATATAATAAAATAGCTTTTATAGCTCATTTATTACCAGATGGTGCTCCATTATGATTGAATCCTTTTTTAGTCTTAATTGAAACTATTAGGATTATAGTACGTCCGTTAACTTTATCATTTCGATTAGCTGCTAACATGACCTCAGGTCATGTTGTTATATGCTTAGTTACTAACTTTCTTTCAAGGATTATAATAAATTTAAGTGGGTTACATTTATTTTTATTATTATTTTCTTCTATATATTTATTATTTGAAGTAGGGATTTGTATTATTCAAGCTTATATTTATTGTTTACTTTTATCTTTATATTCAGATGATCATTCTTAA
>GDMM06
ATGTTTCTTGATGTTTTTTCTATTTTTGATATTTATGAATTAAATTCACTATTATTTAATAATATTTCAATGAATATATTAGTAATATTATTACCAATATTAGTAATTATTCTAATTATATGTAATTTATGAATTAGTAAAGGTATAAATTGAAATTTAAATTCTTTACCATTAAAGTTTATAAATGATCAATGCATACGAACTAAATCTTATTTAATTAAAAGTTACTCTATTATTATTATTAGGCTATTTCTTACATTACTTAGTGTAAATATAACAGGATTGATTTCTTTTACATTTTCAATATCATCTCAATTAATTTTTACATTAAGGATTGCTTTACCAATATGACTATCATTAATTTTATCTAGATTTATATATAATAAAATAGCTTTTATAGCTCATTTATTACCAGATGGTGCTCCATTATGATTGAATCCTTTTTTAGTCTTAATTGAAACTATTAGGATTATAGTACGTCCGTTAACTTTATCATTTCGATTAGCTGCTAACATGACCTCAGGTCATGTTGTTATATGCTTAGTTACTAACTTTCTTTCAAGGATTATAATAAATTTAAGTGGGTTACATTTATTTTTATTATTATTTTCTTCTATATATTTATTATTTGAAGTAGGGATTTGTATTATTCAAGCTTATATTTATTGTTTACTTTTATCTTTATATTCAGATGATCATTCTTAA
>GDMM07
ATGTTTCTTGATGTTTTTTCTATTTTTGATATTTATGAATTAAATTCACTATTATTTAATAATATTTCAATGAATATATTAGTAATATTATTACCAATATTAGTAATTATTCTAATTATATGTAATTTATGAATTAGTAAAGGTATAAATTGAAATTTAAATTCTTTACCATTAAAGTTTATAAATGATCAATGCATACGAACTAAATCTTATTTAATTAAAAGTTACTCTATTATTATTATTAGGCTATTTCTTACATTACTTAGTGTAAATATAACAGGATTGATTTCTTTTACATTTTCAATATCATCTCAATTAATTTTTACATTAAGGATTGCTTTACCAATATGACTATCATTAATTTTATCTAGATTTATATATAATAAAATAGCTTTTATAGCTCATTTATTACCAGATGGTGCTCCATTATGATTGAATCCTTTTTTAGTCTTAATTGAAACTATTAGGATTATAGTACGTCCGTTAACTTTATCATTTCGATTAGCTGCTAACATGACCTCAGGTCATGTTGTTATATGCTTAGTTACTAACTTTCTTTCAAGGATTATAATAAATTTAAGTGGGTTACATTTATTTTTATTATTATTTTCTTCTATATATTTATTATTTGAAGTAGGGATTTGTATTATTCAAGCTTATATTTATTGTTTACTTTTATCTTTATATTCAGATGATCATTCTTAA
>GDMM08
ATGTTTCTTGATGTTTTTTCTATTTTTGATATTTATGAATTAAATTCACTATTATTTAATAATATTTCAATGAATATATTAGTAATATTATTACCAATATTAGTAATTATTCTAATTATATGTAATTTATGAATTAGTAAAGGTATAAATTGAAATTTAAATTCTTTACCATTAAAGTTTATAAATGATCAATGCATACGAACTAAATCTTATTTAATTAAAAGTTACTCTATTATTATTATTAGGCTATTTCTTACATTACTTAGTGTAAATATAACAGGATTGATTTCTTTTACATTTTCAATATCATCTCAATTAATTTTTACATTAAGGATTGCTTTACCAATATGACTATCATTAATTTTATCTAGATTTATATATAATAAAATAGCTTTTATAGCTCATTTATTACCAGATGGTGCTCCATTATGATTGAATCCTTTTTTAGTCTTAATTGAAACTATTAGGATTATAGTACGTCCGTTAACTTTATCATTTCGATTAGCTGCTAACATGACCTCAGGTCATGTTGTTATATGCTTAGTTACTAACTTTCTTTCAAGGATTATAATAAATTTAAGTGGGTTACATTTATTTTTATTATTATTTTCTTCTATATATTTATTATTTGAAGTAGGGATTTGTATTATTCAAGCTTATATTTATTGTTTACTTTTATCTTTATATTCAGATGATCATTCTTAA
>GDMM09
ATGTTTCTTGATGTTTTTTCTATTTTTGATATTTATGAATTAAATTCACTATTATTTAATAATATTTCAATGAATATATTAGTAATATTATTACCAATATTAGTAATTATTCTAATTATATGTAATTTATGAATTAGTAAAGGTATAAATTGAAATTTAAATTCTTTACCATTAAAGTTTATAAATGATCAATGCATACGAACTAAATCTTATTTAATTAAAAGTTACTCTATTATTATTATTAGGCTATTTCTTACATTACTTAGTGTAAATATAACAGGATTGATTTCTTTTACATTTTCAATATCATCTCAATTAATTTTTACATTAAGGATTGCTTTACCAATATGACTATCATTAATTTTATCTAGATTTATATATAATAAAATAGCTTTTATAGCTCATTTATTACCAGATGGTGCTCCATTATGATTGAATCCTTTTTTAGTCTTAATTGAAACTATTAGGATTATAGTACGTCCGTTAACTTTATCATTTCGATTAGCTGCTAACATGACCTCAGGTCATGTTGTTATATGCTTAGTTACTAACTTTCTTTCAAGGATTATAATAAATTTAAGTGGATTACATTTATTTTTATTATTATTTTCTTCTATATATTTATTATTTGAAGTAGGGATTTGTATTATTCAAGCTTATATTTATTGTTTACTTTTATCTTTATATTCAGATGATCATTCTTAA
>GDMM10
ATGTTTCTTGATGTTTTTTCTATTTTTGATATTTATGAATTAAATTCACTATTATTTAATAATATTTCAATGAATATATTAGTAATATTATTACCAATATTAGTAATTATTCTAATTATATGTAATTTATGAATTAGTAAAGGTATAAATTGAAATTTAAATTCTTTACCATTAAAGTTTATAAATGATCAATGCATACGAACTAAATCTTATTTAATTAAAAGTTACTCTATTATTATTATTAGGCTATTTCTTACATTACTTAGTGTAAATATAACAGGATTGATTTCTTTTACATTTTCAATATCATCTCAATTAATTTTTACATTAAGGATTGCTTTACCAATATGACTATCATTAATTTTATCTAGATTTATATATAATAAAATAGCTTTTATAGCTCATTTATTACCAGATGGTGCTCCATTATGATTGAATCCTTTTTTAGTCTTAATTGAAACTATTAGGATTATAGTACGTCCGTTAACTTTATCATTTCGATTAGCTGCTAACATGACCTCAGGTCATGTTGTTATATGCTTAGTTACTAACTTTCTTTCAAGGATTATAATAAATTTAAGTGGGTTACATTTATTTTTATTATTATTTTCTTCTATATATTTATTATTTGAAGTAGGGATTTGTATTATTCAAGCTTATATTTATTGTTTACTTTTATCTTTATATTCAGATGATCATTCTTAA
>GDZJ01
ATGTTTCTTGATGTTTTTTCTATTTTTGATATTTATGAATTAAATTCACTATTATTTAATAATATTTCAATGAATATATTAGTAATATTATTACCAATATTAGTAATTATTCTAATTATATGTAATTTATGAATTAGTAAAGGTATAAATTGAAATTTAAATTCTTTACCATTAAAGTTTATAAATGATCAATGCATACGAACTAAATCTTATTTAATTAAAAGTTACTCTATTATTATTATTAGGCTATTTCTTACATTACTTAGTGTAAATATAACAGGATTGATTTCTTTTACATTTTCAATATCATCTCAATTAATTTTTACATTAAGGATTGCTTTACCAATATGACTATCATTAATTTTATCTAGATTTATATATAATAAAATAGCTTTTATAGCTCATTTATTACCAGATGGTGCTCCATTATGATTGAATCCTTTTTTAGTCTTAATTGAAACTATTAGGATTATAGTACGTCCGTTAACTTTATCATTTCGATTAGCTGCTAACATGACCTCAGGTCATGTTGTTATATGCTTAGTTACTAACTTTCTTTCAAGGATTATAATAAATTTAAGTGGGTTACATTTATTTTTATTATTATTTTCTTCTATATATTTATTATTTGAAGTAGGGATTTGTATTATTCAAGCTTATATTTATTGTTTACTTTTATCTTTATATTCAGATGATCATTCTTAA
>GDZJ02
ATGTTTCTTGATGTTTTTTCTATTTTTGATATTTATGAATTAAATTCACTATTATTTAATAATATTTCAATGAATATATTAGTAATATTATTACCAATATTAGTAATTATTCTAATTATATGTAATTTATGAATTAGTAAAGGTATAAATTGAAATTTAAATTCTTTACCATTAAAGTTTATAAATGATCAATGCATACGAACTAAATCTTATTTAATTAAAAGTTACTCTATTATTATTATTAGGCTATTTCTTACATTACTTAGTGTAAATATAACAGGATTGATTTCTTTTACATTTTCAATATCATCTCAATTAATTTTTACATTAAGGATTGCTTTACCAATATGACTATCATTAATTTTATCTAGATTTATATATAATAAAATAGCTTTTATAGCTCATTTATTACCAGATGGTGCTCCATTATGATTGAATCCTTTTTTAGTCTTAATTGAAACTATTAGGATTATAGTACGTCCGTTAACTTTATCATTTCGATTAGCTGCTAACATGACCTCAGGTCATGTTGTTATATGCTTAGTTACTAACTTTCTTTCAAGGATTATAATAAATTTAAGTGGGTTACATTTATTTTTATTATTATTTTCTTCTATATATTTATTATTTGAAGTAGGGATTTGTATTATTCAAGCTTATATTTATTGTTTACTTTTATCTTTATATTCAGATGATCATTCTTAA
>GDZJ03
ATGTTTCTTGATGTTTTTTCTATTTTTGATATTTATGAATTAAATTCACTATTATTTAATAATATTTCAATGAATATATTAGTAATATTATTACCAATATTAGTAATTATTCTAATTATATGTAATTTATGAATTAGTAAAGGTATAAATTGAAATTTAAATTCTTTACCATTAAAGTTTATAAATGATCAATGCATACGAACTAAATCTTATTTAATTAAAAGTTACTCTATTATTATTATTAGGCTATTTCTTACATTACTTAGTGTAAATATAACAGGATTGATTTCTTTTACATTTTCAATATCATCTCAATTAATTTTTACATTAAGGATTGCTTTACCAATATGACTATCATTAATTTTATCTAGATTTATATATAATAAAATAGCTTTTATAGCTCATTTATTACCAGATGGTGCTCCATTATGATTGAATCCTTTTTTAGTCTTAATTGAAACTATTAGGATTATAGTACGTCCGTTAACTTTATCATTTCGATTAGCTGCTAACATGACCTCAGGTCATGTTGTTATATGCTTAGTTACTAACTTTCTTTCAAGGATTATAATAAATTTAAGTGGGTTACATTTATTTTTATTATTATTTTCTTCTATATATTTATTATTTGAAGTAGGGATTTGTATTATTCAAGCTTATATTTATTGTTTACTTTTATCTTTATATTCAGATGATCATTCTTAA
>GDZJ04
ATGTTTCTTGATGTTTTTTCTATTTTTGATATTTATGAATTAAATTCACTATTATTTAATAATATTTCAATGAATATATTAGTAATATTATTACCAATATTAGTAATTATTCTAATTATATGTAATTTATGAATTAGTAAAGGTATAAATTGAAATTTAAATTCTTTACCATTAAAGTTTATAAATGATCAATGCATACGAACTAAATCTTATTTAATTAAAAGTTACTCTATTATTATTATTAGGCTATTTCTTACATTACTTAGTGTAAATATAACAGGATTGATTTCTTTTACATTTTCAATATCATCTCAATTAATTTTTACATTAAGGATTGCTTTACCAATATGACTATCATTAATTTTATCTAGATTTATATATAATAAAATAGCTTTTATAGCTCATTTATTACCAGATGGTGCTCCATTATGATTGAATCCTTTTTTAGTCTTAATTGAAACTATTAGGATTATAGTACGTCCGTTAACTTTATCATTTCGATTAGCTGCTAACATGACCTCAGGTCATGTTGTTATATGCTTAGTTACTAACTTTCTTTCAAGGATTATAATAAATTTAAGTGGGTTACATTTATTTTTATTATTATTTTCTTCTATATATTTATTATTTGAAGTAGGGATTTGTATTATTCAAGCTTATATTTATTGTTTACTTTTATCTTTATATTCAGATGATCATTCTTAA
>GDZJ05
ATGTTTCTTGATGTTTTTTCTATTTTTGATATTTATGAATTAAATTCACTATTATTTAATAATATTTCAATGAATATATTAGTAATATTATTACCAATATTAGTAATTATTCTAATTATATGTAATTTATGAATTAGTAAAGGTATAAATTGAAATTTAAATTCTTTACCATTAAAGTTTATAAATGATCAATGCATACGAACTAAATCTTATTTAATTAAAAGTTACTCTATTATTATTATTAGGCTATTTCTTACATTACTTAGTGTAAATATAACAGGATTGATTTCTTTTACATTTTCAATATCATCTCAATTAATTTTTACATTAAGGATTGCTTTACCAATATGACTATCATTAATTTTATCTAGATTTATATATAATAAAATAGCTTTTATAGCTCATTTATTACCAGATGGTGCTCCATTATGATTGAATCCTTTTTTAGTCTTAATTGAAACTATTAGGATTATAGTACGTCCGTTAACTTTATCATTTCGATTAGCTGCTAACATGACCTCAGGTCATGTTGTTATATGCTTAGTTACTAACTTTCTTTCAAGGATTATAATAAATTTAAGTGGGTTACATTTATTTTTATTATTATTTTCTTCTATATATTTATTATTTGAAGTAGGGATTTGTATTATTCAAGCTTATATTTATTGTTTACTTTTATCTTTATATTCAGATGATCATTCTTAA
>GDZJ06
ATGTTTCTTGATGTTTTTTCTATTTTTGATATTTATGAATTAAATTCACTATTATTTAATAATATTTCAATGAATATATTAGTAATATTATTACCAATATTAGTAATTATTCTAATTATATGTAATTTATGAATTAGTAAAGGTATAAATTGAAATTTAAATTCTTTACCATTAAAGTTTATAAATGATCAATGCATACGAACTAAATCTTATTTAATTAAAAGTTACTCTATTATTATTATTAGGCTATTTCTTACATTACTTAGTGTAAATATAACAGGATTGATTTCTTTTACATTTTCAATATCATCTCAATTAATTTTTACATTAAGGATTGCTTTACCAATATGACTATCATTAATTTTATCTAGATTTATATATAATAAAATAGCTTTTATAGCTCATTTATTACCAGATGGTGCTCCATTATGATTGAATCCTTTTTTAGTCTTAATTGAAACTATTAGGATTATAGTACGTCCGTTAACTTTATCATTTCGATTAGCTGCTAACATGACCTCAGGTCATGTTGTTATATGCTTAGTTACTAACTTTCTTTCAAGGATTATAATAAATTTAAGTGGGTTACATTTATTTTTATTATTATTTTCTTCTATATATTTATTATTTGAAGTAGGGATTTGTATTATTCAAGCTTATATTTATTGTTTACTTTTATCTTTATATTCAGATGATCATTCTTAA
>GDZJ07
ATGTTTCTTGATGTTTTTTCTATTTTTGATATTTATGAATTAAATTCACTATTATTTAATAATATTTCAATGAATATATTAGTAATATTATTACCAATATTAGTAATTATTCTAATTATATGTAATTTATGAATTAGTAAAGGTATAAATTGAAATTTAAATTCTTTACCATTAAAGTTTATAAATGATCAATGCATACGAACTAAATCTTATTTAATTAAAAGTTACTCTATTATTATTATTAGGCTATTTCTTACATTACTTAGTGTAAATATAACAGGATTGATTTCTTTTACATTTTCAATATCATCTCAATTAATTTTTACATTAAGGATTGCTTTACCAATATGACTATCATTAATTTTATCTAGATTTATATATAATAAAATAGCTTTTATAGCTCATTTATTACCAGATGGTGCTCCATTATGATTGAATCCTTTTTTAGTCTTAATTGAAACTATTAGGATTATAGTACGTCCGTTAACTTTATCATTTCGATTAGCTGCTAACATGACCTCAGGTCATGTTGTTATATGCTTAGTTACTAACTTTCTTTCAAGGATTATAATAAATTTAAGTGGGTTACATTTATTTTTATTATTATTTTCTTCTATATATTTATTATTTGAAGTAGGGATTTGTATTATTCAAGCTTATATTTATTGTTTACTTTTATCTTTATATTCAGATGATCATTCTTAA
>GDZJ08
ATGTTTCTTGATGTTTTTTCTATTTTTGATATTTATGAATTAAATTCACTATTATTTAATAATATTTCAATGAATATATTAGTAATATTATTACCAATATTAGTAATTATTCTAATTATATGTAATTTATGAATTAGTAAAGGTATAAATTGAAATTTAAATTCTTTACCATTAAAGTTTATAAATGATCAATGCATACGAACTAAATGTTATTTAATTAAAAGTTACTCTATTATTATTATTAGGCTATTTCTTACATTACTTAGTGTAAATATAACAGGATTGATTTCTTTTACATTTTCAATATCATCTCAATTAATTTTTACATTAAGGATTGCTTTACCAATATGACTATCATTAATTTTATCTAGATTTATATATAATAAAATAGCTTTTATAGCTCATTTATTACCAGATGGTGCTCCATTATGATTGAATCCTTTTTTAGTCTTAATTGAAACTATTAGGATTATAGTACGTCCGTTAACTTTATCATTTCGATTAGCTGCTAACATGACCTCAGGTCATGTTGTTATATGCTTAGTTACTAACTTTCTTTCAAGGATTATAATAAATTTAAGTGGGTTACATTTATTTTTATTATTATTTTCTTCTATATATTTATTATTTGAAGTAGGGATTTGTATTATTCAAGCTTATATTTATTGTTTACTTTTATCTTTATATTCAGATGATCATTCTTAA
>GDZJ09
ATGTTTCTTGATGTTTTTTCTATTTTTGATATTTATGAATTAAATTCACTATTATTTAATAATATTTCAATGAATATATTAGTAATATTATTACCAATATTAGTAATTATTCTAATTATATGTAATTTATGAATTAGTAAAGGTATAAATTGAAATTTAAATTCTTTACCATTAAAGTTTATAAATGATCAATGCATACGAACTAAATCTTATTTAATTAAAAGTTACTCTATTATTATTATTAGGCTATTTCTTACATTACTTAGTGTAAATATAACAGGATTGATTTCTTTTACATTTTCAATATCATCTCAATTAATTTTTACATTAAGGATTGCTTTACCAATATGACTATCATTAATTTTATCTAGATTTATATATAATAAAATAGCTTTTATAGCTCATTTATTACCAGATGGTGCTCCATTATGATTGAATCCTTTTTTAGTCTTAATTGAAACTATTAGGATTATAGTACGTCCGTTAACTTTATCATTTCGATTAGCTGCTAACATGACCTCAGGTCATGTTGTTATATGCTTAGTTACTAACTTTCTTTCAAGGATTATAATAAATTTAAGTGGGTTACATTTATTTTTATTATTATTTTCTTCTATATATTTATTATTTGAAGTAGGGATTTGTATTATTCAAGCTTATATTTATTGTTTACTTTTATCTTTATATTCAGATGATCATTCTTAA
>GDZJ10
ATGTTTCTTGATGTTTTTTCTATTTTTGATATTTATGAATTAAATTCACTATTATTTAATAATATTTCAATGAATATATTAGTAATATTATTACCAATATTAGTAATTATTCTAATTATATGTAATTTATGAATTAGTAAAGGTATAAATTGAAATTTAAATTCTTTACCATTAAAGTTTATAAATGATCAATGCATACGAACTAAATCTTATTTAATTAAAAGTTACTCTATTATTATTATTAGGTTATTTCTTACATTACTTAGTGTAAATATAACAGGATTGATTTCTTTTACATTTTCAATATCATCTCAATTAATTTTTACATTAAGGATTGCTTTACCAATATGACTATCATTAATTTTATCTAGATTTATATATAATAAAATAGCTTTTATAGCTCATTTATTACCAGATGGTGCTCCATTATGATTGAATCCTTTTTTAGTCTTAATTGAAACTATTAGGATTATAGTACGTCCGTTAACTTTATCATTTCGATTAGCTGCTAACATGACCTCAGGTCATGTTGTTATATGCTTAGTTACTAACTTTCTTTCAAGGATTATAATAAATTTAAGTGGGTTACATTTATTTTTATTATTATTTTCTTCTATATATTTATTATTTGAAGTAGGGATTTGTATTATTCAAGCTTATATTTATTGTTTACTTTTATCTTTATATTCAGATGATCATTCTTAA
>GXGG01
ATGTTTCTTGATGTTTTTTCTATTTTTGATATTTATGAATTAAATTCACTATTATTTAATAATATTTCAATGAATATATTAGTAATATTATTACCAATATTAGTAATTATTCTAATTATATGTAATTTATGAATTAGTAAAGGTATAAATTGAAATTTAAATTCTTTACCATTAAAGTTTATAAATGATCAATGCATACGAACTAAATCTTATTTAATTAAAAGTTACTCTATTATTATTATTAGGCTATTTCTTACATTACTTAGTGTAAATATAACAGGATTGATTTCTTTTACATTTTCAATATCATCTCAATTAATTTTTACATTAAGGATTGCTTTACCAATATGACTATCATTAATTTTATCTAGATTTATATATAATAAAATAGCTTTTATAGCTCATTTATTACCAGATGGTGCTCCATTATGATTGAATCCTTTTTTAGTCTTAATTGAAACTATTAGGATTATAGTACGTCCGTTAACTTTATCATTTCGATTAGCTGCTAACATGACCTCAGGTCATGTTGTTATATGCTTAGTTACTAACTTTCTTTCAAGGATTATAATAAATTTAAGTGGGTTACATTTATTTTTATTATTATTTTCTTCTATATATTTATTATTTGAAGTAGGGATTTGTATTATTCAAGCTTATATTTATTGTTTACTTTTATCTTTATATTCAGATGATCATTCTTAA
>GXGG02
ATGTTTCTTGATGTTTTTTCTATTTTTGATATTTATGAATTAAATTCACTATTATTTAATAATATTTCAATGAATATATTAGTAATATTATTACCAATATTAGTAATTATTCTAATTATATGTAATTTATGAATTAGTAAAGGTATAAATTGAAATTTAAATTCTTTACCATTAAAGTTTATAAATGATCAATGCATACGAACTAAATCTTATTTAATTAAAAGTTACTCTATTATTATTATTAGGCTATTTCTTACATTACTTAGTGTAAATATAACAGGATTGATTTCTTTTACATTTTCAATATCATCTCAATTAATTTTTACATTAAGGATTGCTTTACCAATATGACTATCATTAATTTTATCTAGATTTATATATAATAAAATAGCTTTTATAGCTCATTTATTACCAGATGGTGCTCCATTATGATTGAATCCTTTTTTAGTCTTAATTGAAACTATTAGGATTATAGTACGTCCTTTAACTTTATCATTTCGATTAGCTGCTAACATGACCTCAGGTCATGTTGTTATATGCTTAGTTACTAACTTTCTTTCAAGGATTATAATAAATTTAAGTGGGTTACATTTATTTTTATTATTATTTTCTTCTATATATTTATTATTTGAAGTAGGAATTTGTATTATTCAAGCTTATATTTATTGTTTACTTTTATCTTTATATTCAGATGATCATTCTTAA
>GXGG03
ATGTTTCTTGATGTTTTTTCTATTTTTGATATTTATGAATTAAATTCACTATTATTTAATAATATTTCAATGAATATATTAGTAATATTATTACCAATATTAGTAATTATTCTAATTATATGTAATTTATGAATTAGTAAAGGTATAAATTGAAATTTAAATTCTTTACCATTAAAGTTTATAAATGATCAATGCATACGAACTAAATCTTATTTAATTAAAAGTTACTCTATTATTATTATTAGGCTATTTTTTACATTACTTAGTGTAAATATAACAGGATTGATTTCTTTTACATTTTCAATATCATCTCAATTAATTTTTACATTAAGGATTGCTTTACCAATATGACTATCATTAATTTTATCTAGATTTATATATAATAAAATAGCTTTTATAGCTCATTTATTACCAGATGGTGCTCCATTATGATTGAATCCTTTTTTAGTCTTAATTGAAACTATTAGGATTATAGTACGTCCGTTAACTTTATCATTTCGATTAGCTGCTAACATGACCTCAGGTCATGTTGTTATATGCTTAGTTACTAACTTTCTTTCAAGGATTATAATAAATTTAAGTGGGTTACATTTATTTTTATTATTATTTTCTTCTATATATTTATTATTTGAAGTAGGGATTTGTATTATTCAAGCTTATATTTATTGTTTACTTTTATCTTTATATTCAGATGATCATTCTTAA
>GXGG04
ATGTTTCTTGATGTTTTTTCTATTTTTGATATTTATGAATTAAATTCACTATTATTTAATAATATTTCAATGAATATATTAGTAATATTATTACCAATATTAGTAATTATTCTAATTATATGTAATTTATGAATTAGTAAAGGTATAAATTGAAATTTAAATTCTTTACCATTAAAGTTTATAAATGATCAATGCATACGAACTAAATCTTATTTAATTAAAAGTTACTCTATTATTATTATTAGGCTATTTCTTACATTACTTAGTGTAAATATAACAGGATTGATTTCTTTTACATTTTCAATATCATCTCAATTAATTTTTACATTAAGGATTGCTTTACCAATATGACTATCATTAATTTTATCTAGATTTATATATAATAAAATAGCTTTTATAGCTCATTTATTACCAGATGGTGCTCCATTATGATTGAATCCTTTTTTAGTCTTAATTGAAACTATTAGGATTATAGTACGTCCGTTAACTTTATCATTTCGATTAGCTGCTAACATGACCTCAGGTCATGTTGTTATATGCTTAGTTACTAACTTTCTTTCAAGGATTATAATAAATTTAAGTGGGTTACATTTATTTTTATTATTATTTTCTTCTATATATTTATTATTTGAAGTAGGGATTTGTATTATTCAAGCTTATATTTATTGTTTACTTTTATCTTTATATTCAGATGATCATTCTTAA
>GXGG05
ATGTTTCTTGATGTTTTTTCTATTTTTGATATTTATGAATTAAATTCACTATTATTTAATAATATTTCAATGAATATATTAGTAATATTATTACCAATATTAGTAATTATTCTAATTATATGTAATTTATGAATTAGTAAAGGTATAAATTGAAATTTAAATTCTTTACCATTAAAGTTTATAAATGATCAATGCATACGAACTAAATCTTATTTAATTAAAAGTTACTCTATTATTATTATTAGGCTATTTCTTACATTACTTAGTGTAAATATAACAGGATTGATTTCTTTTACATTTTCAATATCATCTCAATTAATTTTTACATTAAGGATTGCTTTACCAATATGACTATCATTAATTTTATCTAGATTTATATATAATAAAATAGCTTTTATAGCTCATTTATTACCAGATGGTGCTCCATTATGATTGAATCCTTTTTTAGTCTTAATTGAAACTATTAGGATTATAGTACGTCCGTTAACTTTATCATTTCGATTAGCTGCTAACATGACCTCAGGTCATGTTGTTATATGCTTAGTTACTAACTTTCTTTCAAGGATTATAATAAATTTAAGTGGGTTACATTTATTTTTATTATTATTTTCTTCTATATATTTATTATTTGAAGTAGGGATTTGTATTATTCAAGCTTATATTTATTGTTTACTTTTATCTTTATATTCAGATGATCATTCTTAA
>GXGG06
ATGTTTCTTGATGTTTTTTCTATTTTTGATATTTATGAATTAAATTCACTATTATTTAATAATATTTCAATGAATATATTAGTAATATTATTACCAATATTAGTAATTATTCTAATTATATGTAATTTATGAATTAGTAAAGGTATAAATTGAAATTTAAATTCTTTACCATTAAAGTTTATAAATGATCAATGCATACGAACTAAATCTTATTTAATTAAAAGTTACTCTATTATTATTATTAGGCTATTTCTTACATTACTTAGTGTAAATATAACAGGATTGATTTCTTTTACATTTTCAATATCATCTCAATTAATTTTTACATTAAGGATTGCTTTACCAATATGACTATCATTAATTTTATCTAGATTTATATATAATAAAATAGCTTTTATAGCTCATTTATTACCAGATGGTGCTCCATTATGATTGAATCCTTTTTTAGTCTTAATTGAAACTATTAGGATTATAGTACGTCCGTTAACTTTATCATTTCGATTAGCTGCTAACATGACCTCAGGTCATGTTGTTATATGCTTAGTTACTAACTTTCTTTCAAGGATTATAATAAATTTAAGTGGGTTACATTTATTTTTATTATTATTTTCTTCTATATATTTATTATTTGAAGTAGGGGTTTGTATTATTCAAGCTTATATTTATTGTTTACTTTTATCTTTATATTCAGATGATCATTCTTAA
>GXGG07
ATGTTTCTTGATGTTTTTTCTATTTTTGATATTTATGAATTAAATTCACTATTATTTAATAATATTTCAATGAATATATTAGTAATATTATTACCAATATTAGTAATTATTCTAATTATATGTAATTTATGAATTAGTAAAGGTATAAATTGAAATTTAAATTCTTTACCATTAAAGTTTATAAATGATCAATGCATACGAACTAAATCTTATTTAATTAAAAGTTACTCTATTATTATTATTAGGCTATTTCTTACATTACTTAGTGTAAATATAACAGGATTGATTTCTTTTACATTTTCAATATCATCTCAATTAATTTTTACATTAAGGATTGCTTTACCAATATGACTATCATTAATTTTATCTAGATTTATATATAATAAAATAGCTTTTATAGCTCATTTATTACCAGATGGTGCTCCATTATGATTGAATCCTTTTTTAGTCTTAATTGAAACTATTAGGATTATAGTACGTCCGTTAACTTTATCATTTCGATTAGCTGCTAACATGACCTCAGGTCATGTTGTTATATGCTTAGTTACTAACTTTCTTTCAAGGATTATAATAAATTTAAGTGGGTTACATTTATTTTTATTATTATTTTCTTCTATATATTTATTATTTGAAGTAGGGATTTGTATTATTCAAGCTTATATTTATTGTTTACTTTTATCTTTATATTCAGATGATCATTCTTAA
>GXGG08
ATGTTTCTTGATGTTTTTTCTATTTTTGATATTTATGAATTAAATTCACTATTATTTAATAATATTTCAATGAATATATTAGTAATATTATTACCAATATTAGTAATTATTCTAATTATATGTAATTTATGAATTAGTAAAGGTATAAATTGAAATTTAAATTCTTTACCATTAAAGTTTATAAATGATCAATGCATACGAACTAAATCTTATTTAATTAAAAGTTACTCTATTATTATTATTAGGCTATTTCTTACATTACTTAGTGTAAATATAACAGGATTGATTTCTTTTACATTTTCAATATCATCTCAATTAATTTTTACATTAAGGATTGCTTTACCAATATGACTATCATTAATTTTATCTAGATTTATATATAATAAAATAGCTTTTATAGCTCATTTATTACCAGATGGTGCTCCATTATGATTGAATCCTTTTTTAGTCTTAATTGAAACTATTAGGATTATAGTACGTCCGTTAACTTTATCATTTCGATTAGCTGCTAACATGACCTCAGGTCATGTTGTTATATGCTTAGTTACTAACTTTCTTTCAAGGATTATAATAAATTTAAGTGGGTTACATTTATTTTTATTATTATTTTCTTCTATATATTTATTATTTGAAGTAGGGATTTGTATTATTCAAGCTTATATTTATTGTTTACTTTTATCTTTATATTCAGATGATCATTCTTAA
>GXGG09
ATGTTTCTTGATGTTTTTTCTATTTTTGATATTTATGAATTAAATTCACTATTATTTAATAATATTTCAATGAATATATTAGTAATATTATTACCAATATTAGTAATTATTCTAATTATATGTAATTTATGAATTAGTAAAGGTATAAATTGAAATTTAAATTCTTTACCATTAAAGTTTATAAATGATCAATGCATACGAACTAAATCTTATTTAATTAAAAGTTACTCTATTATTATTATTAGGCTATTTCTTACATTACTTAGTGTAAATATAACAGGATTGATTTCTTTTACATTTTCAATATCATCTCAATTAATTTTTACATTAAGGATTGCTTTACCAATATGACTATCATTAATTTTATCTAGATTTATATATAATAAAATAGCTTTTATAGCTCATTTATTACCAGATGGTGCTCCATTATGATTGAATCCTTTTTTAGTCTTAATTGAAACTATTAGGATTATAGTACGTCCGTTAACTTTATCATTTCGATTAGCTGCTAACATGACCTCAGGTCATGTTGTTATATGCTTAGTTACTAACTTTCTTTCAAGGATTATAATAAATTTAAGTGGGTTACATTTATTTTTATTATTATTTTCTTCTATATATTTATTATTTGAAGTAGGGATTTGTATTATTCAAGCTTATATTTATTGTTTACTTTTATCTTTATATTCAGATGATCATTCTTAA
>GXGG10
ATGTTTCTTGATGTTTTTTCTATTTTTGATATTTATGAATTAAATTCACTATTATTTAATAATATTTCAATGAATATATTAGTAATATTATTACCAATATTAGTAATTATTCTAATTATATGTAATTTATGAATTAGTAAAGGTATAAATTGAAATTTAAATTCTTTACCATTAAAGTTTATAAATGATCAATGCATACGAACTAAATCTTATTTAATTAAAAGTTACTCTATTATTATTATTAGGCTATTTCTTACATTACTTAGTGTAAATATAACAGGATTGATTTCTTTTACATTTTCAATATCATCTCAATTAATTTTTACATTAAGGATTGCTTTACCAATATGACTATCATTAATTTTATCTAGATTTATATATAATAAAATAGCTTTTATAGCTCATTTATTACCAGATGGTGCTCCATTATGATTGAATCCTTTTTTAGTCTTAATTGAAACTATTAGGATTATAGTACGTCCTTTAACTTTATCATTTCGATTAGCTGCTAACATGACCTCAGGTCATGTTGTTATATGCTTAGTTACTAACTTTCTTTCAAGGATTATAATAAATTTAAGTGGGTTACATTTATTTTTATTATTATTTTCTTCTATATATTTATTATTTGAAGTAGGAATTTGTATTATTCAAGCTTATATTTATTGTTTACTTTTATCTTTATATTCAGATGATCATTCTTAA
>GXLZ01
ATGTTTCTTGATGTTTTTTCTATTTTTGATATTTATGAATTAAATTCACTATTATTTAATAATATTTCAATGAATATATTAGTAATATTATTACCAATATTAGTAATTATTCTAATTATATGTAATTTATGAATTAGTAAAGGTATAAATTGAAATTTAAATTCTTTACCATTAAAGTTTATAAATGATCAATGCATACGAACTAAATCTTATTTAATTAAAAGTTACTCTATTATTATTATTAGGCTATTTCTTACATTACTTAGTGTAAATATAACAGGATTGATTTCTTTTACATTTTCAATATCATCTCAATTAATTTTTACATTAAGGATTGCTTTACCAATATGACTATCATTAATTTTATCTAGATTTATATATAATAAAATAGCTTTTATAGCTCATTTATTACCAGATGGTGCTCCATTATGATTGAATCCTTTTTTAGTCTTAATTGAAACTATTAGGATTATAGTACGTCCGTTAACTTTATCATTTCGATTAGCTGCTAACATGACCTCAGGTCATGTTGTTATATGCTTAGTTACTAACTTTCTTTCAAGGATTATAATAAATTTAAGTGGGTTACATTTATTTTTATTATTATTTTCTTCTATATATTTATTATTTGAAGTAGGGATTTGTATTATTCAAGCTTATATTTATTGTTTACTTTTATCTTTATATTCAGATGATCATTCTTAA
>GXLZ02
ATGTTTCTTGATGTTTTTTCTATTTTTGATATTTATGAATTAAATTCACTATTATTTAATAATATTTCAATGAATATATTAGTAATATTATTACCAATATTAGTAATTATTCTAATTATATGTAATTTATGAATTAGTAAAGGTATAAATTGAAATTTAAATTCTTTACCATTAAAGTTTATAAATGATCAATGCATACGAACTAAATCTTATTTAATTAAAAGTTACTCTATTATTATTATTAGGCTATTTCTTACATTACTTAGTGTAAATATAACAGGATTGATTTCTTTTACATTTTCAATATCATCTCAATTAATTTTTACATTAAGGATTGCTTTACCAATATGACTATCATTAATTTTATCTAGATTTATATATAATAAAATAGCTTTTATAGCTCATTTATTACCAGATGGTGCTCCATTATGATTGAATCCTTTTTTAGTCTTAATTGAAACTATTAGGATTATAGTACGTCCGTTAACTTTATCATTTCGATTAGCTGCTAACATGACCTCAGGTCATGTTGTTATATGCTTAGTTACTAACTTTCTTTCAAGGATTATAATAAATTTAAGTGGGTTACATTTATTTTTATTATTATTTTCTTCTATATATTTATTATTTGAAGTAGGGATTTGTATTATTCAAGCTTATATTTATTGTTTACTTTTATCTTTATATTCAGATGATCATTCTTAA
>GXLZ03
ATGTTTCTTGATGTTTTTTCTATTTTTGATATTTATGAATTAAATTCACTATTATTTAATAATATTTCAATGAATATATTAGTAATATTATTACCAATATTAGTAATTATTCTAATTATATGTAATTTATGAATTAGTAAAGGTATAAATTGAAATTTAAATTCTTTACCATTAAAGTTTATAAATGATCAATGCATACGAACTAAATCTTATTTAATTAAAAGTTACTCTATTATTATTATTAGGCTATTTCTTACATTACTTAGTGTAAATATAACAGGATTGATTTCTTTTACATTTTCAATATCATCTCAATTAATTTTTACATTAAGGATTGCTTTACCAATATGACTATCATTAATTTTATCTAGATTTATATATAATAAAATAGCTTTTATAGCTCATTTATTACCAGATGGTGCTCCATTATGATTGAATCCTTTTTTAGTCTTAATTGAAACTATTAGGATTATAGTACGTCCTTTAACTTTATCATTTCGATTAGCTGCTAACATGACCTCAGGTCATGTTGTTATATGCTTAGTTACTAACTTTCTTTCAAGGATTATAATAAATTTAAGTGGGTTACATTTATTTTTATTATTATTTTCTTCTATATATTTATTATTTGAAGTAGGAATTTGTATTATTCAAGCTTATATTTATTGTTTACTTTTATCTTTATATTCAGATGATCATTCTTAA
>GXLZ04
ATGTTTCTTGATGTTTTTTCTATTTTTGATATTTATGAATTAAATTCACTATTATTTAATAATATTTCAATGAATATATTAGTAATATTATTACCAATATTAGTAATTATTCTAATTATATGTAATTTATGAATTAGTAAAGGTATAAATTGAAATTTAAATTCTTTACCATTAAAGTTTATAAATGATCAATGCATACGAACTAAATCTTATTTAATTAAAAGTTACTCTATTATTATTATTAGGCTATTTCTTACATTACTTAGTGTAAATATAACAGGATTGATTTCTTTTACATTTTCAATATCATCTCAATTAATTTTTACATTAAGGATTGCTTTACCAATATGACTATCATTAATTTTATCTAGATTTATATATAATAAAATAGCTTTTATAGCTCATTTATTACCAGATGGTGCTCCATTATGATTGAATCCTTTTTTAGTCTTAATTGAAACTATTAGGATTATAGTACGTCCGTTAACTTTATCATTTCGATTAGCTGCTAACATGACCTCAGGTCATGTTGTTATATGCTTAGTTACTAACTTTCTTTCAAGGATTATAATAAATTTAAGTGGGTTACATTTATTTTTATTATTATTTTCTTCTATATATTTATTATTTGAAGTAGGGATTTGTATTATTCAAGCTTATATTTATTGTTTACTTTTATCTTTATATTCAGATGATCATTCTTAA
>GXLZ05
ATGTTTCTTGATGTTTTTTCTATTTTTGATATTTATGAATTAAATTCACTATTATTTAATAATATTTCAATGAATATATTAGTAATATTATTACCAATATTAGTAATTATTCTAATTATATGTAATTTATGAATTAGTAAAGGTATAAATTGAAATTTAAATTCTTTACCATTAAAGTTTATAAATGATCAATGCATACGAACTAAATCTTATTTAATTAAAAGTTACTCTATTATTATTATTAGGCTATTTCTTACATTACTTAGTGTAAATATAACAGGATTGATTTCTTTTACATTTTCAATATCATCTCAATTAATTTTTACATTAAGGATTGCTTTACCAATATGACTATCATTAATTTTATCTAGATTTATATATAATAAAATAGCTTTTATAGCTCATTTATTACCAGATGGTGCTCCATTATGATTGAATCCTTTTTTAGTCTTAATTGAAACTATTAGGATTATAGTACGTCCGTTAACTTTATCATTTCGATTAGCTGCTAACATGACCTCAGGTCATGTTGTTATATGCTTAGTTACTAACTTTCTTTCAAGGATTATAATAAATTTAAGTGGGTTACATTTATTTTTATTATTATTTTCTTCTATATATTTATTATTTGAAGTAGGGATTTGTATTATTCAAGCTTATATTTATTGTTTACTTTTATCTTTATATTCAGATGATCATTCTTAA
>GXLZ06
ATGTTTCTTGATGTTTTTTCTATTTTTGATATTTATGAATTAAATTCACTATTATTTAATAATATTTCAATGAATATATTAGTAATATTATTACCAATATTAGTAATTATTCTAATTATATGTAATTTATGAATTAGTAAAGGTATAAATTGAAATTTAAATTCTTTACCATTAAAGTTTATAAATGATCAATGCATACGAACTAAATCTTATTTAATTAAAAGTTACTCTATTATTATTATTAGGCTATTTCTTACATTACTTAGTGTAAATATAACAGGATTGATTTCTTTTACATTTTCAATATCATCTCAATTAATTTTTACATTAAGGATTGCTTTACCAATATGACTATCATTAATTTTATCTAGATTTATATATAATAAAATAGCTTTTATAGCTCATTTATTACCAGATGGTGCTCCATTATGATTGAATCCTTTTTTAGTCTTAATTGAAACTATTAGGATTATAGTACGTCCGTTAACTTTATCATTTCGATTAGCTGCTAACATGACCTCAGGTCATGTTGTTATATGCTTAGTTACTAACTTTCTTTCAAGGATTATAATAAATTTAAGTGGGTTACATTTATTTTTATTATTATTTTCTTCTATATATTTATTATTTGAAGTAGGGATTTGTATTATTCAAGCTTATATTTATTGTTTACTTTTATCTTTATATTCAGATGATCATTCTTAA
>GXLZ07
ATGTTTCTTGATGTTTTTTCTATTTTTGATATTTATGAATTAAATTCACTATTATTTAATAATATTTCAATGAATATATTAGTAATATTATTACCAATATTAGTAATTATTCTAATTATATGTAATTTATGAATTAGTAAAGGTATAAATTGAAATTTAAATTCTTTACCATTAAAGTTTATAAATGATCAATGCATACGAACTAAATCTTATTTAATTAAAAGTTACTCTATTATTATTATTAGGCTATTTCTTACATTACTTAGTGTAAATATAACAGGATTGATTTCTTTTACATTTTCAATATCATCTCAATTAATTTTTACATTAAGGATTGCTTTACCAATATGACTATCATTAATTTTATCTAGATTTATATATAATAAAATAGCTTTTATAGCTCATTTATTACCAGATGGTGCTCCATTATGATTGAATCCTTTTTTAGTCTTAATTGAAACTATTAGGATTATAGTACGTCCGTTAACTTTATCATTTCGATTAGCTGCTAACATGACCTCAGGTCATGTTGTTATATGCTTAGTTACTAACTTTCTTTCAAGGATTATAATAAATTTAAGTGGGTTACATTTATTTTTATTATTATTTTCTTCTATATATTTATTATTTGAAGTAGGGATTTGTATTATTCAAGCTTATATTTATTGTTTACTTTTATCTTTATATTCAGATGATCATTCTTAA
>GXLZ08
ATGTTTCTTGATGTTTTTTCTATTTTTGATATTTATGAATTAAATTCACTATTATTTAATAATATTTCAATGAATATATTAGTAATATTATTACCAATATTAGTAATTATTCTAATTATATGTAATTTATGAATTAGTAAAGGTATAAATTGAAATTTAAATTCTTTACCATTAAAGTTTATAAATGATCAATGCATACGAACTAAATCTTATTTAATTAAAAGTTACTCTATTATTATTATTAGGCTATTTCTTACATTACTTAGTGTAAATATAACAGGATTGATTTCTTTTACATTTTCAATATCATCTCAATTAATTTTTACATTAAGGATTGCTTTACCAATATGACTATCATTAATTTTATCTAGATTTATATATAATAAAATAGCTTTTATAGCTCATTTATTACCAGATGGTGCTCCATTATGATTGAATCCTTTTTTAGTCTTAATTGAAACTATTAGGATTATAGTACGTCCGTTAACTTTATCATTTCGATTAGCTGCTAACATGACCTCAGGTCATGTTGTTATATGCTTAGTTACTAACTTTCTTTCAAGGATTATAATAAATTTAAGTGGGTTACATTTATTTTTATTATTATTTTCTTCTATATATTTATTATTTGAAGTAGGGATTTGTATTATTCAAGCTTATATTTATTGTTTACTTTTATCTTTATATTCAGATGATCATTCTTAA
>GXLZ09
ATGTTTCTTGATGTTTTTTCTATTTTTGATATTTATGAATTAAATTCACTATTATTTAATAATATTTCAATGAATATATTAGTAATATTATTACCAATATTAGTAATTATTCTAATTATATGTAATTTATGAATTAGTAAAGGTATAAATTGAAATTTAAATTCTTTACCATTAAAGTTTATAAATGATCAATGCATACGAACTAAATCTTATTTAATTAAAAGTTACTCTATTATTATTATTAGGCTATTTCTTACATTACTTAGTGTAAATATAACAGGATTGATTTCTTTTACATTTTCAATATCATCTCAATTAATTTTTACATTAAGGATTGCTTTACCAATATGACTATCATTAATTTTATCTAGATTTATATATAATAAAATAGCTTTTATAGCTCATTTATTACCAGATGGTGCTCCATTATGATTGAATCCTTTTTTAGTCTTAATTGAAACTATTAGGATTATAGTACGTCCGTTAACTTTATCATTTCGATTAGCTGCTAACATGACCTCAGGTCATGTTGTTATATGCTTAGTTACTAACTTTCTTTCAAGGATTATAATAAATTTAAGTGGGTTACATTTATTTTTATTATTATTTTCTTCTATATATTTATTATTTGAAGTAGGGATTTGTATTATTCAAGCTTATATTTATTGTTTACTTTTATCTTTATATTCAGATGATCATTCTTAA
>GXLZ10
ATGTTTCTTGATGTTTTTTCTATTTTTGATATTTATGAATTAAATTCACTATTATTTAATAATATTTCAATGAATATATTAGTAATATTATTACCAATATTAGTAATTATTCTAATTATATGTAATTTATGAATTAGTAAAGGTATAAATTGAAATTTAAATTCTTTACCATTAAAGTTTATAAATGATCAATGCATACGAACTAAATCTTATTTAATTAAAAGTTACTCTATTATTATTATTAGGCTATTTCTTACATTACTTAGTGTAAATATAACAGGATTGATTTCTTTTACATTTTCAATATCATCTCAATTAATTTTTACATTAAGGATTGCTTTACCAATATGACTATCATTAATTTTATCTAGATTTATATATAATAAAATAGCTTTTATAGCTCATTTATTACCAGATGGTGCTCCATTATGATTGAATCCTTTTTTAGTCTTAATTGAAACTATTAGGATTATAGTACGTCCGTTAACTTTATCATTTCGATTAGCTGCTAACATGACCTCAGGTCATGTTGTTATATGCTTAGTTACTAACTTTCTTTCAAGGATTATAATAAATTTAAGTGGGTTACATTTATTTTTATTATTATTTTCTTCTATATATTTATTATTTGAAGTAGGGATTTGTATTATTCAAGCTTATATTTATTGTTTACTTTTATCTTTATATTCAGATGATCATTCTTAA
>GXYL01
ATGTTTCTTGATGTTTTTTCTATTTTTGATATTTATGAATTAAATTCACTATTATTTAATAATATTTCAATGAATATATTAGTAATATTATTACCAATATTAGTAATTATTCTAATTATATGTAATTTATGAATTAGTAAAGGTATAAATTGAAATTTAAATTCTTTACCATTAAAGTTTATAAATGATCAATGCATACGAACTAAATCTTATTTAATTAAAAGTTACTCTATTATTATTATTAGGCTATTTCTTACATTACTTAGTGTAAATATAACAGGATTGATTTCTTTTACATTTTCAATATCATCTCAATTAATTTTTACATTAAGGATTGCTTTACCAATATGACTATCATTAATTTTATCTAGATTTATATATAATAAAATAGCTTTTATAGCTCATTTATTACCAGATGGTGCTCCATTATGATTGAATCCTTTTTTAGTCTTAATTGAAACTATTAGGATTATAGTACGTCCTTTAACTTTATCATTTCGATTAGCTGCTAACATGACCTCAGGTCATGTTGTTATATGCTTAGTTACTAACTTTCTTTCAAGGATTATAATAAATTTAAGTGGGTTACATTTATTTTTATTATTATTTTCTTCTATATATTTATTATTTGAAGTAGGAATTTGTATTATTCAAGCTTATATTTATTGTTTACTTTTATCTTTATATTCAGATGATCATTCTTAA
>GXYL02
ATGTTTCTTGATGTTTTTTCTATTTTTGATATTTATGAATTAAATTCACTATTATTTAATAATATTTCAATGAATATATTAGTAATATTATTACCAATATTAGTAATTATTCTAATTATATGTAATTTATGAATTAGTAAAGGTATAAATTGAAATTTAAATTCTTTACCATTAAAGTTTATAAATGATCAATGCATACGAACTAAATCTTATTTAATTAAAAGTTACTCTATTATTATTATTAGGCTATTTCTTACATTACTTAGTGTAAATATAACAGGATTGATTTCTTTTACATTTTCAATATCATCTCAATTAATTTTTACATTAAGGATTGCTTTACCAATATGACTATCATTAATTTTATCTAGATTTATATATAATAAAATAGCTTTTATAGCTCATTTATTACCAGATGGTGCTCCATTATGATTGAATCCTTTTTTAGTCTTAATTGAAACTATTAGGATTATAGTACGTCCGTTAACTTTATCATTTCGATTAGCTGCTAACATGACCTCAGGTCATGTTGTTATATGCTTAGTTACTAACTTTCTTTCAAGGATTATAATAAATTTAAGTGGGTTACATTTATTTTTATTATTATTTTCTTCTATATATTTATTATTTGAAGTAGGGATTTGTATTATTCAAGCTTATATTTATTGTTTACTTTTATCTTTATATTCAGATGATCATTCTTAA
>GXYL03
ATGTTTCTTGATGTTTTTTCTATTTTTGATATTTATGAATTAAATTCACTATTATTTAATAATATTTCAATGAATATATTAGTAATATTATTACCAATATTAGTAATTATTCTAATTATATGTAATTTATGAATTAGTAAAGGTATAAATTGAAATTTAAATTCTTTACCATTAAAGTTTATAAATGATCAATGCATACGAACTAAATCTTATTTAATTAAAAGTTACTCTATTATTATTATTAGGCTATTTCTTACATTACTTAGTGTAAATATAACAGGATTGATTTCTTTTACATTTTCAATATCATCTCAATTAATTTTTACATTAAGGATTGCTTTACCAATATGACTATCATTAATTTTATCTAGATTTATATATAATAAAATAGCTTTTATAGCTCATTTATTACCAGATGGTGCTCCATTATGATTGAATCCTTTTTTAGTCTTAATTGAAACTATTAGGATTATAGTACGTCCGTTAACTTTATCATTTCGATTAGCTGCTAACATGACCTCAGGTCATGTTGTTATATGCTTAGTTACTAACTTTCTTTCAAGGATTATAATAAATTTAAGTGGGTTACATTTATTTTTATTATTATTTTCTTCTATATATTTATTATTTGAAGTAGGGATTTGTATTATTCAAGCTTATATTTATTGTTTACTTTTATCTTTATATTCAGATGATCATTCTTAA
>GXYL04
ATGTTTCTTGATGTTTTTTCTATTTTTGATATTTATGAATTAAATTCACTATTATTTAATAATATTTCAATGAATATATTAGTAATATTATTACCAATATTAGTAATTATTCTAATTATATGTAATTTATGAATTAGTAAAGGTATAAATTGAAATTTAAATTCTTTACCATTAAAGTTTATAAATGATCAATGCATACGAACTAAATCTTATTTAATTAAAAGTTACTCTATTATTATTATTAGGCTATTTCTTACATTACTTAGTGTAAATATAACAGGATTGATTTCTTTTACATTTTCAATATCATCTCAATTAATTTTTACATTAAGGATTGCTTTACCAATATGACTATCATTAATTTTATCTAGATTTATATATAATAAAATAGCTTTTATAGCTCATTTATTACCAGATGGTGCTCCATTATGATTGAATCCTTTTTTAGTCTTAATTGAAACTATTAGGATTATAGTACGTCCGTTAACTTTATCATTTCGATTAGCTGCTAACATGACCTCAGGTCATGTTGTTATATGCTTAGTTACTAACTTTCTTTCAAGGATTATAATAAATTTAAGTGGGTTACATTTATTTTTATTATTATTTTCTTCTATATATTTATTATTTGAAGTAGGGATTTGTATTATTCAAGCTTATATTTATTGTTTACTTTTATCTTTATATTCAGATGATCATTCTTAA
>GXYL05
ATGTTTCTTGATGTTTTTTCTATTTTTGATATTTATGAATTAAATTCACTATTATTTAATAATATTTCAATGAATATATTAGTAATATTATTACCAATATTAGTAATTATTCTAATTATATGTAATTTATGAATTAGTAAAGGTATAAATTGAAATTTAAATTCTTTACCATTAAAGTTTATAAATGATCAATGCATACGAACTAAATCTTATTTAATTAAAAGTTACTCTATTATTATTATTAGGCTATTTCTTACATTACTTAGTGTAAATATAACAGGATTGATTTCTTTTACATTTTCAATATCATCTCAATTAATTTTTACATTAAGGATTGCTTTACCAATATGACTATCATTAATTTTATCTAGATTTATATATAATAAAATAGCTTTTATAGCTCATTTATTACCAGATGGTGCTCCATTATGATTGAATCCTTTTTTAGTCTTAATTGAAACTATTAGGATTATAGTACGTCCGTTAACTTTATCATTTCGATTAGCTGCTAACATGACCTCAGGTCATGTTGTTATATGCTTAGTTACTAACTTTCTTTCAAGGATTATAATAAATTTAAGTGGGTTACATTTATTTTTATTATTATTTTCTTCTATATATTTATTATTTGAAGTAGGGATTTGTATTATTCAAGCTTATATTTATTGTTTACTTTTATCTTTATATTCAGATGATCATTCTTAA
>GXYL06
ATGTTTCTTGATGTTTTTTCTATTTTTGATATTTATGAATTAAATTCACTATTATTTAATAATATTTCAATGAATATATTAGTAATATTATTACCAATATTAGTAATTATTCTAATTATATGTAATTTATGAATTAGTAAAGGTATAAATTGAAATTTAAATTCTTTACCATTAAAGTTTATAAATGATCAATGCATACGAACTAAATCTTATTTAATTAAAAGTTACTCTATTATTATTATTAGGCTATTTCTTACATTACTTAGTGTAAATATAACAGGATTGATTTCTTTTACATTTTCAATATCATCTCAATTAATTTTTACATTAAGGATTGCTTTACCAATATGACTATCATTAATTTTATCTAGATTTATATATAATAAAATAGCTTTTATAGCTCATTTATTACCAGATGGTGCTCCATTATGATTGAATCCTTTTTTAGTCTTAATTGAAACTATTAGGATTATAGTACGTCCGTTAACTTTATCATTTCGATTAGCTGCTAACATGACCTCAGGTCATGTTGTTATATGCTTAGTTACTAACTTTCTTTCAAGGATTATAATAAATTTAAGTGGGTTACATTTATTTTTATTATTATTTTCTTCTATATATTTATTATTTGAAGTAGGGATTTGTATTATTCAAGCTTATATTTATTGTTTACTTTTATCTTTATATTCAGATGATCATTCTTAA
>GXYL07
ATGTTTCTTGATGTTTTTTCTATTTTTGATATTTATGAATTAAATTCACTATTATTTAATAATATTTCAATGAATATATTAGTAATATTATTACCAATATTAGTAATTATTCTAATTATATGTAATTTATGGATTAGTAAAGGTATAAATTGAAATTTAAATTCTTTACCATTAAAGTTTATAAATGATCAATGCATACGAACTAAATCTTATTTAATTAAAAGTTACTCTATTATTATTATTAGGCTATTTCTTACATTACTTAGTGTAAATATAACAGGATTGATTTCTTTTACATTTTCAATATCATCTCAATTAATTTTTACATTAAGGATTGCTTTACCAATATGACTATCATTAATTTTATCTAGATTTATATATAATAAAATAGCTTTTATAGCTCATTTATTACCAGATGGTGCTCCATTATGATTGAATCCTTTTTTAGTCTTAATTGAAACTATTAGGATTATAGTACGTCCGTTAACTTTATCATTTCGATTAGCTGCTAACATGACCTCAGGTCATGTTGTTATATGCTTAGTTACTAACTTTCTTTCAAGGATTATAATAAATTTAAGTGGGTTACATTTATTTTTATTATTATTTTCTTCTATATATTTATTATTTGAAGTAGGGATTTGTATTATTCAAGCTTATATTTATTGTTTACTTTTATCTTTATATTCAGATGATCATTCTTAA
>GXYL08
ATGTTTCTTGATGTTTTTTCTATTTTTGATATTTATGAATTAAATTCACTATTATTTAATAATATTTCAATGAATATATTAGTAATATTATTACCAATATTAGTAATTATTCTAATTATATGTAATTTATGAATTAGTAAAGGTATAAATTGAAATTTAAATTCTTTACCATTAAAGTTTATAAATGATCAATGCATACGAACTAAATCTTATTTAATTAAAAGTTACTCTATTATTATTATTAGGCTATTTCTTACATTACTTAGTGTAAATATAACAGGATTGATTTCTTTTACATTTTCAATATCATCTCAATTAATTTTTACATTAAGGATTGCTTTACCAATATGACTATCATTAATTTTATCTAGATTTATATATAATAAAATAGCTTTTATAGCTCATTTATTACCAGATGGTGCTCCATTATGATTGAATCCTTTTTTAGTCTTAATTGAAACTATTAGGATTATAGTACGTCCGTTAACTTTATCATTTCGATTAGCTGCTAACATGACCTCAGGTCATGTTGTTATATGCTTAGTTACTAACTTTCTTTCAAGGATTATAATAAATTTAAGTGGGTTACATTTATTTTTATTATTATTTTCTTCTATATATTTATTATTTGAAGTAGGGATTTGTATTATTCAAGCTTATATTTATTGTTTACTTTTATCTTTATATTCAGATGATCATTCTTAA
>GXYL09
ATGTTTCTTGATGTTTTTTCTATTTTTGATATTTATGAATTAAATTCACTATTATTTAATAATATTTCAATGAATATATTAGTAATATTATTACCAATATTAGTAATTATTCTAATTATATGTAATTTATGAATTAGTAAAGGTATAAATTGAAATTTAAATTCTTTACCATTAAAGTTTATAAATGATCAATGCATACGAACTAAATCTTATTTAATTAAAAGTTACTCTATTATTATTATTAGGCTATTTCTTACATTACTTAGTGTAAATATAACAGGATTGATTTCTTTTACATTTTCAATATCATCTCAATTAATTTTTACATTAAGGATTGCTTTACCAATATGACTATCATTAATTTTATCTAGATTTATATATAATAAAATAGCTTTTATAGCTCATTTATTACCAGATGGTGCTCCATTATGATTGAATCCTTTTTTAGTCTTAATTGAAACTATTAGGATTATAGTACGTCCGTTAACTTTATCATTTCGATTAGCTGCTAACATGACCTCAGGTCATGTTGTTATATGCTTAGTTACTAACTTTCTTTCAAGGATTATAATAAATTTAAGTGGGTTACATTTATTTTTATTATTATTTTCTTCTATATATTTATTATTTGAAGTAGGGATTTGTATTATTCAAGCTTATATTTATTGTTTACTTTTATCTTTATATTCAGATGATCATTCTTAA
>GXYL10
ATGTTTCTTGATGTTTTTTCTATTTTTGATATTTATGAATTAAATTCACTATTATTTAATAATATTTCAATGAATATATTAGTAATATTATTACCAATATTAGTAATTATTCTAATTATATGTAATTTATGAATTAGTAAAGGTATAAATTGAAATTTAAATTCTTTACCATTAAAGTTTATAAATGATCAATGCATACGAACTAAATCTTATTTAATTAAAAGTTACTCTATTATTATTATTAGGCTATTTCTTACATTACTTAGTGTAAATATAACAGGATTGATTTCTTTTACATTTTCAATATCATCTCAATTAATTTTTACATTAAGGATTGCTTTACCAATATGACTATCATTAATTTTATCTAGATTTATATATAATAAAATAGCTTTTATAGCTCATTTATTACCAGATGGTGCTCCATTATGATTGAATCCTTTTTTAGTCTTAATTGAAACTATTAGGATTATAGTACGTCCGTTAACTTTATCATTTCGATTAGCTGCTAACATGACCTCAGGTCATGTTGTTATATGCTTAGTTACTAACTTTCTTTCAAGGATTATAATAAATTTAAGTGGGTTACATTTATTTTTATTATTATTTTCTTCTATATATTTATTATTTGAAGTAGGGATTTGTATTATTCAAGCTTATATTTATTGTTTACTTTTATCTTTATATTCAGATGATCATTCTTAA
>HNDA01
ATGTTTCTTGATGTTTTTTCTATTTTTGATATTTATGAATTAAATTCACTATTATTTAATAATATTTCAATGAATATATTAGTAATATTATTACCAATATTAGTAATTATTCTAATTATATGTAATTTATGAATTAGTAAAGGTATAAATTGAAATTTAAATTCTTTACCATTAAAGTTTATAAATGATCAATGCATACGAACTAAATCTTATTTAATTAAAAGTTACTCTATTATTATTATTAGGCTATTTCTTACATTACTTAGTGTAAATATAACAGGATTGATTTCTTTTACATTTTCAATATCATCTCAATTAATTTTTACATTAAGAATTGCTTTACCAATATGACTATCATTAATTTTATCTAGATTTATATATAATAAAATAGCTTTTATAGCTCATTTATTACCAGATGGTGCTCCATTATGATTGAATCCTTTTTTAGTCTTAATTGAAACTATTAGGATTATAGTACGTCCGTTAACTTTATCATTTCGATTAGCTGCTAACATGACCTCAGGTCATGTTGTTATATGCTTAGTTACTAACTTTCTTTCAAGGATTATAATAAATTTAAGTGGGTTACATTTATTTTTATTATTATTTTCTTCTATATATTTATTATTTGAAGTAGGAATTTGTATTATTCAAGCTTATATTTATTGTTTACTTTTATCTTTATATTCAGATGATCATTCTTAA
>HNDA02
ATGTTTCTTGATGTTTTTTCTATTTTTGATATTTATGAATTAAATTCACTATTATTTAATAATATTTCAATGAATATATTAGTAATATTATTACCAATATTAGTAATTATTCTAATTATATGTAATTTATGAATTAGTAAAGGTATAAATTGAAATTTAAATTCTTTACCATTAAAGTTTATAAATGATCAATGCATACGAACTAAATCTTATTTAATTAAAAGTTACTCTATTATTATTATTAGGCTATTTCTTACATTACTTAGTGTAAATATAACAGGATTGATTTCTTTTACATTTTCAATATCATCTCAATTAATCTTTACATTAAGAATTGCTTTACCAATATGACTATCATTAATTTTATCTAGATTTATATATAATAAAATAGCTTTTATAGCTCATTTATTACCAGATGGTGCTCCATTATGATTGAATCCTTTTTTAGTCTTAATTGAAACTATTAGGATTATAGTACGTCCGTTAACTTTATCATTTCGATTAGCTGCTAACATGACCTCAGGTCATGTTGTTATATGCTTAGTTACTAACTTTCTTTCAAGGATTATAATAAATTTAAGTGGGTTACATTTATTTTTATTATTATTTTCTTCTATATATTTATTATTTGAAGTAGGGATTTGTATTATTCAAGCTTATATTTATTGTTTACTTTTATCTTTATATTCAGATGATCATTCTTAA
>HNDA03
ATGTTTCTTGATGTTTTTTCTATTTTTGATATTTATGAATTAAATTCACTATTATTTAATAATATTTCAATGAATATATTAGTAATATTATTACCAATATTAGTAATTATTCTAATTATATGTAATTTATGAATTAGTAAAGGTATAAATTGAAATTTAAATTCTTTACCATTAAAGTTTATAAATGATCAATGCATACGAACTAAATCTTATTTAATTAAAAGTTACTCTATTATTATTATTAGGCTATTTCTTACATTACTTAGTGTAAATATAACAGGATTGATTTCTTTTACATTTTCAATATCATCTCAATTAATTTTTACATTAAGAATTGCTTTACCAATATGACTATCATTAATTTTATCTAGATTTATATATAATAAAATAGCTTTTATAGCTCATTTATTACCAGATGGTGCTCCATTATGATTGAATCCTTTTTTAGTCTTAATTGAAACTATTAGGATTATAGTACGTCCGTTAACTTTATCATTTCGATTAGCTGCTAACATGACCTCAGGTCATGTTGTTATATGCTTAGTTACTAACTTTCTTTCAAGGATTATAATAAATTTAAGTGGGTTACATTTATTTTTATTATTATTTTCTTCTATATATTTATTATTTGAAGTAGGGATTTGTATTATTCAAGCTTATATTTATTGTTTACTTTTATCTTTATATTCAGATGATCATTCTTAA
>HNDA04
ATGTTTCTTGATGTTTTTTCTATTTTTGATATTTATGAATTAAATTCACTATTATTTAATAATATTTCAATGAATATATTAGTAATATTATTACCAATATTAGTAATTATTCTAATTATATGTAATTTATGAATTAGTAAAGGTATAAATTGAAATTTAAATTCTTTACCTTTAAAGTTTATAAATGATCAATGCATACGAACTAAATCTTATTTAATTAAAAGTTACTCTATTATTATTATTAGGCTATTTCTTACATTACTTAGTGTAAATATAACAGGATTGATTTCTTTTACATTTTCAATATCATCTCAATTAATTTTTACATTAAGGATTGCTTTACCAATATGACTATCATTAATTTTATCTAGATTTATATATAATAAAATAGCTTTTATAGCTCATTTATTGCCAGATGGTGCTCCATTATGATTGAATCCTTTTTTAGTCTTAATTGAAACTATTAGGATTATAGTACGTCCGTTAACTTTATCATTTCGATTAGCTGCTAACATGACCTCAGGTCATGTTGTTATATGCTTAGTTACTAACTTTCTTTCAAGGATTATAATAAATTTAAGTGGGTTACATTTATTTTTATTATTATTTTCTTCTATATATTTATTATTTGAAGTAGGGATTTGTATTATTCAAGCTTATATTTATTGTTTACTTTTATCTTTATATTCAGATGATCATTCTTAA
>HNDA05
ATGTTTCTTGATGTTTTTTCTATTTTTGATATTTATGAATTAAATTCACTATTATTTAATAATATTTCAATGAATATATTAGTAATATTATTACCAATATTAGTAATTATTCTAATTATATGTAATTTATGAATTAGTAAAGGTATAAATTGAAATTTAAATTCTTTACCATTAAAGTTTATAAATGATCAATGCATACGAACTAAATCTTATTTAATTAAAAGTTACTCTATTATTATTATTAGGCTATTTCTTACATTACTTAGTGTAAATATAACAGGATTGATTTCTTTTACATTTTCAATATCATCTCAATTAATTTTTACATTAAGAATTGCTTTACCAATATGACTATCATTAATTTTATCTAGATTTATATATAATAAAATAGCTTTTATAGCTCATTTATTACCAGATGGTGCTCCATTATGATTGAATCCTTTTTTAGTCTTAATTGAAACTATTAGGATTATAGTACGTCCGTTAACTTTATCATTTCGATTAGCTGCTAACATGACCTCAGGTCATGTTGTTATATGCTTAGTTACTAACTTTCTTTCAAGGATTATAATAAATTTAAGTGGGTTACATTTATTTTTATTATTATTTTCTTCTATATATTTATTATTTGAAGTAGGGATTTGTATTATTCAAGCTTATATTTATTGTTTACTTTTATCTTTATATTCAGATGATCATTCTTAA
>HNDA06
ATGTTTCTTGATGTTTTTTCTATTTTTGATATTTATGAATTAAATTCACTATTATTTAATAATATTTCAATGAATATATTAGTAATATTATTACCAATATTAGTAATTATTCTAATTATATGTAATTTATGAATTAGTAAAGGTATAAATTGAAATTTAAATTCTTTACCATTAAAGTTTATAAATGATCAATGCATACGAACTAAATCTTATTTAATTAAAAGTTACTCTATTATTATTATTAGGCTATTTCTTACATTACTTAGTGTAAATATAACAGGATTGATTTCTTTTACATTTTCAATATCATCTCAATTAATTTTTACATTAAGAATTGCTTTACCAATATGACTATCATTAATTTTATCTAGATTTATATATAATAAAATAGCTTTTATAGCTCATTTATTACCAGATGGTGCTCCATTATGATTGAATCCTTTTTTAGTCTTAATTGAAACTATTAGGATTATAGTACGTCCGTTAACTTTATCATTTCGATTAGCTGCTAACATGACCTCAGGTCATGTTGTTATATGCTTAGTTACTAACTTTCTTTCAAGGATTATAATAAATTTAAGTGGGTTACATTTATTTTTATTATTATTTTCTTCTATATATTTATTATTTGAAGTAGGGATTTGTATTATTCAAGCTTATATTTATTGTTTACTTTTATCTTTATATTCAGATGATCATTCTTAA
>HNDA07
ATGTTTCTTGATGTTTTTTCTATTTTTGATATTTATGAATTAAATTCACTATTATTTAATAATATTTCAATGAATATATTAGTAATATTATTACCAATATTAGTAATTATTCTAATTATATGTAATTTATGAATTAGTAAAGGTATAAATTGAAATTTAAATTCTTTACCATTAAAGTTTATAAATGATCAATGCATACGAACTAAATCTTATTTAATTAAAAGTTACTCTATTATTATTATTAGGCTATTTCTTACATTACTTAGTGTAAATATAACAGGATTGATTTCTTTTACATTTTCAATATCATCTCAATTAATTTTTACATTAAGAATTGCTTTACCAATATGACTATCATTAATTTTATCTAGATTTATATATAATAAAATAGCTTTTATAGCTCATTTATTACCAGATGGTGCTCCATTATGATTGAATCCTTTTTTAGTCTTAATTGAAACTATTAGGATTATAGTACGTCCGTTAACTTTATCATTTCGATTAGCTGCTAACATGACCTCAGGTCATGTTGTTATATGCTTAGTTACTAACTTTCTTTCAAGGATTATAATAAATTTAAGTGGGTTACATTTATTTTTATTATTATTTTCTTCTATATATTTATTATTTGAAGTAGGGATTTGTATTATTCAAGCTTATATTTATTGTTTACTTTTATCTTTATATTCAGATGATCATTCTTAA
>HNDA08
ATGTTTCTTGATGTTTTTTCTATTTTTGATATTTATGAATTAAATTCACTATTATTTAATAATATTTCAATGAATATATTAGTAATATTATTACCAATATTAGTAATTATTCTAATTATATGTAATTTATGAATTAGTAAAGGTATAAATTGAAATTTAAATTCTTTACCTTTAAAGTTTATAAATGATCAATGCATACGAACTAAATCTTATTTAATTAAAAGTTACTCTATTATTATTATTAGGCTATTTCTTACATTACTTAGTGTAAATATAACAGGATTGATTTCTTTTACATTTTCAATATCATCTCAATTAATTTTTACATTAAGGATTGCTTTACCAATATGACTATCATTAATTTTATCTAGATTTATATATAATAAAATAGCTTTTATAGCTCATTTATTACCAGATGGTGCTCCATTATGATTGAATCCTTTTTTAGTCTTAATTGAAACTATTAGGATTATAGTACGTCCGTTAACTTTATCATTTCGATTAGCTGCTAACATGACCTCAGGTCATGTTGTTATATGCTTAGTTACTAACTTTCTTTCAAGGATTATAATAAATTTAAGTGGGTTACATTTATTTTTATTATTATTTTCTTCTATATATTTATTATTTGAAGTAGGGATTTGTATTATTCAAGCTTATATTTATTGTTTACTTTTATCTTTATATTCAGATGATCATTCTTAA
>HNDA09
ATGTTTCTTGATGTTTTTTCTATTTTTGATATTTATGAATTAAATTCACTATTATTTAATAATATTTCAATGAATATATTAGTAATATTATTACCAATATTAGTAATTATTCTAATTATATGTAATTTATGAATTAGTAAAGGTATAAATTGAAATTTAAATTCTTTACCATTAAAGTTTATAAATGATCAATGCATACGAACTAAATCTTATTTAATTAAAAGTTACTCTATTATTATTATTAGGCTATTTCTTACATTACTTAGTGTAAATATAACAGGATTGATTTCTTTTACATTTTCAATATCATCTCAATTAATTTTTACATTAAGAATTGCTTTACCAATATGACTATCATTAATTTTATCTAGATTTATATATAATAAAATAGCTTTTATAGCTCATTTATTACCAGATGGTGCTCCATTATGATTGAATCCTTTTTTAGTCTTAATTGAAACTATTAGGATTATAGTACGTCCGTTAACTTTATCATTTCGATTAGCTGCTAACATGACCTCAGGTCATGTTGTTATATGCTTAGTTACTAACTTTCTTTCAAGGATTATAATAAATTTAAGTGGGTTACATTTATTTTTATTATTATTTTCTTCTATATATTTATTATTTGAAGTAGGGATTTGTATTATTCAAGCTTATATTTATTGTTTACTTTTATCTTTATATTCAGATGATCATTCTTAA
>HNDA10
ATGTTTCTTGATGTTTTTTCTATTTTTGATATTTATGAATTAAATTCACTATTATTTAATAATATTTCAATGAATATATTAGTAATATTATTACCAATATTAGTAATTATTCTAATTATATGTAATTTATGAATTAGTAAAGGTATAAATTGAAATTTAAATTCTTTACCATTAAAGTTTATAAATGATCAATGCATACGAACTAAATCTTATTTAATTAAAAGTTACTCTATTATTATTATTAGGCTATTTCTTACATTACTTAGTGTAAATATAACAGGATTGATTTCTTTTACATTTTCAATATCATCTCAATTAATTTTTACATTAAGAATTGCTTTACCAATATGACTATCATTAATTTTATCTAGATTTATATATAATAAAATAGCTTTTATAGCTCATTTATTACCAGATGGTGCTCCATTATGATTGAATCCTTTTTTAGTCTTAATTGAAACTATTAGGATTATAGTACGTCCGTTAACTTTATCATTTCGATTAGCTGCTAACATGACCTCAGGTCATGTTGTTATATGCTTAGTTACTAACTTTCTTTCAAGGATTATAATAAATTTAAGTGGGTTACATTTATTTTTATTATTATTTTCTTCTATATATTTATTATTTGAAGTAGGGATTTGTATTATTCAAGCTTATATTTATTGTTTACTTTTATCTTTATATTCAGATGATCATTCTTAA
>HNDA11
ATGTTTCTTGATGTTTTTTCTATTTTTGATATTTATGAATTAAATTCACTATTATTTAATAATATTTCAATGAATATATTAGTAATATTATTACCAATATTAGTAATTATTCTAATTATATGTAATTTATGAATTAGTAAAGGTATAAATTGAAATTTAAATTCTTTACCTTTAAAGTTTATAAATGATCAATGCATACGAACTAAATCTTATTTAATTAAAAGTTACTCTATTATTATTATTAGGCTATTTCTTACATTACTTAGTGTAAATATAACAGGATTGATTTCTTTTACATTTTCAATATCATCTCAATTAATTTTTACATTAAGGATTGCTTTACCAATATGACTATCATTAATTTTATCTAGATTTATATATAATAAAATAGCTTTTATAGCTCATTTATTACCAGATGGTGCTCCATTATGATTGAATCCTTTTTTAGTTTTAATTGAAACTATTAGGATTATAGTACGTCCGTTAACTTTATCATTTCGATTAGCTGCTAACATGACCTCAGGTCATGTTGTTATATGCTTAGTTACTAACTTTCTTTCAAGGATTATAATAAATTTAAGTGGGTTACATTTATTTTTATTATTATTTTCTTCTATATATTTATTATTTGAAGTAGGGATTTGTATTATTCAAGCTTATATTTATTGTTTACTTTTATCTTTATATTCAGATGATCATTCTTAA
>HNDA12
ATGTTTCTTGATGTTTTTTCTATTTTTGATATTTATGAATTAAATTCACTATTATTTAATAATATTTCAATGAATATATTAGTAATATTATTACCAATATTAGTAATTATTCTAATTATATGTAATTTATGAATTAGTAAAGGTATAAATTGAAATTTAAATTCTTTACCATTAAAGTTTATAAATGATCAATGCATACGAACTAAATCTTATTTAATTAAAAGTTACTCTATTATTATTATTAGGCTATTTCTTACATTACTTAGTGTAAATATAACAGGATTGATTTCTTTTACATTTTCAATATCATCTCAATTAATTTTTACATTAAGAATTGCTTTACCAATATGACTATCATTAATTTTATCTAGATTTATATATAATAAAATAGCTTTTATAGCTCATTTATTACCAGATGGTGCTCCATTATGATTGAATCCTTTTTTAGTCTTAATTGAAACTATTAGGATTATAGTACGTCCGTTAACTTTATCATTTCGATTAGCTGCTAACATGACCTCAGGTCATGTTGTTATATGCTTAGTTACTAACTTTCTTTCAAGGATTATAATAAATTTAAGTGGGTTACATTTATTTTTATTATTATTTTCTTCTATATATTTATTATTTGAAGTAGGGATTTGTATTATTCAAGCTTATATTTATTGTTTACTTTTATCTTTATATTCAGATGATCATTCTTAA
>YNHH01
ATGTTTCTTGATGTTTTTTCTATTTTTGATATTTATGAATTAAATTCACTATTATTTAATAATATTTCAATGAATATATTAGTAATATTATTACCAATATTAGTAATTATTCTAATTATATGTAATTTATGAATTAGTAAAGGTATAAATTGAAATTTAAATTCTTTACCATTAAAGTTTATAAATGATCAATGCATACGAACTAAATCTTATTTAATTAAAAGTTACTCTATTATTATTATTAGGCTATTTCTTACATTACTTAGTGTAAATATAACAGGATTGATTTCTTTTACATTTTCAATATCATCTCAATTAATTTTTACATTAAGGATTGCTTTACCAATATGACTATCATTAATTTTATCTAGATTTATATATAATAAAATAGCTTTTATAGCTCATTTATTACCAGATGGTGCTCCATTATGATTGAATCCTTTTTTAGTCTTAATTGAAACTATTAGGATTATAGTACGTCCGTTAACTTTATCATTTCGATTAGCTGCTAACATGACCTCAGGTCATGTTGTTATATGCTTAGTTACTAACTTTCTTTCAAGGATTATAATAAATTTAAGTGGGTTACATTTATTTTTATTATTATTTTCTTCTATATATTTATTATTTGAAGTAGGAATTTGTATTATTCAAGCTTATATTTATTGTTTACTTTTATCTTTATATTCAGATGATCATTCTTAA
>YNHH02
ATGTTTCTTGATGTTTTTTCTATTTTTGATATTTATGAATTAAATTCACTATTATTTAATAATATTTCAATGAATATATTAGTAATATTATTACCAATATTAGTAATTATTCTAATTATATGTAATTTATGAATTAGTAAAGGTATAAATTGAAATTTAAATTCTTTACCATTAAAGTTTATAAATGATCAATGCATACGAACTAAATCTTATTTAATTAAAAGTTACTCTATTATTATTATTAGGCTATTTCTTACATTACTTAGTGTAAATATAACAGGATTGATTTCTTTTACATTTTCAATATCATCTCAATTAATTTTTACATTAAGGATTGCTTTACCAATATGACTATCATTAATTTTATCTAGATTTATATATAATAAAATAGCTTTTATAGCTCATTTATTACCAGATGGTGCTCCATTATGATTGAATCCTTTTTTAGTCTTAATTGAAACTATTAGGATTATAGTACGTCCGTTAACTTTATCATTTCGATTAGCTGCTAACATGACCTCAGGTCATGTTGTTATATGCTTAGTTACTAACTTTCTTTCAAGGATTATAATAAATTTAAGTGGGTTACATTTATTTTTATTATTATTTTCTTCTATATATTTATTATTTGAAGTAGGAATTTGTATTATTCAAGCTTATATTTATTGTTTACTTTTATCTTTATATTCAGATGATCATTCTTAA
>YNHH03
ATGTTTCTTGATGTTTTTTCTATTTTTGATATTTATGAATTAAATTCACTATTATTTAATAATATTTCAATGAATATATTAGTAATATTATTACCAATATTAGTAATTATTCTAATTATATGTAATTTATGAATTAGTAAAGGTATAAATTGAAATTTAAATTCTTTACCATTAAAGTTTATAAATGATCAATGCATACGAACTAAATCTTATTTAATTAAAAGTTACTCTATTATTATTATTAGGCTATTTCTTACATTACTTAGTGTAAATATAACAGGATTGATTTCTTTTACATTTTCAATATCATCTCAATTAATTTTTACATTAAGGATTGCTTTACCAATATGACTATCATTAATTTTATCTAGATTTATATATAATAAAATAGCTTTTATAGCTCATTTATTACCAGATGGTGCTCCATTATGATTGAATCCTTTTTTAGTCTTAATTGAAACTATTAGGATTATAGTACGTCCGTTAACTTTATCATTTCGATTAGCTGCTAACATGACCTCAGGTCATGTTGTTATATGCTTAGTTACTAACTTTCTTTCAAGGATTATAATAAATTTAAGTGGGTTACATTTATTTTTATTATTATTTTCTTCTATATATTTATTATTTGAAGTAGGAATTTGTATTATTCAAGCTTATATTTATTGTTTACTTTTATCTTTATATTCAGATGATCATTCTTAA
>YNHH04
ATGTTTCTTGATGTTTTTTCTATTTTTGATATTTATGAATTAAATTCACTATTATTTAATAATATTTCAATGAATATATTAGTAATATTATTACCAATATTAGTAATTATTCTAATTATATGTAATTTATGAATTAGTAAAGGTATAAATTGAAATTTAAATTCTTTACCATTAAAGTTTATAAATGATCAATGCATACGAACTAAATCTTATTTAATTAAAAGTTACTCTATTATTATTATTAGGCTATTTCTTACATTACTTAGTGTAAATATAACAGGATTGATTTCTTTTACATTTTCAATATCATCTCAATTAATTTTTACATTAAGGATTGCTTTACCAATATGACTATCATTAATTTTATCTAGATTTATATATAATAAAATAGCTTTTATAGCTCATTTATTACCAGATGGTGCTCCATTATGATTGAATCCTTTTTTAGTCTTAATTGAAACTATTAGGATTATAGTACGTCCGTTAACTTTATCATTTCGATTAGCTGCTAACATGACCTCAGGTCATGTTGTTATATGCTTAGTTACTAACTTTCTTTCAAGGATTATAATAAATTTAAGTGGGTTACATTTATTTTTATTATTATTTTCTTCTATATATTTATTATTTGAAGTAGGAATTTGTATTATTCAAGCTTATATTTATTGTTTACTTTTATCTTTATATTCAGATGATCATTCTTAA
>YNHH05
ATGTTTCTTGATGTTTTTTCTATTTTTGATATTTATGAATTAAATTCACTATTATTTAATAATATTTCAATGAATATATTAGTAATATTATTACCAATATTAGTAATTATTCTAATTATATGTAATTTATGAATTAGTAAAGGTATAAATTGAAATTTAAATTCTTTACCATTAAAGTTTATAAATGATCAATGCATACGAACTAAATCTTATTTAATTAAAAGTTACTCTATTATTATTATTAGGCTATTTCTTACATTACTTAGTGTAAATATAACAGGATTGATTTCTTTTACATTTTCAATATCATCTCAATTAATTTTTACATTAAGGATTGCTTTACCAATATGACTATCATTAATTTTATCTAGATTTATATATAATAAAATAGCTTTTATAGCTCATTTATTACCAGATGGTGCTCCATTATGATTGAATCCTTTTTTAGTCTTAATTGAAACTATTAGGATTATAGTACGTCCGTTAACTTTATCATTTCGATTAGCTGCTAACATGACCTCAGGTCATGTTGTTATATGCTTAGTTACTAACTTTCTTTCAAGGATTATAATAAATTTAAGTGGGTTACATTTATTTTTATTATTATTTTCTTCTATATATTTATTATTTGAAGTAGGAATTTGTATTATTCAAGCTTATATTTATTGTTTACTTTTATCTTTATATTCAGATGATCATTCTTAA
>YNHH06
ATGTTTCTTGATGTTTTTTCTATTTTTGATATTTATGAATTAAATTCACTATTATTTAATAATATTTCAATGAATATATTAGTAATATTATTACCAATATTAGTAATTATTCTAATTATATGTAATTTATGAATTAGTAAAGGTATAAATTGAAATTTAAATTCTTTACCATTAAAGTTTATAAATGATCAATGCATACGAACTAAATCTTATTTAATTAAAAGTTACTCTATTATTATTATTAGGCTATTTCTTACATTACTTAGTGTAAATATAACAGGATTGATTTCTTTTACATTTTCAATATCATCTCAATTAATTTTTACATTAAGGATTGCTTTACCAATATGACTATCATTAATTTTATCTAGATTTATATATAATAAAATAGCTTTTATAGCTCATTTATTACCAGATGGTGCTCCATTATGATTGAATCCTTTTTTAGTCTTAATTGAAACTATTAGGATTATAGTACGTCCGTTAACTTTATCATTTCGATTAGCTGCTAACATGACCTCAGGTCATGTTGTTATATGCTTAGTTACTAACTTTCTTTCAAGGATTATAATAAATTTAAGTGGGTTACATTTATTTTTATTATTATTTTCTTCTATATATTTATTATTTGAAGTAGGAATTTGTATTATTCAAGCTTATATTTATTGTTTACTTTTATCTTTATATTCAGATGATCATTCTTAA
>YNHH07
ATGTTTCTTGATGTTTTTTCTATTTTTGATATTTATGAATTAAATTCACTATTATTTAATAATATTTCAATGAATATATTAGTAATATTATTACCAATATTAGTAATTATTCTAATTATATGTAATTTATGAATTAGTAAAGGTATAAATTGAAATTTAAATTCTTTACCATTAAAGTTTATAAATGATCAATGCATACGAACTAAATCTTATTTAATTAAAAGTTACTCTATTATTATTATTAGGCTATTTCTTACATTACTTAGTGTAAATATAACAGGATTGATTTCTTTTACATTTTCAATATCATCTCAATTAATTTTTACATTAAGGATTGCTTTACCAATATGACTATCATTAATTTTATCTAGATTTATATATAATAAAATAGCTTTTATAGCTCATTTATTACCAGATGGTGCTCCATTATGATTGAATCCTTTTTTAGTCTTAATTGAAACTATTAGGATTATAGTACGTCCGTTAACTTTATCATTTCGATTAGCTGCTAACATGACCTCAGGTCATGTTGTTATATGCTTAGTTACTAACTTTCTTTCAAGGATTATAATAAATTTAAGTGGGTTACATTTATTTTTATTATTATTTTCTTCTATATATTTATTATTTGAAGTAGGAATTTGTATTATTCAAGCTTATATTTATTGTTTACTTTTATCTTTATATTCAGATGATCATTCTTAA
>YNHH08
ATGTTTCTTGATGTTTTTTCTATTTTTGATATTTATGAATTAAATTCACTATTATTTAATAATATTTCAATGAATATATTAGTAATATTATTACCAATATTAGTAATTATTCTAATTATATGTAATTTATGAATTAGTAAAGGTATAAATTGAAATTTAAATTCTTTACCATTAAAGTTTATAAATGATCAATGCATACGAACTAAATCTTATTTAATTAAAAGTTACTCTATTATTATTATTAGGCTATTTCTTACATTACTTAGTGTAAATATAACAGGATTGATTTCTTTTACATTTTCAATATCATCTCAATTAATTTTTACATTAAGGATTGCTTTACCAATATGACTATCATTAATTTTATCTAGATTTATATATAATAAAATAGCTTTTATAGCTCATTTATTACCAGATGGTGCTCCATTATGATTGAATCCTTTTTTAGTCTTAATTGAAACTATTAGGATTATAGTACGTCCGTTAACTTTATCATTTCGATTAGCTGCTAACATGACCTCAGGTCATGTTGTTATATGCTTAGTTACTAACTTTCTTTCAAGGATTATAATAAATTTAAGTGGGTTACATTTATTTTTATTATTATTTTCTTCTATATATTTATTATTTGAAGTAGGAATTTGTATTATTCAAGCTTATATTTATTGTTTACTTTTATCTTTATATTCAGATGATCATTCTTAA
>YNHH09
ATGTTTCTTGATGTTTTTTCTATTTTTGATATTTATGAATTAAATTCACTATTATTTAATAATATTTCAATGAATATATTAGTAATATTATTACCAATATTAGTAATTATTCTAATTATATGTAATTTATGAATTAGTAAAGGTATAAATTGAAATTTAAATTCTTTACCATTAAAGTTTATAAATGATCAATGCATACGAACTAAATCTTATTTAATTAAAAGTTACTCTATTATTATTATTAGGCTATTTCTTACATTACTTAGTGTAAATATAACAGGATTGATTTCTTTTACATTTTCAATATCATCTCAATTAATTTTTACATTAAGGATTGCTTTACCAATATGACTATCATTAATTTTATCTAGATTTATATATAATAAAATAGCTTTTATAGCTCATTTATTACCAGATGGTGCTCCATTATGATTGAATCCTTTTTTAGTCTTAATTGAAACTATTAGGATTATAGTACGTCCGTTAACTTTATCATTTCGATTAGCTGCTAACATGACCTCAGGTCATGTTGTTATATGCTTAGTTACTAACTTTCTTTCAAGGATTATAATAAATTTAAGTGGGTTACATTTATTTTTATTATTATTTTCTTCTATATATTTATTATTTGAAGTAGGAATTTGTATTATTCAAGCTTATATTTATTGTTTACTTTTATCTTTATATTCAGATGATCATTCTTAA
>YNHH10
ATGTTTCTTGATGTTTTTTCTATTTTTGATATTTATGAATTAAATTCACTATTATTTAATAATATTTCAATGAATATATTAGTAATATTATTACCAATATTAGTAATTATTCTAATTATATGTAATTTATGAATTAGTAAAGGTATAAATTGAAATTTAAATTCTTTACCATTAAAGTTTATAAATGATCAATGCATACGAACTAAATCTTATTTAATTAAAAGTTACTCTATTATTATTATTAGGCTATTTCTTACATTACTTAGTGTAAATATAACAGGATTGATTTCTTTTACATTTTCAATATCATCTCAATTAATTTTTACATTAAGGATTGCTTTACCAATATGACTATCATTAATTTTATCTAGATTTATATATAATAAAATAGCTTTTATAGCTCATTTATTACCAGATGGTGCTCCATTATGATTGAATCCTTTTTTAGTCTTAATTGAAACTATTAGGATTATAGTACGTCCGTTAACTTTATCATTTCGATTAGCTGCTAACATGACCTCAGGTCATGTTGTTATATGCTTAGTTACTAACTTTCTTTCAAGGATTATAATAAATTTAAGTGGGTTACATTTATTTTTATTATTATTTTCTTCTATATATTTATTATTTGAAGTAGGAATTTGTATTATTCAAGCTTATATTTATTGTTTACTTTTATCTTTATATTCAGATGATCATTCTTAA
>YNHH11
ATGTTTCTTGATGTTTTTTCTATTTTTGATATTTATGAATTAAATTCACTATTATTTAATAATATTTCAATGAATATATTAGTAATATTATTACCAATATTAGTAATTATTCTAATTATATGTAATTTATGAATTAGTAAAGGTATAAATTGAAATTTAAATTCTTTACCATTAAAGTTTATAAATGATCAATGCATACGAACTAAATCTTATTTAATTAAAAGTTACTCTATTATTATTATTAGGCTATTTCTTACATTACTTAGTGTAAATATAACAGGATTGATTTCTTTTACATTTTCAATATCATCTCAATTAATTTTTACATTAAGGATTGCTTTACCAATATGACTATCATTAATTTTATCTAGATTTATATATAATAAAATAGCTTTTATAGCTCATTTATTACCAGATGGTGCTCCATTATGATTGAATCCTTTTTTAGTCTTAATTGAAACTATTAGGATTATAGTACGTCCGTTAACTTTATCATTTCGATTAGCTGCTAACATGACCTCAGGTCATGTTGTTATATGCTTAGTTACTAACTTTCTTTCAAGGATTATAATAAATTTAAGTGGGTTACATTTATTTTTATTATTATTTTCTTCTATATATTTATTATTTGAAGTAGGAATTTGTATTATTCAAGCTTATATTTATTGTTTACTTTTATCTTTATATTCAGATGATCATTCTTAA
>YNHH12
ATGTTTCTTGATGTTTTTTCTATTTTTGATATTTATGAATTAAATTCACTATTATTTAATAATATTTCAATGAATATATTAGTAATATTATTACCAATATTAGTAATTATTCTAATTATATGTAATTTATGAATTAGTAAAGGTATAAATTGAAATTTAAATTCTTTACCATTAAAGTTTATAAATGATCAATGCATACGAACTAAATCTTATTTAATTAAAAGTTACTCTATTATTATTATTAGGCTATTTCTTACATTACTTAGTGTAAATATAACAGGATTGATTTCTTTTACATTTTCAATATCATCTCAATTAATTTTTACATTAAGGATTGCTTTACCAATATGACTATCATTAATTTTATCTAGATTTATATATAATAAAATAGCTTTTATAGCTCATTTATTACCAGATGGTGCTCCATTATGATTGAATCCTTTTTTAGTCTTAATTGAAACTATTAGGATTATAGTACGTCCGTTAACTTTATCATTTCGATTAGCTGCTAACATGACCTCAGGTCATGTTGTTATATGCTTAGTTACTAACTTTCTTTCAAGGATTATAATAAATTTAAGTGGGTTACATTTATTTTTATTATTATTTTCTTCTATATATTTATTATTTGAAGTAGGAATTTGTATTATTCAAGCTTATATTTATTGTTTACTTTTATCTTTATATTCAGATGATCATTCTTAA
