# Supplementary material for: Population Genetics of the Asian Buffalo Leech (Hirudinaria manillensis) in Southern China Based on Mitochondrial Protein-Coding Genes
Source: Biology (Basel). 2025 Jul 23;14(8):926. doi: 10.3390/biology14080926 (PMC12383380; doi:10.3390/biology14080926)
Supplement: Supplementary file 1 [file biology-14-00926-s001.zip › 08ND5.txt]

>GDMM01
ATGATAATCTATAATAAGTATACTCCTCCCATTCTTATAACTTTATCTTTTTTAGTATTAATAATTAGATTTATATTATTTTTTTATAATAATTTGATTTTATTTGAATTTGAATTATTTAATATTATAGAAATTAGTTTTATTATTCCATTAATAATAGATTATAATGGTATATTATTTTCATTTATTGTATTATTTATTTCTTCTAATGTAATAAATTTTTCTAAAATTTATATAGGTCATGATAAATGGATTGAGCGATTTACATTATTAGTTTTAACTTTTGTTTTATCTATAAATTTATTAATTTATATTCCTAATATAATTTTTTTATTATTAGGTTGAGATGGTTTGGGTATCACTTCATTTGTTTTAGTTATTTATTATTTAAATAATAAATCATTAAGAGCTGGAATAATTACAGCTATTACTAATCGATTAGGAGATGTTATATTGTTATTATCTATTATGTTGTGTATTAATCAATGTCATTGAATAGCAATAAATATATGATATGATATATTAATTGAAAATAAAATCCAGATTTTATTAATTATATTAGCTGGAATAACAAAAAGAGCTCAAATTCCCTTTAGAAGTTGATTACCAGCAGCTATAGCTGCTCCAACTCCTGTTTCTGCTTTAGTTCATTCTTCGACTTTAGTAACAGCTGGAGTATTTTTATTATTTCGATTTTATTATTATTTGAGAATATTTTATTTATTTAATTATTTTTTATTAACTGTATCAGTACTTACAATAATTATGGCAAGACTTGCTGCATCAGTTGAATGAGATATAAAAAAAATTATTGCATTATCTACTTTAAGACAATTAGGTTTAATAATATCTATAATAAGATTAAATATACCAGATTTAGCTTTTATACATATAGTAGTTCATGCATTATTTAAGGCTTTATTATTTATTTGTGCTGGAAATTTAATTATAAATTATTTTCATAGACAGGACTTACGATGAATAGGAAATGCTACTTATCAATTTCCAATGACAACTATATGTATTATAGTATCTAATTTATCAATGGTGGGTTTCCCCTTTTTATCTTCATTTTATACTAAGGATTTAATTTTAGAGGTAATAATATATAATAGTACATCGTTTGGTTTAGTTATTATAATATATTTATCTGTAGGAATTACAATATTTTATAGATTTCGATTTTGTATAAATTTATTATGAATATTACCTTTAAGATGTAGTTTAGTAAAATTAAATGAAGAAGAAAATGTAGTGAAATCTATAATTTTTATAAGTACCTTATCGATTTTAATTAGTACATTAATAATATGAATTTTTCCAATAAAATTAGAAACTATATGTATAATAAACTATATATATATATTACCTATATTTATTATTATTATAGGTTTTATTATAGGTGTATTATGATGTATTTTTTCTATAAATATTGAATTTTCTAACCAATTGATAAATAATATAATATGATTTATGGTACCATTAAGAACTCAAGTAATTTTAAAATATTCTTTACCATATATGAAATTATATTTAGAAATAATTGATCAATCATGATTAGAATATATTGGTGGATTAGGATTATATAAATTATTTAATAAAATAAATTCTATAATTTATTTATATATAAATTGAAGAATTTTATATATAATTAAAAGAATATTTATTTTTAGTTTAATAATGTTATATATTACTAATATTATTATATAa
>GDMM02
ATGATAATCTATAATAAGTATACTCCTCCCATTCTTATAACTTTATCTTTTTTAGTATTAATAATTAGATTCATATTATTTTTTTATAATAATTTGATTTTATTTGAATTTGAATTATTTAATATTATAGAAATTAGTTTTATTATTCCATTAATAATAGATTATAATGGTATATTATTTTCATTTATTGTATTATTTATTTCTTCTAATGTAATAAATTTTTCTAAAATTTATATAGGTCATGATAAATGGATTGAGCGATTTACATTATTAGTTTTAACTTTTGTTTTATCTATAAATTTATTAATTTATATTCCTAATATAATTTTTTTATTATTAGGTTGAGATGGTTTGGGTATCACTTCATTTGTTTTAGTTATTTATTATTTAAATAATAAATCATTAAGAGCTGGAATAATTACAGCTATTACTAATCGATTAGGAGACGTTATATTGTTATTATCTATTATATTGTGTATTAATCAATGTCATTGAATAGCAATAAATATATGATATGATATATTAATTGAAAATAAAATCCAGATTTTATTAATTATATTAGCTGGAATAACAAAAAGAGCTCAAATTCCCTTTAGAAGTTGATTACCAGCAGCTATAGCTGCTCCAACTCCTGTTTCTGCTTTAGTTCATTCTTCGACTTTAGTAACAGCTGGAGTATTTTTATTATTTCGATTTTATTATTATTTGAGAATATTTTATTTATTTAATTATTTTTTATTAACTGTATCAGTACTTACAATAATTATGGCAAGACTTGCTGCATCAGTTGAATGAGATATAAAAAAGATTATTGCATTATCTACTTTAAGACAATTAGGTTTAATAATATCTATAATAAGATTAAATATACCAGATTTAGCTTTTATACATATAGTAGTTCATGCATTATTTAAGGCTTTATTATTTATTTGTGCTGGAAATTTAATTATAAATTATTTTCATAGACAGGACTTACGATGAATGGGAAATGCTACTTATCAATTTCCAATGACAACTATATGTATTATAGTATCTAATTTATCAATGGTGGGTTTCCCCTTTTTATCTTCATTCTATACTAAGGATTTAATTTTAGAGGTAATAATATATAATAGTACATCGTTTGGTTTAGTTATTATAATATATTTATCTGTAGGAATTACAATATTTTATAGATTTCGATTTTGTATAAATTTATTATGAATATTACCTTTAAGATGTAGTTTAGTAAAATTAAATGAAGAAGAAAATGTAGTGAAATCTATAATTTTTATAAGTACCTTATCGATTTTAATTAGTACATTAATAATATGAATTTTTCCAATAAAATTAGAAACTATATGTATAATAAACTATATATATATATTACCTATATTTATTATTATTATAGGTTTTATTATAGGTGTATTATGATGTATTTTTTCTATAAATATTGAGTTTTCTAACCAATTGATAAATAATATAATATGATTTATGGTACCATTAAGAACTCAAGTAATTTTAAAATATTCTTTACCATATATGAAATTATATTTAGAAATAATTGATCAATCATGATTAGAATATATTGGTGGATTAGGATTATATAAATTATTTAATAAAATAAATTCTATAATTTATTTATATATAAATTGAAGAATTTTATATATAATTAAAAGAATATTTATTTTTAGTTTAATAATGTTATATATTACTAATATTATTATATAa
>GDMM03
ATGATAATCTATAATAAGTATACTCCTCCCATTCTTATAACTTTATCTTTTTTAGTATTAATAATTAGATTCATATTATTTTTTTATAATAATTTGATTTTATTTGAATTTGAATTATTTAATATTATAGAAATTAGTTTTATTATTCCATTAATAATAGATTATAATGGTATATTATTTTCATTTATTGTATTATTTATTTCTTCTAATGTAATAAATTTTTCTAAAATTTATATAGGTCATGATAAATGGATTGAGCGATTTACATTATTAGTTTTAACTTTTGTTTTATCTATAAATTTATTAATTTATATTCCTAATATAATTTTTTTATTATTAGGTTGAGATGGTTTGGGTATCACTTCATTTGTTTTAGTTATTTATTATTTAAATAATAAATCATTAAGAGCTGGAATAATTACAGCTATTACTAATCGATTAGGAGACGTTATATTGTTATTATCTATTATATTGTGTATTAATCAATGTCATTGAATAGCAATAAATATATGATATGATATATTAATTGAAAATAAAATCCAGATTTTATTAATTATATTAGCTGGAATAACAAAAAGAGCTCAAATTCCCTTTAGAAGTTGATTACCAGCAGCTATAGCTGCTCCAACTCCTGTTTCTGCTTTAGTTCATTCTTCGACTTTAGTAACAGCTGGAGTATTTTTATTATTTCGATTTTATTATTATTTGAGAATATTTTATTTATTTAATTATTTTTTATTAACTGTATCAGTACTTACAATAATTATGGCAAGACTTGCTGCATCAGTTGAATGAGATATAAAAAAGATTATTGCATTATCTACTTTAAGACAATTAGGTTTAATAATATCTATAATAAGATTAAATATACCAGATTTAGCTTTTATACATATAGTAGTTCATGCATTATTTAAGGCTTTATTATTTATTTGTGCTGGAAATTTAATTATAAATTATTTTCATAGACAGGACTTACGATGAATGGGAAATGCTACTTATCAATTTCCAATGACAACTATATGTATTATAGTATCTAATTTATCAATGGTGGGTTTCCCCTTTTTATCTTCATTCTATACTAAGGATTTAATTTTAGAGGTAATAATATATAATAGTACATCGTTTGGTTTAGTTATTATAATATATTTATCTGTAGGAATTACAATATTTTATAGATTTCGATTTTGTATAAATTTATTATGAATATTACCTTTAAGATGTAGTTTAGTAAAATTAAATGAAGAAGAAAATGTAGTGAAATCTATAATTTTTATAAGTACCTTATCGATTTTAATTAGTACATTAATAATATGAATTTTTCCAATAAAATTAGAAACTATATGTATAATAAACTATATATATATATTACCTATATTTATTATTATTATAGGTTTTATTATAGGTGTATTATGATGTATTTTTTCTATAAATATTGAGTTTTCTAACCAATTGATAAATAATATAATATGATTTATGGTACCATTAAGAACTCAAGTAATTTTAAAATATTCTTTACCATATATGAAATTATATTTAGAAATAATTGATCAATCATGATTAGAATATATTGGTGGATTAGGATTATATAAATTATTTAATAAAATAAATTCTATAATTTATTTATATATAAATTGAAGAATTTTATATATAATTAAAAGAATATTTATTTTTAGTTTAATAATGTTATATATTACTAATATTATTATATAa
>GDMM04
ATGATAATCTATAATAAATATACTCCTCCCATTCTTATAACTTTATCTTTTTTAGTATTAATAATTAGATTTATATTATTTTTTTATAATAATTTAATTTTATTTGAATTTGAATTATTTAATATTATAGAAATTAGTTTTATTATTCCATTAATAATAGATTATAATGGTATATTATTTTCATTTATTGTATTATTTATTTCTTCTAATGTAATAAATTTTTCTAAAATTTATATAGGTCATGATAAATGGATTGAGCGATTTACATTATTAGTTTTAACTTTTGTTTTATCTATAAATTTATTAATTTATATTCCTAATATAATTTTTTTATTATTAGGTTGAGATGGTTTGGGTATCACTTCATTTGTTTTAGTTATTTATTATTTAAATAATAAATCATTAAGAGCTGGAATAATTACAGCTATTACTAATCGATTAGGAGATGTTATATTGTTATTATCTATTATATTGTGTATTAATCAATGTCATTGAATAGCAATAAATATATGATATGATATATTAATTGAAAATAAAATCCAGATTTTATTAATTATATTAGCTGGAATAACAAAAAGAGCTCAAATTCCCTTTAGAAGTTGATTACCAGCAGCTATAGCTGCTCCAACTCCTGTTTCTGCTTTAGTTCATTCTTCGACTTTAGTAACAGCTGGAGTATTTTTATTATTTCGATTTTATTATTATTTGAGAATATTTTATTTATTTAATTATTTTTTATTAACTGTATCAGTACTTACAATAATTATGGCAAGACTTGCTGCATCAGTTGAATGAGATATAAAAAAGATTATTGCATTATCTACTTTAAGACAATTAGGTTTAATAATATCTATAATAAGATTAAATATACCAGATTTAGCTTTTATACATATAGTAGTTCATGCATTATTTAAGGCTTTATTATTTATTTGTGCTGGAAATTTAATTATGAATTATTTTCATAGACAGGACTTACGATGAATAGGAAATGCTACTTATCAATTTCCAATGACAACTATATGTATTATAGTATCTAATTTATCAATGGTGGGTTTCCCCTTTTTATCTTCATTCTATACTAAGGATTTAATTTTAGAGGTAATAATATATAATAGTACATCATTTGGTTTAGTTATTATAATATATTTATCTGTAGGAATTACAATATTTTATAGGTTTCGATTTTGTATAAATTTATTATGAATATTACCTTTAAGATGTAGTTTAGTAAAATTAAATGAAGAAGAAAATGTAGTGAAATCTATAATTTTTATAAGTACCTTATCGATTTTAATTAGTACATTAATAATATGAATTTTTCCAATAAAATTAGAAACTATATGTATAATAAACTATATATATATATTACCTATATTTATTATTATTATAGGTTTTATTATAGGTGTATTATGATGTATTTTTTCTATAAATATTGAGTTTTCTAACCAATTGATAAATAATATAATATGATTTATGGTACCATTAAGAACTCAAGTAATTTTAAAATATTCTTTACCATATATGAAATTATATTTAGAAATAATTGATCAATCATGATTAGAATATATTGGTGGATTAGGATTATATAAATTATTTAATAAAATAAATTCTATAATTTATTTATATATAAATTGAAGAATTTTATATATAATTAAAAGAATATTTATTTTTAGTTTAATAATGTTATATATTACTAATATTATTATATAa
>GDMM05
ATGATAATCTATAATAAATATACTCCTCCCATTCTTATAACTTTATCTTTTTTAGTATTAATAATTAGATTTATATTATTTTTTTATAATAATTTAATTTTATTTGAATTTGAATTATTTAATATTATAGAAATTAGTTTTATTATTCCATTAATAATAGATTATAATGGTATATTATTTTCATTTATTGTATTATTTATTTCTTCTAATGTAATAAATTTTTCTAAAATTTATATAGGTCATGATAAATGGATTGAGCGATTTACATTATTAGTTTTAACTTTTGTTTTATCTATAAATTTATTAATTTATATTCCTAATATAATTTTTTTATTATTAGGTTGAGATGGTTTGGGTATCACTTCATTTGTTTTAGTTATTTATTATTTAAATAATAAATCATTAAGAGCTGGAATAATTACAGCTATTACTAATCGATTAGGAGATGTTATATTGTTATTATCTATTATATTGTGTATTAATCAATGTCATTGAATAGCAATAAATATATGATATGATATATTAATTGAAAATAAAATCCAGATTTTATTAATTATATTAGCTGGAATAACAAAAAGAGCTCAAATTCCCTTTAGAAGTTGATTACCAGCAGCTATAGCTGCTCCAACTCCTGTTTCTGCTTTAGTCCATTCTTCGACTTTAGTAACAGCTGGAGTATTTTTATTATTTCGATTTTATTATTATTTGAGAATATTTTATTTATTTAATTATTTTTTATTAACTGTATCAGTACTTACAATAATTATGGCAAGATTTGCTGCATCAGTTGAATGAGATATAAAAAAGATTATTGCATTATCTACTTTAAGACAATTAGGTTTAATAATATCTATAATAAGATTAAATATACCAGATTTAGCTTTTATACATATAGTAGTTCATGCATTATTTAAGGCTTTATTATTTATTTGTGCTGGAAATTTAATTATGAATTATTTTCATAGACAGGACTTACGATGAATAGGAAATGCTACTTATCAATTTCCAATGACAACTATATGTATTATAGTATCTAATTTATCAATGGTGGGTTTCCCCTTTTTATCTTCATTCTATACTAAGGATTTAATTTTAGAGGTAATAATATATAATAGTACATCATTTGGTTTAGTTATTATAATATATTTATCTGTAGGAATTACAATATTTTATAGGTTTCGATTTTGTATAAATTTATTATGAATATTACCTTTAAGATGTAGTTTAGTAAAATTAAATGAAGAAGAAAATGTAGTGAAATCTATAATTTTTATAAGTACCTTATCGATTTTAATTAGTACATTAATAATATGAATTTTTCCAATAAAATTAGAAACTATATGTATAATAAACTATATATATATATTACCTATATTTATTATTATTATAGGTTTTATTATAGGTGTATTATGATGTATTTTTTCTATAAATATTGAGTTTTCTAACCAATTGATAAATAATATAATATGATTTATGGTACCATTAAGAACTCAAGTAATTTTAAAATATTCTTTACCATATATGAAATTATATTTAGAAATAATTGATCAATCATGATTAGAATATATTGGTGGATTAGGATTATATAAATTATTTAATAAAATAAATTCTATAATTTATTTATATATAAATTGAAGAATTTTATATATAATTAAAAGAATATTTATTTTTAGTTTAATAATGTTATATATTACTAATATTATTATATAa
>GDMM06
ATGATAATCTATAATAAATATACTCCTCCCATTCTTATAACTTTATCTTTTTTAGTATTAATAATTAGATTTATATTATTTTTTTATAATAATTTAATTTTATTTGAATTTGAATTATTTAATATTATAGAAATTAGTTTTATTATTCCATTAATAATAGATTATAATGGTATATTATTTTCATTTATTGTATTATTTATTTCTTCTAATGTAATAAATTTTTCTAAAATTTATATAGGTCATGATAAATGGATTGAGCGATTTACATTATTAGTTTTAACTTTTGTTTTATCTATAAATTTATTAATTTATATTCCTAATATAATTTTTTTATTATTAGGTTGAGATGGTTTGGGTATCACTTCATTTATTTTAGTTATTTATTATTTAAATAATAAATCATTAAGAGCTGGAATAATTACAGCTATTACTAATCGATTAGGAGATGTTATATTGTTATTATCTATTATATTGTGTATTAATCAATGTCATTGAATAGCAATAAATATATGATATGATATATTAATTGAAAATAAAATCCAGATTTTATTAATTATATTAGCTGGAATAACAAAAAGAGCTCAAATTCCCTTTAGAAGTTGATTACCAGCAGCTATAGCTGCTCCAACTCCTGTTTCTGCTTTAGTTCATTCTTCGACTTTAGTAACAGCTGGAGTATTTTTATTATTTCGATTTTATTATTATTTGAGAATATTTTATTTATTTAATTATTTTTTATTAACTGTATCGGTACTTACAATAATTATGGCAAGACTTGCTGCATCAGTTGAATGAGATATAAAAAAGATTATTGCATTATCTACTTTAAGACAATTAGGTTTAATAATATCTATAATAAGATTAAATATACCAGATTTAGCTTTTATACATATAGTAGTTCATGCATTATTTAAGGCTTTATTATTTATTTGTGCTGGAAATTTAATTATGAATTATTTTCATAGACAGGACTTACGATGAATAGGAAATGCTACTTATCAATTTCCAATGACAACTATATGTATTATAGTATCTAATTTATCAATGGTGGGTTTCCCCTTTTTATCTTCATTCTATACTAAGGATTTAATTTTAGAGGTAATAATATATAATAGTACATCATTTGGTTTAGTTATTATAATATATTTATCTGTAGGAATTACAATATTTTATAGGTTTCGATTTTGTATAAATTTATTATGAATATTACCTTTAAGATGTAGTTTAGTAAAATTAAATGAAGAAGAAAATGTAGTGAAATCTATAATTTTTATAAGTACCTTATCGATTTTAATTAGTACATTAATAATATGAATTTTTCCAATAAAATTAGAAACTATATGTATAATAAACTATATATATATATTACCTATATTTATTATTATTATAGGTTTTATTATAGGTGTATTATGATGTATTTTTTCTATAAATATTGAGTTTTCTAACCAATTGATAAATAATATAATATGATTTATGGTACCATTAAGAACTCAAGTAATTTTAAAATATTCTTTACCATATATGAAATTATATTTAGAAATAATTGATCAATCATGATTAGAATATATTGGTGGATTAGGATTATATAAATTATTTAATAAAATAAATTCTATAATTTATTTATATATAAATTGAAGAATTTTATATATAATTAAAAGAATATTTATTTTTAGTTTAATAATGTTATATATTACTAATATTATTATATAa
>GDMM07
ATGATAATCTATAATAAGTATACTCCTCCCATTCTTATAACTTTATCTTTTTTAGTATTAATAATTAGATTCATATTATTTTTTTATAATAATTTGATTTTATTTGAATTTGAATTATTTAATATTATAGAAATTAGTTTTATTATTCCATTAATAATAGATTATAATGGTATATTATTTTCATTTATTGTATTATTTATTTCTTCTAATGTAATAAATTTTTCTAAAATTTATATAGGTCATGATAAATGGATTGAGCGATTTACATTATTAGTTTTAACTTTTGTTTTATCTATAAATTTATTAATTTATATTCCTAATATAATTTTTTTATTATTAGGTTGAGATGGTTTGGGTATCACTTCATTTGTTTTAGTTATTTATTATTTAAATAATAAATCATTAAGAGCTGGAATAATTACAGCTATTACTAATCGATTAGGAGACGTTATATTGTTATTATCTATTATATTGTGTATTAATCAATGTCATTGAATAGCAATAAATATATGATATGATATATTAATTGAAAATAAAATCCAGATTTTATTAATTATATTAGCTGGAATAACAAAAAGAGCTCAAATTCCCTTTAGAAGTTGATTACCAGCAGCTATAGCTGCTCCAACTCCTGTTTCTGCTTTAGTTCATTCTTCGACTTTAGTAACAGCTGGAGTATTTTTATTATTTCGATTTTATTATTATTTGAGAATATTTTATTTATTTAATTATTTTTTATTAACTGTATCAGTACTTACAATAATTATGGCAAGACTTGCTGCATCAGTTGAATGAGATATAAAAAAGATTATTGCATTATCTACTTTAAGACAATTAGGTTTAATAATATCTATAATAAGATTAAATATACCAGATTTAGCTTTTATACATATAGTAGTTCATGCATTATTTAAGGCTTTATTATTTATTTGTGCTGGAAATTTAATTATAAATTATTTTCATAGACAGGACTTACGATGAATGGGAAATGCTACTTATCAATTTCCAATGACAACTATATGTATTATAGTATCTAATTTATCAATGGTGGGTTTCCCCTTTTTATCTTCATTCTATACTAAGGATTTAATTTTAGAGGTAATAATATATAATAGTACATCGTTTGGTTTAGTTATTATAATATATTTATCTGTAGGAATTACAATATTTTATAGATTTCGATTTTGTATAAATTTATTATGAATATTACCTTTAAGATGTAGTTTAGTAAAATTAAATGAAGAAGAAAATGTAGTGAAATCTATAATTTTTATAAGTACCTTATCGATTTTAATTAGTACATTAATAATATGAATTTTTCCAATAAAATTAGAAACTATATGTATAATAAACTATATATATATATTACCTATATTTATTATTATTATAGGTTTTATTATAGGTGTATTATGATGTATTTTTTCTATAAATATTGAGTTTTCTAACCAATTGATAAATAATATAATATGATTTATGGTACCATTAAGAACTCAAGTAATTTTAAAATATTCTTTACCATATATGAAATTATATTTAGAAATAATTGATCAATCATGATTAGAATATATTGGTGGATTAGGATTATATAAATTATTTAATAAAATAAATTCTATAATTTATTTATATATAAATTGAAGAATTTTATATATAATTAAAAGAATATTTATTTTTAGTTTAATAATGTTATATATTACTAATATTATTATATAa
>GDMM08
ATGATAATCTATAATAAATATACTCCTCCCATTCTTATAACTTTATCTTTTTTAGTATTAATAATTAGATTTATATTATTTTTTTATAATAATTTAATTTTATTTGAATTTGAATTATTTAATATTATAGAAATTAGTTTTATTATTCCATTAATAATAGATTATAATGGTATATTATTTTCATTTATTGTATTATTTATTTCTTCTAATGTAATAAATTTTTCTAAAATTTATATAGGTCATGATAAATGGATTGAGCGATTTACATTATTAGTTTTAACTTTTGTTTTATCTATAAATTTATTAATTTATATTCCTAATATAATTTTTTTATTATTAGGTTGAGATGGTTTGGGTATCACTTCATTTATTTTAGTTATTTATTATTTAAATAATAAATCATTAAGAGCTGGAATAATTACAGCTATTACTAATCGATTAGGAGATGTTATATTGTTATTATCTATTATATTGTGTATTAATCAATGTCATTGAATAGCAATAAATATATGATATGATATATTAATTGAAAATAAAATCCAGATTTTATTAATTATATTAGCTGGAATAACAAAAAGAGCTCAAATTCCCTTTAGAAGTTGATTACCAGCAGCTATAGCTGCTCCAACTCCTGTTTCTGCTTTAGTTCATTCTTCGACTTTAGTAACAGCTGGAGTATTTTTATTATTTCGATTTTATTATTATTTGAGAATATTTTATTTATTTAATTATTTTTTATTAACTGTATCGGTACTTACAATAATTATGGCAAGACTTGCTGCATCAGTTGAATGAGATATAAAAAAGATTATTGCATTATCTACTTTAAGACAATTAGGTTTAATAATATCTATAATAAGATTAAATATACCAGATTTAGCTTTTATACATATAGTAGTTCATGCATTATTTAAGGCTTTATTATTTATTTGTGCTGGAAATTTAATTATGAATTATTTTCATAGACAGGACTTACGATGAATAGGAAATGCTACTTATCAATTTCCAATGACAACTATATGTATTATAGTATCTAATTTATCAATGGTGGGTTTCCCCTTTTTATCTTCATTCTATACTAAGGATTTAATTTTAGAGGTAATAATATATAATAGTACATCATTTGGTTTAGTTATTATAATATATTTATCTGTAGGAATTACAATATTTTATAGGTTTCGATTTTGTATAAATTTATTATGAATATTACCTTTAAGATGTAGTTTAGTAAAATTAAATGAAGAAGAAAATGTAGTGAAATCTATAATTTTTATAAGTACCTTATCGATTTTAATTAGTACATTAATAATATGAATTTTTCCAATAAAATTAGAAACTATATGTATAATAAACTATATATATATATTACCTATATTTATTATTATTATAGGTTTTATTATAGGTGTATTATGATGTATTTTTTCTATAAATATTGAGTTTTCTAACCAATTGATAAATAATATAATATGATTTATGGTACCATTAAGAACTCAAGTAATTTTAAAATATTCTTTACCATATATGAAATTATATTTAGAAATAATTGATCAATCATGATTAGAATATATTGGTGGATTAGGATTATATAAATTATTTAATAAAATAAATTCTATAATTTATTTATATATAAATTGAAGAATTTTATATATAATTAAAAGAATATTTATTTTTAGTTTAATAATGTTATATATTACTAATATTATTATATAa
>GDMM09
ATGATAATCTATAATAAGTATACTCCTCCCATTCTTATAACTTTATCTTTTTTAGTATTAATAATTAGATTTATATTATTTTTTTATAATAATTTGATTTTATTTGAATTTGAATTATTTAATATTATAGAAATTAGTTTTATTATTCCATTAATAATAGATTATAATGGTATATTATTTTCATTTATTGTATTATTTATTTCTTCTAATGTAATAAATTTTTCTAAAATTTATATAGGTCATGATAAATGGATTGAGCGATTTACATTATTAGTTTTAACTTTTGTTTTATCTATAAATTTATTAATTTATATTCCTAATATAATTTTTTTATTATTAGGTTGAGATGGTTTGGGTATCACTTCATTTGTTTTAGTTATTTATTATTTAAATAATAAATCATTAAGAGCTGGAATAATTACAGCTATTACCAATCGATTAGGAGATGTTATATTGTTATTATCTATTATATTGTGTATTAATCAATGTCATTGAATAGCAATAAATATATGATATGATATATTAATTGAAAATAAAATCCAGATTTTATTAATTATATTAGCTGGAATAACAAAAAGAGCTCAAATTCCCTTTAGAAGTTGATTACCAGCAGCTATAGCTGCTCCAACTCCTGTTTCTGCTTTAGTTCATTCTTCGACTTTAGTAACAGCTGGAGTATTTTTATTATTTCGATTTTATTATTATTTGAGAATATTTTATTTATTTAATTATTTTTTATTAACTGTATCAGTACTTACAATAATTATGGCAAGACTTGCTGCATCAGTTGAATGAGATATAAAAAAGATTATTGCATTATCTACTTTAAGACAATTAGGTTTAATAATATCTATAATAAGATTAAATATACCAGATTTAGCTTTTATACATATAGTAGTTCATGCATTATTTAAGGCTTTATTATTTATTTGTGCTGGAAATTTAATTATAAATTATTTTCATAGACAGGACTTACGATGAATAGGAAATGCTACTTATCAATTTCCAATGACAACTATATGTATTATAGTATCTAATTTATCAATGGTGGGTTTCCCCTTTTTATCTTCATTTTATACTAAGGATTTAATTTTAGAGGTAATAATATATAATAGTACATCGTTTGGTTTAGTTATTATAATATATTTATCTGTAGGAATTACAATATTTTATAGATTTCGATTTTGTATAAATTTATTATGAATATTACCTTTAAGATGTAGTTTAGTAAAATTAAATGAAGAAGAAAATGTAGTGAAATCTATAATTTTTATAAGTACTTTATCGATTTTAATTAGTACATTAATAATATGAATTTTTCCAATAAAATTAGAAACTATATGTATAATAAACTATATATATATATTACCTATATTTATTATTATTATAGGTTTTATTATAGGTGTATTATGATGTATTTTTTCTATAAATATTGAATTTTCTAACCAATTGATAAATAATATAATATGATTTATGGTACCATTAAGAACTCAAGTAATTTTAAAATATTCTTTACCATATATGAAATTATATTTAGAAATAATTGATCAATCATGATTAGAATATATTGGTGGATTAGGATTATATAAATTATTTAATAAAATAAATTCTATAATTTATTTATATATAAATTGAAGAATTTTATATATAATTAAAAGAATATTTATTTTTAGTTTAATAATGTTATATATTACTAATATTATTATATAa
>GDMM10
ATGATAATCTATAATAAGTATACTCCTCCCATTCTTATAACTTTATCTTTTTTAGTATTAATAATTAGATTCATATTATTTTTTTATAATAATTTGATTTTATTTGAATTTGAATTATTTAATATTATAGAAATTAGTTTTATTATTCCATTAATAATAGATTATAATGGTATATTATTTTCATTTATTGTATTATTTATTTCTTCTAATGTAATAAATTTTTCTAAAATTTATATAGGTCATGATAAATGGATTGAGCGATTTACATTATTAGTTTTAACTTTTGTTTTATCTATAAATTTATTAATTTATATTCCTAATATAATTTTTTTATTATTAGGTTGAGATGGTTTGGGTATCACTTCATTTGTTTTAGTTATTTATTATTTAAATAATAAATCATTAAGAGCTGGAATAATTACAGCTATTACTAATCGATTAGGAGACGTTATATTGTTATTATCTATTATATTGTGTATTAATCAATGTCATTGAATAGCAATAAATATATGATATGATATATTAATTGAAAATAAAATCCAGATTTTATTAATTATATTAGCTGGAATAACAAAAAGAGCTCAAATTCCCTTTAGAAGTTGATTACCAGCAGCTATAGCTGCTCCAACTCCTGTTTCTGCTTTAGTTCATTCTTCGACTTTAGTAACAGCTGGAGTATTTTTATTATTTCGATTTTATTATTATTTGAGAATATTTTATTTATTTAATTATTTTTTATTAACTGTATCAGTACTTACAATAATTATGGCAAGACTTGCTGCATCAGTTGAATGAGATATAAAAAAGATTATTGCATTATCTACTTTAAGACAATTAGGTTTAATAATATCTATAATAAGATTAAATATACCAGATTTAGCTTTTATACATATAGTAGTTCATGCATTATTTAAGGCTTTATTATTTATTTGTGCTGGAAATTTAATTATAAATTATTTTCATAGACAGGACTTACGATGAATGGGAAATGCTACTTATCAATTTCCAATGACAACTATATGTATTATAGTATCTAATTTATCAATGGTGGGTTTCCCCTTTTTATCTTCATTCTATACTAAGGATTTAATTTTAGAGGTAATAATATATAATAGTACATCGTTTGGTTTAGTTATTATAATATATTTATCTGTAGGAATTACAATATTTTATAGATTTCGATTTTGTATAAATTTATTATGAATATTACCTTTAAGATGTAGTTTAGTAAAATTAAATGAAGAAGAAAATGTAGTGAAATCTATAATTTTTATAAGTACCTTATCGATTTTAATTAGTACATTAATAATATGAATTTTTCCAATAAAATTAGAAACTATATGTATAATAAACTATATATATATATTACCTATATTTATTATTATTATAGGTTTTATTATAGGTGTATTATGATGTATTTTTTCTATAAATATTGAGTTTTCTAACCAATTGATAAATAATATAATATGATTTATGGTACCATTAAGAACTCAAGTAATTTTAAAATATTCTTTACCATATATGAAATTATATTTAGAAATAATTGATCAATCATGATTAGAATATATTGGTGGATTAGGATTATATAAATTATTTAATAAAATAAATTCTATAATTTATTTATATATAAATTGAAGAATTTTATATATAATTAAAAGAATATTTATTTTTAGTTTAATAATGTTATATATTACTAATATTATTATATAa
>GDZJ01
ATGATAATCTATAATAAATATACTCCTCCCATTCTTATAACTTTATCTTTTTTAGTATTAATAATTAGATTTATATTATTTTTTTATAATAATTTGATTTTATTTGAATTTGAATTATTTAATATTATAGAAATTAGTTTTATTATTCCATTAATAATAGATTATAATGGTATATTATTTTCATTTATTGTATTATTTATTTCTTCTAATGTAATAAATTTTTCTAAAATTTATATAGGTCATGATAAATGGATTGAGCGATTTACATTATTAGTTTTAACTTTTGTTTTATCTATAAATTTATTAATTTATATTCCTAATATAATTTTTTTATTATTAGGTTGAGATGGTTTGGGTATCACTTCATTTGTTTTAGTTATTTATTATTTAAATAATAAATCATTAAGAGCTGGAATAATTACAGCTATTACTAATCGATTAGGAGATGTTATATTGTTATTATCTATTATATTGTGTATTAATCAATGTCATTGAATAGCAATAAATATATGATATGATATATTAATTGAAAATAAAATCCAGATTTTATTAATTATATTAGCTGGAATAACAAAAAGAGCTCAAATTCCCTTTAGAAGTTGATTACCAGCAGCTATAGCTGCTCCAACTCCTGTTTCTGCTTTAGTTCATTCTTCGACTTTAGTAACAGCTGGAGTATTTTTATTATTTCGATTTTATTATTATTTGAGAATATTTTATTTATTTAATTATTTTTTATTAACTGTATCAGTACTTACAATAATTATGGCAAGACTTGCTGCATCAGTTGAATGAGATATAAAAAAGATTATTGCATTATCTACTTTAAGACAATTAGGTTTAATAATATCTATAATAAGATTAAATATACCAGATTTAGCTTTTATACATATAGTAGTTCATGCATTATTTAAGGCTTTATTATTTATTTGTGCTGGAAATTTAATTATGAATTATTTTCATAGACAGGACTTACGATGAATAGGAAATGCTACTTATCAATTTCCAATGACAACTATATGTATTATAGTATCTAATTTATCAATGGTGGGTTTCCCCTTTTTATCTTCATTCTATACTAAGGATTTAATTTTAGAGGTAATAATATATAATAGTACATCATTTGGTTTAGTTATTATAATATATTTATCTGTAGGAATTACAATATTTTATAGGTTTCGATTTTGTATAAATTTATTATGAATATTACCTTTAAGATGTAGTTTAGTAAAATTAAATGAAGAAGAAAATGTAGTGAAATCTATAATTTTTATAAGTACCTTATCGATTTTAATTAGTACATTAATAATATGAATTTTTCCAATAAAATTAGAAACTATATGTATAATAAACTATATATATATATTACCTATATTTATTATTATTATAGGTTTTATTATAGGTGTATTATGATGTATTTTTTCTATAAATATTGAGTTTTCTAACCAATTGATAAATAATATAATATGATTTATGGTACCATTAAGAACTCAAGTAATTTTAAAATATTCTTTACCATATATGAAATTATATTTAGAAATAATTGATCAATCATGATTAGAATATATTGGTGGGTTAGGATTATATAAATTATTTAATAAAATAAATTCTATAATTTATTTATATATAAATTGAAGAATTTTATATATAATTAAAAGAATATTTATTTTTAGTTTAATAATGTTATATATTACTAATATTATTATATAa
>GDZJ02
ATGATAATCTATAATAAATATACTCCTCCCATTCTTATAACTTTATCTTTTTTAGTATTAATAATTAGATTTATATTATTTTTTTATAATAATTTGATTTTATTTGAATTTGAATTATTTAATATTATAGAAATTAGTTTTATTATTCCATTAATAATAGATTATAATGGTATATTATTTTCATTTATTGTATTATTTATTTCTTCTAATGTAATAAATTTTTCTAAAATTTATATAGGTCATGATAAATGGATTGAGCGATTTACATTATTAGTTTTAACTTTTGTTTTATCTATAAATTTATTAATTTATATTCCTAATATAATTTTTTTATTATTAGGTTGAGATGGTTTGGGTATCACTTCATTTGTTTTAGTTATTTATTATTTAAATAATAAATCATTAAGAGCTGGAATAATTACAGCTATTACTAATCGATTAGGAGATGTTATATTGTTATTATCTATTATATTGTGTATTAATCAATGTCATTGAATAGCAATAAATATATGATATGATATATTAATTGAAAATAAAATCCAGATTTTATTAATTATATTAGCTGGGATAACAAAAAGAGCTCAAATTCCCTTTAGAAGTTGATTACCAGCAGCTATAGCTGCTCCAACTCCTGTTTCTGCTTTAGTTCATTCTTCGACTTTAGTAACAGCTGGAGTATTTTTATTATTTCGATTTTATTATTATTTGAGAATATTTTATTTATTTAATTATTTTTTATTAACTGTATCAGTACTTACAATAATTATGGCAAGACTTGCTGCATCAGTTGAATGAGATATAAAAAAGATTATTGCATTATCTACTTTAAGACAATTAGGTTTAATAATATCTATAATAAGATTAAATATACCAGATTTAGCTTTTATACATATAGTAGTTCATGCATTATTTAAGGCTTTATTATTTATTTGTGCTGGAAATTTAATTATGAATTATTTTCATAGACAGGACTTACGATGAATAGGAAATGCTACTTATCAATTTCCAATGACAACTATATGTATTATAGTATCTAATTTATCAATGGTGGGTTTCCCCTTTTTATCTTCATTCTATACTAAGGATTTAATTTTAGAGGTAATAATATATAATAGTACATCATTTGGTTTAGTTATTATAATATATTTATCTGTAGGAATTACAATATTTTATAGGTTTCGATTTTGTATAAATTTATTATGAATATTACCTTTAAGATGTAGTTTAGTAAAATTAAATGAAGAAGAAAATGTAGTGAAATCTATAATTTTTATAAGTACCTTATCGATTTTAATTAGTACATTAATAATATGAATTTTTCCAATAAAATTAGAAACTATATGTATAATAAACTATATATATATATTACCTATATTTATTATTATTATAGGTTTTATTATAGGTGTATTATGATGTATTTTTTCTATAAATATTGAGTTTTCTAACCAATTGATAAATAATATAATATGATTTATGGTACCATTAAGAACTCAAGTAATTTTAAAATATTCTTTACCATATATGAAATTATATTTAGAAATAATTGATCAATCATGATTAGAATATATTGGTGGATTAGGATTATATAAATTATTTAATAAAATAAATTCTATAATTTATTTATATATAAATTGAAGAATTTTATATATAATTAAAAGAATATTTATTTTTAGTTTAATAATGTTATATATTACTAATATTATTATATAa
>GDZJ03
ATGATAATCTATAATAAATATACTCCTCCCATTCTTATAACTTTATCTTTTTTAGTATTAATAATTAGATTTATATTATTTTTTTATAATAATTTAATTTTATTTGAATTTGAATTATTTAATATTATAGAAATTAGTTTTATTATTCCATTAATAATAGATTATAATGGTATATTATTTTCATTTATTGTATTATTTATTTCTTCTAATGTAATAAATTTTTCTAAAATTTATATAGGTCATGATAAATGGATTGAGCGATTTACATTATTAGTTTTAACTTTTGTTTTATCTATAAATTTATTAATTTATATTCCTAATATAATTTTTTTATTATTAGGTTGAGATGGTTTGGGTATCACTTCATTTGTTTTAGTTATTTATTATTTAAATAATAAATCATTAAGAGCTGGAATAATTACAGCTATTACTAATCGATTAGGAGATGTTATATTGTTATTATCTATTATATTGTGTATTAATCAATGTCATTGAATAGCAATAAATATATGATATGATATATTAATTGAAAATAAAATCCAGATTTTATTAATTATATTAGCTGGAATAACAAAAAGAGCTCAAATTCCCTTTAGAAGTTGATTACCAGCAGCTATAGCTGCTCCAACTCCTGTTTCTGCTTTAGTTCATTCTTCGACTTTAGTAACAGCTGGAGTATTTTTATTATTTCGATTTTATTATTATTTGAGAATATTTTATTTATTTAATTATTTTTTATTAACTGTATCAGTACTTACAATAATTATGGCAAGACTTGCTGCATCAGTTGAATGAGATATAAAAAAGATTATTGCATTATCTACTTTAAGACAATTAGGTTTAATAATATCTATAATAAGATTAAATATACCAGATTTAGCTTTTATACATATAGTAGTTCATGCATTATTTAAGGCTTTATTATTTATTTGTGCTGGAAATTTAATTATGAATTATTTTCATAGACAGGACTTACGATGAATAGGAAATGCTACTTATCAATTTCCAATGACAACTATATGTATTATAGTATCTAATTTATCAATGGTGGGTTTCCCCTTTTTATCTTCATTCTATACTAAGGATTTAATTTTAGAGGTAATAATATATAATAGTACATCATTTGGTTTAGTTATTATAATATATTTATCTGTAGGAATTACAATATTTTATAGGTTTCGATTTTGTATAAATTTATTATGAATATTACCTTTAAGATGTAGTTTAGTAAAATTAAATGAAGAAGAAAATGTAGTGAAATCTATAATTTTTATAAGTACCTTATCGATTTTAATTAGTACATTAATAATATGAATTTTTCCAATAAAATTAGAAACTATATGTATAATAAACTATATATATATATTACCTATATTTATTATTATTATAGGTTTTATTATAGGTGTATTATGATGTATTTTTTCTATAAATATTGAGTTTTCTAACCAATTGATAAATAATATAATATGATTTATGGTACCATTAAGAACTCAAGTAATTTTAAAATATTCTTTACCATATATGAAATTATATTTAGAAATAATTGATCAATCATGATTAGAATATATTGGTGGATTAGGATTATATAAATTATTTAATAAAATAAATTCTATAATTTATTTATATATAAATTGAAGAATTTTATATATAATTAAAAGAATATTTATTTTTAGTTTAATAATGTTATATATTACTAATATTATTATATAa
>GDZJ04
ATGATAATCTATAATAAGTATACTCCTCCCATTCTTATAACTTTATCTTTTTTAGTATTAATAATTAGATTTATATTATTTTTTTATAACAATTTGATTTTATTTGAATTTGAATTATTTAATATTATAGAAATTAGTTTTATTATTCCATTAATAATAGATTATAATGGTATATTATTTTCATTTATTGTATTATTTATTTCTTCTAATGTAATAAATTTTTCTAAAATTTATATAGGTCATGATAAATGGATTGAGCGATTTACATTATTAGTTTTAACTTTTGTTTTATCTATAAATTTATTAATTTATATTCCTAATATAATTTTTTTATTATTAGGTTGAGATGGTTTGGGTATCACTTCATTTGTTTTAGTTATTTATTATTTAAATAATAAATCATTAAGAGCTGGAATAATTACAGCTATTACTAATCGATTAGGAGATGTTATATTGTTATTATCTATTATATTGTGTATTAATCAATGTCATTGAATAGCAATAAATATATGATATGATATATTAATTGAAAATAAAATCCAGATTTTATTAATTATATTAGCTGGAATAACAAAAAGAGCTCAAATTCCCTTTAGAAGTTGATTACCAGCAGCTATAGCTGCTCCAACTCCTGTTTCTGCTTTAGTTCATTCTTCGACTTTAGTAACAGCTGGAGTATTTTTATTATTTCGATTTTATTATTATTTGAGAATATTTTATTTATTTAATTATTTTTTATTAACTATATCAGTACTTACAATAATTATGGCAAGACTTGCTGCATCAGTTGAATGAGATATAAAAAAGATTATTGCATTATCTACTTTAAGACAATTAGGTTTAATAATATCTATAATAAGATTAAATATACCAGATTTAGCTTTTATACATATAGTAGTTCATGCATTATTTAAGGCTTTATTATTTATTTGTGCTGGAAATTTAATTATAAATTATTTTCATAGACAGGACTTACGATGAATAGGAAATGCTACTTATCAATTTCCAATGACAACTATATGTATTATAGTATCTAATTTATCAATGGTGGGTTTCCCCTTTTTATCTTCATTCTATACTAAGGATTTAATTTTAGAGGTAATAATATATAATAGTACATCATTTGGTTTAGTTATTATAATATATTTATCTGTAGGAATTACAATATTTTATAGATTTCGATTTTGTATAAATTTATTATGAATATTACCTTTAAGATGTAGTTTAGTAAAATTAAATGAAGAAGAAAATGTAGTGAAATCTATAATTTTTATAAGTACCTTATCGATTTTAATTAGTACATTAATAATATGAATTTTTCCAATAAAATTAGAAACTATATGTATAATAAACTATATATATATATTACCTATATTTATTATTATTATAGGTTTTATTATAGGTGTATTATGATGTATTTTTTCTATAAATATTGAGTTTTCTAACCAATTGATAAATAATATAATATGATTTATGGTACCATTAAGAACTCAAGTAATTTTAAAATATTCTTTACCATATATGAAATTATATTTAGAAATAATTGATCAATCGTGATTAGAATATATTGGTGGATTAGGATTATATAAATTATTTAATAAAATAAATTCTATAATTTATTTATATATAAATTGAAGAATTTTATATATAATTAAAAGAATATTTATTTTTAGTTTAATAATGTTATATATTACTAATATTATTATATAa
>GDZJ05
ATGATAATCTATAATAAGTATACTCCTCCCATTCTTATAACTTTATCTTTTTTAGTATTAATAATTAGATTTATATTATTTTTTTATAACAATTTGATTTTATTTGAATTTGAATTATTTAATATTATAGAAATTAGTTTTATTATTCCATTAATAATAGATTATAATGGTATATTATTTTCATTTATTGTATTATTTATTTCTTCTAATGTAATAAATTTTTCTAAAATTTATATAGGTCATGATAAATGGATTGAGCGATTTACATTATTAGTTTTAACTTTTGTTTTATCTATAAATTTATTAATTTATATTCCTAATATAATTTTTTTATTATTAGGTTGAGATGGTTTGGGTATCACTTCATTTGTTTTAGTTATTTATTATTTAAATAATAAATCATTAAGAGCTGGAATAATTACAGCTATTACTAATCGATTAGGAGATGTTATATTGTTATTATCTATTATATTGTGTATTAATCAATGTCATTGAATAACAATAAATATATGATATGATATATTAATTGAAAATAAAATCCAGATTTTATTAATTATATTAGCTGGAATAACAAAAAGAGCTCAAATTCCCTTTAGAAGTTGATTACCAGCAGCTATAGCTGCTCCAACTCCTGTTTCTGCTTTAGTTCATTCTTCGACTTTAGTAACAGCTGGAGTATTTTTATTATTTCGATTTTATTATTATTTGAGAATATTTTATTTATTTAATTATTTTTTATTAACTGTATCAGTACTTACAATAATTATGGCAAGACTTGCTGCATCAGTTGAATGAGATATAAAAAAGATTATTGCATTATCTACTTTAAGACAATTAGGTTTAATAATATCTATAATAAGATTAAATATACCAGATTTAGCTTTTATACATATAGTAGTTCATGCATTATTTAAGGCTTTATTATTTATTTGTGCTGGAAATTTAATTATAAATTATTTTCATAGACAAGACTTACGATGAATAGGAAATGCTACTTATCAATTTCCAATGACAACTATATGTATTATAGTATCTAATTTATCAATGGTGGGTTTCCCCTTTTTATCTTCATTCTATACTAAGGATTTAATTTTAGAGGTAATAATATATAATAGTACATCATTTGGTTTAGTTATTATAATATATTTATCTGTAGGAATTACAATATTTTATAGATTTCGATTTTGTATAAATTTATTATGAATATTACCTTTAAGATGTAGTTTAGTAAAATTAAATGAAGAAGAAAATGTAGTGAAATCTATAATTTTTATAAGTACCTTATCGATTTTAATTAGTACATTAATAATATGAATTTTTCCAATAAAATTAGAAACTATATGTATAATAAACTATATATATATATTACCTATATTTATTATTATTATAGGTTTTATTATAGGTGTATTATGATGTATTTTTTCTATAAATATTGAGTTTTCTAACCAATTGATAAATAATATAATATGATTTATGGTACCATTAAGAACTCAAGTAATTTTAAAATATTCTTTACCATATATGAAATTATATTTAGAAATAATTGATCAATCGTGATTAGAATATATTGGTGGATTAGGGTTATATAAATTATTTAATAAAATAAATTCTATAATTTATTTATATATAAATTGAAGAATTTTATATATAATTAAAAGAATATTTATTTTTAGTTTAATAATGTTATATATTACTAATATTATTATATAa
>GDZJ06
ATGATAATCTATAATAAATATACTCCTCCCATTCTTATAACTTTATCTTTTTTAGTATTAATAATTAGATTTATATTATTTTTTTATAATAATTTAATTTTATTTGAATTTGAATTATTTAATATTATAGAAATTAGTTTTATTATTCCATTAATAATAGATTATAATGGTATATTATTTTCATTTATTGTATTATTTATTTCTTCTAATGTAATAAATTTTTCTAAAATTTATATAGGTCATGATAAATGGATTGAGCGATTTACATTATTAGTTTTAACTTTTGTTTTATCTATAAATTTATTAATTTATATTCCTAATATAATTTTTTTATTATTAGGTTGAGATGGTTTGGGTATCACTTCATTTGTTTTAGTTATTTATTATTTAAATAATAAATCATTAAGAGCTGGAATAATTACAGCTATTACTAATCGATTAGGAGATGTTATATTGTTATTATCTATTATATTGTGTATTAATCAATGTCATTGAATAGCAATAAATATATGATATGATATATTAATTGAAAATAAAATCCAGATTTTATTAATTATATTAGCTGGAATAACAAAAAGAGCTCAAATTCCCTTTAGAAGTTGATTACCAGCAGCTATAGCTGCTCCAACTCCTGTTTCTGCTTTAGTTCATTCTTCGACTTTAGTAACAGCTGGAGTATTTTTATTATTTCGATTTTATTATTATTTGAGAATATTTTATTTATTTAATTATTTTTTATTAACTGTATCAGTACTTACAATAATTATGGCAAGACTTGCTGCATCAGTTGAATGAGATATAAAAAAGATTATTGCATTATCTACTTTAAGACAATTAGGTTTAATAATATCTATAATAAGATTAAATATACCAGATTTAGCTTTTATACATATAGTAGTTCATGCATTATTTAAGGCTTTATTATTTATTTGTGCTGGAAATTTAATTATGAATTATTTTCATAGACAGGACTTACGATGAATAGGAAATGCTACTTATCAATTTCCAATGACAACTATATGTATTATAGTATCTAATTTATCAATGGTGGGTTTCCCCTTTTTATCTTCATTCTATACTAAGGATTTAATTTTAGAGGTAATAATATATAATAGTACATCATTTGGTTTAGTTATTATAATATATTTATCTGTAGGAATTACAATATTTTATAGGTTTCGATTTTGTATAAATTTATTATGAATATTACCTTTAAGATGTAGTTTAGTAAAATTAAATGAAGAAGAAAATGTAGTGAAATCTATAATTTTTATAAGTACCTTATCGATTTTAATTAGTACATTAATAATATGAATTTTTCCAATAAAATTAGAAACTATATGTATAATAAACTATATATATATATTACCTATATTTATTATTATTATAGGTTTTATTATAGGTGTATTATGATGTATTTTTTCTATAAATATTGAGTTTTCTAACCAATTGATAAATAATATAATATGATTTATGGTACCATTAAGAACTCAAGTAATTTTAAAATATTCTTTACCATATATGAAATTATATTTAGAAATAATTGATCAATCATGATTAGAATATATTGGTGGATTAGGATTATATAAATTATTTAATAAAATAAATTCTATAATTTATTTATATATAAATTGAAGAATTTTATATATAATTAAAAGAATATTTATTTTTAGTTTAATAATGTTATATATTACTAATATTATTATATAa
>GDZJ07
ATGATAATCTATAATAAGTATACTCCTCCCATTCTTATAACTTTATCTTTTTTAGTATTAATAATTAGATTTATATTATTTTTTTATAACAATTTGATTTTATTTGAATTTGAATTATTTAATATTATAGAAATTAGTTTTATTATTCCATTAATAATAGATTATAATGGTATATTATTTTCATTTATTGTATTATTTATTTCTTCTAATGTAATAAATTTTTCTAAAATTTATATAGGTCATGATAAATGGATTGAGCGATTTACATTATTAGTTTTAACTTTTGTTTTATCTATAAATTTATTAATTTATATTCCTAATATAATTTTTTTATTATTAGGTTGAGATGGTTTGGGTATCACTTCATTTGTTTTAGTTATTTATTATTTAAATAATAAATCATTAAGAGCTGGAATAATTACAGCTATTACTAATCGATTAGGAGATGTTATATTGTTATTATCTATTATATTGTGTATTAATCAATGTCATTGAATAACAATAAATATATGATATGATATATTAATTGAAAATAAAATCCAGATTTTATTAATTATATTAGCTGGAATAACAAAAAGAGCTCAAATTCCCTTTAGAAGTTGATTACCAGCAGCTATAGCTGCTCCAACTCCTGTTTCTGCTTTAGTTCATTCTTCGACTTTAGTAACAGCTGGAGTATTTTTATTATTTCGATTTTATTATTATTTGAGAATATTTTATTTATTTAATTATTTTTTATTAACTGTATCAGTACTTACAATAATTATGGCAAGACTTGCTGCATCAGTTGAATGAGATATAAAAAAGATTATTGCATTATCTACTTTAAGACAATTAGGTTTAATAATATCTATAATAAGATTAAATATACCAGATTTAGCTTTTATACATATAGTAGTTCATGCATTATTTAAGGCTTTATTATTTATTTGTGCTGGAAATTTAATTATAAATTATTTTCATAGACAAGACTTACGATGAATAGGAAATGCTACTTATCAATTTCCAATGACAACTATATGTATTATAGTATCTAATTTATCAATGGTGGGTTTCCCCTTTTTATCTTCATTCTATACTAAGGATTTAATTTTAGAGGTAATAATATATAATAGTACATCATTTGGTTTAGTTATTATAATATATTTATCTGTAGGAATTACAATATTTTATAGATTTCGATTTTGTATAAATTTATTATGAATATTACCTTTAAGATGTAGTTTAGTAAAATTAAATGAAGAAGAAAATGTAGTGAAATCTATAATTTTTATAAGTACCTTATCGATTTTAATTAGTACATTAATAATATGAATTTTTCCAATAAAATTAGAAACTATATGTATAATAAACTATATATATATATTACCTATATTTATTATTATTATAGGTTTTATTATAGGTGTATTATGATGTATTTTTTCTATAAATATTGAGTTTTCTAACCAATTGATAAATAATATAATATGATTTATGGTACCATTAAGAACTCAAGTAATTTTAAAATATTCTTTACCATATATGAAATTATATTTAGAAATAATTGATCAATCGTGATTAGAATATATTGGTGGATTAGGGTTATATAAATTATTTAATAAAATAAATTCTATAATTTATTTATATATAAATTGAAGAATTTTATATATAATTAAAAGAATATTTATTTTTAGTTTAATAATGTTATATATTACTAATATTATTATATAa
>GDZJ08
ATGATAATCTATAATAAATATACTCCTCCCATTCTTATAACTTTATCTTTTTTAGTATTAATAATTAGATTTATATTATTTTTTTATAATAATTTGATTTTATTTGAATTTGAATTATTTAATATTATAGAAATTAGTTTTATTATTCCATTAATAATAGATTATAATGGTATATTATTTTCATTTATTGTATTATTTATTTCTTCTAATGTAATAAATTTTTCTAAAATTTATATAGGTCATGATAAATGGATTGAGCGATTTACATTATTAGTTTTAACTTTTGTTTTATCTATAAATTTATTAATTTATATTCCTAATATAATTTTTTTATTATTAGGTTGAGATGGTTTGGGTATCACTTCATTTGTTTTAGTTATTTATTATTTAAATAATAAATCATTAAGAGCTGGAATAATTACAGCTATTACTAATCGATTAGGAGATGTTATATTGTTATTATCTATTATATTGTGTATTAATCAATGTCATTGAATAGCAATAAATATATGATATGATATATTAATTGAAAATAAAATCCAGATTTTATTAATTATATTAGCTGGAATAACAAAAAGAGCTCAAATTCCCTTTAGAAGTTGATTACCAGCAGCTATAGCTGCTCCAACTCCTGTTTCTGCTTTAGTTCATTCTTCGACTTTAGTAACAGCTGGAGTATTTTTATTATTTCGATTTTATTATTATTTGAGAATATTTTATTTATTTAATTATTTTTTATTAACTGTATCAGTACTTACAATAATTATGGCAAGACTTGCTGCATCAGTTGAATGAGATATAAAAAAGATTATTGCATTATCTACTTTAAGACAATTAGGTTTAATAATATCTATAATAAGATTAAATATACCAGATTTAGCTTTTATACATATAGTAGTTCATGCATTATTTAAGGCTTTATTATTTATTTGTGCTGGAAATTTAATTATGAATTATTTTCATAGACAGGACTTACGATGAATAGGAAATGCTACTTATCAATTTCCAATGACAACTATATGTATTATAGTATCTAATTTATCAATGGTGGGTTTCCCCTTTTTATCTTCATTCTATACTAAGGATTTAATTTTAGAGGTAATAATATATAATAGTACATCATTTGGTTTAGTTATTATAATATATTTATCTGTAGGAATTACAATATTTTATAGGTTTCGATTTTGTATAAATTTATTATGAATATTACCTTTAAGATGTAGTTTAGTAAAATTAAATGAAGAAGAAAATGTAGTGAAATCTATAATTTTTATAAGTACCTTATCGATTTTAATTAGTACATTAATAATATGAATTTTTCCAATAAAATTAGAAACTATATGTATAATAAACTATATATATATATTACCTATATTTATTATTATTATAGGTTTTATTATAGGTGTATTATGATGTATTTTTTCTATAAATATTGAGTTTTCTAACCAATTGATAAATAATATAATATGATTTATGGTACCATTAAGAACTCAAGTAATTTTAAAATATTCTTTACCATATATGAAATTATATTTAGAAATAATTGATCAATCATGATTAGAATATATTGGTGGATTAGGATTATATAAATTATTTAATAAAATAAATTCTATAATTTATTTATATATAAATTGAAGAATTTTATATATAATTAAAAGAATATTTATTTTTAGTTTAATAATGTTATATATTACTAATATTATTATATAa
>GDZJ09
ATGATAATCTATAATAAATATACTCCTCCCATTCTTATAACTTTATCTTTTTTAGTATTAATAATTAGATTTATATTATTTTTTTATAATAATTTAATTTTATTTGAATTTGAATTATTTAATATTATAGAAATTAGTTTTATTATTCCATTAATAATAGATTATAATGGTATATTATTTTCATTTATTGTATTATTTATTTCTTCTAATGTAATAAATTTTTCTAAAATTTATATAGGTCATGATAAATGGATTGAGCGATTTACATTATTAGTTTTAACTTTTGTTTTATCTATAAATTTATTAATTTATATTCCTAATATAATTTTTTTATTATTAGGTTGAGATGGTTTGGGTATCACTTCATTTGTTTTAGTTATTTATTATTTAAATAATAAATCATTAAGAGCTGGAATAATTACAGCTATTACTAATCGATTAGGAGATGTTATATTGTTATTATCTATTATATTGTGTATTAATCAATGTCATTGAATAGCAATAAATATATGATATGATATATTAATTGAAAATAAAATCCAGATTTTATTAATTATATTAGCTGGAATAACAAAAAGAGCTCAAATTCCCTTTAGAAGTTGATTACCAGCAGCTATAGCTGCTCCAACTCCTGTTTCTGCTTTAGTTCATTCTTCGACTTTAGTAACAGCTGGAGTATTTTTATTATTTCGATTTTATTATTATTTGAGAATATTTTATTTATTTAATTATTTTTTATTAACTGTATCAGTACTTACAATAATTATGGCAAGACTTGCTGCATCAGTTGAATGAGATATAAAAAAGATTATTGCATTATCTACTTTAAGACAATTAGGTTTAATAATATCTATAATAAGATTAAATATACCAGATTTAGCTTTTATACATATAGTAATTCATGCATTATTTAAGGCTTTATTATTTATTTGTGCTGGAAATTTAATTATGAATTATTTTCATAGACAGGACTTACGATGAATAGGAAATGCTACTTATCAATTTCCAATGACAACTATATGTATTATAGTATCTAATTTATCAATGGTGGGTTTCCCCTTTTTATCTTCATTCTATACTAAGGATTTAATTTTAGAGGTAATAATATATAATAGTACATCATTTGGTTTAGTTATTATAATATATTTATCTGTAGGAATTACAATATTTTATAGGTTTCGATTTTGTATAAATTTATTATGAATATTACCTTTAAGATGTAGTTTAGTAAAATTAAATGAAGAAGAAAATGTAGTGAAATCTATAATTTTTATAAGTACCTTATCGATTTTAATTAGTACATTAATAATATGAATTTTTCCAATAAAATTAGAAACTATATGTATAATAAACTATATATATATATTACCTATATTTATTATTATTATAGGTTTTATTATAGGTGTATTATGATGTATTTTTTCTATAAATATTGAGTTTTCTAACCAATTGATAAATAATATAATATGATTTATGGTACCATTAAGAACTCAAGTAATTTTAAAATATTCTTTACCATATATGAAATTATATTTAGAAATAATTGATCAATCATGATTAGAATATATTGGTGGATTAGGATTATATAAATTATTTAATAAAATAAATTCTATAATTTATTTATATATAAATTGAAGAATTTTATATATAATTAAAAGAATATTTATTTTTAGTTTAATAATGTTATATATTACTAATATTATTATATAa
>GDZJ10
ATGATAATCTATAATAAATATACTCCTCCCATTCTTATAACTTTATCTTTTTTAGTATTAATAATTAGATTTATATTATTTTTTTATAATAATTTGATTTTATTTGAATTTGAATTATTTAATATTATAGAAATTAGTTTTATTATTCCATTAATAATAGATTATAATGGTATATTATTTTCATTTATTGTATTATTTATTTCTTCTAATGTAATAAATTTTTCTAAAATTTATATAGGTCATGATAAATGGATTGAGCGATTTACATTATTAGTTTTAACTTTTGTTTTATCTATAAATTTATTAATTTATATTCCTAATATAATTTTTTTATTATTAGGTTGAGATGGTTTGGGTATCACTTCATTTGTTTTAGTTATTTATTATTTAAATAATAAATCATTAAGAGCTGGAATAATTACAGCTATTACTAATCGATTAGGAGATGTTATATTGTTATTATCTATTATATTGTGTATTAATCAATGTCATTGAATAGCAATAAATATATGATATGATATATTAATTGAAAATAAAATCCAGATTTTATTAATTATATTAGCTGGAATAACAAAAAGAGCTCAAATTCCCTTTAGAAGTTGATTACCAGCAGCTATAGCTGCTCCAACTCCTGTTTCTGCTTTAGTTCATTCTTCGACTTTAGTAACAGCTGGAGTATTTTTATTATTTCGATTTTATTATTATTTGAGAATATTTTATTTATTTAATTATTTTTTATTAACTGTATCAGTACTTACAATAATTATGGCAAGACTTGCTGCATCAGTTGAATGAGATATAAAAAAGATTATTGCATTATCTACTTTAAGACAACTAGGTTTAATAATATCTATAATAAGATTAAATATACCAGATTTAGCTTTTATACATATAGTAGTTCATGCATTATTTAAGGCTTTATTATTTATTTGTGCTGGAAATTTAATTATGAATTATTTTCATAGACAGGACTTACGATGAATAGGAAATGCTACTTATCAATTTCCAATGACAACTATATGTATTATAGTATCTAATTTATCAATGGTGGGTTTCCCCTTTTTATCTTCATTCTATACTAAGGATTTAATTTTAGAGGTAATAATATATAATAGTACATCATTTGGTTTAGTTATTATAATATATTTATCTGTAGGAATTACAATATTTTATAGGTTTCGATTTTGTATAAATTTATTATGAATATTACCTTTAAGATGTAGTTTAGTAAAATTAAATGAAGAAGAAAATGTAGTGAAATCTATAATTTTTATAAGTACCTTATCGATTTTAATTAGTACATTAATAATATGAATTTTTCCAATAAAATTAGAAACTATATGTATAATAAACTATATATATATATTACCTATATTTATTATTATTATAGGTTTTATTATAGGTGTATTATGATGTATTTTTTCTATAAATATTGAGTTTTCTAACCAATTGATAAATAATATAATATGATTTATGGTACCATTAAGAACTCAAGTAATTTTAAAATATTCTTTACCATATATGAAATTATATTTAGAAATAATTGATCAATCATGATTAGAATATATTGGTGGATTAGGATTATATAAATTATTTAATAAAATAAATTCTATAATTTATTTATATATAAATTGAAGAATTTTATATATAATTAAAAGAATATTTATTTTTAGTTTAATAATGTTATATATTACTAATATTATTATATAa
>GXGG01
ATGATAATCTATAATAAGTATACTCCTCCCATTCTTATAACTTTATCTTTTTTAGTATTAATAATTAGATTTATATTATTTTTTTATAATAATTTGATTTTATTTGAATTTGAATTATTTAATATTATAGAAATTAGTTTTATTATTCCATTAATAATAGATTATAATGGTATATTATTTTCATTTATTGTATTATTTATTTCTTCTAATGTAATAAATTTTTCTAAAATTTATATAGGTCATGATAAATGGATTGAGCGATTTACATTATTAGTTTTAACTTTTGTTTTATCTATAAATTTATTAATTTATATTCCTAATATAATTTTTTTATTATTAGGTTGAGATGGTTTGGGTATCACTTCATTTGTTTTAGTTATTTATTATTTAAATAATAAATCATTAAGAGCTGGAATAATTACAGCTATTACTAATCGATTAGGAGATGTTATATTGTTATTATCTATTATATTGTGTATTAATCAATGTCATTGAATAGCAATAAATATATGATATGATATATTAATTGAAAATAAAATCCAGATTTTATTAATTATATTAGCTGGAATAACAAAAAGAGCTCAAATTCCCTTTAGAAGTTGATTACCAGCAGCTATAGCTGCTCCAACTCCTGTTTCTGCTTTAGTTCATTCTTCGACTTTAGTAACAGCTGGAGTATTTTTATTATTTCGATTTTATTATTATTTGAGAATATTTTATTTATTTAATTATTTTTTATTAACTGTATCAGTACTTACAATAATTATGGCAAGACTTGCTGCATCAGTTGAATGAGATATAAAAAAGATTATTGCATTATCTACTTTAAGACAATTAGGTTTAATAATATCTATAATAAGATTGAATATACCAGATTTAGCTTTTATACATATAGTAGTTCATGCATTATTTAAGGCTTTATTATTTATTTGTGCTGGAAATTTAATTATAAATTATTTTCATAGACAGGACTTACGATGAATAGGAAATGCTACTTATCAATTTCCAATGACAACTATATGTATTATAGTATCTAATTTATCAATGGTGGGTTTCCCCTTTTTATCTTCATTCTATACTAAGGATTTAATTTTAGAGGTAATAATATATAATAGTACATCGTTTGGTTTAGTTATTATAATATATTTATCTGTAGGAATTACAATATTTTATAGATTTCGATTTTGTATAAATTTATTATGAATATTACCTTTAAGATGTAGTTTAGTAAAATTAAATGAAGAAGAAAATGTAGTGAAATCTATAATTTTTATAAGTACCTTATCGATTTTAATTAGTACATTAATAATATGAATTTTTCCAATAAAATTAGAAACTATATGTATAATAAATTATATATATATATTACCTATATTTATTATTATTATAGGTTTTATTATAGGTGTATTATGATGTATTTTTTCTATAAATATTGAGTTTTCTAATCAATTGATAAATAATATAATATGATTTATGGTACCATTAAGAACTCAAGTAATTTTAAAATATTCTTTACCATATATGAAATTATATTTAGAAATAATTGATCAATCATGATTAGAATATATTGGTGGATTAGGATTATATAAATTATTTAATAAAATAAATTCTATAATTTATTTATATATAAATTGAAGAATTTTATATATAATTAAAAGAATATTTATTTTTAGTTTAATAATGTTATATATTACTAATATTATTATATAa
>GXGG02
ATGATAATCTATAATAAGTATACTCCTCCCATTCTTATAACTTTATCTTTTTTAGTATTAATAATTAGATTTATATTATTTTTTTATAATAGTTTGATTTTATTTGAATTTGAATTATTTAATATTATAGAAATTAGTTTTATTATTCCATTAATAATAGATTATAATGGTATATTATTTTCATTTATTGTATTATTTATTTCTTCTAATGTAATAAATTTTTCTAAAATTTATATAGGTCATGATAAATGGATTGAGCGATTTACATTATTAGTTTTAACTTTTGTTTTATCTATAAATTTATTAATTTATATTCCTAATATAATTTTTTTATTATTAGGTTGAGATGGTTTGGGTATCACTTCATTTGTTTTAGTTATTTATTATTTAAATAATAAATCATTAAGAGCTGGAATAATTACAGCTATTACTAATCGATTAGGAGATGTTATATTGTTATTATCTATTATATTGTGTATTAATCAGTGTCATTGAATAGCAATAAATATATGATATGATATATTAATTGAAAATAAAATCCAGATTTTATTAATTATATTAGCTGGAATAACAAAAAGAGCTCAAATTCCCTTTAGAAGTTGATTACCAGCAGCTATAGCTGCTCCAACTCCTGTTTCTGCTTTAGTTCATTCTTCGACTTTAGTAACAGCTGGAGTATTTTTATTATTTCGATTTTATTATTATTTGAGAATATTTTATTTATTTAATTATTTTTTATTAACTGTATCAGTACTTACAATAATTATGGCAAGACTTGCTGCATCAGTTGAATGAGATATAAAAAAGATTATTGCATTATCTACTTTAAGACAATTAGGTTTAATAATATCTATAATAAGATTAAATATACCAGATTTAGCTTTTATACATATAGTAGTTCATGCATTATTTAAGGCTTTATTATTTATTTGTGCTGGAAATTTAATTATAAATTATTTTCATAGACAGGACTTACGATGAATAGGAAATGCTACTTATCAATTTCCAATGACAACTATATGTATTATAGTATCTAATTTATCAATGGTGGGTTTCCCCTTTTTATCTTCATTCTATACTAAGGATTTAATTTTAGAGGTAATAATATATAATAGTACATCGTTTGGTTTAGTTATTATAATATATTTATCTGTAGGAATTACAATATTTTATAGATTTCGATTTTGTATAAATTTATTATGAATATTACCTTTAAGATGTAGTTTAGTAAAATTAAATGAAGAAGAAAATGTAGTGAAATCTATAATTTTTATAAGTACCTTATCGATTTTAATCAGTACATTAATAATATGAATTTTTCCAATAAAATTAGAAACTATATGTATAATAAACTATATATATATATTACCTATATTTATTATTATTATAGGTTTTATTATAGGTGTATTATGATGTATTTTTTCTATAAATATTGAGTTTTCTAACCAATTGATAAATAATATAATATGATTTATGGTACCATTAAGAACTCAAGTAATTTTAAAATATTCTTTACCATATATGAAATTATATTTAGAAATAATTGATCAATCATGATTAGAATATATTGGTGGATTAGGATTATATAAATTATTTAATAAAATAAATTCTATAATTTATTTATATATAAATTGAAGAATTTTATATATAATTAAAAGAATATTTATTTTTAGTTTAATAATGTTATATATTACTAATATTATTATATAa
>GXGG03
ATGATAATCTATAATAAGTATACTCCTCCTATTCTTATAACTTTATCTTTTTTAGTATTAATAATTAGATTTATATTATTTTTTTATAATAATTTGATTTTATTTGAATTTGAATTATTTAATATTATAGAAATTAGTTTTATTATTCCATTAATAATAGATTATAATGGTATATTATTTTCATTTATTGTATTATTTATTTCTTCTAATGTAATAAATTTTTCTAAAATTTATATAGGTCATGATAAATGGATTGAGCGATTTACATTATTAGTTTTAACTTTTGTTTTATCTATAAATTTATTAATTTATATTCCTAATATAATTTTTTTATTATTAGGTTGAGATGGTTTGGGTATCACTTCATTTGTTTTAGTTATTTATTATTTAAATAATAAATCATTAAGAGCTGGAATAATTACAGCTATTACTAATCGATTAGGAGATGTTATATTGTTATTATCTATTATATTGTGTATTAATCAATGTCATTGAATAGCAATAAATATATGATATGATATATTAATTGAAAATAAAATCCAGATTTTATTAATTATATTAGCTGGAATAACAAAAAGAGCTCAAATTCCCTTTAGAAGTTGATTACCAGCAGCTATAGCTGCTCCAACTCCTGTTTCTGCTTTAGTTCATTCTTCGACTTTAGTAACAGCTGGAGTATTTTTATTGTTTCGATTTTATTATTACTTGAGAATATTTTATTTATTTAATTATTTTTTATTAACTGTATCAGTACTTACAATAATTATGGCAAGACTTGCTGCATCAGTTGAATGAGATATAAAAAAGATTATTGCATTATCTACTTTAAGACAATTAGGTTTAATAATATCTATAATAAGATTAAATATACCAGATTTAGCTTTTATACATATAGTAGTTCATGCATTATTTAAGGCTTTATTATTTATTTGTGCTGGAAATTTAATTATAAATTATTTTCATAGACAAGACTTACGATGAATAGGAAATGCTACTTATCAATTTCCAATGACAACTATATGTATTATAGTATCTAATTTATCAATGGTGGGTTTCCCCTTTTTATCTTCATTCTATACTAAGGATTTAATTTTAGAGGTAATAATATATAATAGTACATCGTTTGGTTTAGTTATTATAATATATTTATCTGTAGGAATTACAATATTTTATAGATTTCGATTTTGTATAAATTTATTATGAATATTACCTTTAAGATGTAGTTTAGTAAAATTAAATGAAGAAGAAAATGTAGTGAAATCTATAATTTTTATAAGTACCTTATCGATTTTAATTAGTACATTAATAATATGAATTTTTCCAATAAAATTAGAAACTATATGTATAATAAACTATATATATATATTACCTATATTTATTATTATTATAGGTTTTATTATAGGTGTATTATGATGTATTTTTTCTATAAATATTGAGTTTTCTAACCAATTGATAAATAATATAATATGATTTATGGTACCATTAAGAACTCAAGTAATTTTAAAATATTCTTTACCATATATGAAATTATATTTAGAAATAATTGATCAATCATGATTAGAATATATTGGTGGATTAGGATTATATAAATTATTTAATAAAATAAATTCTATAATTTATTTATATATAAATTGAAGAATTTTATATATAATTAAAAGAATATTTATTTTTAGTTTAATAATGTTATATATTACTAATATTATTATATAa
>GXGG04
ATGATAATCTATAATAAGTATACTCCTCCCATTCTTATAACTTTATCTTTTTTAGTATTAATAATTAGATTTATATTATTTTTTTATAATAATTTGATTTTATTTGAATTTGAATTATTTAATATTATAGAAATTAGTTTTATTATTCCATTAATAATAGATTATAATGGTATATTATTTTCATTTATTGTATTATTTATTTCTTCTAATGTAATAAATTTTTCTAAAATTTATATAGGTCATGATAAATGGATTGAGCGATTTACATTATTAGTTTTAACTTTTGTTTTATCTATAAATTTATTAATTTATATTCCTAATATAATTTTTTTATTATTAGGTTGAGATGGTTTGGGTATCACTTCATTTGTTTTAGTTATTTATTATTTAAATAATAAATCATTAAGAGCTGGAATAATTACAGCTATTACTAATCGATTAGGAGATGTTATATTGTTATTATCTATTATATTGTGTATTAATCAATGTCATTGAATAGCAATAAATATATGATATGATATATTAATTGAAAATAAAATCCAGATTTTATTAATTATATTAGCTGGAATAACAAAAAGAGCTCAAATTCCCTTTAGAAGTTGATTACCAGCAGCTATAGCTGCTCCAACTCCTGTTTCTGCTTTAGTTCATTCTTCGACTTTAGTAACAGCTGGAGTATTTTTATTGTTTCGATTTTATTATTACTTGAGAATATTTTATTTATTTAATTATTTTTTATTAACTGTATCAGTACTTACAATAATTATGGCAAGACTTGCTGCATCAGTTGAATGAGATATAAAAAAGATTATTGCATTATCTACTTTAAGACAATTAGGTTTAATAATATCTATAATAAGATTAAATATACCAGATTTAGCTTTTATACATATAGTAGTTCATGCATTATTTAAGGCTTTATTATTTATTTGTGCTGGAAATTTAATTATAAATTATTTTCATAGACAGGACTTACGATGAATAGGAAATGCTACTTATCAATTTCCAATGACAACTATATGTATTATAGTATCTAATTTATCAATGGTGGGTTTCCCCTTTTTATCTTCATTCTATACTAAGGATTTAATTTTAGAGGTAATAATATATAATAGTACATCGTTTGGTTTAGTTATTATAATATATTTATCTGTAGGAATTACAATATTTTATAGATTTCGATTTTGTATAAATTTATTATGAATATTACCTTTAAGATGTAGTTTAGTAAAATTAAATGAAGAAGAAAATGTAGTGAAATCTATAATTTTTATAAGTACCTTATCGATTTTAATTAGTACATTAATAATATGAATTTTTCCAATAAAATTAGAAACTATATGTATAATAAACTATATATATATATTACCTATATTTATTATTATTATAGGTTTTATTATAGGTGTATTATGATGTATTTTTTCTATAAATATTGAGTTTTCTAACCAATTGATAAATAATATAATATGATTTATGGTACCATTAAGAACTCAAGTAATTTTAAAATATTCTTTACCATATATGAAATTATATTTAGAAATAATTGATCAATCATGATTAGAATATATTGGTGGATTAGGATTATATAAATTATTTAATAAAATAAATTCTATAATTTATTTATATATAAATTGAAGAATTTTATATATAATTAAAAGAATATTTATTTTTAGTTTAATAATGTTATATATTACTAATATTATTATATAa
>GXGG05
ATGATAATCTATAATAAGTATACTCCTCCCATTCTTATAACTTTATCTTTTTTAGTATTAATAATTAGATTTATATTATTTTTTTATAATAATTTGATTTTATTTGAATTTGAATTATTTAATATTATAGAAATTAGTTTTATTATTCCATTAATAATAGATTATAATGGTATATTATTTTCATTTATTGTATTATTTATTTCTTCTAATGTAATAAATTTTTCTAAAATTTATATAGGTTATGATAAATGGATTGAGCGATTTACATTATTAGTTTTAACTTTTGTTTTATCTATAAATTTATTAATTTATATTCCTAATATAATTTTTTTATTATTAGGTTGAGATGGTTTGGGTATCACTTCATTTGTTTTAGTTATTTATTATTTAAATAATAAATCATTAAGAGCTGGAATAATTACAGCTATTACTAATCGATTAGGAGATGTTATATTGTTATTATCTATTATATTGTGTATTAATCAATGTCATTGAATAGCAATAAATATATGATATGATATATTAATTGAAAATAAAATCCAGATTTTATTAATTATATTAGCTGGAATAACAAAAAGAGCTCAAATTCCCTTTAGAAGTTGATTACCAGCAGCTATAGCTGCTCCAACTCCTGTTTCTGCTTTAGTTCATTCTTCGACTTTAGTAACAGCTGGAGTATTTTTATTATTTCGATTTTATTATTACTTGAGAATATTTTATTTATTTAATTATTTTTTATTAACTGTATCAGTACTTACAATAATTATGGCAAGACTTGCTGCATCAGTTGAATGAGATATAAAAAAGATTATTGCATTATCTACTTTAAGACAATTAGGTTTAATAATATCTATAATAAGATTAAATATACCAGATTTAGCTTTTATACATATAGTAGTTCATGCATTATTTAAGGCTTTATTATTTATTTGTGCTGGAAATTTAATTATAAATTATTTTCATAGACAGGACTTACGATGAATAGGAAATGCTACTTATCAATTTCCAATGACAACTATATGTATTATAGTATCTAATTTATCAATGGTGGGTTTCCCCTTTTTATCTTCATTCTATACTAAGGATTTAATTTTAGAGGTAATAATATATAATAGTACATCGTTTGGTTTAGTTATTATAATATATTTATCTGTAGGAATTACAATATTTTATAGATTTCGATTTTGTATAAATTTATTATGAATATTACCTTTAAGATGTAGTTTAGTAAAATTAAATGAAGAAGAAAATGTAGTGAAATCTATAATTTTTATAAGTACCTTATCGATTTTAATTAGTACATTAATAATATGAATTTTTCCAATAAAATTAGAAACTATATGTATAATAAACTATATATATATATTACCTATATTTATTATTATTATAGGTTTTATTATAGGTGTATTATGATGTATTTTTTCTATAAATATTGAGTTTTCTAACCAATTGATAAATAATATAATATGATTTATGGTACCATTAAGAACTCAAGTAATTTTAAAATATTCTTTACCATATATGAAATTATATTTAGAAATAATTGATCAATCATGATTAGAATATATTGGTGGATTAGGATTATATAAATTATTTAATAAAATAAATTCTATAATTTATTTATATATAAATTGAAGAATTTTATATATAATTAAAAGAATATTTATTTTTAGTTTAATAATGTTATATATTACTAATATTATTATATAa
>GXGG06
ATGATAATCTATAATAAATATACTCCTCCCATTCTTATAACTTTATCTTTTTTAGTATTAATAATTAGATTTATATTATTTTTTTATAATAATTTAATTTTATTTGAATTTGAATTATTTAATATTATAGAAATTAGTTTTATTATTCCATTAATAATAGATTATAATGGTATATTATTTTCATTTATTGTATTATTTATTTCTTCTAATGTAATAAATTTTTCTAAAATTTATATAGGTCATGATAAATGGATTGAGCGATTTACATTATTAGTTTTAACTTTTGTTTTATCTATAAATTTATTAATTTATATTCCTAATATAATTTTTTTATTATTAGGTTGAGATGGTTTGGGTATCACTTCATTTATTTTAGTTATTTATTATTTAAATAATAAATCATTAAGAGCTGGAATAATTACAGCTATTACTAATCGATTAGGAGATGTTATATTGTTATTATCTATTATATTGTGTATTAATCAATGTCATTGAATAGCAATAAATATATGATATGATATATTAATTGAAAATAAAATCCAGATTTTATTAATTATATTAGCTGGAATAACAAAAAGAGCTCAAATTCCCTTTAGAAGTTGATTACCAGCAGCTATAGCTGCTCCAACTCCTGTTTCTGCTTTAGTTCATTCTTCGACTTTAGTAACAGCTGGAGTATTTTTATTATTTCGATTTTATTATTATTTGAGAATATTTTATTTATTTAATTATTTTTTATTAACTGTATCGGTACTTACAATAATTATGGCAAGACTTGCTGCATCAGTTGAATGAGATATAAAAAAGATTATTGCATTATCTACTTTAAGACAATTAGGTTTAATAATATCTATAATAAGATTAAATATACCAGATTTAGCTTTTATACATATAGTAGTTCATGCATTATTTAAGGCTTTATTATTTATTTGTGCTGGAAATTTAATTATGAATTATTTTCATAGACAGGACTTACGATGAATAGGAAATGCTACTTATCAATTTCCAATGACAACTATATGTATTATAGTATCTAATTTATCAATGGTGGGTTTCCCCTTTTTATCTTCATTCTATACTAAGGATTTAATTTTAGAGGTAATAATATATAATAGTACATCATTTGGTTTAGTTATTATAATATATTTATCTGTAGGAATTACAATATTTTATAGGTTTCGATTTTGTATAAATTTATTATGAATATTACCTTTAAGATGTAGTTTAGTAAAATTAAATGAAGAAGAAAATGTAGTGAAATCTATAATTTTTATAAGTACCTTATCGATTTTAATTAGTACATTAATAATATGAATTTTTCCAATAAAATTAGAAACTATATGTATAATAAACTATATATATATATTACCTATATTTATTATTATTATAGGTTTTATTATAGGTGTATTATGATGTATTTTTTCTATAAATATTGAGTTTTCTAACCAATTGATAAATAATATAATATGATTTATGGTACCATTAAGAACTCAAGTAATTTTAAAATATTCTTTACCATATATGAAATTATATTTAGAAATAATTGATCAATCATGATTAGAATATATTGGTGGATTAGGATTATATAAATTATTTAATAAAATAAATTCTATAATTTATTTATATATAAATTGAAGAATTTTATATATAATTAAAAGAATATTTATTTTTAGTTTAATAATGTTATATATTACTAATATTATTATATAa
>GXGG07
ATGATAATCTATAATAAGTATACTCCTCCCATTCTTATAACTTTATCTTTTTTAGTATTAATAATTAGATTTATATTATTTTTTTATAATAATTTGATTTTATTTGAATTTGAATTATTTAATATTATAGAAATTAGTTTTATTATTCCATTAATAATAGATTATAATGGTATATTATTTTCATTTATTGTATTATTTATTTCTTCTAATGTAATAAATTTTTCTAAAATTTATATAGGTCATGATAAATGGATTGAGCGATTTACATTATTAGTTTTAACTTTTGTTTTATCTATAAATTTATTAATTTATATTCCTAATATAATTTTTTTATTATTAGGTTGAGATGGTTTGGGTATCACTTCATTTGTTTTAGTTATTTATTATTTAAATAATAAATCATTAAGAGCTGGAATAATTACAGCTATTACTAATCGATTAGGAGATGTTATATTGTTATTATCTATTATATTGTGTATTAATCAATGTCATTGAATAGCAATAAATATATGATATGATATATTAATTGAAAATAAAATCCAGATTTTATTAATTATATTAGCTGGAATAACAAAAAGAGCTCAAATTCCCTTTAGAAGTTGATTACCAGCAGCTATAGCTGCTCCAACTCCTGTTTCTGCTTTAGTTCATTCTTCGACTTTAGTAACAGCTGGAGTATTTTTATTGTTTCGATTTTATTATTACTTGAGAATATTTTATTTATTTAATTATTTTTTATTAACTGTATCAGTACTTACAATAATTATGGCAAGACTTGCTGCATCAGTTGAATGAGATATAAAAAAGATTATTGCATTATCTACTTTAAGACAATTAGGTTTAATAATATCTATAATAAGATTAAATATACCAGATTTAGCTTTTATACATATAGTAGTTCATGCATTATTTAAGGCTTTATTATTTATTTGTGCTGGAAATTTAATTATAAATTATTTTCATAGACAGGACTTACGATGAATAGGAAATGCTACTTATCAATTTCCAATGACAACTATATGTATTATAGTATCTAATTTATCAATGGTGGGTTTCCCCTTTTTATCTTCATTCTATACTAAGGATTTAATTTTAGAGGTAATAATATATAATAGTACATCGTTTGGTTTAGTTATTATAATATATTTATCTGTAGGAATTACAATATTTTATAGATTTCGATTTTGTATAAATTTATTATGAATATTACCTTTAAGATGTAGTTTAGTAAAATTAAATGAAGAAGAAAATGTAGTGAAATCTATAATTTTTATAAGTACCTTATCGATTTTAATTAGTACATTAATAATATGAATTTTTCCAATAAAATTAGAAACTATATGTATAATAAACTATATATATATATTACCTATATTTATTATTATTATAGGTTTTATTATAGGTGTATTATGATGTATTTTTTCTATAAATATTGAGTTTTCTAACCAATTGATAAATAATATAATATGATTTATGGTACCATTAAGAACTCAAGTAATTTTAAAATATTCTTTACCATATATGAAATTATATTTAGAAATAATTGATCAATCATGATTAGAATATATTGGTGGATTAGGATTATATAAATTATTTAATAAAATAAATTCTATAATTTATTTATATATAAATTGAAGAATTTTATATATAATTAAAAGAATATTTATTTTTAGTTTAATAATGTTATATATTACTAATATTATTATATAa
>GXGG08
ATGATAATCTATAATAAGTATACTCCTCCCATTCTTATAACTTTATCCTTTTTAGTATTAATAATTAGATTTATATTATTTTTTTATAATAATTTGATTTTATTTGAATTTGAATTATTTAATATTATAGAAATTAGTTTTATTATTCCATTAATAATAGATTATAATGGTATATTATTTTCATTTATTGTATTATTTATTTCTTCTAATGTAATAAATTTTTCTAAAATTTATATAGGTCATGATAAATGGATTGAGCGATTTACATTATTAGTTTTAACTTTTGTTTTATCTATAAATTTATTAATTTATATTCCTAATATAATTTTTTTATTATTAGGTTGAGATGGTTTGGGTATCACCTCATTTGTTTTAGTTATTTATTATTTAAATAATAAATCATTAAGAGCTGGAATAATTACAGCTATTACTAATCGATTAGGAGATGTTATATTGTTATTATCTATTATATTGTGTATTAATCAATGTCATTGAATAGCAATAAATATATGATATGATATATTAATTGAAAATAAAATCCAGATTTTATTAATTATATTAGCTGGAATAACAAAAAGAGCTCAAATTCCCTTTAGAAGTTGATTACCAGCAGCTATAGCTGCTCCAACTCCTGTTTCTGCTTTAGTTCATTCTTCGACTTTAGTAACAGCTGGAGTATTTTTATTATTTCGATTTTATTATTATTTGAGAATATTTTATTTATTTAATTATTTTTTATTAACTGTATCAGTACTTACAATAATTATGGCAAGACTTGCTGCATCAGTTGAATGAGATATAAAAAAGATTATTGCATTATCTACTTTAAGACAATTAGGTTTAATAATATCTATAATAAGATTGAATATACCAGATTTAGCTTTTATACATATAGTAGTTCATGCATTATTTAAGGCTTTATTATTTATTTGTGCTGGAAATTTAATTATAAATTATTTTCATAGACAGGACTTACGATGAATAGGAAATGCTACTTATCAATTTCCAATGACAACTATATGTATTATAGTATCTAATTTATCAATGGTGGGTTTCCCCTTTTTATCTTCATTCTATACTAAGGATTTAATTTTAGAGGTAATAATATATAATAGTACATCGTTTGGTTTAGTTATTATAATATATTTATCTGTAGGAATTACAATATTTTATAGATTTCGATTTTGTATAAATTTATTATGAATATTACCTTTAAGATGTAGTTTAGTAAAATTAAATGAAGAAGAAAATGTAGTGAAATCTATGATTTTTATAAGTACCTTATCGATTTTAATTAGTACATTAATAATATGAATTTTTCCAATAAAATTAGAAACTATATGTATAATAAACTATATATATATATTACCTATATTTATTATTATTATAGGTTTTATTATAGGTGTATTATGATGTATTTTTTCTATAAATATTGAGTTTTCTAACCAATTGATAAATAATATAATATGATTTATGGTACCATTAAGAACTCAAGTAATTTTAAAATATTCTTTACCATATATGAAATTATATTTAGAAATAATTGATCAATCATGATTAGAATATATTGGTGGATTAGGATTATATAAATTATTTAATAAAATAAATTCTATAATTTATTTATATATAAATTGAAGAATTTTATATATAATTAAAAGAATATTTATTTTTAGTTTAATAATGTTATATATTACTAATATTATTATATAa
>GXGG09
ATGATAATCTATAATAAGTATACTCCTCCCATTCTTATAACTTTATCTTTTTTAGTATTAATAATTAGATTTATATTATTTTTTTATAATAATTTGATTTTATTTGAATTTGAATTATTTAATATTATAGAAATTAGTTTTATTATTCCATTAATAATAGATTATAATGGTATATTATTTTCATTTATTGTATTATTTATTTCTTCTAATGTAATAAATTTTTCTAAAATTTATATAGGTCATGATAAATGGATTGAGCGATTTACATTATTAGTTTTAACTTTTGTTTTATCTATAAATTTATTAATTTATATTCCTAATATAATTTTTTTATTATTAGGTTGAGATGGTTTGGGTATCACTTCATTTGTTTTAGTTATTTATTATTTAAATAATAAATCATTAAGAGCTGGAATAATTACAGCTATTACTAATCGATTAGGAGATGTTATATTGTTATTATCTATTATATTGTGTATTAATCAATGTCATTGAATAACAATAAATATATGATATGATATATTAATTGAAAATAAAATCCAGATTTTATTAATTATATTAGCTGGAATAACAAAAAGAGCTCAAATTCCCTTTAGAAGTTGATTACCAGCAGCTATAGCTGCTCCAACTCCTGTTTCTGCTTTAGTTCATTCTTCGACTTTAGTAACAGCTGGAGTATTTTTATTGTTTCGATTTTATTATTACTTGAGAATATTTTATTTATTTAATTATTTTTTATTAACTGTATCAGTACTTACAATAATTATGGCAAGACTTGCTGCATCAGTTGAATGAGATATAAAAAAGATTATTGCATTATCTACTTTAAGACAATTAGGTTTAATAATATCTATAATAAGATTAAATATACCAGATTTAGCTTTTATACATATAGTAGTTCATGCATTATTTAAGGCTTTATTATTTATTTGTGCTGGAAATTTAATTATAAATTATTTTCATAGACAGGACTTACGATGAATAGGAAATGCTACTTATCAATTTCCAATGACAACTATATGTATTATAGTATCTAATTTATCAATGGTGGGTTTCCCCTTTTTATCTTCATTCTATACTAAGGATTTAATTTTAGAGGTAATAATATATAATAGTACATCGTTTGGTTTAGTTATTATAATATATTTATCTGTAGGAATTACAATATTTTATAGATTTCGATTTTGTATAAATTTATTATGAATATTACCTTTAAGATGTAGTTTAGTAAAATTAAATGAAGAAGAAAATGTAGTGAAATCTATAATTTTTATAAGTACCTTATCGATTTTAATTAGTACATTAATAATATGAATTTTTCCAATAAAATTAGAAACTATATGTATAATAAACTATATATATATATTACCTATATTTATTATTATTATAGGTTTTATTATAGGTGTATTATGATGTATTTTTTCTATAAATATTGAGTTTTCTAACCAATTGATAAATAATATAATATGATTTATGGTACCATTAAGAACTCAAGTAATTTTAAAATATTCTTTACCATATATGAAATTATATTTAGAAATAATTGATCAATCATGATTAGAATATATTGGTGGATTAGGATTATATAAATTATTTAATAAAATAAATTCTATAATTTATTTATATATAAATTGAAGAATTTTATATATAATTAAAAGAATATTTATTTTTAGTTTAATAATGTTATATATTACTAATATTATTATATAa
>GXGG10
ATGATAATCTATAATAAGTATACTCCTCCCATTCTTATAACTTTATCTTTTTTAGTATTAATAATTAGATTTATATTATTTTTTTATAATAGTTTGATTTTATTTGAATTTGAATTATTTAATATTATAGAAATTAGTTTTATTATTCCATTAATAATAGATTATAATGGTATATTATTTTCATTTATTGTATTATTTATTTCTTCTAATGTAATAAATTTTTCTAAAATTTATATAGGTCATGATAAATGGATTGAGCGATTTACATTATTAGTTTTAACTTTTGTTTTATCTATAAATTTATTAATTTATATTCCTAATATAATTTTTTTATTATTAGGTTGAGATGGTTTGGGTATCACTTCATTTGTTTTAGTTATTTATTATTTAAATAATAAATCATTAAGAGCTGGAATAATTACAGCTATTACTAATCGATTAGGAGATGTTATATTGTTATTATCTATTATATTGTGTATTAATCAGTGTCATTGAATAGCAATAAATATATGATATGATATATTAATTGAAAATAAAATCCAGATTTTATTAATTATATTAGCTGGAATAACAAAAAGAGCTCAAATTCCCTTTAGAAGTTGATTACCAGCAGCTATAGCTGCTCCAACTCCTGTTTCTGCTTTAGTTCATTCTTCGACTTTAGTAACAGCTGGAGTATTTTTATTATTTCGATTTTATTATTATTTGAGAATATTTTATTTATTTAATTATTTTTTATTAACTGTATCAGTACTTACAATAATTATGGCAAGACTTGCTGCATCAGTTGAATGAGATATAAAAAAGATTATTGCATTATCTACTTTAAGACAATTAGGTTTAATAATATCTATAATAAGATTAAATATACCAGATTTAGCTTTTATACATATAGTAGTTCATGCATTATTTAAGGCTTTATTATTTATTTGTGCTGGAAATTTAATTATAAATTATTTTCATAGACAGGACTTACGATGAATAGGAAATGCTACTTATCAATTTCCAATGACAACTATATGTATTATAGTATCTAATTTATCAATGGTGGGTTTCCCCTTTTTATCTTCATTCTATACTAAGGATTTAATTTTAGAGGTAATAATATATAATAGTACATCGTTTGGTTTAGTTATTATAATATATTTATCTGTAGGAATTACAATATTTTATAGATTTCGATTTTGTATAAATTTATTATGAATATTACCTTTAAGATGTAGTTTAGTAAAATTAAATGAAGAAGAAAATGTAGTGAAATCTATAATTTTTATAAGTACCTTATCGATTTTAATCAGTACATTAATAATATGAATTTTTCCAATAAAATTAGAAACTATATGTATAATAAACTATATATATATATTACCTATATTTATTATTATTATAGGTTTTATTATAGGTGTATTATGATGTATTTTTTCTATAAATATTGAGTTTTCTAACCAATTGATAAATAATATAATATGATTTATGGTACCATTAAGAACTCAAGTAATTTTAAAATATTCTTTACCATATATGAAATTATATTTAGAAATAATTGATCAATCATGATTAGAATATATTGGTGGATTAGGATTATATAAATTATTTAATAAAATAAATTCTATAATTTATTTATATATAAATTGAAGAATTTTATATATAATTAAAAGAATATTTATTTTTAGTTTAATAATGTTATATATTACTAATATTATTATATAa
>GXLZ01
ATGATAATCTATAATAAGTATACTCCTCCCATTCTTATAACTTTATCCTTTTTAGTATTAATAATTAGATTTATATTATTTTTTTATAATAATTTGATTTTATTTGAATTTGAATTATTTAATATTATAGAAATTAGTTTTATTATTCCATTAATAATAGATTATAATGGTATATTATTTTCATTTATTGTATTATTTATTTCTTCTAATGTAATAAATTTTTCTAAAATTTATATAGGTCATGATAAATGGATTGAGCGATTTACATTATTAGTTTTAACTTTTGTTTTATCTATAAATTTATTAATTTATATTCCTAATATAATTTTTTTATTATTAGGTTGAGATGGTTTGGGTATCACTTCATTTGTTTTAGTTATTTATTATTTAAATAATAAATCATTAAGAGCTGGAATAATTACAGCTATTACTAATCGATTAGGAGATGTTATATTGTTATTATCTATTATATTGTGTATTAATCAATGTCATTGAATAGCAATAAATATATGATATGATATATTAATTGAAAATAAAATCCAGATTTTATTAATTATATTAGCTGGAATAACAAAAAGAGCTCAAATTCCCTTTAGAAGTTGATTACCAGCAGCTATAGCTGCTCCAACTCCTGTTTCTGCTTTAGTTCATTCTTCGACTTTAGTAACAGCTGGAGTATTTTTATTATTTCGATTTTATTATTATTTGAGAATATTTTATTTATTTAATTATTTTTTATTAACTGTATCAGTACTTACAATAATTATGGCAAGACTTGCTGCATCAGTTGAATGAGATATAAAAAAGATTATTGCATTATCTACTTTAAGACAATTAGGTTTAATAATATCTATAATAAGATTGAATATACCAGATTTAGCTTTTATACATATAGTAGTTCATGCATTATTTAAGGCTTTATTATTTATTTGTGCTGGAAATTTAATTATAAATTATTTTCATAGACAGGACTTACGATGAATAGGAAATGCTACTTATCAATTTCCAATGACAACTATATGTATTATAGTATCTAATTTATCAATGGTGGGTTTCCCCTTTTTATCTTCATTCTATACTAAGGATTTAATTTTAGAGGTAATAATATATAATAGTACATCGTTTGGTTTAGTTATTATAATATATTTATCTGTAGGAATTACAATATTTTATAGATTTCGATTTTGTATAAATTTATTATGAATATTACCTTTAAGATGTAGTTTAGTAAAATTAAATGAAGAAGAAAATGTAGTGAAATCTATAATTTTTATAAGTACCTTATCGATTTTAATTAGTACATTAATAATATGAATTTTTCCAATAAAATTAGAAACTATATGTATAATAAACTATATATATATATTACCTATATTTATTATTATTATAGGTTTTATTATAGGTGTATTATGATGTATTTTTTCTATAAATATTGAGTTTTCTAACCAATTGATAAATAATATAATATGATTTATGGTACCATTAAGAACTCAAGTAATTTTAAAATATTCTTTACCATATATGAAATTATATTTAGAAATAATTGATCAATCATGATTAGAATATATTGGTGGATTAGGATTATATAAATTATTTAATAAAATAAATTCTATAATTTATTTATATATAAATTGAAGAATTTTATATATAATTAAAAGAATATTTATTTTTAGTTTAATAATGTTATATATTACTAATATTATTATATAa
>GXLZ02
ATGATAATCTATAATAAGTATACTCCTCCCATTCTTATAACTTTATCCTTTTTAGTATTAATAATTAGATTTATATTATTTTTTTATAATAATTTGATTTTATTTGAATTTGAATTATTTAATATTATAGAAATTAGTTTTATTATTCCATTAATAATAGATTATAATGGTATATTATTTTCATTTATTGTATTATTTATTTCTTCTAATGTAATAAATTTTTCTAAAATTTATATAGGTCATGATAAATGGATTGAGCGATTTACATTATTAGTTTTAACTTTTGTTTTATCTATAAATTTATTAATTTATATTCCTAATATAATTTTTTTATTATTAGGTTGAGATGGTTTGGGTATCACTTCATTTGTTTTAGTTATTTATTATTTAAATAATAAATCATTAAGAGCTGGAATAATTACAGCTATTACTAATCGATTAGGAGATGTTATATTGTTATTATCTATTATATTGTGTATTAATCAATGTCATTGAATAGCAATAAATATATGATATGATATATTAATTGAAAATAAAATCCAGATTTTATTAATTATATTAGCTGGAATAACAAAAAGAGCTCAAATTCCCTTTAGAAGTTGATTACCAGCAGCTATAGCTGCTCCAACTCCTGTTTCTGCTTTAGTTCATTCTTCGACTTTAGTAACAGCTGGAGTATTTTTATTATTTCGATTTTATTATTATTTGAGAATATTTTATTTATTTAATTATTTTTTATTAACTGTATCAGTACTTACAATAATTATGGCAAGACTTGCTGCATCAGTTGAATGAGATATAAAAAAGATTATTGCATTATCTACTTTAAGACAATTAGGTTTAATAATATCTATAATAAGATTGAATATACCAGATTTAGCTTTTATACATATAGTAGTTCATGCATTATTTAAGGCTTTATTATTTATTTGTGCTGGAAATTTAATTATAAATTATTTTCATAGACAGGACTTACGATGAATAGGAAATGCTACTTATCAATTTCCAATGACAACTATATGTATTATAGTATCTAATTTATCAATGGTGGGTTTCCCCTTTTTATCTTCATTCTATACTAAGGATTTAATTTTAGAGGTAATAATATATAATAGTACATCGTTTGGTTTAGTTATTATAATATATTTATCTGTAGGAATTACAATATTTTATAGATTTCGATTTTGTATAAATTTATTATGAATATTACCTTTAAGATGTAGTTTAGTAAAATTAAATGAAGAAGAAAATGTAGTGAAATCTATAATTTTTATAAGTACCTTATCGATTTTAATTAGTACATTAATAATATGAATTTTTCCAATAAAATTAGAAACTATATGTATAATAAACTATATATATATATTACCTATATTTATTATTATTATAGGTTTTATTATAGGTGTATTATGATGTATTTTTTCTATAAATATTGAGTTTTCTAACCAATTGATAAATAATATAATATGATTTATGGTACCATTAAGAACTCAAGTAATTTTAAAATATTCTTTACCATATATGAAATTATATTTAGAAATAATTGATCAATCATGATTAGAATATATTGGTGGATTAGGATTATATAAATTATTTAATAAAATAAATTCTATAATTTATTTATATATAAATTGAAGAATTTTATATATAATTAAAAGAATATTTATTTTTAGTTTAATAATGTTATATATTACTAATATTATTATATAa
>GXLZ03
ATGATAATCTATAATAAGTATACTCCTCCCATTCTTATAACTTTATCTTTTTTAGTATTAATAATTAGATTTATATTATTTTTTTATAATAGTTTGATTTTATTTGAATTTGAATTATTTAATATTATAGAAATTAGTTTTATTATTCCATTAATAATAGATTATAATGGTATATTATTTTCATTTATTGTATTATTTATTTCTTCTAATGTAATAAATTTTTCTAAAATTTATATAGGTCATGATAAATGGATTGAGCGATTTACATTATTAGTTTTAACTTTTGTTTTATCTATAAATTTATTAATTTATATTCCTAATATAATTTTTTTATTATTAGGTTGAGATGGTTTGGGTATCACTTCATTTGTTTTAGTTATTTATTATTTAAATAATAAATCATTAAGAGCTGGAATAATTACAGCTATTACTAATCGATTAGGAGATGTTATATTGTTATTATCTATTATATTGTGTATTAATCAGTGTCATTGAATAGCAATAAATATATGATATGATATATTAATTGAAAATAAAATCCAGATTTTATTAATTATATTAGCTGGAATAACAAAAAGAGCTCAAATTCCCTTTAGAAGTTGATTACCAGCAGCTATAGCTGCTCCAACTCCTGTTTCTGCTTTAGTTCATTCTTCGACTTTAGTAACAGCTGGAGTATTTTTATTATTTCGATTTTATTATTATTTGAGAATATTTTATTTATTTAATTATTTTTTATTAACTGTATCAGTACTTACAATAATTATGGCAAGACTTGCTGCATCAGTTGAATGAGATATAAAAAAGATTATTGCATTATCTACTTTAAGACAATTAGGTTTAATAATATCTATAATAAGATTAAATATACCAGATTTAGCTTTTATACATATAGTAGTTCATGCATTATTTAAGGCTTTATTATTTATTTGTGCTGGAAATTTAATTATAAATTATTTTCATAGACAGGACTTACGATGAATAGGAAATGCTACTTATCAATTTCCAATGACAACTATATGTATTATAGTATCTAATTTATCAATGGTGGGTTTCCCCTTTTTATCTTCATTCTATACTAAGGATTTAATTTTAGAGGTAATAATATATAATAGTACATCGTTTGGTTTAGTTATTATAATATATTTATCTGTAGGAATTACAATATTTTATAGATTTCGATTTTGTATAAATTTATTATGAATATTACCTTTAAGATGTAGTTTAGTAAAATTAAATGAAGAAGAAAATGTAGTGAAATCTATAATTTTTATAAGTACCTTATCGATTTTAATCAGTACATTAATAATATGAATTTTTCCAATAAAATTAGAAACTATATGTATAATAAACTATATATATATATTACCTATATTTATTATTATTATAGGTTTTATTATAGGTGTATTATGATGTATTTTTTCTATAAATATTGAGTTTTCTAACCAATTGATAAATAATATAATATGATTTATGGTACCATTAAGAACTCAAGTAATTTTAAAATATTCTTTACCATATATGAAATTATATTTAGAAATAATTGATCAATCATGATTAGAATATATTGGTGGATTAGGATTATATAAATTATTTAATAAAATAAATTCTATAATTTATTTATATATAAATTGAAGAATTTTATATATAATTAAAAGAATATTTATTTTTAGTTTAATAATGTTATATATTACTAATATTATTATATAa
>GXLZ04
ATGATAATCTATAATAAGTATACTCCTCCCATTCTTATAACTTTATCCTTTTTAGTATTAATAATTAGATTTATATTATTTTTTTATAATAATTTGATTTTATTTGAATTTGAATTATTTAATATTATAGAAATTAGTTTTATTATTCCATTAATAATAGATTATAATGGTATATTATTTTCATTTATTGTATTATTTATTTCTTCTAATGTAATAAATTTTTCTAAAATTTATATAGGTCATGATAAATGGATTGAGCGATTTACATTATTAGTTTTAACTTTTGTTTTATCTATAAATTTATTAATTTATATTCCTAATATAATTTTTTTATTATTAGGTTGAGATGGTTTGGGTATCACTTCATTTGTTTTAGTTATTTATTATTTAAATAATAAATCATTAAGAGCTGGAATAATTACAGCTATTACTAATCGATTAGGAGATGTTATATTGTTATTATCTATTATATTGTGTATTAATCAATGTCATTGAATAGTAATAAATATATGATATGATATATTAATTGAAAATAAAATCCAGATTTTATTAATTATATTAGCTGGAATAACAAAAAGAGCTCAAATTCCCTTTAGAAGTTGATTACCAGCAGCTATAGCTGCTCCAACTCCTGTTTCTGCTTTAGTTCATTCTTCGACTTTAGTAACAGCTGGAGTATTTTTATTATTTCGATTTTATTATTATTTGAGAATATTTTATTTATTTAATTATTTTTTATTAACTGTATCAGTACTTACAATAATTATGGCAAGACTTGCTGCATCAGTTGAATGAGATATAAAAAAGATTATTGCATTATCTACTTTAAGACAATTAGGTTTAATAATATCTATAATAAGATTGAATATACCAGATTTAGCTTTTATACATATAGTAGTTCATGCATTATTTAAGGCTTTATTATTTATTTGTGCTGGAAATTTAATTATAAATTATTTTCATAGACAGGACTTACGATGAATAGGAAATGCTACTTATCAATTTCCAATGACAACTATATGTATTATAGTATCTAATTTATCAATGGTGGGTTTCCCCTTTTTATCTTCATTCTATACTAAGGATTTAATTTTAGAGGTAATAATATATAATAGTACATCGTTTGGTTTAGTTATTATAATATATTTATCTGTAGGAATTACAATATTTTATAGATTTCGATTTTGTATAAATTTATTATGAATATTACCTTTAAGATGTAGTTTAGTAAAATTAAATGAAGAAGAAAATGTAGTGAAATCTATAATTTTTATAAGTACCTTATCGATTTTAATTAGTACATTAATAATATGAATTTTTCCAATAAAATTAGAAACTATATGTATAATAAACTATATATATATATTACCTATATTTATTATTATTATAGGTTTTATTATAGGTGTATTATGATGTATTTTTTCTATAAATATTGAGTTTTCTAACCAATTGATAAATAATATAATATGATTTATGGTACCATTAAGAACTCAAGTAATTTTAAAATATTCTTTACCATATATGAAATTATATTTAGAAATAATTGATCAATCATGATTAGAATATATTGGTGGATTAGGATTATATAAATTATTTAATAAAATAAATTCTATAATTTATTTATATATAAATTGAAGAATTTTATATATAATTAAAAGAATATTTATTTTTAGTTTAATAATGTTATATATTACTAATATTATTATATAa
>GXLZ05
ATGATAATCTATAATAAGTATACTCCTCCCATTCTTATAACTTTATCCTTTTTAGTATTAATAATTAGATTTATATTATTTTTTTATAATAATTTGATTTTATTTGAATTTGAATTATTTAATATTATAGAAATTAGTTTTATTATTCCATTAATAATAGATTATAATGGTATATTATTTTCATTTATTGTATTATTTATTTCTTCTAATGTAATAAATTTTTCTAAAATTTATATAGGTCATGATAAATGGATTGAGCGATTTACATTATTAGTTTTAACTTTTGTTTTATCTATAAATTTATTAATTTATATTCCTAATATAATTTTTTTATTATTAGGTTGAGATGGTTTGGGTATCACTTCATTTGTTTTAGTTATTTATTATTTAAATAATAAATCATTAAGAGCTGGAATAATTACAGCTATTACTAATCGATTAGGAGATGTTATATTGTTATTATCTATTATATTGTGTATTAATCAATGTCATTGAATAGCAATAAATATATGATATGATATATTAATTGAAAATAAAATCCAGATTTTATTAATTATATTAGCTGGAATAACAAAAAGAGCTCAAATTCCCTTTAGAAGTTGATTACCAGCAGCTATAGCTGCTCCAACTCCTGTTTCTGCTTTAGTTCATTCTTCGACTTTAGTAACAGCTGGAGTATTTTTATTATTTCGATTTTATTATTATTTGAGAATATTTTATTTATTTAATTATTTTTTATTAACTGTATCAGTACTTACAATAATTATGGCAAGACTTGCTGCATCAGTTGAATGAGATATAAAAAAGATTATTGCATTATCTACTTTAAGACAATTAGGTTTAATAATATCTATAATAAGATTGAATATACCAGATTTAGCTTTTATACATATAGTAGTTCATGCATTATTTAAGGCTTTATTATTTATTTGTGCTGGAAATTTAATTATAAATTATTTTCATAGACAGGACTTACGATGAATAGGAAATGCTACTTATCAATTTCCAATGACAACTATATGTATTATAGTATCTAATTTATCAATGGTGGGTTTCCCCTTTTTATCTTCATTCTATACTAAGGATTTAATTTTAGAGGTAATAATATATAATAGTACATCGTTTGGTTTAGTTATTATAATATATTTATCTGTAGGAATTACAATATTTTATAGATTTCGATTTTGTATAAATTTATTATGAATATTACCTTTAAGATGTAGTTTAGTAAAATTAAATGAAGAAGAAAATGTAGTGAAATCTATAATTTTTATAAGTACCTTATCGATTTTAATTAGTACATTAATAATATGAATTTTTCCAATAAAATTAGAAACTATATGTATAATAAACTATATATATATATTACCTATATTTATTATTATTATAGGTTTTATTATAGGTGTATTATGATGTATTTTTTCTATAAATATTGAGTTTTCTAACCAATTGATAAATAATATAATATGATTTATGGTACCATTAAGAACTCAAGTAATTTTAAAATATTCTTTACCATATATGAAATTATATTTAGAAATAATTGATCAATCATGATTAGAATATATTGGTGGATTAGGATTATATAAATTATTTAATAAAATAAATTCTATAATTTATTTATATATAAATTGAAGAATTTTATATATAATTAAAAGAATATTTATTTTTAGTTTAATAATGTTATATATTACTAATATTATTATATAa
>GXLZ06
ATGATAATCTATAATAAGTATACTCCTCCCATTCTTATAACTTTATCTTTTTTAGTATTAATAATTAGATTTATATTATTTTTTTATAATAATTTGATTTTATTTGAATTTGAATTATTTAATATTATAGAAATTAGTTTTATTATTCCATTAATAATAGATTATAATGGTATATTATTTTCATTTATTGTATTATTTATTTCTTCTAATGTAATAAATTTTTCTAAAATTTATATAGGTCATGATAAATGGATTGAGCGATTTACATTATTAGTTTTAACTTTTGTTTTATCTATAAATTTATTAATTTATATTCCTAATATAATTTTTTTATTATTAGGTTGAGATGGTTTGGGTATCACTTCATTTGTTTTAGTTATTTATTATTTAAATAATAAATCATTAAGAGCTGGAATAATTACAGCTATTACTAATCGATTAGGAGATGTTATATTGTTATTATCTATTATATTGTGTATTAATCAATGTCATTGAATAGCAATAAATATATGATATGATATATTAATTGAAAATAAAATCCAGATTTTATTAATTATATTAGCTGGAATAACAAAAAGAGCTCAAATTCCCTTTAGAAGTTGATTACCAGCAGCTATAGCTGCTCCAACTCCTGTTTCTGCTTTAGTTCATTCTTCGACTTTAGTAACAGCTGGAGTATTTTTATTGTTTCGATTTTATTATTACTTGAGAATATTTTATTTATTTAATTATTTTTTATTAACTGTATCAGTACTTACAATAATTATGGCAAGACTTGCTGCATCAGTTGAATGAGATATAAAAAAGATTATTGCATTATCTACTTTAAGACAATTAGGTTTAATAATATCTATAATAAGATTAAATATACCAGATTTAGCTTTTATACATATAGTAGTTCATGCATTATTTAAGGCTTTATTATTTATTTGTGCTGGAAATTTAATTATAAATTATTTTCATAGACAGGACTTACGATGAATAGGAAATGCTACTTATCAATTTCCAATGACAACTATATGTATTATAGTATCTAATTTATCAATGGTGGGTTTCCCCTTTTTATCTTCATTCTATACTAAGGATTTAATTTTAGAGGTAATAATATATAATAGTACATCGTTTGGTTTAGTTATTATAATATATTTATCTGTAGGAATTACAATATTTTATAGATTTCGATTTTGTATAAATTTATTATGAATATTACCTTTAAGATGTAGTTTAGTAAAATTAAATGAAGAAGAAAATGTAGTGAAATCTATAATTTTTATAAGTACCTTATCGATTTTAATTAGTACATTAATAATATGAATTTTTCCAATAAAATTAGAAACTATATGTATAATAAACTATATATATATATTACCTATATTTATTATTATTATAGGTTTTATTATAGGTGTATTATGATGTATTTTTTCTATAAATATTGAGTTTTCTAACCAATTGATAAATAATATAATATGATTTATGGTACCATTAAGAACTCAAGTAATTTTAAAATATTCTTTACCATATATGAAATTATATTTAGAAATAATTGATCAATCATGATTAGAATATATTGGTGGATTAGGATTATATAAATTATTTAATAAAATAAATTCTATAATTTATTTATATATAAATTGAAGAATTTTATATATAATTAAAAGAATATTTATTTTTAGTTTAATAATGTTATATATTACTAATATTATTATATAa
>GXLZ07
ATGATAATCTATAATAAGTATACTCCTCCCATTCTTATAACTTTATCTTTTTTAGTATTAATAATTAGATTTATATTATTTTTTTATAATAATTTGATTTTATTTGAATTTGAATTATTTAATATTATAGAAATTAGTTTTATTATTCCATTAATAATAGATTATAATGGTATATTATTTTCATTTATTGTATTATTTATTTCTTCTAATGTAATAAATTTTTCTAAAATTTATATAGGTTATGATAAATGGATTGAGCGATTTACATTATTAGTTTTAACTTTTGTTTTATCTATAAATTTATTAATTTATATTCCTAATATAATTTTTTTATTATTAGGTTGAGATGGTTTGGGTATCACTTCATTTGTTTTAGTTATTTATTATTTAAATAATAAATCATTAAGAGCTGGAATAATTACAGCTATTACTAATCGATTAGGAGATGTTATATTGTTATTATCTATTATATTGTGTATTAATCAATGTCATTGAATAGCAATAAATATATGATATGATATATTAATTGAAAATAAAATCCAGATTTTATTAATTATATTAGCTGGAATAACAAAAAGAGCTCAAATTCCCTTTAGAAGTTGATTACCAGCAGCTATAGCTGCTCCAACTCCTGTTTCTGCTTTAGTTCATTCTTCGACTTTAGTAACAGCTGGAGTATTTTTATTATTTCGATTTTATTATTACTTGAGAATATTTTATTTATTTAATTATTTTTTATTAACTGTATCAGTACTTACAATAATTATGGCAAGACTTGCTGCATCAGTTGAATGAGATATAAAAAAGATTATTGCATTATCTACTTTAAGACAATTAGGTTTAATAATATCTATAATAAGATTAAATATACCAGATTTAGCTTTTATACATATAGTAGTTCATGCATTATTTAAGGCTTTATTATTTATTTGTGCTGGAAATTTAATTATAAATTATTTTCATAGACAGGACTTACGATGAATAGGAAATGCTACTTATCAATTTCCAATGACAACTATATGTATTATAGTATCTAATTTATCAATGGTGGGTTTCCCCTTTTTATCTTCATTCTATACTAAGGATTTAATTTTAGAGGTAATAATATATAATAGTACATCGTTTGGTTTAGTTATTATAATATATTTATCTGTAGGAATTACAATATTTTATAGATTTCGATTTTGTATAAATTTATTATGAATATTACCTTTAAGATGTAGTTTAGTAAAATTAAATGAAGAAGAAAATGTAGTGAAATCTATAATTTTTATAAGTACCTTATCGATTTTAATTAGTACATTAATAATATGAATTTTTCCAATAAAATTAGAAACTATATGTATAATAAACTATATATATATATTACCTATATTTATTATTATTATAGGTTTTATTATAGGTGTATTATGATGTATTTTTTCTATAAATATTGAGTTTTCTAACCAATTGATAAATAATATAATATGATTTATGGTACCATTAAGAACTCAAGTAATTTTAAAATATTCTTTACCATATATGAAATTATATTTAGAAATAATTGATCAATCATGATTAGAATATATTGGTGGATTAGGATTATATAAATTATTTAATAAAATAAATTCTATAATTTATTTATATATAAATTGAAGAATTTTATATATAATTAAAAGAATATTTATTTTTAGTTTAATAATGTTATATATTACTAATATTATTATATAa
>GXLZ08
ATGATAATCTATAATAAGTATACTCCTCCCATTCTTATAACTTTATCCTTTTTAGTATTAATAATTAGATTTATATTATTTTTTTATAATAATTTGATTTTATTTGAATTTGAATTATTTAATATTATAGAAATTAGTTTTATTATTCCATTAATAATAGATTATAATGGTATATTATTTTCATTTATTGTATTATTTATTTCTTCTAATGTAATAAATTTTTCTAAAATTTATATAGGTCATGATAAATGGATTGAGCGATTTACATTATTAGTTTTAACTTTTGTTTTATCTATAAATTTATTAATTTATATTCCTAATATAATTTTTTTATTATTAGGTTGAGATGGTTTGGGTATCACTTCATTTGTTTTAGTTATTTATTATTTAAATAATAAATCATTAAGAGCTGGAATAATTACAGCTATTACTAATCGATTAGGAGATGTTATATTGTTATTATCTATTATATTGTGTATTAATCAATGTCATTGAATAGCAATAAATATATGATATGATATATTAATTGAAAATAAAATCCAGATTTTATTAATTATATTAGCTGGAATAACAAAAAGAGCTCAAATTCCCTTTAGAAGTTGATTACCAGCAGCTATAGCTGCTCCAACTCCTGTTTCTGCTTTAGTTCATTCTTCGACTTTAGTAACAGCTGGAGTATTTTTATTATTTCGATTTTATTATTATTTGAGAATATTTTATTTATTTAATTATTTTTTATTAACTGTATCAGTACTTACAATAATTATGGCAAGACTTGCTGCATCAGTTGAATGAGATATAAAAAAGATTATTGCATTATCTACTTTAAGACAATTAGGTTTAATAATATCTATAATAAGATTGAATATACCAGATTTAGCTTTTATACATATAGTAGTTCATGCATTATTTAAGGCTTTATTATTTATTTGTGCTGGAAATTTAATTATAAATTATTTTCATAGACAGGACTTACGATGAATAGGAAATGCTACTTATCAATTTCCAATGACAACTATATGTATTATAGTATCTAATTTATCAATGGTGGGTTTCCCCTTTTTATCTTCATTCTATACTAAGGATTTAATTTTAGAGGTAATAATATATAATAGTACATCGTTTGGTTTAGTTATTATAATATATTTATCTGTAGGAATTACAATATTTTATAGATTTCGATTTTGTATAAATTTATTATGAATATTACCTTTAAGATGTAGTTTAGTAAAATTAAATGAAGAAGAAAATGTAGTGAAATCTATAATTTTTATAAGTACCTTATCGATTTTAATTAGTACATTAATAATATGAATTTTTCCAATAAAATTAGAAACTATATGTATAATAAACTATATATATATATTACCTATATTTATTATTATTATAGGTTTTATTATAGGTGTATTATGATGTATTTTTTCTATAAATATTGAGTTTTCTAACCAATTGATAAATAATATAATATGATTTATGGTACCATTAAGAACTCAAGTAATTTTAAAATATTCTTTACCATATATGAAATTATATTTAGAAATAATTGATCAATCATGATTAGAATATATTGGTGGATTAGGATTATATAAATTATTTAATAAAATAAATTCTATAATTTATTTATATATAAATTGAAGAATTTTATATATAATTAAAAGAATATTTATTTTTAGTTTAATAATGTTATATATTACTAATATTATTATATAa
>GXLZ09
ATGATAATCTATAATAAGTATACTCCTCCCATTCTTATAACTTTATCTTTTTTAGTATTAATAATTAGATTTATATTATTTTTTTATAATAATTTGATTTTATTTGAATTTGAATTATTTAATATTATAGAAATTAGTTTTATTATTCCATTAATAATAGATTATAATGGTATATTATTTTCATTTATTGTATTATTTATTTCTTCTAATGTAATAAATTTTTCTAAAATTTATATAGGTCATGATAAATGGATTGAGCGATTTACATTATTAGTTTTAACTTTTGTTTTATCTATAAATTTATTAATTTATATTCCTAATATAATTTTTTTATTATTAGGTTGAGATGGTTTGGGTATCACTTCATTTGTTTTAGTTATTTATTATTTAAATAATAAATCATTAAGAGCTGGAATAATTACAGCTATTACTAATCGATTAGGAGATGTTATATTGTTATTATCTATTATATTGTGTATTAATCAATGTCATTGAATAGCAATAAATATATGATATGATATATTAATTGAAAATAAAATCCAGATTTTATTAATTATATTAGCTGGAATAACAAAAAGAGCTCAAATTCCCTTTAGAAGTTGATTACCAGCAGCTATAGCTGCTCCAACTCCTGTTTCTGCTTTAGTTCATTCTTCGACTTTAGTAACAGCTGGAGTATTTTTATTGTTTCGATTTTATTATTACTTGAGAATATTTTATTTATTTAATTATTTTTTATTAACTGTATCAGTACTTACAATAATTATGGCAAGACTTGCTGCATCAGTTGAATGAGATATAAAAAAGATTATTGCATTATCTACTTTAAGACAATTAGGTTTAATAATATCTATAATAAGATTAAATATACCAGATTTAGCTTTTATACATATAGTAGTTCATGCATTATTTAAGGCTTTATTATTTATTTGTGCTGGAAATTTAATTATAAATTATTTTCATAGACAGGACTTACGATGAATAGGAAATGCTACTTATCAATTTCCAATGACAACTATATGTATTATAGTATCTAATTTATCAATGGTGGGTTTCCCCTTTTTATCTTCATTCTATACTAAGGATTTAATTTTAGAGGTAATAATATATAATAGTACATCGTTTGGTTTAGTTATTATAATATATTTATCTGTAGGAATTACAATATTTTATAGATTTCGATTTTGTATAAATTTATTATGAATATTACCTTTAAGATGTAGTTTAGTAAAATTAAATGAAGAAGAAAATGTAGTGAAATCTATAATTTTTATAAGTACCTTATCGATTTTAATTAGTACATTAATAATATGAATTTTTCCAATAAAATTAGAAACTATATGTATAATAAACTATATATATATATTACCTATATTTATTATTATTATAGGTTTTATTATAGGTGTATTATGATGTATTTTTTCTATAAATATTGAGTTTTCTAACCAATTGATAAATAATATAATATGATTTATGGTACCATTAAGAACTCAAGTAATTTTAAAATATTCTTTACCATATATGAAATTATATTTAGAAATAATTGATCAATCATGATTAGAATATATTGGTGGATTAGGATTATATAAATTATTTAATAAAATAAATTCTATAATTTATTTATATATAAATTGAAGAATTTTATATATAATTAAAAGAATATTTATTTTTAGTTTAATAATGTTATATATTACTAATATTATTATATAa
>GXLZ10
ATGATAATCTATAATAAGTATACTCCTCCCATTCTTATAACTTTATCTTTTTTAGTATTAATAATTAGATTTATATTATTTTTTTATAATAATTTGATTTTATTTGAATTTGAATTATTTAATATTATAGAAATTAGTTTTATTATTCCATTAATAATAGATTATAATGGTATATTATTTTCATTTATTGTATTATTTATTTCTTCTAATGTAATAAATTTTTCTAAAATTTATATAGGTCATGATAAATGGATTGAGCGATTTACATTATTAGTTTTAACTTTTGTTTTATCTATAAATTTATTAATTTATATTCCTAATATAATTTTTTTATTATTAGGTTGAGATGGTTTGGGTATCACTTCATTTGTTTTAGTTATTTATTATTTAAATAATAAATCATTAAGAGCTGGAATAATTACAGCTATTACTAATCGATTAGGAGATGTTATATTGTTATTATCTATTATATTGTGTATTAATCAATGTCATTGAATAGCAATAAATATATGATATGATATATTAATTGAAAATAAAATCCAGATTTTATTAATTATATTAGCTGGAATAACAAAAAGAGCTCAAATTCCCTTTAGAAGTTGATTACCAGCAGCTATAGCTGCTCCAACTCCTGTTTCTGCTTTAGTTCATTCTTCGACTTTAGTAACAGCTGGAGTATTTTTATTATTTCGATTTTATTATTACTTGAGAATATTTTATTTATTTAATTATTTTTTATTAACTGTATCAGTACTTACAATAATTATGGCAAGACTTGCTGCATCAGTTGAATGAGATATAAAAAAGATTATTGCATTATCTACTTTAAGACAATTAGGTTTAATAATATCTATAATAAGATTAAATATACCAGATTTAGCTTTTATACATATAGTAGTTCATGCATTATTTAAGGCTTTATTATTTATTTGTGCTGGAAATTTAATTATAAATTATTTTCATAGACAGGACTTACGATGAATAGGAAATGCTACTTATCAATTTCCAATGACAACTATATGTATTATAGTATCTAATTTATCAATGGTGGGTTTCCCCTTTTTATCTTCATTCTATACTAAGGATTTAATTTTAGAGGTAATAATATATAATAGTACATCGTTTGGTTTAGTTATTATAATATATTTATCTGTAGGAATTACAATATTTTATAGATTTCGATTTTGTATAAATTTATTATGAATATTACCTTTAAGATGTAGTTTAGTAAAATTAAATGAAGAAGAAAATGTAGTGAAATCTATAATTTTTATAAGTACCTTATCGATTTTAATTAGTACATTAATAATATGAATTTTTCCAATAAAATTAGAAACTATATGTATAATAAACTATATATATATATTACCTATATTTATTATTATTATAGGTTTTATTATAGGTGTATTATGATGTATTTTTTCTATAAGTATTGAGTTTTCTAACCAATTGATAAATAATATAATATGATTTATGGTACCATTAAGAACTCAAGTAATTTTAAAATATTCTTTACCATATATGAAATTATATTTAGAAATAATTGATCAATCATGATTAGAATATATTGGTGGATTAGGATTATATAAATTATTTAATAAAATAAATTCTATAATTTATTTATATATAAATTGAAGAATTTTATATATAATTAAAAGAATATTTATTTTTAGTTTAATAATGTTATATATTACTAATATTATTATATAa
>GXYL01
ATGATAATCTATAATAAGTATACTCCTCCCATTCTTATAACTTTATCTTTTTTAGTATTAATAATTAGATTTATATTATTTTTTTATAATAGTTTGATTTTATTTGAATTTGAATTATTTAATATTATAGAAATTAGTTTTATTATTCCATTAATAATAGATTATAATGGTATATTATTTTCATTTATTGTATTATTTATTTCTTCTAATGTAATAAATTTTTCTAAAATTTATATAGGTCATGATAAATGGATTGAGCGATTTACATTATTAGTTTTAACTTTTGTTTTATCTATAAATTTATTAATTTATATTCCTAATATAATTTTTTTATTATTAGGTTGAGATGGTTTGGGTATCACTTCATTTGTTTTAGTTATTTATTATTTAAATAATAAATCATTAAGAGCTGGAATAATTACAGCTATTACTAATCGATTAGGAGATGTTATATTGTTATTATCTATTATATTGTGTATTAATCAGTGTCATTGAATAGCAATAAATATATGATATGATATATTAATTGAAAATAAAATCCAGATTTTATTAATTATATTAGCTGGAATAACAAAAAGAGCTCAAATTCCCTTTAGAAGTTGATTACCAGCAGCTATAGCTGCTCCAACTCCTGTTTCTGCTTTAGTTCATTCTTCGACTTTAGTAACAGCTGGAGTATTTTTATTATTTCGATTTTATTATTATTTGAGAATATTTTATTTATTTAATTATTTTTTATTAACTGTATCAGTACTTACAATAATTATGGCAAGACTTGCTGCATCAGTTGAATGAGATATAAAAAAGATTATTGCATTATCTACTTTAAGACAATTAGGTTTAATAATATCTATAATAAGATTAAATATACCAGATTTAGCTTTTATACATATAGTAGTTCATGCATTATTTAAGGCTTTATTATTTATTTGTGCTGGAAATTTAATTATAAATTATTTTCATAGACAGGACTTACGATGAATAGGAAATGCTACTTATCAATTTCCAATGACAACTATATGTATTATAGTATCTAATTTATCAATGGTGGGTTTCCCCTTTTTATCTTCATTCTATACTAAGGATTTAATTTTAGAGGTAATAATATATAATAGTACATCGTTTGGTTTAGTTATTATAATATATTTATCTGTAGGAATTACAATATTTTATAGATTTCGATTTTGTATAAATTTATTATGAATATTACCTTTAAGATGTAGTTTAGTAAAATTAAATGAAGAAGAAAATGTAGTGAAATCTATAATTTTTATAAGTACCTTATCGATTTTAATCAGTACATTAATAATATGAATTTTTCCAATAAAATTAGAAACTATATGTATAATAAACTATATATATATATTACCTATATTTATTATTATTATAGGTTTTATTATAGGTGTATTATGATGTATTTTTTCTATAAATATTGAGTTTTCTAACCAATTGATAAATAATATAATATGATTTATGGTACCATTAAGAACTCAAGTAATTTTAAAATATTCTTTACCATATATGAAATTATATTTAGAAATAATTGATCAATCATGATTAGAATATATTGGTGGATTAGGATTATATAAATTATTTAATAAAATAAATTCTATAATTTATTTATATATAAATTGAAGAATTTTATATATAATTAAAAGAATATTTATTTTTAGTTTAATAATGTTATATATTACTAATATTATTATATAa
>GXYL02
ATGATAATCTATAATAAGTATACTCCTCCCATTCTTATAACTTTATCTTTTTTAGTATTAATAATTAGATTTATATTATTTTTTTATAATAATTTGATTTTATTTGAATTTGAATTATTTAATATTATAGAAATTGGTTTTATTATTCCATTAATAATAGATTATAATGGTATATTATTTTCATTTATTGTATTATTTATTTCTTCTAATGTAATAAATTTTTCTAAAATTTATATAGGTCATGATAAATGGATTGAGCGATTTACATTATTAGTTTTAACTTTTGTTTTATCTATAAATTTATTAATTTATATTCCTAATATAATTTTTTTATTATTAGGTTGAGATGGTTTGGGTATCACTTCATTTGTTTTAGTTATTTATTATTTAAATAATAAATCATTAAGAGCTGGAATAATTACAGCTATTACTAATCGATTAGGAGATGTTATATTGTTATTATCTATTATATTGTGTATTAATCAATGTCATTGAATAGCAATAAATATATGATATGATATATTAATTGAAAATAAAATCCAGATTTTATTAATTATATTAGCTGGAATAACAAAAAGAGCTCAAATTCCCTTTAGAAGTTGATTACCAGCAGCTATAGCTGCTCCAACTCCTGTTTCTGCTTTAGTTCATTCTTCGACTTTAGTAACAGCTGGAGTATTTTTATTATTTCGATTTTATTATTACTTGAGAATATTTTATTTATTTAATTATTTTTTATTAACTGTATCAGTACTTACAATAATTATGGCAAGACTTGCTGCATCAGTTGAATGAGATATAAAAAAGATTATTGCATTATCTACTTTAAGACAATTAGGTTTAATAATATCTATAATAAGATTAAATATACCAGATTTAGCTTTTATACATATAGTAGTTCATGCATTATTTAAGGCTTTATTATTTATTTGTGCTGGAAATTTAATTATAAATTATTTTCATAGACAGGACTTACGATGAATAGGAAATGCTACTTATCAATTTCCAATGACAACTATATGTATTATAGTATCTAATTTATCAATGGTGGGTTTCCCCTTTTTATCTTCATTCTATACTAAGGATTTAATTTTAGAGGTAATAATATATAATAGTACATCGTTTGGTTTAGTTATTATAATATATTTATCTGTAGGAATTACAATATTTTATAGATTTCGATTTTGTATAAATTTATTATGAATATTACCTTTAAGATGTAGTTTAGTAAAATTAAATGAAGAAGAAAATGTAGTGAAATCTATAATTTTTATAAGTACCTTATCGATTTTAATTAGTACATTAATAATATGAATCTTTCCAATAAAATTAGAAACTATATGTATAATAAACTATATATATATATTACCTATATTTATTATTATTATAGGTTTTATTATAGGTGTATTATGATGTATTTTTTCTATGAATATTGAGTTTTCTAACCAATTGATAAATAATATAATATGATTTATGGTACCATTAAGAACTCAAGTAATTTTAAAATATTCTTTACCATATATGAAATTATATTTAGAAATAATTGATCAATCATGATTAGAATATATTGGTGGATTAGGATTATATAAATTATTTAATAAAATAAATTCTATAATTTATTTATATATAAATTGAAGAATTTTATATATAATTAAAAGAATATTTATTTTTAGTTTAATAATGTTATATATTACTAATATTATTATATAa
>GXYL03
ATGATAATCTATAATAAGTATACTCCTCCCATTCTTATAACTTTATCTTTTTTAGTATTAATAATTAGATTTATATTATTTTTTTATAATAATTTGATTTTATTTGAATTTGAATTATTTAATATTATAGAAATTAGTTTTATTATTCCATTAATAATAGATTATAATGGTATATTATTTTCATTTATTGTATTATTTATTTCTTCTAATGTAATAAATTTTTCTAAAATTTATATAGGTCATGATAAATGGATTGAGCGATTTACATTATTAGTCTTAACTTTTGTTTTATCTATAAATTTATTAATTTATATTCCTAATATAATTTTTTTATTATTAGGTTGAGATGGTTTGGGTATCACTTCATTTGTTTTAGTTATTTATTATTTAAATAATAAATCATTAAGAGCTGGAATAATTACAGCTATTACTAATCGATTAGGAGATGTTATATTGTTATTATCTATTATATTGTGTATTAATCAATGTCATTGAATAGCAATAAATATATGATATGATATATTAATTGAAAATAAAATCCAGATTTTATTAATTATATTAGCTGGAATAACAAAAAGAGCTCAAATTCCCTTTAGAAGTTGATTACCAGCAGCTATAGCTGCTCCAACTCCTGTTTCTGCTTTAGTTCATTCTTCGACTTTAGTAACAGCTGGAGTATTTTTATTATTTCGATTTTATTATTACTTGAGAATATTTTATTTATTTAATTATTTTTTATTAACTGTATCAGTACTTACAATAATTATGGCAAGACTTGCTGCATCAGTTGAATGAGATATAAAAAAGATTATTGCATTATCTACTTTAAGACAATTAGGTTTAATAATATCTATAATAAGATTAAATATACCAGATTTAGCTTTTATACATATAGTAGTTCATGCATTATTTAAGGCTTTATTATTTATTTGTGCTGGAAATTTAATTATAAATTATTTTCATAGACAGGACTTACGATGAATAGGAAATGCTACTTATCAATTTCCAATGACAACTATATGTATTATAGTATCTAATTTATCAATGGTGGGTTTCCCCTTTTTATCTTCATTCTATACTAAGGATTTAATTTTAGAGGTAATAATATATAATAGTACATCGTTTGGTTTAGTTATTATAATATATTTATCTGTAGGAATTACAATATTTTATAGATTTCGATTTTGTATAAATTTATTATGAATATTACCTTTAAGATGTAGTTTAGTAAAATTAAATGAAGAAGAAAATGTAGTGAAATCTATAATTTTTATAAGTACCTTATCAATTTTAATTAGTACATTAATAATATGAATTTTTCCAATAAAATTAGAAACTATATGTATAATAAACTATATATATATATTACCTATATTTATTATTATTATAGGTTTTATTATAGGTGTATTATGATGTATTTTTTCTATAAGTATTGAGTTTTCTAACCAATTGATAAATAATATAATATGATTTATGGTACCATTAAGAACTCAAGTAATTTTAAAATATTCTTTACCATATATGAAATTATATTTAGAAATAATTGATCAATCATGATTAGAATATATTGGTGGATTAGGATTATATAAATTATTTAATAAAATAAATTCTATAATTTATTTATATATAAATTGAAGAATTTTATATATAATTAAAAGAATATTTATTTTTAGTTTAATAATGTTATATATTACTAATATTATTATATAa
>GXYL04
ATGATAATCTATAATAAGTACACTCCTCCCATTCTTATAACTTTATCTTTTTTAGTATTAATAATTAGATTTATATTATTTTTTTATAATAATTTGATTTTATTTGAATTTGAATTATTTAATATTATAGAAATTAGTTTTATTATTCCATTAATAATAGATTATAATGGTATATTATTTTCATTTATTGTATTATTTATTTCTTCTAATGTAATAAATTTTTCTAAAATTTATATAGGTCATGATAAATGGATTGAGCGATTTACATTATTAGTTTTAACTTTTGTTTTATCTATAAATTTATTAATTTATATTCCTAATATAATTTTTTTATTATTAGGTTGAGATGGTTTGGGTATCACTTCATTTGTTTTAGTTATTTATTATTTAAATAATAAATCATTAAGAGCTGGAATAATTACAGCTATTACTAATCGATTAGGAGATGTTATATTGTTATTATCTATTATATTGTGTATTAATCAATGTCATTGAATAGCAATAAATATATGATATGATATATTAATTGAAAATAAAATCCAGATTTTATTAATTATATTAGCTGGAATAACAAAAAGAGCTCAAATTCCCTTTAGAAGTTGATTACCAGCAGCTATAGCTGCTCCAACTCCTGTTTCTGCTTTAGTTCATTCTTCGACTTTAGTAACAGCTGGAGTATTTTTATTATTTCGATTTTATTATTATTTGAGAATATTTTATTTATTTAATTATTTTTTATTAACTGTATCAGTACTTACAATAATTATGGCAAGACTTGCTGCATCAGTTGAATGAGATATAAAAAAGATTATTGCATTATCTACTTTAAGACAATTAGGTTTAATAATATCTATAATAAGATTAAATATACCAGATTTAGCTTTTATACATATAGTAGTTCATGCATTATTTAAGGCTTTATTATTTATTTGTGCTGGAAATTTAATTATAAATTATTTTCATAGACAGGACTTACGATGAATAGGAAATGCTACTTATCAATTTCCAATGACAACTATATGTATTATAGTATCTAATTTATCAATGGTGGGTTTCCCCTTTTTATCTTCATTCTATACTAAGGATTTAATTTTAGAGGTAATAATATATAATAGTACATCGTTTGGTTTAGTTATTATAATATATTTATCTGTAGGAATTACAATATTTTATAGATTTCGATTTTGTATAAATTTATTATGAATATTACCTTTAAGATGTAGTTTAGTAAAATTAAATGAAGAAGAAAATGTAGTGAAATCTATAATTTTTATAAGTACCTTATCGATTTTAATTAGTACATTAATAATATGAATTTTTCCAATAAAATTAGAAATTATATGTATAATAAACTATATATATATATTACCTATATTTATTATTATTATAGGTTTTATTATAGGTGTATTATGATGTATTTTTTCTATAAATATTGAGTTTTCTAACCAATTAATAAATAATATAATATGATTTATGGTACCATTAAGAACTCAAGTAATTTTAAAATATTCTTTACCATATATGAAATTATATTTAGAAATAATTGATCAATCATGATTAGAATATATTGGTGGATTAGGATTATATAAATTATTTAATAAAATAAATTCTATAATTTATTTATATATAAATTGAAGAATTTTATATATAATTAAAAGAATATTTATTTTTAGTTTAATAATGTTATATATTACTAATATTATTATATAa
>GXYL05
ATGATAATCTATAATAAGTATACTCCTCCCATTCTTATAACTTTATCCTTTTTAGTATTAATAATTAGATTTATATTATTTTTTTATAATAATTTGATTTTATTTGAATTTGAATTATTTAATATTATAGAAATTAGTTTTATTATTCCATTAATAATAGATTATAATGGTATATTATTTTCATTTATTGTATTATTTATTTCTTCTAATGTAATAAATTTTTCTAAAATTTATATAGGTCATGATAAATGGATTGAGCGATTTACATTATTAGTTTTAACTTTTGTTTTATCTATAAATTTATTAATTTATATTCCTAATATAATTTTTTTATTATTAGGTTGAGATGGTTTGGGTATCACTTCATTTGTTTTAGTTATTTATTATTTAAATAATAAATCATTAAGAGCTGGAATAATTACAGCTATTACTAATCGATTAGGAGATGTTATATTGTTATTATCTATTATATTGTGTATTAATCAATGTCATTGAATAGCAATAAATATATGATATGATATATTAATTGAAAATAAAATCCAGATTTTATTAATTATATTAGCTGGAATAACAAAAAGAGCTCAAATTCCCTTTAGAAGTTGATTACCAGCAGCTATAGCTGCTCCAACTCCTGTTTCTGCTTTAGTTCATTCTTCGACTTTAGTAACAGCTGGAGTATTTTTATTATTTCGATTTTATTATTATTTGAGAATATTTTATTTATTTAATTATTTTTTATTAACTGTATCAGTACTTACAATAATTATGGCAAGACTTGCTGCATCAGTTGAATGAGATATAAAAAAGATTATTGCATTATCTACTTTAAGACAATTAGGTTTAATAATATCTATAATAAGATTGAATATACCAGATTTAGCTTTTATACATATAGTAGTTCATGCATTATTTAAGGCTTTATTATTTATTTGTGCTGGAAATTTAATTATAAATTATTTTCATAGACAGGACTTACGATGAATAGGAAATGCTACTTATCAATTTCCAATGACAACTATATGTATTATAGTATCTAATTTATCAATGGTGGGTTTCCCCTTTTTATCTTCATTCTATACTAAGGATTTAATTTTAGAGGTAATAATATATAATAGTACATCGTTTGGTTTAGTTATTATAATATATTTATCTGTAGGAATTACAATATTTTATAGATTTCGATTTTGTATAAATTTATTATGAATATTACCTTTAAGATGTAGTTTAGTAAAATTAAATGAAGAAGAAAATGTAGTGAAATCTATAATTTTTATAAGTACCTTATCGATTTTAATTAGTACATTAATAATATGAATTTTTCCAATAAAATTAGAAACTATATGTATAATAAACTATATATATATATTACCTATATTTATTATTATTATAGGTTTTATTATAGGTGTATTATGATGTATTTTTTCTATAAATATTGAGTTTTCTAACCAATTGATAAATAATATAATATGATTTATGGTACCATTAAGAACTCAAGTAATTTTAAAATATTCTTTACCATATATGAAATTATATTTAGAAATAATTGATCAATCATGATTAGAATATATTGGTGGATTAGGATTATATAAATTATTTAATAAAATAAATTCTATAATTTATTTATATATAAATTGAAGAATTTTATATATAATTAAAAGAATATTTATTTTTAGTTTAATAATGTTATATATTACTAATATTATTATATAa
>GXYL06
ATGATAATCTATAATAAGTATACTCCTCCCATTCTTATAACTTTATCCTTTTTAGTATTAATAATTAGATTTATATTATTTTTTTATAATAATTTGATTTTATTTGAATTTGAATTATTTAATATTATAGAAATTAGTTTTATTATTCCATTAATAATAGATTATAATGGTATATTATTTTCATTTATTGTATTATTTATTTCTTCTAATGTAATAAATTTTTCTAAAATTTATATAGGTCATGATAAATGGATTGAGCGATTTACATTATTAGTTTTAACTTTTGTTTTATCTATAAATTTATTAATTTATATTCCTAATATAATTTTTTTATTATTAGGTTGAGATGGTTTGGGTATCACTTCATTTGTTTTAGTTATTTATTATTTAAATAATAAATCATTAAGAGCTGGAATAATTACAGCTATTACTAATCGATTAGGAGATGTTATATTGTTATTATCTATTATATTGTGTATTAATCAATGTCATTGAATAGCAATAAATATATGATATGATATATTAATTGAAAATAAAATCCAGATTTTATTAATTATATTAGCTGGAATAACAAAAAGAGCTCAAATTCCCTTTAGAAGTTGATTACCAGCAGCTATAGCTGCTCCAACTCCTGTTTCTGCTTTAGTTCATTCTTCGACTTTAGTAACAGCTGGAGTATTTTTATTATTTCGATTTTATTATTATTTGAGAATATTTTATTTATTTAATTATTTTTTATTAACTGTATCAGTACTTACAATAATTATGGCAAGACTTGCTGCATCAGTTGAATGAGATATAAAAAAGATTATTGCATTATCTACTTTAAGACAATTAGGTTTAATAATATCTATAATAAGATTGAATATACCAGATTTAGCTTTTATACATATAGTAGTTCATGCATTATTTAAGGCTTTATTATTTATTTGTGCTGGAAATTTAATTATAAATTATTTTCATAGACAGGACTTACGATGAATAGGAAATGCTACTTATCAATTTCCAATGACAACTATATGTATTATAGTATCTAATTTATCAATGGTGGGTTTCCCCTTTTTATCTTCATTCTATACTAAGGATTTAATTTTAGAGGTAATAATATATAATAGTACATCGTTTGGTTTAGTTATTATAATATATTTATCTGTAGGAATTACAATATTTTATAGATTTCGATTTTGTATAAATTTATTATGAATATTACCTTTAAGATGTAGTTTAGTAAAATTAAATGAAGAAGAAAATGTAGTGAAATCTATAATTTTTATAAGTACCTTATCGATTTTAATTAGTACATTAATAATATGAATTTTTCCAATAAAATTAGAAACTATATGTATAATAAACTATATATATATATTACCTATATTTATTATTATTATAGGTTTTATTATAGGTGTATTATGATGTATTTTTTCTATAAATATTGAGTTTTCTAACCAATTGATAAATAATATAATATGATTTATGGTACCATTAAGAACTCAAGTAATTTTAAAATATTCTTTACCATATATGAAATTATATTTAGAAATAATTGATCAATCATGATTAGAATATATTGGTGGATTAGGATTATATAAATTATTTAATAAAATAAATTCTATAATTTATTTATATATAAATTGAAGAATTTTATATATAATTAAAAGAATATTTATTTTTAGTTTAATAATGTTATATATTACTAATATTATTATATAa
>GXYL07
ATGATAATCTATAATAAGTATACTCCTCCCATTCTTATAACTTTATCCTTTTTAGTATTAATAATTAGATTTATATTATTTTTTTATAATAATTTGATTTTATTTGAATTTGAATTATTTAATATTATAGAAATTAGTTTTATTATTCCATTAATAATAGATTATAATGGTATATTATTTTCATTTATTGTATTATTTATTTCTTCTAATGTAATAAATTTTTCTAAAATTTATATAGGTCATGATAAATGGATTGAGCGATTTACATTATTAGTTTTAACTTTTGTTTTATCTATAAATTTATTAATTTATATTCCTAATATAATTTTTTTATTATTAGGTTGAGATGGTTTGGGTATCACTTCATTTGTTTTAGTTATTTATTATTTAAATAATAAATCATTAAGAGCTGGAATAATTACAGCTATTACTAATCGATTAGGAGATGTTATATTGTTATTATCTATTATATTGTGTATTAATCAATGTCATTGAATAGCAATAAATATATGATATGATATATTAATTGAAAATAAAATCCAGATTTTATTAATTATATTAGCTGGAATAACAAAAAGAGCTCAAATTCCCTTTAGAAGTTGATTACCAGCAGCTATAGCTGCTCCAACTCCTGTTTCTGCTTTAGTTCATTCTTCGACTTTAGTAACAGCTGGAGTATTTTTATTATTTCGATTTTATTATTATTTGAGAATATTTTATTTATTTAATTATTTTTTATTAACTGTATCAGTACTTACAATAATTATGGCAAGACTTGCTGCATCAGTTGAATGAGATATAAAAAAGATTATTGCATTATCTACTTTAAGACAATTAGGTTTAATAATATCTATAATAAGATTGAATATACCAGATTTAGCTTTTATACATATAGTAGTTCATGCATTATTTAAGGCTTTATTATTTATTTGTGCTGGAAATTTAATTATAAATTATTTTCATAGACAGGACTTACGATGAATAGGAAATGCTACTTATCAATTTCCAATGACAACTATATGTATTATAGTATCTAATTTATCAATGGTGGGTTTCCCCTTTTTATCTTCATTCTATACTAAGGATTTAATTTTAGAGGTAATAATATATAATAGTACATCGTTTGGTTTAGTTATTATAATATATTTATCTGTAGGAATTACAATATTTTATAGATTTCGATTTTGTATAAATTTATTATGAATATTACCTTTAAGATGTAGTTTAGTAAAATTAAATGAAGAAGAAAATGTAGTGAAATCTATAATTTTTATAAGTACCTTATCGATTTTAATTAGTACATTAATAATATGAATTTTTCCAATAAAATTAGAAACTATATGTATAATAAACTATATATATATATTACCTATATTTATTATTATTATAGGTTTTATTATAGGTGTATTATGATGTATTTTTTCTATAAATATTGAGTTTTCTAACCAATTGATAAATAATATAATATGATTTATGGTACCATTAAGAACTCAAGTAATTTTAAAATATTCTTTACCATATATGAAATTATATTTAGAAATAATTGATCAATCATGATTAGAATATATTGGTGGATTAGGATTATATAAATTATTTAATAAAATAAATTCTATAATTTATTTATATATAAATTGAAGAATTTTATATATAATTAAAAGAATATTTATTTTTAGTTTAATAATGTTATATATTACTAATATTATTATATAa
>GXYL08
ATGATAATCTATAATAAGTATACTCCTCCCATTCTTATAACTTTATCCTTTTTAGTATTAATAATTAGATTTATATTATTTTTTTATAATAATTTGATTTTATTTGAATTTGAATTATTTAATATTATAGAAATTAGTTTTATTATTCCATTAATAATAGATTATAATGGTATATTATTTTCATTTATTGTATTATTTATTTCTTCTAATGTAATAAATTTTTCTAAAATTTATATAGGTCATGATAAATGGATTGAGCGATTTACATTATTAGTTTTAACTTTTGTTTTATCTATAAATTTATTAATTTATATTCCTAATATAATTTTTTTATTATTAGGTTGAGATGGTTTGGGTATCACTTCATTTGTTTTAGTTATTTATTATTTAAATAATAAATCATTAAGAGCTGGAATAATTACAGCTATTACTAATCGATTAGGAGATGTTATATTGTTATTATCTATTATATTGTGTATTAATCAATGTCATTGAATAGCAATAAATATATGATATGATATATTAATTGAAAATAAAATCCAGATTTTATTAATTATATTAGCTGGAATAACAAAAAGAGCTCAAATTCCCTTTAGAAGTTGATTACCAGCAGCTATAGCTGCTCCAACTCCTGTTTCTGCTTTAGTTCATTCTTCGACTTTAGTAACAGCTGGAGTATTTTTATTATTTCGATTTTATTATTATTTGAGAATATTTTATTTATTTAATTATTTTTTATTAACTGTATCAGTACTTACAATAATTATGGCAAGACTTGCTGCATCAGTTGAATGAGATATAAAAAAGATTATTGCATTATCTACTTTAAGACAATTAGGTTTAATAATATCTATAATAAGATTGAATATACCAGATTTAGCTTTTATACATATAGTAGTTCATGCATTATTTAAGGCTTTATTATTTATTTGTGCTGGAAATTTAATTATAAATTATTTTCATAGACAGGACTTACGATGAATAGGAAATGCTACTTATCAATTTCCAATGACAACTATATGTATTATAGTATCTAATTTATCAATGGTGGGTTTCCCCTTTTTATCTTCATTCTATACTAAGGATTTAATTTTAGAGGTAATAATATATAATAGTACATCGTTTGGTTTAGTTATTATAATATATTTATCTGTAGGAATTACAATATTTTATAGATTTCGATTTTGTATAAATTTATTATGAATATTACCTTTAAGATGTAGTTTAGTAAAATTAAATGAAGAAGAAAATGTAGTGAAATCTATAATTTTTATAAGTACCTTATCGATTTTAATTAGTACATTAATAATATGAATTTTTCCAATAAAATTAGAAACTATATGTATAATAAACTATATATATATATTACCTATATTTATTATTATTATAGGTTTTATTATAGGTGTATTATGATGTATTTTTTCTATAAATATTGAGTTTTCTAACCAATTGATAAATAATATAATATGATTTATGGTACCATTAAGAACTCAAGTAATTTTAAAATATTCTTTACCATATATGAAATTATATTTAGAAATAATTGATCAATCATGATTAGAATATATTGGTGGATTAGGATTATATAAATTATTTAATAAAATAAATTCTATAATTTATTTATATATAAATTGAAGAATTTTATATATAATTAAAAGAATATTTATTTTTAGTTTAATAATGTTATATATTACTAATATTATTATATAa
>GXYL09
ATGATAATCTATAATAAGTATACTCCTCCCATTCTTATAACTTTATCTTTTTTAGTATTAATAATTAGATTTATATTATTTTTTTATAATAATTTGATTTTATTTGAATTTGAATTATTTAATATTATAGAAATTAGTTTTATTATTCCATTAATAATAGATTATAATGGTATATTATTTTCATTTATTGTATTATTTATTTCTTCTAATGTAATAAATTTTTCTAAAATTTATATAGGTCATGATAAATGGATTGAGCGATTTACATTATTAGTTTTAACTTTTGTTTTATCTATAAATTTATTAATTTATATTCCTAATATAATTTTTTTATTATTAGGTTGAGATGGTTTGGGTATCACTTCATTTGTTTTAGTTATTTATTATTTAAATAATAAATCATTAAGAGCTGGAATAATTACAGCTATTACTAATCGATTAGGAGATGTTATATTGTTATTATCTATTATATTGTGTATTAATCAATGTCATTGAATAGCAATAAATATATGATATGATATATTAATTGAAAATAAAATCCAGATTTTATTAATTATATTAGCTGGAATAACAAAAAGAGCTCAAATTCCCTTTAGAAGTTGATTACCAGCAGCTATAGCTGCTCCAACTCCTGTTTCTGCTTTAGTTCATTCTTCGACTTTAGTAACAGCTGGAGTATTTTTATTATTTCGATTTTATTATTACTTGAGAATATTTTATTTATTTAATTATTTTTTATTAACTGTATCAGTACTTACAATAATTATGGCAAGACTTGCTGCATCAGTTGAATGAGATATAAAAAAGATTATTGCATTATCTACTTTAAGACAATTAGGTTTAATAATATCTATAATAAGATTAAATATACCAGATTTAGCTTTTATACATATAGTAGTTCATGCATTATTTAAGGCTTTATTATTTATTTGTGCTGGAAATTTAATTATAAATTATTTTCATAGACAGGACTTACGATGAATAGGAAATGCTACTTATCAATTTCCAATGACAACTATATGTATTATAGTATCTAATTTATCAATGGTGGGTTTCCCCTTTTTATCTTCATTCTATACTAAGGATTTAATTTTAGAGGTAATAATATATAATAGTACATCGTTTGGTTTAGTTATTATAATATATTTATCTGTAGGAATTACAATATTTTATAGATTTCGATTTTGTATAAATTTATTATGAATATTACCTTTAAGATGTAGTTTAGTAAAATTAAATGAAGAAGAAAATGTAGTGAAATCTATAATTTTTATAAGTACCTTATCGATTTTAATTAGTACATTAATAATATGAATTTTTCCAATAAAATTAGAAACTATATGTATAATAAACTATATATATATATTACCTATATTTATTATTATTATAGGTTTTATTATAGGTGTATTATGATGTATTTTTTCTATAAATATTGAGTTTTCTAACCAATTGATAAATAATATAATATGATTTATGGTACCATTAAGAACTCAAGTAATTTTAAAATATTCTTTACCATATATGAAATTATATTTAGAAATAATTGATCAATCATGATTAGAATATATTGGTGGATTAGGATTATATAAATTATTTAATAAAATAAATTCTATAATTTATTTATATATAAATTGAAGAATTTTATATATAATTAAAAGAATATTTATTTTTAGTTTAATAATGTTATATATTACTAATATTATTATATAa
>GXYL10
ATGATAATCTATAATAAGTATACTCCTCCCATTCTTATAACTTTATCTTTTTTAGTATTAATAATTAGATTTATATTATTTTTTTATAATAATTTGATTTTATTTGAATTTGAATTATTTAATATTATAGAAATTAGTTTTATTATTCCATTAATAATAGATTATAATGGTATATTATTTTCATTTATTGTATTATTTATTTCTTCTAATGTAATAAATTTTTCTAAAATTTATATAGGTCATGATAAATGGATTGAGCGATTTACATTATTAGTTTTAACTTTTGTTTTATCTATAAATTTATTAATTTATATTCCTAATATAATTTTTTTATTATTAGGTTGAGATGGTTTGGGTATCACTTCATTTGTTTTAGTTATTTATTATTTAAATAATAAATCATTAAGAGCTGGAATAATTACAGCTATTACTAATCGATTAGGAGATGTTATATTGTTATTATCTATTATATTGTGTATTAATCAATGTCATTGAATAGCAATAAATATATGATATGATATATTAATTGAAAATAAAATCCAGATTTTATTAATTATATTAGCTGGAATAACAAAAAGAGCTCAAATTCCCTTTAGAAGTTGATTACCAGCAGCTATAGCTGCTCCAACTCCTGTTTCTGCTTTAGTTCATTCTTCGACTTTAGTAACAGCTGGAGTATTTTTATTATTTCGATTTTATTATTATTTGAGAATATTTTATTTATTTAATTATTTTTTATTAACTGTATCAGTACTTACAATAATTATGGCAAGACTTGCTGCATCAGTTGAATGAGATATAAAAAAGATTATTGCATTATCTACTTTAAGACAATTAGGTTTAATAATATCTATAATAAGATTGAATATACCAGATTTAGCTTTTATACATATAGTAGTTCATGCATTATTTAAGGCTTTATTATTTATTTGTGCTGGAAATTTAATTATAAATTATTTTCATAGACAGGACTTACGATGAATAGGAAATGCTACTTATCAATTTCCAATGACAACTATATGTATTATAGTATCTAATTTATCAATGGTGGGTTTCCCCTTTTTATCTTCATTCTATACTAAGGATTTAATTTTAGAGGTAATAATATATAATAGTACATCGTTTGGTTTAGTTATTATAATATATTTATCTGTAGGAATTACAATATTTTATAGATTTCGATTTTGTATAAATTTATTATGAATATTACCTTTAAGATGTAGTTTAGTAAAATTAAATGAAGAAGAAAATGTAGTGAAATCTATAATTTTTATAAGTACCTTATCGATTTTAATTAGTACATTAATAATATGAATTTTTCCAATAAAATTAGAAACTATATGTATAATAAACTATATATATATATTACCTATATTTATTATTATTATAGGTTTTATTATAGGTGTATTATGATGTATTTTTTCTATAAATATTGAGTTTTCTAACCAATTGATAAATAATATAATATGATTTATGGTACCATTAAGAACTCAAGTAATTTTAAAATATTCTTTACCATATATGAAATTATATTTAGAAATAATTGATCAATCATGATTAGAATATATTGGTGGATTAGGATTATATAAATTATTTAATAAAATAAATTCTATAATTTATTTATATATAAATTGAAGAATTTTATATATAATTAAAAGAATATTTATTTTTAGTTTAATAATGTTATATATTACTAATATTATTATATAa
>HNDA01
ATGATAATCTATAATAAGTATACTCCTCCCATTCTTATAACTTTATCTTTTTTAGTATTAATAATTAGATTTATATTATTTTTTTATAATAATTTGATTTTATTTGAATTTGAATTATTTAATATTATAGAAATTAGTTTTATTATTCCATTAATAATAGATTATAATGGTATATTATTTTCATTTATTGTATTATTTATTTCTTCTAATGTAATAAATTTTTCTAAAATTTATATAGGTCATGATAAATGGATTGAGCGATTTACATTATTAGTTTTAACTTTTGTTTTATCTATAAATTTATTAATTTATATTCCTAATATAATTTTTTTATTATTAGGTTGAGATGGTTTGGGTATCACTTCATTTGTTTTAGTTATTTATTATTTAAATAATAAATCATTAAGAGCTGGAATAATTACAGCTATTACTAATCGATTAGGAGATGTTATATTGTTATTATCTATTATATTGTGTATTAATCAATGTCATTGAATAGCAATAAATATATGATATGATATATTAATTGAAAATAAAATCCAGATTTTATTAATTATATTAGCTGGAATAACAAAAAGAGCTCAAATTCCCTTTAGAAGTTGATTACCAGCAGCTATAGCTGCTCCAACTCCTGTTTCTGCTTTAGTTCATTCTTCGACTTTAGTAACAGCTGGAGTATTTTTATTATTTCGATTTTATTATTATTTGAGAATATTTTATTTATTTAATTATTTTTTATTAACTGTATCAGTACTTACAATAATTATGGCAAGACTTGCTGCATCAGTTGAATGAGATATAAAAAAGATTATTGCATTATCTACTTTAAGACAATTAGGTTTAATAATATCTATAATAAGATTAAATATACCAGATTTAGCTTTTATACATATAGTAGTTCATGCATTATTTAAGGCTTTATTATTTATTTGTGCTGGAAATTTAATTATAAATTATTTTCATAGACAGGACTTACGATGAATAGGAAATGCTACTTATCAATTTCCAATGACAACTATATGTATTATAGTATCTAATTTATCAATGGTGGGTTTCCCCTTTTTATCTTCATTCTATACTAAGGATTTAATTTTAGAGGTAATAATATATAATAGTACATCGTTTGGTTTAGTTATTATAATATATTTATCTGTAGGAATTACAATATTTTATAGATTTCGATTTTGTATAAATTTATTATGAATATTACCTTTAAGATGTAGTTTAGTAAAATTAAATGAAGAAGAAAATGTAGTGAAATCTATAATTTTTATAAGTACCTTATCGATTTTAATTAGTACATTAATAATATGAATTTTTCCAATAAAATTAGAAACTATATGTATAATAAACTATATATATATATTACCTATATTTATTATTATTATAGGTTTTATTATAGGTGTATTATGATGTATTTTTTCTATAAATATTGAATTTTCTAACCAATTGATAAATAATATAATATGATTTATGGTACCATTAAGAACTCAAGTAATTTTAAAATATTCTTTACCATATATGAAATTATATTTAGAAATAATTGATCAATCATGATTAGAATATATTGGTGGATTAGGATTATATAAATTATTTAATAAAATAAATTCTATAATTTATTTATATATAAATTGAAGAATTTTATATATAATTAAAAGAATATTTATTTTTAGTTTAATAATGTTATATATTACTAATATTATTATATAa
>HNDA02
ATGATAATCTATAATAAGTATACTCCTCCCATTCTTATAACTTTATCTTTTTTAGTATTAATAATTAGATTTATATTATTTTTTTATAATAATTTGATTTTATTTGAATTTGAATTATTTAATATTATAGAAATTAGTTTTATTATTCCATTAATAATAGATTATAATGGTATATTATTTTCATTTATTGTATTATTTATTTCTTCTAATGTAATAAATTTTTCTAAAATTTATATAGGTCATGATAAATGGATTGAGCGATTTACATTATTAGTTTTAACTTTTGTTTTATCTATAAATTTATTAATTTATATTCCTAATATAATTTTTTTATTATTAGGTTGAGATGGTTTGGGTATCACTTCATTTGTTTTAGTTATTTATTATTTAAATAATAAATCATTAAGAGCTGGAATAATTACAGCTATTACTAATCGATTAGGAGATGTTATATTGTTATTATCTATTATATTGTGTATTAATCAATGTCATTGAATAGCAATAAATATATGATATGATATATTAATTGAAAATAAAATCCAGATTTTATTAATTATATTAGCTGGAATAACAAAAAGAGCTCAAATTCCCTTTAGAAGTTGATTACCAGCAGCTATAGCTGCTCCAACTCCTGTTTCTGCTTTAGTTCATTCTTCGACTTTAGTAACAGCTGGAGTATTTTTATTATTTCGATTTTATTATTATTTGAGAATATTTTATTTATTTAATTATTTTTTATTAACTGTATCAGTACTTACAATAATTATGGCAAGACTTGCTGCATCAGTTGAATGAGATATAAAAAAGATTATTGCATTATCTACTTTAAGACAATTAGGTTTAATAATATCTATAATAAGATTAAATATACCAGATTTAGCTTTTATACATATAGTAGTTCATGCATTATTTAAGGCTTTATTATTTATTTGTGCTGGAAATTTAATTATAAATTATTTTCATAGACAGGACTTACGATGAATAGGAAATGCTACTTATCAATTTCCAATGACAACTATATGTATTATAGTATCTAATTTATCAATGGTGGGTTTCCCCTTTTTATCTTCATTCTATACTAAGGATTTAATTTTAGAGGTAATAATATATAATAGTACATCGTTTGGTTTAGTTATTATAATATATTTATCTGTAGGAATTACAATATTTTATAGATTTCGATTTTGTATAAATTTATTATGAATATTACCTTTAAGATGTAGTTTAGTAAAATTAAATGAAGAAGAAAATGTAGTGAAATCTATAATTTTTATAAGTACCTTATCGATTTTAATTAGTACATTAATAATATGAATTTTTCCAATAAAATTAGAAACTATATGTATAATAAACTATATATATATATTACCTATATTTATTATTATTATAGGTTTTATTATAGGTGTATTATGATGTATTTTTTCTATAAATATTGAATTTTCTAACCAATTGATAAATAATATAATATGATTTATGGTACCATTAAGAACTCAAGTAATTTTAAAATATTCTTTACCATATATGAAATTATATTTAGAAATAATTGATCAATCATGATTAGAATATATTGGTGGATTAGGATTATATAAATTATTTAATAAAATAAATTCTATAATTTATTTATATATAAATTGAAGAATTTTATATATAATTAAAAGAATATTTATTTTTAGTTTAATAATGTTATATATTACTAATATTATTATATAa
>HNDA03
ATGATAATCTATAATAAGTATACTCCTCCCATTCTTATAACTTTATCTTTTTTAGTATTAATAATTAGATTTATATTATTTTTTTATAATAATTTGATTTTATTTGAATTTGAATTATTTAATATTATAGAAATTAGTTTTATTATTCCATTAATAATAGATTATAATGGTATATTATTTTCATTTATTGTATTATTTATTTCTTCTAATGTAATAAATTTTTCTAAAATTTATATAGGTCATGATAAATGGATTGAGCGATTTACATTATTAGTTTTAACTTTTGTTTTATCTATAAATTTATTAATTTATATTCCTAATATAATTTTTTTATTATTAGGTTGAGATGGTTTGGGTATCACTTCATTTGTTTTAGTTATTTATTATTTAAATAATAAATCATTAAGAGCTGGAATAATTACAGCTATTACTAATCGATTAGGAGATGTTATATTGTTATTATCTATTATATTGTGTATTAATCAATGTCATTGAATAGCAATAAATATATGATATGATATATTAATTGAAAATAAAATCCAGATTTTATTAATTATATTAGCTGGAATAACAAAAAGAGCTCAAATTCCCTTTAGAAGTTGATTACCAGCAGCTATAGCTGCTCCAACTCCTGTTTCTGCTTTAGTTCATTCTTCGACTTTAGTAACAGCTGGAGTATTTTTATTATTTCGATTTTATTATTATTTGAGAATATTTTATTTATTTAATTATTTTTTATTAACTGTATCAGTACTTACAATAATTATGGCAAGACTTGCTGCATCAGTTGAATGAGATATAAAAAAGATTATTGCATTATCTACTTTAAGACAATTAGGTTTAATAATATCTATAATAAGATTAAATATACCAGATTTAGCTTTTATACATATAGTAGTTCATGCATTATTTAAGGCTTTATTATTTATTTGTGCTGGAAATTTAATTATAAATTATTTTCATAGACAGGACTTACGATGAATAGGAAATGCTACTTATCAATTTCCAATGACAACTATATGTATTATAGTATCTAATTTATCAATGGTGGGTTTCCCCTTTTTATCTTCATTCTATACTAAGGATTTAATTTTAGAGGTAATAATATATAATAGTACATCGTTTGGTTTAGTTATTATAATATATTTATCTGTAGGAATTACAATATTTTATAGATTTCGATTTTGTATAAATTTATTATGAATATTACCTTTAAGATGTAGTTTAGTAAAATTAAATGAAGAAGAAAATGTAGTGAAATCTATAATTTTTATAAGTACCTTATCGATTTTAATTAGTACATTAATAATATGAATTTTTCCAATAAAATTAGAAACTATATGTATAATAAACTATATATATATATTACCTATATTTATTATTATTATAGGTTTTATTATAGGTGTATTATGATGTATTTTTTCTATAAATATTGAATTTTCTAACCAATTGATAAATAATATAATATGATTTATGGTACCATTAAGAACTCAAGTAATTTTAAAATATTCTTTACCATATATGAAATTATATTTAGAAATAATTGATCAATCATGATTAGAATATATTGGTGGATTAGGATTATATAAATTATTTAATAAAATAAATTCTATAATTTATTTATATATAAATTGAAGAATTTTATATATAATTAAAAGAATATTTATTTTTAGTTTAATAATGTTATATATTACTAATATTATTATATAa
>HNDA04
ATGATAATCTATAATAAGTATACTCCCCCCATTCTTATAATTTTATCTTTTTTAGTATTAATAATTAGATTTATATTATTTTTTTATAATAATTTGATTTTATTTGAATTTGAATTATTTAATATTATAGAAATTAGTTTTATTATTCCATTAATAATAGATTATAATGGTATATTATTTTCATTTATTGTATTATTTATTTCTTCTAATGTAATAAATTTTTCTAAAATTTATATAGGTCATGATAAATGGATTGAGCGATTTACATTATTAGTTTTAACTTTTGTTTTATCTATAAATTTATTAATTTATATTCCTAATATAATTTTTTTATTATTAGGTTGAGATGGTTTGGGTATCACTTCATTTGTTTTAGTTATTTATTATTTAAATAATAAATCATTAAGAGCTGGAATAATTACAGCTATTACTAATCGATTAGGAGATGTTATATTGTTATTATCTATTATATTGTGTATTAATCAATGTCATTGAATAGCAATAAATATATGATATGATATATTAATTGAAAATAAAATCCAGATTTTATTAATTATATTAGCTGGAATAACAAAAAGAGCTCAAATTCCCTTTAGAAGTTGATTACCAGCAGCTATAGCTGCTCCAACTCCTGTTTCTGCTTTAGTTCATTCTTCGACTTTAGTAACAGCTGGAGTATTTTTATTATTTCGATTTTATTATTATTTGAGAATATTTTATTTATTTAATTATTTTTTATTAACTGTATCAGTACTTACAATAATTATGGCAAGACTTGCTGCATCAGTTGAATGAGATATAAAAAAGATTATTGCATTATCTACTTTAAGGCAATTAGGTTTAATAATATCTATAATAAGATTAAATATGCCAGATTTAGCTTTTATACATATAGTAGTTCATGCATTATTTAAGGCTTTATTATTTATTTGTGCTGGAAATTTAATTATAAATTATTTTCATAGACAGGACTTACGATGAATAGGAAATGCTACTTATCAATTTCCAATGACAACTATATGTATTATAGTATCTAATTTATCAATGGTGGGTTTCCCCTTCTTATCTTCATTCTATACTAAGGATTTAATTTTAGAGGTAATAATATATAATAGTACATCATTTGGTTTAGTTATTATAATATATTTATCTGTAGGAATTACAATATTTTATAGATTTCGATTTTGTATAAATTTATTATGAATATTACCTTTAAGATGTAGTTTAGTAAAATTAAATGAAGAAGAAAATGTAGTGAAATCTATAATTTTTATAAGTACCTTATCGATTTTAATTAGTACATTAATAATATGAATTTTTCCAATAAAATTAGAAACTATATGTATAATAAACTATATATATATATTACCTATATTTATTATTATTATAGGTTTTATTATAGGTGTATTATGATGTATTTTTTCTATAAATATTGAGTTTTCTAACCAATTGATAAATAATATAATATGATTTATGGTACCATTAAGAACTCAAGTAATTTTAAAATATTCTTTACCATATATGAAATTATATTTAGAAATAATTGATCAATCATGATTAGAATATATTGGTGGATTAGGATTATATAAATTATTTAATAAAATAAATTCTATAATTTATTTATATATAAATTGAAGAATTTTATATATAATTAAAAGAATATTTATTTTTAGTTTAATAATGTTATATATTACTAATATTATTATATAa
>HNDA05
ATGATAATCTATAATAAGTATACTCCTCCCATTCTTATAACTTTATCTTTTTTAGTATTAATAATTAGATTTATATTATTTTTTTATAATAATTTGATTTTATTTGAATTTGAATTATTTAATATTATAGAAATTAGTTTTATTATTCCATTAATAATAGATTATAATGGTATATTATTTTCATTTATTGTATTATTTATTTCTTCTAATGTAATAAATTTTTCTAAAATTTATATAGGTCATGATAAATGGATTGAGCGATTTACATTATTAGTTTTAACTTTTGTTTTATCTATAAATTTATTAATTTATATTCCTAATATAATTTTTTTATTATTAGGTTGAGATGGTTTGGGTATCACTTCATTTGTTTTAGTTATTTATTATTTAAATAATAAATCATTAAGAGCTGGAATAATTACAGCTATTACTAATCGATTAGGAGATGTTATATTGTTATTATCTATTATATTGTGTATTAATCAATGTCATTGAATAGCAATAAATATATGATATGATATATTAATTGAAAATAAAATCCAGATTTTATTAATTATATTAGCTGGAATAACAAAAAGAGCTCAAATTCCCTTTAGAAGTTGATTACCAGCAGCTATAGCTGCTCCAACTCCTGTTTCTGCTTTAGTTCATTCTTCGACTTTAGTAACAGCTGGAGTATTTTTATTATTTCGATTTTATTATTATTTGAGAATATTTTATTTATTTAATTATTTTTTATTAACTGTATCAGTACTTACAATAATTATGGCAAGACTTGCTGCATCAGTTGAATGAGATATAAAAAAGATTATTGCATTATCTACTTTAAGACAATTAGGTTTAATAATATCTATAATAAGATTAAATATACCAGATTTAGCTTTTATACATATAGTAGTTCATGCATTATTTAAGGCTTTATTATTTATTTGTGCTGGAAATTTAATTATAAATTATTTTCATAGACAGGACTTACGATGAATAGGAAATGCTACTTATCAATTTCCAATGACAACTATATGTATTATAGTATCTAATTTATCAATGGTGGGTTTCCCCTTTTTATCTTCATTCTATACTAAGGATTTAATTTTAGAGGTAATAATATATAATAGTACATCGTTTGGTTTAGTTATTATAATATATTTATCTGTAGGAATTACAATATTTTATAGATTTCGATTTTGTATAAATTTATTATGAATATTACCTTTAAGATGTAGTTTAGTAAAATTAAATGAAGAAGAAAATGTAGTGAAATCTATAATTTTTATAAGTACCTTATCGATTTTAATTAGTACATTAATAATATGAATTTTTCCAATAAAATTAGAAACTATATGTATAATAAACTATATATATATATTACCTATATTTATTATTATTATAGGTTTTATTATAGGTGTATTATGATGTATTTTTTCTATAAATATTGAATTTTCTAACCAATTGATAAATAATATAATATGATTTATGGTACCATTAAGAACTCAAGTAATTTTAAAATATTCTTTACCATATATGAAATTATATTTAGAAATAATTGATCAATCATGATTAGAATATATTGGTGGATTAGGATTATATAAATTATTTAATAAAATAAATTCTATAATTTATTTATATATAAATTGAAGAATTTTATATATAATTAAAAGAATATTTATTTTTAGTTTAATAATGTTATATATTACTAATATTATTATATAa
>HNDA06
ATGATAATCTATAATAAGTATACTCCTCCCATTCTTATAACTTTATCTTTTTTAGTATTAATAATTAGATTTATATTATTTTTTTATAATAATTTGATTTTATTTGAATTTGAATTATTTAATATTATAGAAATTAGTTTTATTATTCCATTAATAATAGATTATAATGGTATATTATTTTCATTTATTGTATTATTTATTTCTTCTAATGTAATAAATTTTTCTAAAATTTATATAGGTCATGATAAATGGATTGAGCGATTTACATTATTAGTTTTAACTTTTGTTTTATCTATAAATTTATTAATTTATATTCCTAATATAATTTTTTTATTATTAGGTTGAGATGGTTTGGGTATCACTTCATTTGTTTTAGTTATTTATTATTTAAATAATAAATCATTAAGAGCTGGAATAATTACAGCTATTACTAATCGATTAGGAGATGTTATATTGTTATTATCTATTATATTGTGTATTAATCAATGTCATTGAATAGCAATAAATATATGATATGATATATTAATTGAAAATAAAATCCAGATTTTATTAATTATATTAGCTGGAATAACAAAAAGAGCTCAAATTCCCTTTAGAAGTTGATTACCAGCAGCTATAGCTGCTCCAACTCCTGTTTCTGCTTTAGTTCATTCTTCGACTTTAGTAACAGCTGGAGTATTTTTATTATTTCGATTTTATTATTATTTGAGAATATTTTATTTATTTAATTATTTTTTATTAACTGTATCAGTACTTACAATAATTATGGCAAGACTTGCTGCATCAGTTGAATGAGATATAAAAAAGATTATTGCATTATCTACTTTAAGACAATTAGGTTTAATAATATCTATAATAAGATTAAATATACCAGATTTAGCTTTTATACATATAGTAGTTCATGCATTATTTAAGGCTTTATTATTTATTTGTGCTGGAAATTTAATTATAAATTATTTTCATAGACAGGACTTACGATGAATAGGAAATGCTACTTATCAATTTCCAATGACAACTATATGTATTATAGTATCTAATTTATCAATGGTGGGTTTCCCCTTTTTATCTTCATTCTATACTAAGGATTTAATTTTAGAGGTAATAATATATAATAGTACATCGTTTGGTTTAGTTATTATAATATATTTATCTGTAGGAATTACAATATTTTATAGATTTCGATTTTGTATAAATTTATTATGAATATTACCTTTAAGATGTAGTTTAGTAAAATTAAATGAAGAAGAAAATGTAGTGAAATCTATAATTTTTATAAGTACCTTATCGATTTTAATTAGTACATTAATAATATGAATTTTTCCAATAAAATTAGAAACTATATGTATAATAAACTATATATATATATTACCTATATTTATTATTATTATAGGTTTTATTATAGGTGTATTATGATGTATTTTTTCTATAAATATTGAATTTTCTAACCAATTGATAAATAATATAATATGATTTATGGTACCATTAAGAACTCAAGTAATTTTAAAATATTCTTTACCATATATGAAATTATATTTAGAAATAATTGATCAATCATGATTAGAATATATTGGTGGATTAGGATTATATAAATTATTTAATAAAATAAATTCTATAATTTATTTATATATAAATTGAAGAATTTTATATATAATTAAAAGAATATTTATTTTTAGTTTAATAATGTTATATATTACTAATATTATTATATAa
>HNDA07
ATGATAATCTATAATAAGTATACTCCTCCCATTCTTATAACTTTATCTTTTTTAGTATTAATAATTAGATTTATATTATTTTTTTATAATAATTTGATTTTATTTGAATTTGAATTATTTAATATTATAGAAATTAGTTTTATTATTCCATTAATAATAGATTATAATGGTATATTATTTTCATTTATTGTATTATTTATTTCTTCTAATGTAATAAATTTTTCTAAAATTTATATAGGTCATGATAAATGGATTGAGCGATTTACATTATTAGTTTTAACTTTTGTTTTATCTATAAATTTATTAATTTATATTCCTAATATAATTTTTTTATTATTAGGTTGAGATGGTTTGGGTATCACTTCATTTGTTTTAGTTATTTATTATTTAAATAATAAATCATTAAGAGCTGGAATAATTACAGCTATTACTAATCGATTAGGAGATGTTATATTGTTATTATCTATTATATTGTGTATTAATCAATGTCATTGAATAGCAATAAATATATGATATGATATATTAATTGAAAATAAAATCCAGATTTTATTAATTATATTAGCTGGAATAACAAAAAGAGCTCAAATTCCCTTTAGAAGTTGATTACCAGCAGCTATAGCTGCTCCAACTCCTGTTTCTGCTTTAGTTCATTCTTCGACTTTAGTAACAGCTGGAGTATTTTTATTATTTCGATTTTATTATTATTTGAGAATATTTTATTTATTTAATTATTTTTTATTAACTGTATCAGTACTTACAATAATTATGGCAAGACTTGCTGCATCAGTTGAATGAGATATAAAAAAGATTATTGCATTATCTACTTTAAGACAATTAGGTTTAATAATATCTATAATAAGATTAAATATACCAGATTTAGCTTTTATACATATAGTAGTTCATGCATTATTTAAGGCTTTATTATTTATTTGTGCTGGAAATTTAATTATAAATTATTTTCATAGACAGGACTTACGATGAATAGGAAATGCTACTTATCAATTTCCAATGACAACTATATGTATTATAGTATCTAATTTATCAATGGTGGGTTTCCCCTTTTTATCTTCATTCTATACTAAGGATTTAATTTTAGAGGTAATAATATATAATAGTACATCGTTTGGTTTAGTTATTATAATATATTTATCTGTAGGAATTACAATATTTTATAGATTTCGATTTTGTATAAATTTATTATGAATATTACCTTTAAGATGTAGTTTAGTAAAATTAAATGAAGAAGAAAATGTAGTGAAATCTATAATTTTTATAAGTACCTTATCGATTTTAATTAGTACATTAATAATATGAATTTTTCCAATAAAATTAGAAACTATATGTATAATAAACTATATATATATATTACCTATATTTATTATTATTATAGGTTTTATTATAGGTGTATTATGATGTATTTTTTCTATAAATATTGAATTTTCTAACCAATTGATAAATAATATAATATGATTTATGGTACCATTAAGAACTCAAGTAATTTTAAAATATTCTTTACCATATATGAAATTATATTTAGAAATAATTGATCAATCATGATTAGAATATATTGGTGGATTAGGATTATATAAATTATTTAATAAAATAAATTCTATAATTTATTTATATATAAATTGAAGAATTTTATATATAATTAAAAGAATATTTATTTTTAGTTTAATAATGTTATATATTACTAATATTATTATATAa
>HNDA08
ATGATAATCTATAATAAGTATACTCCCCCCATTCTTATAATTTTATCTTTTTTAGTATTAATAATTAGATTTATATTATTTTTTTATAATAATTTGATTTTATTTGAATTTGAATTATTTAATATTATAGAAATTAGTTTTATTATTCCATTAATAATAGATTATAATGGTATATTATTTTCATTTATTGTATTATTTATTTCTTCTAATGTAATAAATTTTTCTAAAATTTATATAGGTCATGATAAATGAATTGAGCGATTTACATTATTAGTTTTAACTTTTGTTTTATCTATAAATTTATTAATTTATATTCCTAATATAATTTTTTTATTATTAGGTTGAGATGGTTTGGGTATCACTTCATTTGTTTTAGTTATTTATTATTTAAATAATAAATCATTAAGAGCTGGAATAATTACAGCTATTACTAATCGATTAGGAGATGTTATATTGTTATTATCTATTATATTGTGTATTAATCAATGTCATTGAATAGCAATAAATATATGATATGATATATTAATTGAAAATAAAATCCAGATTTTATTAATTATATTAGCTGGAATAACAAAAAGAGCTCAAATTCCCTTTAGAAGTTGATTACCAGCAGCTATAGCTGCTCCAACTCCTGTTTCTGCTTTAGTTCATTCTTCGACTTTAGTAACAGCTGGAGTATTTTTATTATTTCGATTTTATTATTATTTGAGAATATTTTATTTATTTAATTATTTTTTATTAACTGTATCAGTACTTACAATAATTATGGCAAGACTTGCTGCATCAGTTGAATGAGATATAAAAAAGATTATTGCATTATCTACTTTAAGGCAATTAGGTTTAATAATATCTATAATAAGATTAAATATGCCAGATTTAGCTTTTATACATATAGTAGTTCATGCATTATTTAAGGCTTTATTATTTATTTGTGCTGGAAATTTAATTATAAATTATTTTCATAGACAGGACTTACGATGAATAGGAAATGCTACTTATCAATTTCCAATGACAACTATATGTATTATAGTATCTAATTTATCAATGGTGGGTTTCCCCTTTTTATCTTCATTCTACACTAAGGATTTAATTTTAGAGGTAATAATATATAATAGTACATCATTTGGTTTAGTTATTATAATATATTTATCTGTAGGAATTACAATATTTTATAGATTTCGATTTTGTATAAATTTATTATGAATATTACCTTTAAGATGTAGTTTAGTAAAATTAAATGAAGAAGAAAATGTAGTGAAATCTATAATTTTTATAAGTACCTTATCGATTTTAATTAGTACATTAATAATATGAATTTTTCCAATAAAATTAGAAACTATATGTATAATAAACTATATATATATATTACCTATATTTATTATTATTATAGGTTTTATTATAGGTGTATTATGATGTATTTTTTCTATAAATATTGAGTTTTCTAACCAATTGATAAATAATATAATATGATTTATGGTACCATTAAGAACTCAAGTAATTTTAAAATATTCTTTACCATATATGAAATTATATTTAGAAATAATTGATCAATCATGATTAGAATATATTGGTGGATTAGGATTATATAAATTATTTAATAAAATAAATTCTATAATTTATTTATATATAAATTGAAGAATTTTATATATAATTAAAAGAATATTTATTTTTAGTTTAATAATGTTATATATTACTAATATTATTATATAa
>HNDA09
ATGATAATCTATAATAAGTATACTCCTCCCATTCTTATAACTTTATCTTTTTTAGTATTAATAATTAGATTTATATTATTTTTTTATAATAATTTGATTTTATTTGAATTTGAATTATTTAATATTATAGAAATTAGTTTTATTATTCCATTAATAATAGATTATAATGGTATATTATTTTCATTTATTGTATTATTTATTTCTTCTAATGTAATAAATTTTTCTAAAATTTATATAGGTCATGATAAATGGATTGAGCGATTTACATTATTAGTTTTAACTTTTGTTTTATCTATAAATTTATTAATTTATATTCCTAATATAATTTTTTTATTATTAGGTTGAGATGGTTTGGGTATCACTTCATTTGTTTTAGTTATTTATTATTTAAATAATAAATCATTAAGAGCTGGAATAATTACAGCTATTACTAATCGATTAGGAGATGTTATATTGTTATTATCTATTATATTGTGTATTAATCAATGTCATTGAATAGCAATAAATATATGATATGATATATTAATTGAAAATAAAATCCAGATTTTATTAATTATATTAGCTGGAATAACAAAAAGAGCTCAAATTCCCTTTAGAAGTTGATTACCAGCAGCTATAGCTGCTCCAACTCCTGTTTCTGCTTTAGTTCATTCTTCGACTTTAGTAACAGCTGGAGTATTTTTATTATTTCGATTTTATTATTATTTGAGAATATTTTATTTATTTAATTATTTTTTATTAACTGTATCAGTACTTACAATAATTATGGCAAGACTTGCTGCATCAGTTGAATGAGATATAAAAAAGATTATTGCATTATCTACTTTAAGACAATTAGGTTTAATAATATCTATAATAAGATTAAATATACCAGATTTAGCTTTTATACATATAGTAGTTCATGCATTATTTAAGGCTTTATTATTTATTTGTGCTGGAAATTTAATTATAAATTATTTTCATAGACAGGACTTACGATGAATAGGAAATGCTACTTATCAATTTCCAATGACAACTATATGTATTATAGTATCTAATTTATCAATGGTGGGTTTCCCCTTTTTATCTTCATTCTATACTAAGGATTTAATTTTAGAGGTAATAATATATAATAGTACATCGTTTGGTTTAGTTATTATAATATATTTATCTGTAGGAATTACAATATTTTATAGATTTCGATTTTGTATAAATTTATTATGAATATTACCTTTAAGATGTAGTTTAGTAAAATTAAATGAAGAAGAAAATGTAGTGAAATCTATAATTTTTATAAGTACCTTATCGATTTTAATTAGTACATTAATAATATGAATTTTTCCAATAAAATTAGAAACTATATGTATAATAAACTATATATATATATTACCTATATTTATTATTATTATAGGTTTTATTATAGGTGTATTATGATGTATTTTTTCTATAAATATTGAATTTTCTAACCAATTGATAAATAATATAATATGATTTATGGTACCATTAAGAACTCAAGTAATTTTAAAATATTCTTTACCATATATGAAATTATATTTAGAAATAATTGATCAATCATGATTAGAATATATTGGTGGATTAGGATTATATAAATTATTTAATAAAATAAATTCTATAATTTATTTATATATAAATTGAAGAATTTTATATATAATTAAAAGAATATTTATTTTTAGTTTAATAATGTTATATATTACTAATATTATTATATAa
>HNDA10
ATGATAATCTATAATAAGTATACTCCTCCCATTCTTATAACTTTATCTTTTTTAGTATTAATAATTAGATTTATATTATTTTTTTATAATAATTTGATTTTATTTGAATTTGAATTATTTAATATTATAGAAATTAGTTTTATTATTCCATTAATAATAGATTATAATGGTATATTATTTTCATTTATTGTATTATTTATTTCTTCTAATGTAATAAATTTTTCTAAAATTTATATAGGTCATGATAAATGGATTGAGCGATTTACATTATTAGTTTTAACTTTTGTTTTATCTATAAATTTATTAATTTATATTCCTAATATAATTTTTTTATTATTAGGTTGAGATGGTTTGGGTATCACTTCATTTGTTTTAGTTATTTATTATTTAAATAATAAATCATTAAGAGCTGGAATAATTACAGCTATTACTAATCGATTAGGAGATGTTATATTGTTATTATCTATTATATTGTGTATTAATCAATGTCATTGAATAGCAATAAATATATGATATGATATATTAATTGAAAATAAAATCCAGATTTTATTAATTATATTAGCTGGAATAACAAAAAGAGCTCAAATTCCCTTTAGAAGTTGATTACCAGCAGCTATAGCTGCTCCAACTCCTGTTTCTGCTTTAGTTCATTCTTCGACTTTAGTAACAGCTGGAGTATTTTTATTATTTCGATTTTATTATTATTTGAGAATATTTTATTTATTTAATTATTTTTTATTAACTGTATCAGTACTTACAATAATTATGGCAAGACTTGCTGCATCAGTTGAATGAGATATAAAAAAGATTATTGCATTATCTACTTTAAGACAATTAGGTTTAATAATATCTATAATAAGATTAAATATACCAGATTTAGCTTTTATACATATAGTAGTTCATGCATTATTTAAGGCTTTATTATTTATTTGTGCTGGAAATTTAATTATAAATTATTTTCATAGACAGGACTTACGATGAATAGGAAATGCTACTTATCAATTTCCAATGACAACTATATGTATTATAGTATCTAATTTATCAATGGTAGGTTTCCCCTTTTTATCTTCATTCTATACTAAGGATTTAATTTTAGAGGTAATAATATATAATAGTACATCGTTTGGTTTAGTTATTATAATATATTTATCTGTAGGAATTACAATATTTTATAGATTTCGATTTTGTATAAATTTATTATGAATATTACCTTTAAGATGTAGTTTAGTAAAATTAAATGAAGAAGAAAATGTAGTGAAATCTATAATTTTTATAAGTACCTTATCGATTTTAATTAGTACATTAATAATATGAATTTTTCCAATAAAATTAGAAACTATATGTATAATAAACTATATATATATATTACCTATATTTATTATTATTATAGGTTTTATTATAGGTGTATTATGATGTATTTTTTCTATAAATATTGAATTTTCTAACCAATTGATAAATAATATAATATGATTTATGGTACCATTAAGAACTCAAGTAATTTTAAAATATTCTTTACCATATATGAAATTATATTTAGAAATAATTGATCAATCATGATTAGAATATATTGGTGGATTAGGATTATATAAATTATTTAATAAAATAAATTCTATAATTTATTTATATATAAATTGAAGAATTTTATATATAATTAAAAGAATATTTATTTTTAGTTTAATAATGTTATATATTACTAATATTATTATATAa
>HNDA11
ATGATAATCTATAATAAGTATACTCCCCCCATTCTTATAATTTTATCTTTTTTAGTATTAATAATTAGATTTATATTATTTTTTTATAATAATTTGATTTTATTTGAATTTGAATTATTTAATATTATAGAAATTAGTTTTATTATTCCATTAATAATAGATTATAATGGTATATTATTTTCATTTATTGTATTATTTATTTCTTCTAATGTAATAAATTTTTCTAAAATTTATATAGGTCATGATAAATGGATTGAGCGATTTACATTATTAGTTTTAACTTTTGTTTTATCTATAAATTTATTAATTTATATTCCTAATATAATTTTTTTATTATTAGGTTGAGATGGTTTGGGTATCACTTCATTTGTTTTAGTTATTTATTATTTAAATAATAAATCATTAAGAGCTGGAATAATTACAGCTATTACTAATCGATTAGGAGATGTTATATTGTTATTATCTATTATATTGTGTATTAATCAATGTCATTGAATAGCAATAAATATATGATATGATATATTAATTGAAAATAAAATCCAGATTTTATTAATTATATTAGCTGGAATAACAAAAAGAGCTCAAATTCCCTTTAGAAGTTGATTACCAGCAGCTATAGCTGCTCCAACTCCTGTTTCTGCTTTAGTTCATTCTTCGACTTTAGTAACAGCTGGAGTATTTTTATTATTTCGATTTTATTATTATTTGAGAATATTTTATTTATTTAATTATTTTTTATTAACTGTATCAGTACTTACAATAATTATGGCAAGACTTGCTGCATCAGTTGAATGAGATATAAAAAAGATTATTGCATTATCTACTTTAAGGCAATTAGGTTTAATAATATCTATAATAAGATTAAATATGCCAGATTTAGCTTTTATACATATAGTAGTTCATGCATTATTTAAGGCTTTATTATTTATTTGTGCTGGAAATTTAATTATAAATTATTTTCATAGACAGGACTTACGATGAATAGGAAATGCTACTTATCAATTTCCAATGACAACTATATGTATTATAGTATCTAATTTATCAATGGTGGGTTTCCCCTTTTTATCTTCATTCTATACTAAGGATTTAATTTTAGAGGTAATAATATATAATAGTACATCATTTGGTTTAGTTATTATAATATATTTATCTGTAGGAATTACAATATTTTATAGATTTCGATTTTGTATAAATTTATTATGAATATTACCTTTAAGATGTAGTTTAGTAAAATTAAATGAAGAAGAAAATGTAGTGAAATCTATAATTTTTATAAGTACCTTATCGATTTTAATTAGTACATTAATAATATGAATTTTTCCAATAAAATTAGAAACTATATGTATAATAAACTATATATATATATTACCTATATTTATTATTATTATAGGTTTTATTATAGGTGTATTATGATGTATTTTTTCTATAAATATTGAGTTTTCTAACCAATTGATAAATAATATAATATGATTTATGGTACCATTAAGAACTCAAGTAATTTTAAAATATTCTTTACCATATATGAAATTATATTTAGAAATAATTGATCAATCATGATTAGAATATATTGGTGGATTAGGGTTATATAAATTATTTAATAAAATAAATTCTATAATTTATTTATATATAAATTGAAGAATTTTATATATAATTAAAAGAATATTTATTTTTAGTTTAATAATGTTATATATTACTAATATTATTATATAa
>HNDA12
ATGATAATCTATAATAAGTATACTCCTCCCATTCTTATAACTTTATCTTTTTTAGTATTAATAATTAGATTTATATTATTTTTTTATAATAATTTGATTTTATTTGAATTTGAATTATTTAATATTATAGAAATTAGTTTTATTATTCCATTAATAATAGATTATAATGGTATATTATTTTCATTTATTGTATTATTTATTTCTTCTAATGTAATAAATTTTTCTAAAATTTATATAGGTCATGATAAATGGATTGAGCGATTTACATTATTAGTTTTAACTTTTGTTTTATCTATAAATTTATTAATTTATATTCCTAATATAATTTTTTTATTATTAGGTTGAGATGGTTTGGGTATCACTTCATTTGTTTTAGTTATTTATTATTTAAATAATAAATCATTAAGAGCTGGAATAATTACAGCTATTACTAATCGATTAGGAGATGTTATATTGTTATTATCTATTATATTGTGTATTAATCAATGTCATTGAATAGCAATAAATATATGATATGATATATTAATTGAAAATAAAATCCAGATTTTATTAATTATATTAGCTGGAATAACAAAAAGAGCTCAAATTCCCTTTAGAAGTTGATTACCAGCAGCTATAGCTGCTCCAACTCCTGTTTCTGCTTTAGTTCATTCTTCGACTTTAGTAACAGCTGGAGTATTTTTATTATTTCGATTTTATTATTATTTGAGAATATTTTATTTATTTAATTATTTTTTATTAACTGTATCAGTACTTACAATAATTATGGCAAGACTTGCTGCATCAGTTGAATGAGATATAAAAAAGATTATTGCATTATCTACTTTAAGACAATTAGGTTTAATAATATCTATAATAAGATTAAATATACCAGATTTAGCTTTTATACATATAGTAGTTCATGCATTATTTAAGGCTTTATTATTTATTTGTGCTGGAAATTTAATTATAAATTATTTTCATAGACAGGACTTACGATGAATAGGAAATGCTACTTATCAATTTCCAATGACAACTATATGTATTATAGTATCTAATTTATCAATGGTGGGTTTCCCCTTTTTATCTTCATTCTATACTAAGGATTTAATTTTAGAGGTAATAATATATAATAGTACATCGTTTGGTTTAGTTATTATAATATATTTATCTGTAGGAATTACAATATTTTATAGATTTCGATTTTGTATAAATTTATTATGAATATTACCTTTAAGATGTAGTTTAGTAAAATTAAATGAAGAAGAAAATGTAGTGAAATCTATAATTTTTATAAGTACCTTATCGATTTTAATTAGTACATTAATAATATGAATTTTTCCAATAAAATTAGAAACTATATGTATAATAAACTATATATATATATTACCTATATTTATTATTATTATAGGTTTTATTATAGGTGTATTATGATGTATTTTTTCTATAAATATTGAATTTTCTAACCAATTGATAAATAATATAATATGATTTATGGTACCATTAAGAACTCAAGTAATTTTAAAATATTCTTTACCATATATGAAATTATATTTAGAAATAATTGATCAATCATGATTAGAATATATTGGTGGATTAGGATTATATAAATTATTTAATAAAATAAATTCTATAATTTATTTATATATAAATTGAAGAATTTTATATATAATTAAAAGAATATTTATTTTTAGTTTAATAATGTTATATATTACTAATATTATTATATAa
>YNHH01
ATGATAATCTATAATAAGTATACTCCTCCCGTTCTTATAACTTTATCTTTTTTAGTATTAATAATTAGATTTATATTATTTTTTTATAATAATTTGATTTTATTTGAATTTGAATTATTTAATATTATAGAAATTAGTTTTATTATTCCATTAATAATAGATTACAATGGTATATTATTTTCATTTATTGTATTATTTATTTCTTCTAATGTAATAAATTTTTCTAAAATTTATATAGGTCATGATAAATGGATTGAGCGATTTACTTTATTAGTTTTAACTTTTGTTTTATCTATAAATTTATTAATTTATATTCCTAATATAATTTTTTTATTATTAGGTTGAGATGGTTTGGGTATCACTTCATTTGTTTTAGTTATTTATTATTTAAATAATAAATCATTAAGAGCTGGAATAATTACAGCTATTACTAATCGATTAGGAGATGTTATATTGTTATTATCTATTATATTGTGTATTAATCAATGTCATTGAATAGCAATAAATATATGATATGATATATTAATTGAAAATAAAATCCAGATTTTATTAATTATATTAGCTGGAATAACAAAAAGAGCTCAAATTCCCTTTAGAAGTTGATTACCAGCAGCTATAGCTGCTCCAACTCCTGTTTCTGCTTTAGTTCATTCTTCGACTTTAGTAACAGCTGGAGTATTTTTATTATTTCGATTTTATTATTATTTAAGAATATTTTATTTATTTAATTATTTTTTATTAACTGTATCAGTACTTACAATAATTATGGCAAGACTTGCTGCATCAGTTGAATGAGATATAAAAAAGATTATTGCATTATCTACTTTAAGACAATTAGGTTTAATAATATCTATAATAAGATTAAATATACCAGATTTAGCTTTTATACATATAGTAGTTCATGCATTATTTAAGGCTTTATTATTTATTTGTGCTGGAAATTTAATTATAAATTATTTTCATAGACAGGACTTACGATGAATAGGAAATGCTACTTATCAATTTCCAATGACAACTATATGTATTATAGTATCTAATTTATCAATGGTGGGTTTCCCCTTTTTATCTTCATTCTATACTAAGGATTTAATTTTAGAGGTAATAATATATAATAGTACATCGTTTGGTTTAGTTATTATAATATATTTATCTGTAGGAATTACAATATTTTATAGATTTCGATTTTGTATAAATTTATTATGAATATTACCTTTAAGATGTAGTTTATTAAAATTAAATGAAGAAGAAAATGTAGTGAAATCTATAATTTTTATAAGTACCTTATCGATTTTAATCAGTACATTAATAATATGAATTTTTCCAATAAAATTAGAAACTATATGTATAATAAACTATATATATATATTACCTATATTTATTATTATTATAGGTTTTATTATAGGTGTATTATGATGTATTTTTTCTATAAATATTGAGTTTTCTAACCAATTGATAAATAATATAATATGATTTATGGTACCATTAAGAACTCAAGTAATTTTAAAATATTCTTTACCATATATGAAATTATATTTAGAAATAATTGATCAATCATGATTAGAATATATTGGTGGATTAGGATTATATAAATTATTTAATAAAATAAATTCTATAATTTATTTATATATAAATTGAAGAATTTTATATATAATTAAAAGAATATTTATTTTTAGTTTAATAATGTTATATATTATTAATATTATTATATAa
>YNHH02
ATGATAATCTATAATAAGTATACTCCTCCCGTTCTTATAACTTTATCTTTTTTAGTATTAATAATTAGATTTATATTATTTTTTTATAATAATTTGATTTTATTTGAATTTGAATTATTTAATATTATAGAAATTAGTTTTATTATTCCATTAATAATAGATTACAATGGTATATTATTTTCATTTATTGTATTATTTATTTCTTCTAATGTAATAAATTTTTCTAAAATTTATATAGGTCATGATAAATGGATTGAGCGATTTACTTTATTAGTTTTAACTTTTGTTTTATCTATAAATTTATTAATTTATATTCCTAATATAATTTTTTTATTATTAGGTTGAGATGGTTTGGGTATCACTTCATTTGTTTTAGTTATTTATTATTTAAATAATAAATCATTAAGAGCTGGAATAATTACAGCTATTACTAATCGATTAGGAGATGTTATATTGTTATTATCTATTATATTGTGTATTAATCAATGTCATTGAATAGCAATAAATATATGATATGATATATTAATTGAAAATAAAATCCAGATTTTATTAATTATATTAGCTGGAATAACAAAAAGAGCTCAAATTCCCTTTAGAAGTTGATTACCAGCAGCTATAGCTGCTCCAACTCCTGTTTCTGCTTTAGTTCATTCTTCGACTTTAGTAACAGCTGGAGTATTTTTATTATTTCGATTTTATTATTATTTAAGAATATTTTATTTATTTAATTATTTTTTATTAACTGTATCAGTACTTACAATAATTATGGCAAGACTTGCTGCATCAGTTGAATGAGATATAAAAAAGATTATTGCATTATCTACTTTAAGACAATTAGGTTTAATAATATCTATAATAAGATTAAATATACCAGATTTAGCTTTTATACATATAGTAGTTCATGCATTATTTAAGGCTTTATTATTTATTTGTGCTGGAAATTTAATTATAAATTATTTTCATAGACAGGACTTACGATGAATAGGAAATGCTACTTATCAATTTCCAATGACAACTATATGTATTATAGTATCTAATTTATCAATGGTGGGTTTCCCCTTTTTATCTTCATTCTATACTAAGGATTTAATTTTAGAGGTAATAATATATAATAGTACATCGTTTGGTTTAGTTATTATAATATATTTATCTGTAGGAATTACAATATTTTATAGATTTCGATTTTGTATAAATTTATTATGAATATTACCTTTAAGATGTAGTTTATTAAAATTAAATGAAGAAGAAAATGTAGTGAAATCTATAATTTTTATAAGTACCTTATCGATTTTAATCAGTACATTAATAATATGAATTTTTCCAATAAAATTAGAAACTATATGTATAATAAACTATATATATATATTACCTATATTTATTATTATTATAGGTTTTATTATAGGTGTATTATGATGTATTTTTTCTATAAATATTGAGTTTTCTAACCAATTGATAAATAATATAATATGATTTATGGTACCATTAAGAACTCAAGTAATTTTAAAATATTCTTTACCATATATGAAATTATATTTAGAAATAATTGATCAATCATGATTAGAATATATTGGTGGATTAGGATTATATAAATTATTTAATAAAATAAATTCTATAATTTATTTATATATAAATTGAAGAATTTTATATATAATTAAAAGAATATTTATTTTTAGTTTAATAATGTTATATATTATTAATATTATTATATAa
>YNHH03
ATGATAATCTATAATAAGTATACTCCTCCCGTTCTTATAACTTTATCTTTTTTAGTATTAATAATTAGATTTATATTATTTTTTTATAATAATTTGATTTTATTTGAATTTGAATTATTTAATATTATAGAAATTAGTTTTATTATTCCATTAATAATAGATTACAATGGTATATTATTTTCATTTATTGTATTATTTATTTCTTCTAATGTAATAAATTTTTCTAAAATTTATATAGGTCATGATAAATGGATTGAGCGATTTACTTTATTAGTTTTAACTTTTGTTTTATCTATAAATTTATTAATTTATATTCCTAATATAATTTTTTTATTATTAGGTTGAGATGGTTTGGGTATCACTTCATTTGTTTTAGTTATTTATTATTTAAATAATAAATCATTAAGAGCTGGAATAATTACAGCTATTACTAATCGATTAGGAGATGTTATATTGTTATTATCTATTATATTGTGTATTAATCAATGTCATTGAATAGCAATAAATATATGATATGATATATTAATTGAAAATAAAATCCAAATTTTATTAATTATATTAGCTGGAATAACAAAAAGAGCTCAAATTCCCTTTAGAAGTTGATTACCAGCAGCTATAGCTGCTCCAACTCCTGTTTCTGCTTTAGTTCATTCTTCGACTTTAGTAACAGCTGGAGTATTTTTATTATTTCGATTTTATTATTATTTAAGAATATTTTATTTATTTAATTATTTTTTATTAACTGTATCAGTACTTACAATAATTATGGCAAGACTTGCTGCATCAGTTGAATGAGATATAAAAAAGATTATTGCATTATCTACTTTAAGACAATTAGGTTTAATAATATCTATAATAAGATTAAATATACCAGATTTAGCTTTTATACATATAGTAGTTCATGCATTATTTAAGGCTTTATTATTTATTTGTGCTGGAAATTTAATTATAAATTATTTTCATAGACAGGACTTACGATGAATAGGAAATGCTACTTATCAATTTCCAATGACAACTATATGTATTATAGTATCTAATTTATCAATGGTGGGTTTCCCCTTTTTATCTTCATTCTATACTAAGGATTTAATTTTAGAGGTAATAATATATAATAGTACATCGTTTGGTTTAGTTATTATAATATATTTATCTGTAGGAATTACAATATTTTATAGATTTCGATTTTGTATAAATTTATTATGAATATTACCTTTAAGATGTAGTTTATTAAAATTAAATGAAGAAGAAAATGTAGTGAAATCTATAATTTTTATAAGTACCTTATCGATTTTAATCAGTACATTAATAATATGAATTTTTCCAATAAAATTAGAAACTATATGTATAATAAACTATATATATATATTACCTATATTTATTATTATTATAGGTTTTATTATAGGTGTATTATGATGTATTTTTTCTATAAATATTGAGTTTTCTAACCAATTGATAAATAATATAATATGATTTATGGTACCATTAAGAACTCAAGTAATTTTAAAATATTCTTTACCATATATGAAATTATATTTAGAAATAATTGATCAATCATGATTAGAATATATTGGTGGATTAGGATTATATAAATTATTTAATAAAATAAATTCTATAATTTATTTATATATAAATTGAAGAATTTTATATATAATTAAAAGAATATTTATTTTTAGTTTAATAATGTTATATATTATTAATATTATTATATAa
>YNHH04
ATGATAATCTATAATAAGTATACTCCTCCCGTTCTTATAACTTTATCTTTTTTAGTATTAATAATTAGATTTATATTATTTTTTTATAATAATTTGATTTTATTTGAATTTGAATTATTTAATATTATAGAAATTAGTTTTATTATTCCATTAATAATAGATTACAATGGTATATTATTTTCATTTATTGTATTATTTATTTCTTCTAATGTAATAAATTTTTCTAAAATTTATATAGGTCATGATAAATGGATTGAGCGATTTACTTTATTAGTTTTAACTTTTGTTTTATCTATAAATTTATTAATTTATATTCCTAATATAATTTTTTTATTATTAGGTTGAGATGGTTTGGGTATCACTTCATTTGTTTTAGTTATTTATTATTTAAATAATAAATCATTAAGAGCTGGAATAATTACAGCTATTACTAATCGATTAGGAGATGTTATATTGTTATTATCTATTATATTGTGTATTAATCAATGTCATTGAATAGCAATAAATATATGATATGATATATTAATTGAAAATAAAATCCAAATTTTATTAATTATATTAGCTGGAATAACAAAAAGAGCTCAAATTCCCTTTAGAAGTTGATTACCAGCAGCTATAGCTGCTCCAACTCCTGTTTCTGCTTTAGTTCATTCTTCGACTTTAGTAACAGCTGGAGTATTTTTATTATTTCGATTTTATTATTATTTAAGAATATTTTATTTATTTAATTATTTTTTATTAACTGTATCAGTACTTACAATAATTATGGCAAGACTTGCTGCATCAGTTGAATGAGATATAAAAAAGATTATTGCATTATCTACTTTAAGACAATTAGGTTTAATAATATCTATAATAAGATTAAATATACCAGATTTAGCTTTTATACATATAGTAGTTCATGCATTATTTAAGGCTTTATTATTTATTTGTGCTGGAAATTTAATTATAAATTATTTTCATAGACAGGACTTACGATGAATAGGAAATGCTACTTATCAATTTCCAATGACAACTATATGTATTATAGTATCTAATTTATCAATGGTGGGTTTCCCCTTTTTATCTTCATTCTATACTAAGGATTTAATTTTAGAGGTAATAATATATAATAGTACATCGTTTGGTTTAGTTATTATAATATATTTATCTGTAGGAATTACAATATTTTATAGATTTCGATTTTGTATAAATTTATTATGAATATTACCTTTAAGATGTAGTTTATTAAAATTAAATGAAGAAGAAAATGTAGTGAAATCTATAATTTTTATAAGTACCTTATCGATTTTAATCAGTACATTAATAATATGAATTTTTCCAATAAAATTAGAAACTATATGTATAATAAACTATATATATATATTACCTATATTTATTATTATTATAGGTTTTATTATAGGTGTATTATGATGTATTTTTTCTATAAATATTGAGTTTTCTAACCAATTGATAAATAATATAATATGATTTATGGTACCATTAAGAACTCAAGTAATTTTAAAATATTCTTTACCATATATGAAATTATATTTAGAAATAATTGATCAATCATGATTAGAATATATTGGTGGATTAGGATTATATAAATTATTTAATAAAATAAATTCTATAATTTATTTATATATAAATTGAAGAATTTTATATATAATTAAAAGAATATTTATTTTTAGTTTAATAATGTTATATATTATTAATATTATTATATAa
>YNHH05
ATGATAATCTATAATAAGTATACTCCTCCCGTTCTTATAACTTTATCTTTTTTAGTATTAATAATTAGATTTATATTATTTTTTTATAATAATTTGATTTTATTTGAATTTGAATTATTTAATATTATAGAAATTAGTTTTATTATTCCATTAATAATAGATTACAATGGTATATTATTTTCATTTATTGTATTATTTATTTCTTCTAATGTAATAAATTTTTCTAAAATTTATATAGGTCATGATAAATGGATTGAGCGATTTACTTTATTAGTTTTAACTTTTGTTTTATCTATAAATTTATTAATTTATATTCCTAATATAATTTTTTTATTATTAGGTTGAGATGGTTTGGGTATCACTTCATTTGTTTTAGTTATTTATTATTTAAATAATAAATCATTAAGAGCTGGAATAATTACAGCTATTACTAATCGATTAGGAGATGTTATATTGTTATTATCTATTATATTGTGTATTAATCAATGTCATTGAATAGCAATAAATATATGATATGATATATTAATTGAAAATAAAATCCAAATTTTATTAATTATATTAGCTGGAATAACAAAAAGAGCTCAAATTCCCTTTAGAAGTTGATTACCAGCAGCTATAGCTGCTCCAACTCCTGTTTCTGCTTTAGTTCATTCTTCGACTTTAGTAACAGCTGGAGTATTTTTATTATTTCGATTTTATTATTATTTAAGAATATTTTATTTATTTAATTATTTTTTATTAACTGTATCAGTACTTACAATAATTATGGCAAGACTTGCTGCATCAGTTGAATGAGATATAAAAAAGATTATTGCATTATCTACTTTAAGACAATTAGGTTTAATAATATCTATAATAAGATTAAATATACCAGATTTAGCTTTTATACATATAGTAGTTCATGCATTATTTAAGGCTTTATTATTTATTTGTGCTGGAAATTTAATTATAAATTATTTTCATAGACAGGACTTACGATGAATAGGAAATGCTACTTATCAATTTCCAATGACAACTATATGTATTATAGTATCTAATTTATCAATGGTGGGTTTCCCCTTTTTATCTTCATTCTATACTAAGGATTTAATTTTAGAGGTAATAATATATAATAGTACATCGTTTGGTTTAGTTATTATAATATATTTATCTGTAGGAATTACAATATTTTATAGATTTCGATTTTGTATAAATTTATTATGAATATTACCTTTAAGATGTAGTTTATTAAAATTAAATGAAGAAGAAAATGTAGTGAAATCTATAATTTTTATAAGTACCTTATCGATTTTAATCAGTACATTAATAATATGAATTTTTCCAATAAAATTAGAAACTATATGTATAATAAACTATATATATATATTACCTATATTTATTATTATTATAGGTTTTATTATAGGTGTATTATGATGTATTTTTTCTATAAATATTGAGTTTTCTAACCAATTGATAAATAATATAATATGATTTATGGTACCATTAAGAACTCAAGTAATTTTAAAATATTCTTTACCATATATGAAATTATATTTAGAAATAATTGATCAATCATGATTAGAATATATTGGTGGATTAGGATTATATAAATTATTTAATAAAATAAATTCTATAATTTATTTATATATAAATTGAAGAATTTTATATATAATTAAAAGAATATTTATTTTTAGTTTAATAATGTTATATATTATTAATATTATTATATAa
>YNHH06
ATGATAATCTATAATAAGTATACTCCTCCCGTTCTTATAACTTTATCTTTTTTAGTATTAATAATTAGATTTATATTATTTTTTTATAATAATTTGATTTTATTTGAATTTGAATTATTTAATATTATAGAAATTAGTTTTATTATTCCATTAATAATAGATTACAATGGTATATTATTTTCATTTATTGTATTATTTATTTCTTCTAATGTAATAAATTTTTCTAAAATTTATATAGGTCATGATAAATGGATTGAGCGATTTACTTTATTAGTTTTAACTTTTGTTTTATCTATAAATTTATTAATTTATATTCCTAATATAATTTTTTTATTATTAGGTTGAGATGGTTTGGGTATCACTTCATTTGTTTTAGTTATTTATTATTTAAATAATAAATCATTAAGAGCTGGAATAATTACAGCTATTACTAATCGATTAGGAGATGTTATATTGTTATTATCTATTATATTGTGTATTAATCAATGTCATTGAATAGCAATAAATATATGATATGATATATTAATTGAAAATAAAATCCAAATTTTATTAATTATATTAGCTGGAATAACAAAAAGAGCTCAAATTCCCTTTAGAAGTTGATTACCAGCAGCTATAGCTGCTCCAACTCCTGTTTCTGCTTTAGTTCATTCTTCGACTTTAGTAACAGCTGGAGTATTTTTATTATTTCGATTTTATTATTATTTAAGAATATTTTATTTATTTAATTATTTTTTATTAACTGTATCAGTACTTACAATAATTATGGCAAGACTTGCTGCATCAGTTGAATGAGATATAAAAAAGATTATTGCATTATCTACTTTAAGACAATTAGGTTTAATAATATCTATAATAAGATTAAATATACCAGATTTAGCTTTTATACATATAGTAGTTCATGCATTATTTAAGGCTTTATTATTTATTTGTGCTGGAAATTTAATTATAAATTATTTTCATAGACAGGACTTACGATGAATAGGAAATGCTACTTATCAATTTCCAATGACAACTATATGTATTATAGTATCTAATTTATCAATGGTGGGTTTCCCCTTTTTATCTTCATTCTATACTAAGGATTTAATTTTAGAGGTAATAATATATAATAGTACATCGTTTGGTTTAGTTATTATAATATATTTATCTGTAGGAATTACAATATTTTATAGATTTCGATTTTGTATAAATTTATTATGAATATTACCTTTAAGATGTAGTTTATTAAAATTAAATGAAGAAGAAAATGTAGTGAAATCTATAATTTTTATAAGTACCTTATCGATTTTAATCAGTACATTAATAATATGAATTTTTCCAATAAAATTAGAAACTATATGTATAATAAACTATATATATATATTACCTATATTTATTATTATTATAGGTTTTATTATAGGTGTATTATGATGTATTTTTTCTATAAATATTGAGTTTTCTAACCAATTGATAAATAATATAATATGATTTATGGTACCATTAAGAACTCAAGTAATTTTAAAATATTCTTTACCATATATGAAATTATATTTAGAAATAATTGATCAATCATGATTAGAATATATTGGTGGATTAGGATTATATAAATTATTTAATAAAATAAATTCTATAATTTATTTATATATAAATTGAAGAATTTTATATATAATTAAAAGAATATTTATTTTTAGTTTAATAATGTTATATATTATTAATATTATTATATAa
>YNHH07
ATGATAATCTATAATAAGTATACTCCTCCCGTTCTTATAACTTTATCTTTTTTAGTATTAATAATTAGATTTATATTATTTTTTTATAATAATTTGATTTTATTTGAATTTGAATTATTTAATATTATAGAAATTAGTTTTATTATTCCATTAATAATAGATTACAATGGTATATTATTTTCATTTATTGTATTATTTATTTCTTCTAATGTAATAAATTTTTCTAAAATTTATATAGGTCATGATAAATGGATTGAGCGATTTACTTTATTAGTTTTAACTTTTGTTTTATCTATAAATTTATTAATTTATATTCCTAATATAATTTTTTTATTATTAGGTTGAGATGGTTTGGGTATCACTTCATTTGTTTTAGTTATTTATTATTTAAATAATAAATCATTAAGAGCTGGAATAATTACAGCTATTACTAATCGATTAGGAGATGTTATATTGTTATTATCTATTATATTGTGTATTAATCAATGTCATTGAATAGCAATAAATATATGATATGATATATTAATTGAAAATAAAATCCAAATTTTATTAATTATATTAGCTGGAATAACAAAAAGAGCTCAAATTCCCTTTAGAAGTTGATTACCAGCAGCTATAGCTGCTCCAACTCCTGTTTCTGCTTTAGTTCATTCTTCGACTTTAGTAACAGCTGGAGTATTTTTATTATTTCGATTTTATTATTATTTAAGAATATTTTATTTATTTAATTATTTTTTATTAACTGTATCAGTACTTACAATAATTATGGCAAGACTTGCTGCATCAGTTGAATGAGATATAAAAAAGATTATTGCATTATCTACTTTAAGACAATTAGGTTTAATAATATCTATAATAAGATTAAATATACCAGATTTAGCTTTTATACATATAGTAGTTCATGCATTATTTAAGGCTTTATTATTTATTTGTGCTGGAAATTTAATTATAAATTATTTTCATAGACAGGACTTACGATGAATAGGAAATGCTACTTATCAATTTCCAATGACAACTATATGTATTATAGTATCTAATTTATCAATGGTGGGTTTCCCCTTTTTATCTTCATTCTATACTAAGGATTTAATTTTAGAGGTAATAATATATAATAGTACATCGTTTGGTTTAGTTATTATAATATATTTATCTGTAGGAATTACAATATTTTATAGATTTCGATTTTGTATAAATTTATTATGAATATTACCTTTAAGATGTAGTTTATTAAAATTAAATGAAGAAGAAAATGTAGTGAAATCTATAATTTTTATAAGTACCTTATCGATTTTAATCAGTACATTAATAATATGAATTTTTCCAATAAAATTAGAAACTATATGTATAATAAACTATATATATATATTACCTATATTTATTATTATTATAGGTTTTATTATAGGTGTATTATGATGTATTTTTTCTATAAATATTGAGTTTTCTAACCAATTGATAAATAATATAATATGATTTATGGTACCATTAAGAACTCAAGTAATTTTAAAATATTCTTTACCATATATGAAATTATATTTAGAAATAATTGATCAATCATGATTAGAATATATTGGTGGATTAGGATTATATAAATTATTTAATAAAATAAATTCTATAATTTATTTATATATAAATTGAAGAATTTTATATATAATTAAAAGAATATTTATTTTTAGTTTAATAATGTTATATATTATTAATATTATTATATAa
>YNHH08
ATGATAATCTATAATAAGTATACTCCTCCCGTTCTTATAACTTTATCTTTTTTAGTATTAATAATTAGATTTATATTATTTTTTTATAATAATTTGATTTTATTTGAATTTGAATTATTTAATATTATAGAAATTAGTTTTATTATTCCATTAATAATAGATTACAATGGTATATTATTTTCATTTATTGTATTATTTATTTCTTCTAATGTAATAAATTTTTCTAAAATTTATATAGGTCATGATAAATGGATTGAGCGATTTACTTTATTAGTTTTAACTTTTGTTTTATCTATAAATTTATTAATTTATATTCCTAATATAATTTTTTTATTATTAGGTTGAGATGGTTTGGGTATCACTTCATTTGTTTTAGTTATTTATTATTTAAATAATAAATCATTAAGAGCTGGAATAATTACAGCTATTACTAATCGATTAGGAGATGTTATATTGTTATTATCTATTATATTGTGTATTAATCAATGTCATTGAATAGCAATAAATATATGATATGATATATTAATTGAAAATAAAATCCAGATTTTATTAATTATATTAGCTGGAATAACAAAAAGAGCTCAAATTCCCTTTAGAAGTTGATTACCAGCAGCTATAGCTGCTCCAACTCCTGTTTCTGCTTTAGTTCATTCTTCGACTTTAGTAACAGCTGGAGTATTTTTATTATTTCGATTTTATTATTATTTAAGAATATTTTATTTATTTAATTATTTTTTATTAACTGTATCAGTACTTACAATAATTATGGCAAGACTTGCTGCATCAGTTGAATGAGATATAAAAAAGATTATTGCATTATCTACTTTAAGACAATTAGGTTTAATAATATCTATAATAAGATTAAATATACCAGATTTAGCTTTTATACATATAGTAGTTCATGCATTATTTAAGGCTTTATTATTTATTTGTGCTGGAAATTTAATTATAAATTATTTTCATAGACAGGACTTACGATGAATAGGAAATGCTACTTATCAATTTCCAATGACAACTATATGTATTATAGTATCTAATTTATCAATGGTGGGTTTCCCCTTTTTATCTTCATTCTATACTAAGGATTTAATTTTAGAGGTAATAATATATAATAGTACATCGTTTGGTTTAGTTATTATAATATATTTATCTGTAGGAATTACAATATTTTATAGATTTCGATTTTGTATAAATTTATTATGAATATTACCTTTAAGATGTAGTTTATTAAAATTAAATGAAGAAGAAAATGTAGTGAAATCTATAATTTTTATAAGTACCTTATCGATTTTAATCAGTACATTAATAATATGAATTTTTCCAATAAAATTAGAAACTATATGTATAATAAACTATATATATATATTACCTATATTTATTATTATTATAGGTTTTATTATAGGTGTATTATGATGTATTTTTTCTATAAATATTGAGTTTTCTAACCAATTGATAAATAATATAATATGATTTATGGTACCATTAAGAACTCAAGTAATTTTAAAATATTCTTTACCATATATGAAATTATATTTAGAAATAATTGATCAATCATGATTAGAATATATTGGTGGATTAGGATTATATAAATTATTTAATAAAATAAATTCTATAATTTATTTATATATAAATTGAAGAATTTTATATATAATTAAAAGAATATTTATTTTTAGTTTAATAATGTTATATATTATTAATATTATTATATAa
>YNHH09
ATGATAATCTATAATAAGTATACTCCTCCCGTTCTTATAACTTTATCTTTTTTAGTATTAATAATTAGATTTATATTATTTTTTTATAATAATTTGATTTTATTTGAATTTGAATTATTTAATATTATAGAAATTAGTTTTATTATTCCATTAATAATAGATTACAATGGTATATTATTTTCATTTATTGTATTATTTATTTCTTCTAATGTAATAAATTTTTCTAAAATTTATATAGGTCATGATAAATGGATTGAGCGATTTACTTTATTAGTTTTAACTTTTGTTTTATCTATAAATTTATTAATTTATATTCCTAATATAATTTTTTTATTATTAGGTTGAGATGGTTTGGGTATCACTTCATTTGTTTTAGTTATTTATTATTTAAATAATAAATCATTAAGAGCTGGAATAATTACAGCTATTACTAATCGATTAGGAGATGTTATATTGTTATTATCTATTATATTGTGTATTAATCAATGTCATTGAATAGCAATAAATATATGATATGATATATTAATTGAAAATAAAATCCAGATTTTATTAATTATATTAGCTGGAATAACAAAAAGAGCTCAAATTCCCTTTAGAAGTTGATTACCAGCAGCTATAGCTGCTCCAACTCCTGTTTCTGCTTTAGTTCATTCTTCGACTTTAGTAACAGCTGGAGTATTTTTATTATTTCGATTTTATTATTATTTAAGAATATTTTATTTATTTAATTATTTTTTATTAACTGTATCAGTACTTACAATAATTATGGCAAGACTTGCTGCATCAGTTGAATGAGATATAAAAAAGATTATTGCATTATCTACTTTAAGACAATTAGGTTTAATAATATCTATAATAAGATTAAATATACCAGATTTAGCTTTTATACATATAGTAGTTCATGCATTATTTAAGGCTTTATTATTTATTTGTGCTGGAAATTTAATTATAAATTATTTTCATAGACAGGACTTACGATGAATAGGAAATGCTACTTATCAATTTCCAATGACAACTATATGTATTATAGTATCTAATTTATCAATGGTGGGTTTCCCCTTTTTATCTTCATTCTATACTAAGGATTTAATTTTAGAGGTAATAATATATAATAGTACATCGTTTGGTTTAGTTATTATAATATATTTATCTGTAGGAATTACAATATTTTATAGATTTCGATTTTGTATAAATTTATTATGAATATTACCTTTAAGATGTAGTTTATTAAAATTAAATGAAGAAGAAAATGTAGTGAAATCTATAATTTTTATAAGTACCTTATCGATTTTAATCAGTACATTAATAATATGAATTTTTCCAATAAAATTAGAAACTATATGTATAATAAACTATATATATATATTACCTATATTTATTATTATTATAGGTTTTATTATAGGTGTATTATGATGTATTTTTTCTATAAATATTGAGTTTTCTAATCAATTGATAAATAATATAATATGATTTATGGTACCATTAAGAACTCAAGTAATTTTAAAATATTCTTTACCATATATGAAATTATATTTAGAAATAATTGATCAATCATGATTAGAATATATTGGTGGATTAGGATTATATAAATTATTTAATAAAATAAATTCTATAATTTATTTATATATAAATTGAAGAATTTTATATATAATTAAAAGAATATTTATTTTTAGTTTAATAATGTTATATATTATTAATATTATTATATAa
>YNHH10
ATGATAATCTATAATAAGTATACTCCTCCCGTTCTTATAACTTTATCTTTTTTAGTATTAATAATTAGATTTATATTATTTTTTTATAATAATTTGATTTTATTTGAATTTGAATTATTTAATATTATAGAAATTAGTTTTATTATTCCATTAATAATAGATTACAATGGTATATTATTTTCATTTATTGTATTATTTATTTCTTCTAATGTAATAAATTTTTCTAAAATTTATATAGGTCATGATAAATGGATTGAGCGATTTACTTTATTAGTTTTAACTTTTGTTTTATCTATAAATTTATTAATTTATATTCCTAATATAATTTTTTTATTATTAGGTTGAGATGGTTTGGGTATCACTTCATTTGTTTTAGTTATTTATTATTTAAATAATAAATCATTAAGAGCTGGAATAATTACAGCTATTACTAATCGATTAGGAGATGTTATATTGTTATTATCTATTATATTGTGTATTAATCAATGTCATTGAATAGCAATAAATATATGATATGATATATTAATTGAAAATAAAATCCAAATTTTATTAATTATATTAGCTGGAATAACAAAAAGAGCTCAAATTCCCTTTAGAAGTTGATTACCAGCAGCTATAGCTGCTCCAACTCCTGTTTCTGCTTTAGTTCATTCTTCGACTTTAGTAACAGCTGGAGTATTTTTATTATTTCGATTTTATTATTATTTAAGAATATTTTATTTATTTAATTATTTTTTATTAACTGTATCAGTACTTACAATAATTATGGCAAGACTTGCTGCATCAGTTGAATGAGATATAAAAAAGATTATTGCATTATCTACTTTAAGACAATTAGGTTTAATAATATCTATAATAAGATTAAATATACCAGATTTAGCTTTTATACATATAGTAGTTCATGCATTATTTAAGGCTTTATTATTTATTTGTGCTGGAAATTTAATTATAAATTATTTTCATAGACAGGACTTACGATGAATAGGAAATGCTACTTATCAATTTCCAATGACAACTATATGTATTATAGTATCTAATTTATCAATGGTGGGTTTCCCCTTTTTATCTTCATTCTATACTAAGGATTTAATTTTAGAGGTAATAATATATAATAGTACATCGTTTGGTTTAGTTATTATAATATATTTATCTGTAGGAATTACAATATTTTATAGATTTCGATTTTGTATAAATTTATTATGAATATTACCTTTAAGATGTAGTTTATTAAAATTAAATGAAGAAGAAAATGTAGTGAAATCTATAATTTTTATAAGTACCTTATCGATTTTAATCAGTACATTAATAATATGAATTTTTCCAATAAAATTAGAAACTATATGTATAATAAACTATATATATATATTACCTATATTTATTATTATTATAGGTTTTATTATAGGTGTATTATGATGTATTTTTTCTATAAATATTGAGTTTTCTAACCAATTGATAAATAATATAATATGATTTATGGTACCATTAAGAACTCAAGTAATTTTAAAATATTCTTTACCATATATGAAATTATATTTAGAAATAATTGATCAATCATGATTAGAATATATTGGTGGATTAGGATTATATAAATTATTTAATAAAATAAATTCTATAATTTATTTATATATAAATTGAAGAATTTTATATATAATTAAAAGAATATTTATTTTTAGTTTAATAATGTTATATATTATTAATATTATTATATAa
>YNHH11
ATGATAATCTATAATAAGTATACTCCTCCCGTTCTTATAACTTTATCTTTTTTAGTATTAATAATTAGATTTATATTATTTTTTTATAATAATTTGATTTTATTTGAATTTGAATTATTTAATATTATAGAAATTAGTTTTATTATTCCATTAATAATAGATTACAATGGTATATTATTTTCATTTATTGTATTATTTATTTCTTCTAATGTAATAAATTTTTCTAAAATTTATATAGGTCATGATAAATGGATTGAGCGATTTACTTTATTAGTTTTAACTTTTGTTTTATCTATAAATTTATTAATTTATATTCCTAATATAATTTTTTTATTATTAGGTTGAGATGGTTTGGGTATCACTTCATTTGTTTTAGTTATTTATTATTTAAATAATAAATCATTAAGAGCTGGAATAATTACAGCTATTACTAATCGATTAGGAGATGTTATATTGTTATTATCTATTATATTGTGTATTAATCAATGTCATTGAATAGCAATAAATATATGATATGATATATTAATTGAAAATAAAATCCAAATTTTATTAATTATATTAGCTGGAATAACAAAAAGAGCTCAAATTCCCTTTAGAAGTTGATTACCAGCAGCTATAGCTGCTCCAACTCCTGTTTCTGCTTTAGTTCATTCTTCGACTTTAGTAACAGCTGGAGTATTTTTATTATTTCGATTTTATTATTATTTAAGAATATTTTATTTATTTAATTATTTTTTATTAACTGTATCAGTACTTACAATAATTATGGCAAGACTTGCTGCATCAGTTGAATGAGATATAAAAAAGATTATTGCATTATCTACTTTAAGACAATTAGGTTTAATAATATCTATAATAAGATTAAATATACCAGATTTAGCTTTTATACATATAGTAGTTCATGCATTATTTAAGGCTTTATTATTTATTTGTGCTGGAAATTTAATTATAAATTATTTTCATAGACAGGACTTACGATGAATAGGAAATGCTACTTATCAATTTCCAATGACAACTATATGTATTATAGTATCTAATTTATCAATGGTGGGTTTCCCCTTTTTATCTTCATTCTATACTAAGGATTTAATTTTAGAGGTAATAATATATAATAGTACATCGTTTGGTTTAGTTATTATAATATATTTATCTGTAGGAATTACAATATTTTATAGATTTCGATTTTGTATAAATTTATTATGAATATTACCTTTAAGATGTAGTTTATTAAAATTAAATGAAGAAGAAAATGTAGTGAAATCTATAATTTTTATAAGTACCTTATCGATTTTAATCAGTACATTAATAATATGAATTTTTCCAATAAAATTAGAAACTATATGTATAATAAACTATATATATATATTACCTATATTTATTATTATTATAGGTTTTATTATAGGTGTATTATGATGTATTTTTTCTATAAATATTGAGTTTTCTAACCAATTGATAAATAATATAATATGATTTATGGTACCATTAAGAACTCAAGTAATTTTAAAATATTCTTTACCATATATGAAATTATATTTAGAAATAATTGATCAATCATGATTAGAATATATTGGTGGATTAGGATTATATAAATTATTTAATAAAATAAATTCTATAATTTATTTATATATAAATTGAAGAATTTTATATATAATTAAAAGAATATTTATTTTTAGTTTAATAATGTTATATATTATTAATATTATTATATAa
>YNHH12
ATGATAATCTATAATAAGTATACTCCTCCCGTTCTTATAACTTTATCTTTTTTAGTATTAATAATTAGATTTATATTATTTTTTTATAATAATTTGATTTTATTTGAATTTGAATTATTTAATATTATAGAAATTAGTTTTATTATTCCATTAATAATAGATTACAATGGTATATTATTTTCATTTATTGTATTATTTATTTCTTCTAATGTAATAAATTTTTCTAAAATTTATATAGGTCATGATAAATGGATTGAGCGATTTACTTTATTAGTTTTAACTTTTGTTTTATCTATAAATTTATTAATTTATATTCCTAATATAATTTTTTTATTATTAGGTTGAGATGGTTTGGGTATCACTTCATTTGTTTTAGTTATTTATTATTTAAATAATAAATCATTAAGAGCTGGAATAATTACAGCTATTACTAATCGATTAGGAGATGTTATATTGTTATTATCTATTATATTGTGTATTAATCAATGTCATTGAATAGCAATAAATATATGATATGATATATTAATTGAAAATAAAATCCAGATTTTATTAATTATATTAGCTGGAATAACAAAAAGAGCTCAAATTCCCTTTAGAAGTTGATTACCAGCAGCTATAGCTGCTCCAACTCCTGTTTCTGCTTTAGTTCATTCTTCGACTTTAGTAACAGCTGGAGTATTTTTATTATTTCGATTTTATTATTATTTAAGAATATTTTATTTATTTAATTATTTTTTATTAACTGTATCAGTACTTACAATAATTATGGCAAGACTTGCTGCATCAGTTGAATGAGATATAAAAAAGATTATTGCATTATCTACTTTAAGACAATTAGGTTTAATAATATCTATAATAAGATTAAATATACCAGATTTAGCTTTTATACATATAGTAGTTCATGCATTATTTAAGGCTTTATTATTTATTTGTGCTGGAAATTTAATTATAAATTATTTTCATAGACAGGACTTACGATGAATAGGAAATGCTACTTATCAATTTCCAATGACAACTATATGTATTATAGTATCTAATTTATCAATGGTGGGTTTCCCCTTTTTATCTTCATTCTATACTAAGGATTTAATTTTAGAGGTAATAATATATAATAGTACATCGTTTGGTTTAGTTATTATAATATATTTATCTGTAGGAATTACAATATTTTATAGATTTCGATTTTGTATAAATTTATTATGAATATTACCTTTAAGATGTAGTTTATTAAAATTAAATGAAGAAGAAAATGTAGTGAAATCTATAATTTTTATAAGTACCTTATCGATTTTAATCAGTACATTAATAATATGAATTTTTCCAATAAAATTAGAAACTATATGTATAATAAACTATATATATATATTACCTATATTTATTATTATTATAGGTTTTATTATAGGTGTATTATGATGTATTTTTTCTATAAATATTGAGTTTTCTAACCAATTGATAAATAATATAATATGATTTATGGTACCATTAAGAACTCAAGTAATTTTAAAATATTCTTTACCATATATGAAATTATATTTAGAAATAATTGATCAATCATGATTAGAATATATTGGTGGATTAGGATTATATAAATTATTTAATAAAATAAATTCTATAATTTATTTATATATAAATTGAAGAATTTTATATATAATTAAAAGAATATTTATTTTTAGTTTAATAATGTTATATATTATTAATATTATTATATAa
