# Supplementary material for: Population Genetics of the Asian Buffalo Leech (Hirudinaria manillensis) in Southern China Based on Mitochondrial Protein-Coding Genes
Source: Biology (Basel). 2025 Jul 23;14(8):926. doi: 10.3390/biology14080926 (PMC12383380; doi:10.3390/biology14080926)
Supplement: Supplementary file 1 [file biology-14-00926-s001.zip › 09ND4L.txt]

>GDMM01
ATGACAACTATAGTTATTATTATTGTATTTATTTGTTTTATTAATGTAGTTTTTCATATAAATTCTTTATTAATAATTTTATTATCTTTAGAGGCATTAATATTATCTATTATATTTTTATTATCTAGAGTAGTAATAATTAATGAAATAAATTTAATTCTGTTATGTATTACAATATTAAGAATCGGGGCTTGCGAAGCTAGAATAGGACTCTCTCTTTTAGTTTTAATAAGTCGATTATATGGTTCAGATTTAATATTATTAATATCTATATGTAAATGTTAA
>GDMM02
ATGACAACTATAGTTATTATTATTGTATTTATTTGTTTTATTAATGTAGTTTTTCATATAAATTCTTTATTAATAATTTTATTATCTTTAGAGGCATTAATATTATCTATTATATTTTTATTATCTAGAGTAGTAATAATTAATGAAATAAATTTAATTCTGTTATGTATTACAATATTAAGAATCGGGGCTTGCGAAGCTAGAATAGGACTCTCTCTTTTAGTTTTAATAAGTCGATTATATGGTTCAGATTTAATATTATTAATATCTATATGTAAATGTTAA
>GDMM03
ATGACAACTATAGTTATTATTATTGTATTTATTTGTTTTATTAATGTAGTTTTTCATATAAATTCTTTATTAATAATTTTATTATCTTTAGAGGCATTAATATTATCTATTATATTTTTATTATCTAGAGTAGTAATAATTAATGAAATAAATTTAATTCTGTTATGTATTACAATATTAAGAATCGGGGCTTGCGAAGCTAGAATAGGACTCTCTCTTTTAGTTTTAATAAGTCGATTATATGGTTCAGATTTAATATTATTAATATCTATATGTAAATGTTAA
>GDMM04
ATGACAACTATAGTTATTATTATTGTATTTATTTGTTTTATTAATGTAGTTTTTCATATAAATTCTTTATTAATAATTTTATTATCTTTAGAGGCATTAATATTATCTATTATATTTTTATTATCTAGAGTAGTAATAATTAATGAAATAAATTTAATTCTGTTATGTATTACAATATTAAGAATCGGGGCTTGCGAAGCTAGAATAGGACTCTCTCTTTTAGTTTTAATAAGTCGATTATATGGTTCAGATTTAATATTATTAATATCTATATGTAAATGTTAA
>GDMM05
ATGACAACTATAGTTATTATTATTGTATTTATTTGTTTTATTAATGTAGTTTTTCATATAAATTCTTTATTAATAATTTTATTATCTTTAGAGGCATTAATATTATCTATTATATTTTTATTATCTAGAGTAGTAATAATTAATGAAATAAATTTAATTCTGTTATGTATTACAATATTAAGAATCGGGGCTTGCGAAGCTAGAATAGGACTCTCTCTTTTAGTTTTAATAAGTCGATTATATGGTTCAGATTTAATATTATTAATATCTATATGTAAATGTTAA
>GDMM06
ATGACAACTATAGTTATTATTATTGTATTTATTTGTTTTATTAATGTAGTTTTTCATATAAATTCTTTATTAATAATTTTATTATCTTTAGAGGCATTAATATTATCTATTATATTTTTATTATCTAGAGTAGTAATAATTAATGAAATAAATTTAATTCTGTTATGTATTACAATATTAAGAATCGGGGCTTGCGAAGCTAGAATAGGACTCTCTCTTTTAGTTTTAATAAGTCGATTATATGGTTCAGATTTAATATTATTAATATCTATATGTAAATGTTAA
>GDMM07
ATGACAACTATAGTTATTATTATTGTATTTATTTGTTTTATTAATGTAGTTTTTCATATAAATTCTTTATTAATAATTTTATTATCTTTAGAGGCATTAATATTATCTATTATATTTTTATTATCTAGAGTAGTAATAATTAATGAAATAAATTTAATTCTGTTATGTATTACAATATTAAGAATCGGGGCTTGCGAAGCTAGAATAGGACTCTCTCTTTTAGTTTTAATAAGTCGATTATATGGTTCAGATTTAATATTATTAATATCTATATGTAAATGTTAA
>GDMM08
ATGACAACTATAGTTATTATTATTGTATTTATTTGTTTTATTAATGTAGTTTTTCATATAAATTCTTTATTAATAATTTTATTATCTTTAGAGGCATTAATATTATCTATTATATTTTTATTATCTAGAGTAGTAATAATTAATGAAATAAATTTAATTCTGTTATGTATTACAATATTAAGAATCGGGGCTTGCGAAGCTAGAATAGGACTCTCTCTTTTAGTTTTAATAAGTCGATTATATGGTTCAGATTTAATATTATTAATATCTATATGTAAATGTTAA
>GDMM09
ATGACAACTATAGTTATTATTATTGTATTTATTTGTTTTATTAATGTAGTTTTTCATATAAATTCTTTATTAATAATTTTATTATCTTTAGAGGCATTAATATTATCTATTATATTTTTATTATCTAGAGTAGTAATAATTAATGAAATAAATTTAATTCTGTTATGTATTACAATATTAAGAATCGGGGCTTGCGAAGCTAGAATAGGACTCTCTCTTTTAGTTTTAATAAGTCGATTATATGGTTCAGATTTAATATTATTAATATCTATATGTAAATGTTAA
>GDMM10
ATGACAACTATAGTTATTATTATTGTATTTATTTGTTTTATTAATGTAGTTTTTCATATAAATTCTTTATTAATAATTTTATTATCTTTAGAGGCATTAATATTATCTATTATATTTTTATTATCTAGAGTAGTAATAATTAATGAAATAAATTTAATTCTGTTATGTATTACAATATTAAGAATCGGGGCTTGCGAAGCTAGAATAGGACTCTCTCTTTTAGTTTTAATAAGTCGATTATATGGTTCAGATTTAATATTATTAATATCTATATGTAAATGTTAA
>GDZJ01
ATGACAACTATAGTTATTATTATTGTATTTATTTGTTTTATTAATGTAGTTTTTCATATAAATTCTTTATTAATAATTTTATTATCTTTAGAGGCATTAATATTATCTATTATATTTTTATTATCTAGAGTAGTAATAATTAATGAAATAAATTTAATTCTGTTATGTATTACAATATTAAGAATCGGGGCTTGCGAAGCTAGAATAGGACTCTCTCTTTTAGTTTTAATAAGTCGATTATATGGTTCAGATTTAATATTATTAATATCTATATGTAAATGTTAA
>GDZJ02
ATGACAACTATAGTTATTATTATTGTATTTATTTGTTTTATTAATGTAGTTTTTCATATAAATTCTTTATTAATAATTTTATTATCTTTAGAGGCATTAATATTATCTATTATATTTTTATTATCTAGAGTAGTAATAATTAATGAAATAAATTTAATTCTGTTATGTATTACAATATTAAGAATCGGGGCTTGCGAAGCTAGAATAGGACTCTCTCTTTTAGTTTTAATAAGTCGATTATATGGTTCAGATTTAATATTATTAATATCTATATGTAAATGTTAA
>GDZJ03
ATGACAACTATAGTTATTATTATTGTATTTATTTGTTTTATTAATGTAGTTTTTCATATAAATTCTTTATTAATAATTTTATTATCTTTAGAGGCATTAATATTATCTATTATATTTTTATTATCTAGAGTAGTAATAATTAATGAAATAAATTTAATTCTGTTATGTATTACAATATTAAGAATCGGGGCTTGCGAAGCTAGAATAGGACTCTCTCTTTTAGTTTTAATAAGTCGATTATATGGTTCAGATTTAATATTATTAATATCTATATGTAAATGTTAA
>GDZJ04
ATGACAACTATAGTTATTATTATTGTATTTATTTGTTTTATTAATGTAGTTTTTCATATAAATTCTTTATTAATAATTTTATTATCTTTAGAAGCATTAATATTATCTATTATATTTTTATTATCTAGAGTAGTAATAATTAATGAAATAAATTTAATTCTGTTATGTATTACAATATTAAGAATCGGGGCTTGCGAAGCTAGAATAGGACTCTCTCTTTTAGTTTTAATAAGTCGATTATATGGTTCAGATTTAATATTATTAATATCTATATGTAAATGTTAA
>GDZJ05
ATGACAACTATAGTTATTATTATTGTATTTATTTGTTTTATTAATGTAGTTTTTCATATAAATTCTTTATTAATAATTTTATTATCTTTAGAAGCATTAATATTATCTATTATATTTTTATTATCTAGAGTAGTAATAATTAATGAAATAAATTTAATTCTGTTATGTATTACAATATTAAGAATCGGGGCTTGCGAAGCTAGAATAGGACTCTCTCTTTTAGTTTTAATAAGTCGATTATATGGTTCAGATTTAATATTATTAATATCTATATGTAAATGTTAA
>GDZJ06
ATGACAACTATAGTTATTATTATTGTATTTATTTGTTTTATTAATGTAGTTTTTCATATAAATTCTTTATTAATAATTTTATTATCTTTAGAGGCATTAATATTATCTATTATATTTTTATTATCTAGAGTAGTAATAATTAATGAAATAAATTTAATTCTGTTATGTATTACAATATTAAGAATCGGGGCTTGCGAAGCTAGAATAGGACTCTCTCTTTTAGTTTTAATAAGTCGATTATATGGTTCAGATTTAATATTATTAATATCTATATGTAAATGTTAA
>GDZJ07
ATGACAACTATAGTTATTATTATTGTATTTATTTGTTTTATTAATGTAGTTTTTCATATAAATTCTTTATTAATAATTTTATTATCTTTAGAAGCATTAATATTATCTATTATATTTTTATTATCTAGAGTAGTAATAATTAATGAAATAAATTTAATTCTGTTATGTATTACAATATTAAGAATCGGGGCTTGCGAAGCTAGAATAGGACTCTCTCTTTTAGTTTTAATAAGTCGATTATATGGTTCAGATTTAATATTATTAATATCTATATGTAAATGTTAA
>GDZJ08
ATGACAACTATAGTTATTATTATTGTATTTATTTGTTTTATTAATGTAGTTTTTCATATAAATTCTTTATTAATAATTTTATTATCTTTAGAGGCATTAATATTATCTATTATATTTTTATTATCTAGAGTAGTAATAATTAATGAAATAAATTTAATTCTGTTATGTATTACAATATTAAGAATCGGGGCTTGCGAAGCTAGAATAGGACTTTCTCTTTTAGTTTTAATAAGTCGATTATATGGTTCAGATTTAATATTATTAATATCTATATGTAAATGTTAA
>GDZJ09
ATGACAACTATAGTTATTATTATTGTATTTATTTGTTTTATTAATGTAGTTTTTCATATAAATTCTTTATTAATAATTTTATTATCTTTAGAGGCATTAATATTATCTATTATATTTTTATTATCTAGAGTAGTAATAATTAATGAAATAAATTTAATTCTGTTATGTATTACAATATTAAGAATCGGGGCTTGCGAAGCTAGAATAGGACTCTCTCTTTTAGTTTTAATAAGTCGATTATATGGTTCAGATTTAATATTATTAATATCTATATGTAAATGTTAA
>GDZJ10
ATGACAACTATAGTTATTATTATTGTATTTATTTGTTTTATTAATGTAGTTTTTCATATAAATTCTTTATTAATAATTTTATTATCTTTAGAGGCATTAATATTATCTATTATATTTTTATTATCTAGAGTAGTAATAATTAATGAAATAAATTTAATTCTGTTATGTATTACAATATTAAGAATCGGGGCTTGCGAAGCTAGAATAGGACTCTCTCTTTTAGTTTTAATAAGTCGATTATATGGTTCAGATTTAATATTATTAATATCTATATGTAAATGTTAA
>GXGG01
ATGACAACTATAGTTATTATTATTGTATTTATTTGTTTTATTAATGTAGTTTTTCATATAAATTCTTTATTAATAATTTTATTATCTTTAGAGGCATTAATATTATCTATTATATTTTTATTATCTAGAGTAGTAATAATTAATGAAATAAATTTAATTCTGTTATGTATTACAATATTAAGAATCGGGGCTTGCGAAGCTAGAATAGGACTCTCTCTTTTAGTTTTAATAAGTCGATTATATGGTTCAGATTTAATATTATTAATATCTATATGTAAATGTTAA
>GXGG02
ATGACAACTATAGTTATTATTATTGTATTTATTTGTTTTATTAATGTAGTTTTTCATATAAATTCTTTATTAATAATTTTATTATCTTTAGAGGCATTAATATTATCTATTATATTTTTATTATCTAGAGTAGTAATAATTAATGAAATAAATTTAATTCTGTTATGTATTACAATATTAAGAATCGGGGCTTGCGAAGCTAGAATAGGACTCTCTCTTTTAGTTTTAATAAGTCGATTATATGGTTCAGATTTAATATTATTAATATCTATATGTAAATGTTAA
>GXGG03
ATGACAACTATAGTTATTATTATTGTATTTATTTGTTTTATTAATGTAGTTTTTCATATAAATTCTTTATTAATAATTTTATTATCTTTAGAGGCATTAATATTATCTATTATATTTTTATTATCTAGAGTAGTAATAATTAATGAAATAAATTTAATTCTGTTATGTATTACAATATTAAGAATCGGGGCTTGCGAAGCTAGAATAGGACTCTCTCTTTTAGTTTTAATAAGTCGATTATATGGTTCAGATCTAATATTATTAATATCTATATGTAAATGTTAA
>GXGG04
ATGACAACTATAGTTATTATTATTGTATTTATTTGTTTTATTAATGTAGTTTTTCATATAAATTCTTTATTAATAATTTTATTATCTTTAGAGGCATTAATATTATCTATTATATTTTTATTATCTAGAGTAGTAATAATTAATGAAATAAATTTAATTCTGTTATGTATTACAATATTAAGAATCGGGGCTTGCGAAGCTAGAATAGGACTCTCTCTTTTAGTTTTAATAAGTCGATTATATGGTTCAGATCTAATATTATTAATATCTATATGTAAATGTTAA
>GXGG05
ATGACAACTATAGTTATTATTATTGTATTTATTTGTTTTATTAATGTAGTTTTTCATATAAATTCTTTATTAATAATTTTATTATCTTTAGAGGCATTAATATTATCTATTATATTTTTACTATCTAGAGTAGTAATAATTAATGAAATAAATTTAATTCTGTTATGTATTTCAATATTAAGAATTGGGGCTTGCGAAGCTAGAATAGGACTCTCTCTTTTAGTTTTAATAAGTCGATTATATGGTTCAGATCTAATATTATTAATATCTATATGTAAATGTTAA
>GXGG06
ATGACAACTATAGTTATTATTATTGTATTTATTTGTTTTATTAATGTAGTTTTTCATATAAATTCTTTATTAATAATTTTATTATCTTTAGAGGCATTAATATTATCTATTATATTTTTATTATCTAGAGTAGTAATAATTAATGAAATAAATTTAATTCTGTTATGTATTACAATATTAAGAATCGGGGCTTGCGAAGCTAGAATAGGACTCTCTCTTTTAGTTTTAATAAGTCGATTATATGGTTCAGATTTAATATTATTAATATCTATATGTAAATGTTAA
>GXGG07
ATGACAACTATAGTTATTATTATTGTATTTATTTGTTTTATTAATGTAGTTTTTCATATAAATTCTTTATTAATAATTTTATTATCTTTAGAGGCATTAATATTATCTATTATATTTTTATTATCTAGAGTAGTAATAATTAATGAAATAAATTTAATTCTGTTATGTATTACAATATTAAGAATCGGGGCTTGCGAAGCTAGAATAGGACTCTCTCTTTTAGTTTTAATAAGTCGATTATATGGTTCAGATCTAATATTATTAATATCTATATGTAAATGTTAA
>GXGG08
ATGACAACTATAGTTATTATTATTGTATTTATTTGTTTTATTAATGTAGTTTTTCATATAAATTCTTTATTAATAATTTTATTATCTTTAGAGGCATTAATATTATCTATTATATTTTTATTATCTAGAGTAGTAATAATTAATGAAATAAATTTAATTCTGTTATGTATTACAATATTAAGAATCGGGGCTTGCGAAGCTAGAATAGGACTCTCTCTTTTAGTTTTAATAAGTCGATTATATGGTTCAGATTTAATATTATTAATATCTATATGTAAATGTTAA
>GXGG09
ATGACAACTATAGTTATTATTATTGTATTTATTTGTTTTATTAATGTAGTTTTTCATATAAATTCTTTATTAATAATTTTATTATCTTTAGAGGCATTAATATTATCTATTATATTTTTATTATCTAGAGTAGTAATAATTAATGAAATAAATTTAATTCTGTTATGTATTACAATATTAAGAATCGGGGCTTGCGAAGCTAGAATAGGACTCTCTCTTTTAGTTTTAATAAGTCGATTATATGGTTCAGATCTAATATTATTAATATCTATATGTAAATGTTAA
>GXGG10
ATGACAACTATAGTTATTATTATTGTATTTATTTGTTTTATTAATGTAGTTTTTCATATAAATTCTTTATTAATAATTTTATTATCTTTAGAGGCATTAATATTATCTATTATATTTTTATTATCTAGAGTAGTAATAATTAATGAAATAAATTTAATTCTGTTATGTATTACAATATTAAGAATCGGGGCTTGCGAAGCTAGAATAGGACTCTCTCTTTTAGTTTTAATAAGTCGATTATATGGTTCAGATTTAATATTATTAATATCTATATGTAAATGTTAA
>GXLZ01
ATGACAACTATAGTTATTATTATTGTATTTATTTGTTTTATTAATGTAGTTTTTCATATAAATTCTTTATTAATAATTTTATTATCTTTAGAGGCATTAATATTATCTATTATATTTTTATTATCTAGAGTAGTAATAATTAATGAAATAAATTTAATTCTGTTATGTATTACAATATTAAGAATCGGGGCTTGCGAAGCTAGAATAGGACTCTCTCTTTTAGTTTTAATAAGTCGATTATATGGTTCAGATTTAATATTATTAATATCTATATGTAAATGTTAA
>GXLZ02
ATGACAACTATAGTTATTATTATTGTATTTATTTGTTTTATTAATGTAGTTTTTCATATAAATTCTTTATTAATAATTTTATTATCTTTAGAGGCATTAATATTATCTATTATATTTTTATTATCTAGAGTAGTAATAATTAATGAAATAAATTTAATTCTGTTATGTATTACAATATTAAGAATCGGGGCTTGCGAAGCTAGAATAGGACTCTCTCTTTTAGTTTTAATAAGTCGATTATATGGTTCAGATTTAATATTATTAATATCTATATGTAAATGTTAA
>GXLZ03
ATGACAACTATAGTTATTATTATTGTATTTATTTGTTTTATTAATGTAGTTTTTCATATAAATTCTTTATTAATAATTTTATTATCTTTAGAGGCATTAATATTATCTATTATATTTTTATTATCTAGAGTAGTAATAATTAATGAAATAAATTTAATTCTGTTATGTATTACAATATTAAGAATCGGGGCTTGCGAAGCTAGAATAGGACTCTCTCTTTTAGTTTTAATAAGTCGATTATATGGTTCAGATTTAATATTATTAATATCTATATGTAAATGTTAA
>GXLZ04
ATGACAACTATAGTTATTATTATTGTATTTATTTGTTTTATTAATGTAGTTTTTCATATAAATTCTTTATTAATAATTTTATTATCTTTAGAGGCATTAATATTATCTATTATATTTTTATTATCTAGAGTAGTAATAATTAATGAAATAAATTTAATTCTGTTATGTATTACAATATTAAGAATCGGGGCTTGCGAAGCTAGAATAGGACTCTCTCTTTTAGTTTTAATAAGTCGATTATATGGTTCAGATTTAATATTATTAATATCTATATGTAAATGTTAA
>GXLZ05
ATGACAACTATAGTTATTATTATTGTATTTATTTGTTTTATTAATGTAGTTTTTCATATAAATTCTTTATTAATAATTTTATTATCTTTAGAGGCATTAATATTATCTATTATATTTTTATTATCTAGAGTAGTAATAATTAATGAAATAAATTTAATTCTGTTATGTATTACAATATTAAGAATCGGGGCTTGCGAAGCTAGAATAGGACTCTCTCTTTTAGTTTTAATAAGTCGATTATATGGTTCAGATTTAATATTATTAATATCTATATGTAAATGTTAA
>GXLZ06
ATGACAACTATAGTTATTATTATTGTATTTATTTGTTTTATTAATGTAGTTTTTCATATAAATTCTTTATTAATAATTTTATTATCTTTAGAGGCATTAATATTATCTATTATATTTTTATTATCTAGAGTAGTAATAATTAATGAAATAAATTTAATTCTGTTATGTATTACAATATTAAGAATCGGGGCTTGCGAAGCTAGAATAGGACTCTCTCTTTTAGTTTTAATAAGTCGATTATATGGTTCAGATCTAATATTATTAATATCTATATGTAAATGTTAA
>GXLZ07
ATGACAACTATAGTTATTATTATTGTATTTATTTGTTTTATTAATGTAGTTTTTCATATAAATTCTTTATTAATAATTTTATTATCTTTAGAGGCATTAATATTATCTATTATATTTTTACTATCTAGAGTAGTAATAATTAATGAAATAAATTTAATTCTGTTATGTATTTCAATATTAAGAATTGGGGCTTGCGAAGCTAGAATAGGACTCTCTCTTTTAGTTTTAATAAGTCGATTATATGGTTCAGATCTAATATTATTAATATCTATATGTAAATGTTAA
>GXLZ08
ATGACAACTATAGTTATTATTATTGTATTTATTTGTTTTATTAATGTAGTTTTTCATATAAATTCTTTATTAATAATTTTATTATCTTTAGAGGCATTAATATTATCTATTATATTTTTATTATCTAGAGTAGTAATAATTAATGAAATAAATTTAATTCTGTTATGTATTACAATATTAAGAATCGGGGCTTGCGAAGCTAGAATAGGACTCTCTCTTTTAGTTTTAATAAGTCGATTATATGGTTCAGATTTAATATTATTAATATCTATATGTAAATGTTAA
>GXLZ09
ATGACAACTATAGTTATTATTATTGTATTTATTTGTTTTATTAATGTAGTTTTTCATATAAATTCTTTATTAATAATTTTATTATCTTTAGAGGCATTAATATTATCTATTATATTTTTATTATCTAGAGTAGTAATAATTAATGAAATAAATTTAATTCTGTTATGTATTACAATATTAAGAATCGGGGCTTGCGAAGCTAGAATAGGACTCTCTCTTTTAGTTTTAATAAGTCGATTATATGGTTCAGATCTAATATTATTAATATCTATATGTAAATGTTAA
>GXLZ10
ATGACAACTATAGTTATTATTATTGTATTTATTTGTTTTATTAATGTAGTTTTTCATATAAATTCTTTATTAATAATTTTATTATCTTTAGAGGCATTAATATTATCTATTATATTTTTATTATCTAGAGTAGTAATAATTAATGAAATAAATTTAATTCTGTTATGTATTACAATATTAAGAATCGGGGCTTGCGAAGCTAGAATAGGACTCTCTCTTTTAGTTTTAATAAGTCGATTATATGGTTCAGATCTAATATTATTAATATCTATATGTAAATGTTAA
>GXYL01
ATGACAACTATAGTTATTATTATTGTATTTATTTGTTTTATTAATGTAGTTTTTCATATAAATTCTTTATTAATAATTTTATTATCTTTAGAGGCATTAATATTATCTATTATATTTTTATTATCTAGAGTAGTAATAATTAATGAAATAAATTTAATTCTGTTATGTATTACAATATTAAGAATCGGGGCTTGCGAAGCTAGAATAGGACTCTCTCTTTTAGTTTTAATAAGTCGATTATATGGTTCAGATTTAATATTATTAATATCTATATGTAAATGTTAA
>GXYL02
ATGACAACTATAGTTATTATTATTGTATTTATTTGTTTTATTAATGTAGTTTTTCATATAAATTCTTTATTAATAATTTTATTATCTTTAGAGGCATTAATATTATCTATTATATTTTTATTATCTAGAGTAGTAATAATTAATGAAATAAATTTAATTCTGTTATGTATTACAATATTAAGAATCGGGGCTTGCGAAGCTAGAATAGGACTCTCTCTTTTAGTTTTAATAAGTCGATTATATGGTTCAGATCTAATATTATTAATATCTATATGTAAATGTTAA
>GXYL03
ATGACAACTATAGTTATTATTATTGTATTTATTTGTTTTATTAATGTAGTTTTTCATATAAATTCTTTATTAATAATTTTATTATCTTTAGAGGCATTAATATTATCTATTATATTTTTATTATCTAGAGTAGTAATAATTAATGAAATAAATTTAATTCTGTTATGTATTACAATATTAAGAATCGGGGCTTGCGAAGCTAGAATAGGACTCTCTCTTTTAGTTTTAATAAGTCGATTATATGGTTCAGATCTAATATTATTAATATCTATATGTAAATGTTAA
>GXYL04
ATGACAACTATAGTTATTATTATTGTATTTATTTGTTTTATTAATGTAGTTTTTCATATAAATTCTTTATTAATAATTTTATTATCTTTAGAGGCATTAATATTATCTATTATATTTTTATTATCTAGAGTAGTAATAATTAATGAAATAAATTTAATTCTGTTATGTATTACAATATTAAGAATCGGGGCTTGCGAAGCTAGAATAGGACTCTCTCTTTTAGTTTTAATAAGTCGATTATATGGTTCAGATTTAATATTATTAATATCTATATGTAAATGTTAA
>GXYL05
ATGACAACTATAGTTATTATTATTGTATTTATTTGTTTTATTAATGTAGTTTTTCATATAAATTCTTTATTAATAATTTTATTATCTTTAGAGGCATTAATATTATCTATTATATTTTTATTATCTAGAGTAGTAATAATTAATGAAATAAATTTAATTCTGTTATGTATTACAATATTAAGAATCGGGGCTTGCGAAGCTAGAATAGGACTCTCTCTTTTAGTTTTAATAAGTCGATTATATGGTTCAGATTTAATATTATTAATATCTATATGTAAATGTTAA
>GXYL06
ATGACAACTATAGTTATTATTATTGTATTTATTTGTTTTATTAATGTAGTTTTTCATATAAATTCTTTATTAATAATTTTATTATCTTTAGAGGCATTAATATTATCTATTATATTTTTATTATCTAGAGTAGTAATAATTAATGAAATAAATTTAATTCTGTTATGTATTACAATATTAAGAATCGGGGCTTGCGAAGCTAGAATAGGACTCTCTCTTTTAGTTTTAATAAGTCGATTATATGGTTCAGATTTAATATTATTAATATCTATATGTAAATGTTAA
>GXYL07
ATGACAACTATAGTTATTATTATTGTATTTATTTGTTTTATTAATGTAGTTTTTCATATAAATTCTTTATTAATAATTTTATTATCTTTAGAGGCATTAATATTATCTATTATATTTTTATTATCTAGAGTAGTAATAATTAATGAAATAAATTTAATTCTGTTATGTATTACAATATTAAGAATCGGGGCTTGCGAAGCTAGAATAGGACTCTCTCTTTTAGTTTTAATAAGTCGATTATATGGTTCAGATTTAATATTATTAATATCTATATGTAAATGTTAA
>GXYL08
ATGACAACTATAGTTATTATTATTGTATTTATTTGTTTTATTAATGTAGTTTTTCATATAAATTCTTTATTAATAATTTTATTATCTTTAGAGGCATTAATATTATCTATTATATTTTTATTATCTAGAGTAGTAATAATTAATGAAATAAATTTAATTCTGTTATGTATTACAATATTAAGAATCGGGGCTTGCGAAGCTAGAATAGGACTCTCTCTTTTAGTTTTAATAAGTCGATTATATGGTTCAGATTTAATATTATTAATATCTATATGTAAATGTTAA
>GXYL09
ATGACAACTATAGTTATTATTATTGTATTTATTTGTTTTATTAATGTAGTTTTTCATATAAATTCTTTATTAATAATTTTATTATCTTTAGAGGCATTAATATTATCTATTATATTTTTATTATCTAGAGTAGTAATAATTAATGAAATAAATTTAATTCTGTTATGTATTACAATATTAAGAATCGGGGCTTGCGAAGCTAGAATAGGACTCTCTCTTTTAGTTTTAATAAGTCGATTATATGGTTCAGATCTAATATTATTAATATCTATATGTAAATGTTAA
>GXYL10
ATGACAACTATAGTTATTATTATTGTATTTATTTGTTTTATTAATGTAGTTTTTCATATAAATTCTTTATTAATAATTTTATTATCTTTAGAGGCATTAATATTATCTATTATATTTTTATTATCTAGAGTAGTAATAATTAATGAAATAAATTTAATTCTGTTATGTATTACAATATTAAGAATCGGGGCTTGCGAAGCTAGAATAGGACTCTCTCTTTTAGTTTTAATAAGTCGATTATATGGTTCAGATTTAATATTATTAATATCTATATGTAAATGTTAA
>HNDA01
ATGACAACTATAGTTATTATTATTGTATTTATTTGTTTTATTAATGTAGTTTTTCATATAAATTCTTTATTAATAATTTTATTATCTTTAGAGGCATTAATATTATCTATTATATTTTTATTATCTAGAGTAGTAATAATTAATGAAATAAATTTAATTCTGTTATGTATTACAATATTAAGAATCGGGGCTTGCGAAGCTAGAATAGGACTTTCTCTTTTAGTTTTAATAAGTCGATTATATGGTTCAGATTTAATATTATTAATATCTATATGTAAATGTTAA
>HNDA02
ATGACAACTATAATTATTATTATTGTATTTATTTGTTTTATTAATGTAGTTTTTCATATAAATTCTTTATTAATAATTTTATTATCTTTAGAGGCATTAATATTATCTATTATATTTTTATTATCTAGAGTAGTAATAATTAATGAAATAAATTTAATTCTGTTATGTATTACAATATTAAGAATCGGGGCTTGCGAAGCTAGAATAGGACTCTCTCTTTTAGTTTTAATAAGTCGATTATATGGTTCAGATTTAATATTATTAATATCTATATGTAAATGTTAA
>HNDA03
ATGACAACTATAATTATTATTATTGTATTTATTTGTTTTATTAATGTAGTTTTTCATATAAATTCTTTATTAATAATTTTATTATCTTTAGAGGCATTAATATTATCTATTATATTTTTATTATCTAGAGTAGTAATAATTAATGAAATAAATTTAGTTCTGTTATGTATTACAATATTAAGAATCGGGGCTTGCGAAGCTAGAATAGGACTCTCTCTTTTAGTTTTAATAAGTCGATTATATGGTTCAGATTTAATATTATTAATATCTATATGTAAATGTTAA
>HNDA04
ATGACAACTATAGTTATTATTATTGTATTTATTTGTTTTATTAATGTAGTTTTTCATATAAATTCTTTATTAATAATTTTATTATCTTTAGAGGCATTAATATTATCTATTATATTTTTATTATCTAGAGTAGTAATAATTAATGAAATAAATTTAATTCTGTTATGTATTACAATATTAAGAATCGGGGCTTGCGAAGCTAGAATAGGACTCTCTCTTTTAGTTTTAATAAGTCGATTATATGGTTCAGATTTAATATTATTAATATCTATATGTAAATGTTAA
>HNDA05
ATGACAACTATAATTATTATTATTGTATTTATTTGTTTTATTAATGTAGTTTTTCATATAAATTCTTTATTAATAATTTTATTATCTTTAGAGGCATTAATATTATCTATTATATTTTTATTATCTAGAGTAGTAATAATTAATGAAATAAATTTAATTCTGTTATGTATTACAATATTAAGAATCGGGGCTTGCGAAGCTAGAATAGGACTCTCTCTTTTAGTTTTAATAAGTCGATTATATGGTTCAGATTTAATATTATTAATATCTATATGTAAATGTTAA
>HNDA06
ATGACAACTATAATTATTATTATTGTATTTATTTGTTTTATTAATGTAGTTTTTCATATAAATTCTTTATTAATAATTTTATTATCTTTAGAAGCATTAATATTATCTATTATATTTTTATTATCTAGAGTAGTAATAATTAATGAAATAAATTTAATTCTGTTATGTATTACAATATTAAGAATCGGGGCTTGCGAAGCTAGAATAGGACTCTCTCTTTTAGTTTTAATAAGTCGATTATATGGTTCAGATTTAATATTATTAATATCTATATGTAAATGTTAA
>HNDA07
ATGACAACTATAATTATTATTATTGTATTTATTTGTTTTATTAATGTAGTTTTTCATATAAATTCTTTATTAATAATTTTATTATCTTTAGAGGCATTAATATTATCTATTATATTTTTATTATCTAGAGTAGTAATAATTAATGAAATAAATTTAATTCTGTTATGTATTACAATATTAAGAATCGGGGCTTGCGAAGCTAGAATAGGACTCTCTCTTTTAGTTTTAATAAGTCGATTATATGGTTCAGATTTAATATTATTAATATCTATATGTAAATGTTAA
>HNDA08
ATGACAACTATAGTTATTATTATTGTATTTATTTGTTTTATTAATGTAGTTTTTCATATAAATTCTTTATTAATAATTTTATTATCTTTAGAGGTATTAATATTATCTATTATATTTTTATTATCTAGAGTAGTAATAATTAATGAAATAAATTTAATTCTGTTATGTATTACAATATTAAGAATCGGGGCTTGCGAAGCTAGAATAGGACTCTCTCTTTTAGTTTTAATAAGTCGATTATATGGTTCAGATTTAATATTATTAATATCTATATGTAAATGTTAA
>HNDA09
ATGACAACTATAATTATTATTATTGTATTTATTTGTTTTATTAATGTAGTTTTTCATATAAATTCTTTATTAATAATTTTATTATCTTTAGAAGCATTAATATTATCTATTATATTTTTATTATCTAGAGTAGTAATAATTAATGAAATAAATTTAATTCTGTTATGTATTACAATATTAAGAATCGGGGCTTGCGAAGCTAGAATAGGACTCTCTCTTTTAGTTTTAATAAGTCGATTATATGGTTCAGATTTAATATTATTAATATCTATATGTAAATGTTAA
>HNDA10
ATGACAACTATAATTATTATTATTGTATTTATTTGTTTTATTAATGTAGTTTTTCATATAAATTCTTTATTAATAATTTTATTATCTTTAGAGGCATTAATATTATCTATTATATTTTTATTATCTAGAGTAGTAATAATTAATGAAATAAATTTAATTCTGTTATGTATTACAATATTAAGAATCGGGGCTTGCGAAGCTAGAATAGGACTCTCTCTTTTAGTTTTAATAAGTCGATTATATGGTTCAGATTTAATATTATTAATATCTATATGTAAATGTTAA
>HNDA11
ATGACAACTATAGTTATTATTATTGTATTTATTTGTTTTATTAATGTAGTTTTTCATATAAATTCTTTATTAATAATTTTATTATCTTTAGAGGCATTAATATTATCTATTATATTTTTATTATCTAGAGTAGTAATAATTAATGAAATAAATTTAATTCTGTTATGTATTACAATATTAAGAATCGGGGCTTGCGAAGCTAGAATAGGACTCTCTCTTTTAGTTTTAATAAGTCGATTATATGGTTCAGATTTAATATTATTAATATCTATATGTAAATGTTAA
>HNDA12
ATGACAACTATAATTATTATTATTGTATTTATTTGTTTTATTAATGTAGTTTTTCATATAAATTCTTTATTAATAATTTTATTATCTTTAGAGGCATTAATATTATCTATTATATTTTTATTATCTAGAGTAGTAATAATTAATGAAATAAATTTAGTTCTGTTATGTATTACAATATTAAGAATCGGGGCTTGCGAAGCTAGAATAGGACTCTCTCTTTTAGTTTTAATAAGTCGATTATATGGTTCAGATTTAATATTATTAATATCTATATGTAAATGTTAA
>YNHH01
ATGACAACTATAGTTATTATTATTGTATTTATTTGTTTTATTAATGTAGTTTTTCATATAAATTCTTTATTAATAATTTTATTATCTTTAGAGGCATTAATATTATCTATTATATTTTTATTATCTAGAGTAGTAATAATTAATGAAATAAATTTAATTCTGTTATGTATTACAATATTAAGAATCGGGGCTTGCGAAGCTAGAATAGGACTCTCTCTTTTAGTTTTAATAAGTCGATTATATGGTTCAGATTTAATATTATTAATATCTATATGTAAATGTTAA
>YNHH02
ATGACAACTATAGTTATTATTATTGTATTTATTTGTTTTATTAATGTAGTTTTTCATATAAATTCTTTATTAATAATTTTATTATCTTTAGAGGCATTAATATTATCTATTATATTTTTATTATCTAGAGTAGTAATAATTAATGAAATAAATTTAATTCTGTTATGTATTACAATATTAAGAATCGGGGCTTGCGAAGCTAGAATAGGACTCTCTCTTTTAGTTTTAATAAGTCGATTATATGGTTCAGATTTAATATTATTAATATCTATATGTAAATGTTAA
>YNHH03
ATGACAACTATAGTTATTATTATTGTATTTATTTGTTTTATTAATGTAGTTTTTCATATAAATTCTTTATTAATAATTTTATTATCTTTAGAGGCATTAATATTATCTATTATATTTTTATTATCTAGAGTAGTAATAATTAATGAAATAAATTTAATTCTGTTATGTATTACAATATTAAGAATCGGGGCTTGCGAAGCTAGAATAGGACTCTCTCTTTTAGTTTTAATAAGTCGATTATATGGTTCAGATTTAATATTATTAATATCTATATGTAAATGTTAA
>YNHH04
ATGACAACTATAGTTATTATTATTGTATTTATTTGTTTTATTAATGTAGTTTTTCATATAAATTCTTTATTAATAATTTTATTATCTTTAGAGGCATTAATATTATCTATTATATTTTTATTATCTAGAGTAGTAATAATTAATGAAATAAATTTAATTCTGTTATGTATTACAATATTAAGAATCGGGGCTTGCGAAGCTAGAATAGGACTCTCTCTTTTAGTTTTAATAAGTCGATTATATGGTTCAGATTTAATATTATTAATATCTATATGTAAATGTTAA
>YNHH05
ATGACAACTATAGTTATTATTATTGTATTTATTTGTTTTATTAATGTAGTTTTTCATATAAATTCTTTATTAATAATTTTATTATCTTTAGAGGCATTAATATTATCTATTATATTTTTATTATCTAGAGTAGTAATAATTAATGAAATAAATTTAATTCTGTTATGTATTACAATATTAAGAATCGGGGCTTGCGAAGCTAGAATAGGACTCTCTCTTTTAGTTTTAATAAGTCGATTATATGGTTCAGATTTAATATTATTAATATCTATATGTAAATGTTAA
>YNHH06
ATGACAACTATAGTTATTATTATTGTATTTATTTGTTTTATTAATGTAGTTTTTCATATAAATTCTTTATTAATAATTTTATTATCTTTAGAGGCATTAATATTATCTATTATATTTTTATTATCTAGAGTAGTAATAATTAATGAAATAAATTTAATTCTGTTATGTATTACAATATTAAGAATCGGGGCTTGCGAAGCTAGAATAGGACTCTCTCTTTTAGTTTTAATAAGTCGATTATATGGTTCAGATTTAATATTATTAATATCTATATGTAAATGTTAA
>YNHH07
ATGACAACTATAGTTATTATTATTGTATTTATTTGTTTTATTAATGTAGTTTTTCATATAAATTCTTTATTAATAATTTTATTATCTTTAGAGGCATTAATATTATCTATTATATTTTTATTATCTAGAGTAGTAATAATTAATGAAATAAATTTAATTCTGTTATGTATTACAATATTAAGAATCGGGGCTTGCGAAGCTAGAATAGGACTCTCTCTTTTAGTTTTAATAAGTCGATTATATGGTTCAGATTTAATATTATTAATATCTATATGTAAATGTTAA
>YNHH08
ATGACAACTATAGTTATTATTATTGTATTTATTTGTTTTATTAATGTAGTTTTTCATATAAATTCTTTATTAATAATTTTATTATCTTTAGAGGCATTAATATTATCTATTATATTTTTATTATCTAGAGTAGTAATAATTAATGAAATAAATTTAATTCTGTTATGTATTACAATATTAAGAATCGGGGCTTGCGAAGCTAGAATAGGACTCTCTCTTTTAGTTTTAATAAGTCGATTATATGGTTCAGATTTAATATTATTAATATCTATATGTAAATGTTAA
>YNHH09
ATGACAACTATAGTTATTATTATTGTATTTATTTGTTTTATTAATGTAGTTTTTCATATAAATTCTTTATTAATAATTTTATTATCTTTAGAGGCATTAATATTATCTATTATATTTTTATTATCTAGAGTAGTAATAATTAATGAAATAAATTTAATTCTGTTATGTATTACAATATTAAGAATCGGGGCTTGCGAAGCTAGAATAGGACTCTCTCTTTTAGTTTTAATAAGTCGATTATATGGTTCAGATTTAATATTATTAATATCTATATGTAAATGTTAA
>YNHH10
ATGACAACTATAGTTATTATTATTGTATTTATTTGTTTTATTAATGTAGTTTTTCATATAAATTCTTTATTAATAATTTTATTATCTTTAGAGGCATTAATATTATCTATTATATTTTTATTATCTAGAGTAGTAATAATTAATGAAATAAATTTAATTCTGTTATGTATTACAATATTAAGAATCGGGGCTTGCGAAGCTAGAATAGGACTCTCTCTTTTAGTTTTAATAAGTCGATTATATGGTTCAGATTTAATATTATTAATATCTATATGTAAATGTTAA
>YNHH11
ATGACAACTATAGTTATTATTATTGTATTTATTTGTTTTATTAATGTAGTTTTTCATATAAATTCTTTATTAATAATTTTATTATCTTTAGAGGCATTAATATTATCTATTATATTTTTATTATCTAGAGTAGTAATAATTAATGAAATAAATTTAATTCTGTTATGTATTACAATATTAAGAATCGGGGCTTGCGAAGCTAGAATAGGACTCTCTCTTTTAGTTTTAATAAGTCGATTATATGGTTCAGATTTAATATTATTAATATCTATATGTAAATGTTAA
>YNHH12
ATGACAACTATAGTTATTATTATTGTATTTATTTGTTTTATTAATGTAGTTTTTCATATAAATTCTTTATTAATAATTTTATTATCTTTAGAGGCATTAATATTATCTATTATATTTTTATTATCTAGAGTAGTAATAATTAATGAAATAAATTTAATTCTGTTATGTATTACAATATTAAGAATCGGGGCTTGCGAAGCTAGAATAGGACTCTCTCTTTTAGTTTTAATAAGTCGATTATATGGTTCAGATTTAATATTATTAATATCTATATGTAAATGTTAA
