# Supplementary material for: Population Genetics of the Asian Buffalo Leech (Hirudinaria manillensis) in Southern China Based on Mitochondrial Protein-Coding Genes
Source: Biology (Basel). 2025 Jul 23;14(8):926. doi: 10.3390/biology14080926 (PMC12383380; doi:10.3390/biology14080926)
Supplement: Supplementary file 1 [file biology-14-00926-s001.zip › 10ND4.txt]

>GDMM01
ATGTTAAAATTATTTATTATATTTATGTGCCCTTTAATAATTTATTCTAATAAATATTCTTGATCAAGAAATATTTGAATAATTTTATTGGTAATAATATTATATATATATATATATATAAGATGAGGTATTCTTTCCTTAAAATTAAATGAATGGTTAATATTAGACTCATTATCATTTTTATTAGTAATATTAACATTATGAATGTGTATTATAATATTTATTTGTAGATGAAAATTTATAATATTTAAATATTATTTTTACAATTTTTTTATTTTAATTTTAAGACTGATATTAATTTTAATAATAAGATTTATACAATCTAATATTTTATGTTTCTATATTTTATTCGAATTTTCATTATTACCTACAATAATTTTAATTATAAAGTGAGGTTATCAACCAGAACGATTACAAGCAAGGATATATTTAATATTATACACTGTTATAGGTTCATTACCCATACTAGTATGTTTATTTTATATAATTAATTTAAATATAAACTTTAATATATTTACTTGATTTATATTTAAGGATAATAGGTTTATTGAAAATTGATGATTTATTTTATTACTTGGGCTTTTAGTTAAAATTCCAATATATCCTTTTCATTTGTGATTACCAAAAGCTCATGTAGAAGCCCCTGTTGCTGGATCAGTAATTTTAGCTAGAATTTTATTAAAATTGGGTGGATATGGTGTAATGCGATTTACTAACTTATTTCCTTGATTAAATCTAAAAATTATTCCTATTGTATTTAGTTTATCATTAATTGGAGGAATTAGAACTAGAATAATTTGTTTACGTCAAGTTGATTTAAAATCATTAGTTGCTTATTCATCAGTAAGTCACATAGGTTTAATATTAGTTGGTTTATGTTCTTCTTGTAGAGTTGGAATTTCTGGAAGTTTAATAATAATAGTAGCTCATGCTTTTAGATCTTCGGCTTTATTTATTTTAGCTAATTTAACTTATGATTCTTGTAATTCTCGTAGATTAATAACTATTAAGGGGTTAATTTTATTTATACCTTGACTTAGTATATTATGGTTTTTTTTTTCTATTATGAATATGGCAGCACCTCCGTTTTTAAATCTTTTTAGAGAAATTATAATCTTATTTTCTTTATTTTCTATTAATAAATTTTCAGTAATTTTTTTTGGTTTTATTAGGTTTATAACTTTATGTTATTCATTAAATATATATTCTATGGTTAATCATGGTTCATGAAGAATATATTTAAATTCATATAAATTGATTAATATTAAAGACTATATAAATTTAATATTTATATTATTATCTTCTATTATTCTTATTATAAAATTAAGAATATTTAATATATTA
>GDMM02
ATGTTAAAATTATTTATTATATTTATGTGCCCTTTAATAATTTATTCTAATAAATATTCTTGATCAAGAAATATTTGAATAATTTTATTGGTAATAATATTATATATATATATATATATAAGATGAGGTATTCTTTCCTTAAAATTAAATGAATGGTTAATATTAGACTCATTATCATTTTTATTAGTAATATTAACATTATGAATGTGTATTATAATATTTATTTGTAGATGAAAATTTATAATATTTAAATATTATTTTTACAATTTTTTTATTTTAATTTTAAGACTGATATTAATTTTAATAATAAGATTTATACAATCTAATATTTTATGTTTTTATATTTTATTCGAATTTTCATTATTACCTACAATAATTTTAATTATAAAGTGAGGTTATCAACCAGAACGATTACAAGCAAGGATATATTTAATATTATACACTGTTATAGGTTCGTTACCCATACTAGTATGTTTATTTTATATAATTAATTTAAATATAAACTTTAATATATTTACTTGATTTATATTTAAGAATAATAGGTTTATTGAAAATTGATGATTTATTTTATTACTTGGGTTTTTAGTTAAAATTCCAATATATCCTTTTCATTTGTGATTACCAAAAGCTCATGTAGAAGCCCCTGTTGCTGGATCAGTAATTTTAGCTAGAATTTTATTAAAATTGGGTGGATATGGTGTAATGCGATTTACTAACTTATTTCCTTGATTAAATCTAAAAATTATTCCTATTGTATTTAGTTTATCATTAATTGGAGGAATTAGAACTAGAATAATTTGTTTACGTCAAGTTGATTTAAAATCATTAGTTGCTTATTCATCAGTAAGTCACATAGGTTTAATATTAGTTGGTTTATGTTCTTCTTGTAGAGTTGGAATTTCTGGAAGTTTAATAATAATAGTAGCTCATGCTTTTAGATCTTCGGCTTTATTTATTTTAGCTAATTTAACTTATGATTCTTGTAATTCTCGTAGATTAATAACTATTAAGGGGTTAATTTTATTTATACCTTGACTTAGTATATTATGGTTTTTTTTTTCTATTATGAATATGGCAGCACCTCCGTTTTTAAATCTTTTTAGAGAAATTATAATCTTATTTTCTTTATTTTCTATTAATAAATTTTCAGTAATTTTTTTTGGTTTTATTAGGTTTATAACTTTATGTTATTCATTAAATATATATTCTATAGTTAATCATGGTTCATGAAGAATATATTTAAATTCATATAAATTGATTAATATTAAAGACTATATAAATTTAATATTTATATTATTATCTTCTATTATTCTTATTATAAAATTAAGAATATTTAATATATTA
>GDMM03
ATGTTAAAATTATTTATTATATTTATGTGCCCTTTAATAATTTATTCTAATAAATATTCTTGATCAAGAAATATTTGAATAATTTTATTGGTAATAATATTATATATATATATATATATAAGATGAGGTATTCTTTCCTTAAAATTAAATGAATGGTTAATATTAGACTCATTATCATTTTTATTAGTAATATTAACATTATGAATGTGTATTATAATATTTATTTGTAGATGAAAATTTATAATATTTAAATATTATTTTTACAATTTTTTTATTTTAATTTTAAGACTGATATTAATTTTAATAATAAGATTTATACAATCTAATATTTTATGTTTTTATATTTTATTCGAATTTTCATTATTACCTACAATAATTTTAATTATAAAGTGAGGTTATCAACCAGAACGATTACAAGCAAGGATATATTTAATATTATACACTGTTATAGGTTCGTTACCCATACTAGTATGTTTATTTTATATAATTAATTTAAATATAAACTTTAATATATTTACTTGATTTATATTTAAGAATAATAGGTTTATTGAAAATTGATGATTTATTTTATTACTTGGGTTTTTAGTTAAAATTCCAATATATCCTTTTCATTTGTGATTACCAAAAGCTCATGTAGAAGCCCCTGTTGCTGGATCAGTAATTTTAGCTAGAATTTTATTAAAATTGGGTGGATATGGTGTAATGCGATTTACTAACTTATTTCCTTGATTAAATCTAAAAATTATTCCTATTGTATTTAGTTTATCATTAATTGGAGGAATTAGAACTAGAATAATTTGTTTACGTCAAGTTGATTTAAAATCATTAGTTGCTTATTCATCAGTAAGTCACATAGGTTTAATATTAGTTGGTTTATGTTCTTCTTGTAGAGTTGGAATTTCTGGAAGTTTAATAATAATAGTAGCTCATGCTTTTAGATCTTCGGCTTTATTTATTTTAGCTAATTTAACTTATGATTCTTGTAATTCTCGTAGATTAATAACTATTAAGGGGTTAATTTTATTTATACCTTGACTTAGTATATTATGGTTTTTTTTTTCTATTATGAATATGGCAGCACCTCCGTTTTTAAATCTTTTTAGAGAAATTATAATCTTATTTTCTTTATTTTCTATTAATAAATTTTCAGTAATTTTTTTTGGTTTTATTAGGTTTATAACTTTATGTTATTCATTAAATATATATTCTATAGTTAATCATGGTTCATGAAGAATATATTTAAATTCATATAAATTGATTAATATTAAAGACTATATAAATTTAATATTTATATTATTATCTTCTATTATTCTTATTATAAAATTAAGAATATTTAATATATTA
>GDMM04
ATGTTAAAATTATTTATTATATTTATGTGCCCTTTAATAATTTATTCTAATAAATATTCTTGATCAAGAAATATTTGAATAATTTTATTGGTAATAATATTATATATATATATATATATAAGATGAGGTATTCTTTCCTTAAAATTAAATGAATGGTTAATATTAGATTCATTATCATTTTTATTAGTAATATTAACATTATGAATGTGTATTATAATATTTATTTGTAGATGAAAATTTATAATATTTAAATATTATTTTTACAATTTTTTTATTTTAATTTTAAGACTGATATTAATTTTAATAATAAGATTTATACAATCTAATATTTTATGTTTCTATATTTTATTCGAATTTTCATTATTACCTACAATAATTTTAATTATAAAGTGAGGTTATCAACCAGAACGATTACAAGCAAGGATATATTTAATATTATACACTGTTATAGGTTCGTTACCCATACTAGTATGTTTATTTTATATAATTAATTTAAATATAAACTTTAATATATTTACTTGATTTATATTTAAGGATAATAGGTTTATTGAAAATTGGTGATTTATTTTATTACTTGGGCTTTTAGTTAAAATTCCAATATATCCTTTTCATTTGTGATTACCAAAAGCTCATGTAGAAGCCCCTGTTGCTGGATCAGTAATTTTAGCTAGAATTTTATTAAAATTGGGTGGATATGGTGTAATGCGATTTACTAACTTATTTCCTTGATTAAATCTAAAAATTATTCCTATTGTATTTAGTTTATCATTAATTGGAGGAATTAGAACTAGAATAATTTGTTTACGTCAAGTTGATTTAAAATCATTAGTTGCTTATTCATCAGTAAGTCACATAGGTTTAATATTAGTTGGTTTATGTTCTTCTTGTAGAGTTGGAATTTCTGGAAGCTTAATAATAATAGTAGCTCATGCTTTTAGATCTTCGGCTTTATTTATTTTAGCTAATTTAACTTATGATTCTTGTAATTCTCGTAGATTAATAACTATTAAGGGGTTAATTTTATTTATACCTTGACTTAGTATATTATGGTTTTTTTTTTCTATTATGAATATGGCAGCACCTCCGTTTTTAAATCTTTTTAGAGAAATTATAATCTTATTTTCTTTATTTTCTATTAATAAATTTTCAGTAATTTTTTTTGGTTTTATTAGGTTTATAACTTTATGTTATTCATTAAATATATATTCTATAGTTAATCATGGTTCATGAAGAATATATTTAAATTCATATAAATTGATTAATATTAAAGACTATATAAATTTAATATTTATATTATTATCTTCTATTATTCTTATTATAAAATTAAGAATATTTAATATATTA
>GDMM05
ATGTTAAAATTATTTATTATATTTATGTGCCCTTTAATAATTTATTCTAATAAATATTCTTGATCAAGAAATATTTGAATAATTTTATTGGTAATAATATTATATATATATATATATATAAGATGAGGTATTCTTTCCTTAAAATTAAATGAATGGTTAATATTAGATTCATTATCATTTTTATTAGTAATATTAACATTATGAATGTGTATTATAATATTTATTTGTAGATGAAAATTTATAATATTTAAATATTATTTTTACAATTTTTTTATTTTAATTTTAAGACTGATATTAATTTTAATAATAAGATTTATACAATCTAATATTTTATGTTTCTATATTTTATTCGAATTTTCATTATTACCTACAATAATTTTAATTATAAAGTGAGGTTATCAACCAGAACGATTACAAGCAAGGATATATTTAATATTATACACTGTTATAGGTTCGTTACCCATACTAGTATGTTTATTTTATATAATTAATTTAAATATAAACTTTAATATATTTACTTGATTTATATTTAAGGATAATAGGTTTATTGAAAATTGGTGATTTATTTTATTACTTGGGCTTTTAGTTAAAATTCCAATATATCCTTTTCATTTGTGATTACCAAAAGCTCATGTAGAAGCCCCTGTTGCTGGATCAGTAATTTTAGCTAGAATTTTATTAAAATTGGGTGGATATGGTGTAATGCGATTTACTAACTTATTTCCTTGATTAAATCTAAAAATTATTCCTATTGTATTTAGTTTATCATTAATTGGAGGAATTAGAACTAGAATAATTTGTTTACGTCAAGTTGATTTAAAATCATTAGTTGCTTATTCATCAGTAAGTCACATAGGTTTAATATTAGTTGGTTTATGTTCTTCTTGTAGAGTTGGAATTTCTGGAAGCTTAATAATAATAGTAGCTCATGCTTTTAGATCTTCGGCTTTATTTATTTTAGCTAATTTAACTTATGATTCTTGTAATTCTCGTAGATTAATAACTATTAAGGGGTTAATTTTATTTATACCTTGACTTAGTATATTATGGTTTTTTTTTTCTATTATGAATATGGCAGCACCTCCGTTTTTAAATCTTTTTAGAGAAATTATAATCTTATTTTCTTTATTTTCTATTAATAAATTTTCAGTAGTTTTTTTTGGTTTTATTAGGTTTATAACTTTATGTTATTCATTAAATATATATTCTATAGTTAATCATGGTTCATGAAGAATATATTTAAATTCATATAAATTGATTAATATTAAAGACTATATAAATTTAATATTTATATTATTATCTTCTATTATTCTTATTATAAAATTAAGAATATTTAATATATTA
>GDMM06
ATGTTAAAATTATTTATTATATTTATGTGCCCTTTAATAATTTATTCTAATAAATATTCTTGATCAAGAAATATTTGAATAATTTTATTGGTAATAATATTATATATATATATATATATAAGATGAGGTATTCTTTCCTTAAAATTAAATGAATGGTTAATATTAGATTCATTATCATTTTTATTAGTAATATTAACATTATGAATGTGTATTATAATATTTATTTGTAGATGAAAATTTATAATATTTAAATATTATTTTTACAATTTTTTTATTTTAATTTTAAGACTGATATTAATTTTAATAATAAGATTTATACAATCTAATATTTTATGTTTCTATATTTTATTCGAATTTTCATTATTACCTACAATAATTTTAATTATAAAGTGAGGTTATCAACCAGAACGATTACAAGCAAGGATATATTTAATATTATACACTGTTATAGGTTCGTTACCCATACTAGTATGTTTATTTTATATAATTAATTTAAATATAAACTTTAATATATTTACTTGATTTATATTTAAGGATAATAGGTTTATTGAAAATTGGTGATTTATTTTATTACTTGGGCTTTTAGTTAAAATTCCAATATATCCTTTTCATTTGTGATTACCAAAAGCTCATGTAGAAGCCCCTGTTGCTGGATCAGTAATTTTAGCTAGAATTTTATTAAAATTGGGTGGATATGGTGTAATGCGATTTACTAACTTATTTCCTTGATTAAATCTAAAAATTATTCCTATTGTATTTAGTTTATCATTAATTGGAGGAATTAGAACTAGAATAATTTGTTTACGTCAAGTTGATTTAAAATCATTAGTTGCTTATTCATCAGTAAGTCACATAGGTTTAATATTAGTTGGTTTATGTTCTTCTTGTAGAGTTGGAATTTCTGGAAGCTTAATAATAATAGTAGCTCATGCTTTTAGATCTTCGGCTTTATTTATTTTAGCTAATTTAACTTATGATTCTTGTAATTCTCGTAGATTAATAACTATTAAGGGGTTAATTTTATTTATACCTTGACTTAGTATATTATGGTTTTTTTTTTCTATTATGAATATGGCAGCACCTCCGTTTTTAAATCTTTTTAGAGAAATTATAATCTTATTTTCTTTATTTTCTATTAATAAATTTTCAGTAATTTTTTTTGGTTTTATTAGGTTTATAACTTTATGTTATTCATTAAATATATATTCTATAGTTAATCATGGTTCATGAAGAATATATTTAAATTCATATAAATTGATTAATATTAAAGACTATATAAATTTAATATTTATATTATTATCTTCTATTATTCTTATTATAAAATTAAGAATATTTAATATATTA
>GDMM07
ATGTTAAAATTATTTATTATATTTATGTGCCCTTTAATAATTTATTCTAATAAATATTCTTGATCAAGAAATATTTGAATAATTTTATTGGTAATAATATTATATATATATATATATATAAGATGAGGTATTCTTTCCTTAAAATTAAATGAATGGTTAATATTAGACTCATTATCATTTTTATTAGTAATATTAACATTATGAATGTGTATTATAATATTTATTTGTAGATGAAAATTTATAATATTTAAATATTATTTTTACAATTTTTTTATTTTAATTTTAAGACTGATATTAATTTTAATAATAAGATTTATACAATCTAATATTTTATGTTTTTATATTTTATTCGAATTTTCATTATTACCTACAATAATTTTAATTATAAAGTGGGGTTATCAACCAGAACGATTACAAGCAAGGATATATTTAATATTATACACTGTTATAGGTTCGTTACCCATACTAGTATGTTTATTTTATATAATTAATTTAAATATAAACTTTAATATATTTACTTGATTTATATTTAAGAATAATAGGTTTATTGAAAATTGATGATTTATTTTATTACTTGGGTTTTTAGTTAAAATTCCAATATATCCTTTTCATTTGTGATTACCAAAAGCTCATGTAGAAGCCCCTGTTGCTGGATCAGTAATTTTAGCTAGAATTTTATTAAAATTGGGTGGATATGGTGTAATGCGATTTACTAACTTATTTCCTTGATTAAATCTAAAAATTATTCCTATTGTATTTAGTTTATCATTAATTGGAGGAATTAGAACTAGAATAATTTGTTTACGTCAAGTTGATTTAAAATCATTAGTTGCTTATTCATCAGTAAGTCACATAGGTTTAATATTAGTTGGTTTATGTTCTTCTTGTAGAGTTGGAATTTCTGGAAGTTTAATAATAATAGTAGCTCATGCTTTTAGATCTTCGGCTTTATTTATTTTAGCTAATTTAACTTATGATTCTTGTAATTCTCGTAGATTAATAACTATTAAGGGGTTAATTTTATTTATACCTTGACTTAGTATATTATGGTTTTTTTTTTCTATTATGAATATGGCAGCACCTCCGTTTTTAAATCTTTTTAGAGAAATTATAATCTTATTTTCTTTATTTTCTATTAATAAATTTTCAGTAATTTTTTTTGGTTTTATTAGGTTTATAACTTTATGTTATTCATTAAATATATATTCTATAGTTAATCATGGTTCATGAAGAATATATTTAAATTCATATAAATTGATTAATATTAAAGACTATATAAATTTAATATTTATATTATTATCTTCTATTATTCTTATTATAAAATTAAGAATATTTAATATATTA
>GDMM08
ATGTTAAAATTATTTATTATATTTATGTGCCCTTTAATAATTTATTCTAATAAATATTCTTGATCAAGAAATATTTGAATAATTTTATTGGTAATAATATTATATATATATATATATATAAGATGAGGTATTCTTTCCTTAAAATTAAATGAATGGTTAATATTAGATTCATTATCATTTTTATTAGTAATATTAACATTATGAATGTGTATTATAATATTTATTTGTAGATGAAAATTTATAATATTTAAATATTATTTTTACAATTTTTTTATTTTAATTTTAAGACTGATATTAATTTTAATAATAAGATTTATACAATCTAATATTTTATGTTTCTATATTTTATTCGAATTTTCATTATTACCTACAATAATTTTAATTATAAAGTGAGGTTATCAACCAGAACGATTACAAGCAAGGATATATTTAATATTATACACTGTTATAGGTTCGTTACCCATACTAGTATGTTTATTTTATATAATTAATTTAAATATAAACTTTAATATATTTACTTGATTTATATTTAAGGATAATAGGTTTATTGAAAATTGGTGATTTATTTTATTACTTGGGCTTTTAGTTAAAATTCCAATATATCCTTTTCATTTGTGATTACCAAAAGCTCATGTAGAAGCCCCTGTTGCTGGATCAGTAATTTTAGCTAGAATTTTATTAAAATTGGGTGGATATGGTGTAATGCGATTTACTAACTTATTTCCTTGATTAAATCTAAAAATTATTCCTATTGTATTTAGTTTATCATTAATTGGAGGAATTAGAACTAGAATAATTTGTTTACGTCAAGTTGATTTAAAATCATTAGTTGCTTATTCATCAGTAAGTCACATAGGTTTAATATTAGTTGGTTTATGTTCTTCTTGTAGAGTTGGAATTTCTGGAAGCTTAATAATAATAGTAGCTCATGCTTTTAGATCTTCGGCTTTATTTATTTTAGCTAATTTAACTTATGATTCTTGTAATTCTCGTAGATTAATAACTATTAAGGGGTTAATTTTATTTATACCTTGACTTAGTATATTATGGTTTTTTTTTTCTATTATGAATATGGCAGCACCTCCGTTTTTAAATCTTTTTAGAGAAATTATAATCTTATTTTCTTTATTTTCTATTAATAAATTTTCAGTAATTTTTTTTGGTTTTATTAGGTTTATAACTTTATGTTATTCATTAAATATATATTCTATAGTTAATCATGGTTCATGAAGAATATATTTAAATTCATATAAATTGATTAATATTAAAGACTATATAAATTTAATATTTATATTATTATCTTCTATTATTCTTATTATAAAATTAAGAATATTTAATATATTA
>GDMM09
ATGTTAAAATTATTTATTATATTTATGTGCCCTTTAATAATTTATTCTAATAAATATTCTTGATCAAGAAATATTTGAATAATTTTATTGGTAATAATATTATATATATATATATATATAAGATGAGGTATTCTTTCCTTAAAATTAAATGAATGGTTAATATTAGACTCATTATCATTTTTATTAGTAATATTAACATTATGAATGTGTATTATAATATTTATTTGTAGGTGAAAATTTATAATATTTAAATATTATTTTTACAATTTTTTTATTTTAATTTTAAGACTGATATTAATTTTAATAATAAGATTTATACAATCTAATATTTTATGTTTCTATATTTTATTCGAATTTTCATTATTACCTACAATAATTTTAATTATAAAGTGAGGTTATCAACCAGAACGATTACAAGCAAGGATATATTTAATATTATACACTGTTATAGGTTCATTACCCATACTAGTATGTTTATTTTATATAATTAATTTAAATATAAACTTTAATATATTTACTTGATTTATATTTAAGGATAATAGGTTTATTGAAAATTGATGATTTATTTTATTACTTGGGCTTTTAGTTAAAATTCCAATATATCCTTTTCATTTGTGATTACCAAAAGCTCATGTAGAAGCCCCTGTTGCTGGATCAGTAATTTTAGCTAGAATTTTATTAAAATTGGGTGGATATGGTGTAATGCGATTTACTAACTTATTTCCTTGATTAAATCTAAAAATTATTCCTATTGTATTTAGTTTATCATTAATTGGAGGAATTAGAACTAGAATAATTTGTTTACGTCAAGTTGATTTAAAATCATTAGTTGCTTATTCATCAGTAAGTCACATAGGTTTAATATTAGTTGGTTTATGTTCTTCTTGTAGAGTTGGAATTTCTGGAAGTTTAATAATAATAGTAGCTCATGCTTTTAGATCTTCGGCTTTATTTATTTTAGCTAATTTAACTTATGATTCTTGTAATTCTCGTAGATTAATAACTATTAAGGGGTTAATTTTATTTATACCTTGACTTAGTATATTATGGTTTTTTTTTTCTATTATGAATATGGCAGCACCTCCGTTTTTAAATCTTTTTAGAGAAATTATAATCTTATTTTCTTTATTTTCTATTAATAAATTTTCAGTAATTTTTTTTGGTTTTATTAGGTTTATAACTTTATGTTATTCATTAAATATATATTCTATAGTTAATCATGGTTCATGAAGAATATATTTAAATTCATATAAATTGATTAATATTAAAGACTATATAAATTTAATATTTATATTATTATCTTCTATTATTCTTATTATAAAATTAAGAATATTTAATATATTA
>GDMM10
ATGTTAAAATTATTTATTATATTTATGTGCCCTTTAATAATTTATTCTAATAAATATTCTTGATCAAGAAATATTTGAATAATTTTATTGGTAATAATATTATATATATATATATATATAAGATGAGGTATTCTTTCCTTAAAATTAAATGAATGGTTAATATTAGACTCATTATCATTTTTATTAGTAATATTAACATTATGAATGTGTATTATAATATTTATTTGTAGATGAAAATTTATAATATTTAAATATTATTTTTACAATTTTTTTATTTTAATTTTAAGACTGATATTAATTTTAATAATAAGATTTATACAATCTAATATTTTATGTTTTTATATTTTATTCGAATTTTCATTATTACCTACAATAATTTTAATTATAAAGTGAGGTTATCAACCAGAACGATTACAAGCAAGGATATATTTAATATTATACACTGTTATAGGTTCGTTACCCATACTAGTATGTTTATTTTATATAATTAATTTAAATATAAACTTTAATATATTTACTTGATTTATATTTAAGAATAATAGGTTTATTGAAAATTGATGATTTATTTTATTACTTGGGTTTTTAGTTAAAATTCCAATATATCCTTTTCATTTGTGATTACCAAAAGCTCATGTAGAAGCCCCTGTTGCTGGATCAGTAATTTTAGCTAGAATTTTATTAAAATTGGGTGGATATGGTGTAATGCGATTTACTAACTTATTTCCTTGATTAAATCTAAAAATTATTCCTATTGTATTTAGTTTATCATTAATTGGAGGAATTAGAACTAGAATAATTTGTTTACGTCAAGTTGATTTAAAATCATTAGTTGCTTATTCATCAGTAAGTCACATAGGTTTAATATTAGTTGGTTTATGTTCTTCTTGTAGAGTTGGAATTTCTGGAAGTTTAATAATAATAGTAGCTCATGCTTTTAGATCTTCGGCTTTATTTATTTTAGCTAATTTAACTTATGATTCTTGTAATTCTCGTAGATTAATAACTATTAAGGGGTTAATTTTATTTATACCTTGACTTAGTATATTATGGTTTTTTTTTTCTATTATGAATATGGCAGCACCTCCGTTTTTAAATCTTTTTAGAGAAATTATAATCTTATTTTCTTTATTTTCTATTAATAAATTTTCAGTAATTTTTTTTGGTTTTATTAGGTTTATAACTTTATGTTATTCATTAAATATATATTCTATAGTTAATCATGGTTCATGAAGAATATATTTAAATTCATATAAATTGATTAATATTAAAGACTATATAAATTTAATATTTATATTATTATCTTCTATTATTCTTATTATAAAATTAAGAATATTTAATATATTA
>GDZJ01
ATGTTAAAATTATTTATTATATTTATGTGCCCTTTAATAATTTATTCTAATAAATATTCTTGATCAAGAAATATTTGAATAATTTTATTGGTAATAATATTATATATATATATATATATAAGATGAGGTATTCTTTCCTTAAAATTAAATGAATGGTTAATATTAGATTCATTATCATTTTTATTAGTAATATTAACATTATGAATGTGTATTATAATATTTATTTGTAGATGAAAATTTATAATATTTAAATATTATTTTTACAATTTTTTTATTTTAATTTTAAGACTGATATTAATTTTAATAATAAGATTTATACAATCTAATATTTTATGTTTCTATATTTTATTCGAATTTTCATTATTACCTACAATAATTTTAATTATAAAGTGAGGTTATCAACCAGAACGATTACAAGCAAGGATATATTTAATATTATACACTGTTATAGGTTCGTTACCCATACTAGTATGTTTATTTTATATAATTAATTTAAATATAAACTTTAATATATTTACTTGATTTATATTTAAGGATAATAGGTTTATTGAAAATTGGTGATTTATTTTATTACTTGGGCTTTTAGTTAAAATTCCAATATATCCTTTTCATTTGTGATTACCAAAAGCTCATGTAGAAGCCCCTGTTGCTGGATCAGTAATTTTAGCTAGAATTTTATTAAAATTGGGTGGATATGGTGTAATGCGATTTACTAACTTATTTCCTTGATTAAATCTAAAAATTATTCCTATTGTATTTAGTTTATCATTAATTGGAGGAATTAGAACTAGAATAATTTGTTTACGTCAAGTTGATTTAAAATCATTAGTTGCTTATTCATCAGTAAGTCACATAGGTTTAATATTAGTTGGTTTATGTTCTTCTTGTAGAGTTGGAATTTCTGGAAGCTTAATAATAATAGTAGCTCATGCTTTTAGATCTTCGGCTTTATTTATTTTAGCTAATTTAACTTATGATTCTTGTAATTCTCGTAGATTAATAACTATTAAGGGGTTAATTTTATTTATACCTTGACTTAGTATATTATGGTTTTTTTTTTCTATTATGAATATGGCAGCACCTCCGTTTTTAAATCTTTTTAGAGAAATTATAATCTTATTTTCTTTATTTTCTATTAATAAATTTTCAGTAATTTTTTTTGGTTTTATTAGGTTTATAACTTTATGTTATTCATTAAATATATATTCTATAGTTAATCATGGTTCATGAAGAATATATTTAAATTCATATAAATTGATTAATATTAAAGACTATATAAATTTAATATTTATATTATTATCTTCTATTATTCTTATTATAAAATTAAGAATATTTAATATATTA
>GDZJ02
ATGTTAAAATTATTTATTATATTTATGTGCCCTTTAATAATTTATTCTAATAAATATTCTTGATCAAGAAATATTTGAATAATTTTATTGGTAATAATATTATATATATATATATATATAAGATGAGGTATTCTTTCCTTAAAATTAAATGAATGGTTAATATTAGATTCATTATCATTTTTATTAGTAATATTAACATTATGAATGTGTATTATAATATTTATTTGTAGATGAAAATTTATAATATTTAAATATTATTTTTACAATTTTTTTATTTTAATTTTAAGACTGATATTAATTTTAATAATAAGATTTATACAATCTAATATTTTATGTTTCTATATTTTATTCGAATTTTCATTATTACCTACAATAATTTTAATTATAAAGTGAGGTTATCAACCAGAACGATTACAAGCAAGGATATATTTAATATTATACACTGTTATAGGTTCGTTACCCATACTAGTATGTTTATTTTATATAATTAATTTAAATATAAACTTTAATATATTTACTTGATTTATATTTAAGGATAATAGGTTTATTGAAAATTGGTGATTTATTTTATTACTTGGGCTTTTAGTTAAAATTCCAATATATCCTTTTCATTTGTGATTACCAAAAGCTCATGTAGAAGCCCCTGTTGCTGGATCAGTAATTTTAGCTAGAATTTTATTAAAATTGGGTGGATATGGTGTAATGCGATTTACTAACTTATTTCCTTGATTAAATCTAAAAATTATTCCTATTGTATTTAGTTTATCATTAATTGGAGGAATTAGAACTAGAATAATTTGTTTACGTCAAGTTGATTTAAAATCATTAGTTGCTTATTCATCAGTAAGTCACATAGGTTTAATATTAGTTGGTTTATGTTCTTCTTGTAGAGTTGGAATTTCTGGAAGCTTAATAATAATAGTAGCTCATGCTTTTAGATCTTCGGCTTTATTTATTTTAGCTAATTTAACTTATGATTCTTGTAATTCTCGTAGATTAATAACTATTAAGGGGTTAATTTTATTTATACCTTGACTTAGTATATTATGGTTTTTTTTTTCTATTATGAATATGGCAGCACCTCCGTTTTTAAATCTTTTTAGAGAAATTATAATCTTATTTTCTTTATTTTCTATTAATAAATTTTCAGTAATTTTTTTTGGTTTTATTAGGTTTATAACTTTATGTTATTCATTAAATATATATTCTATAGTTAATCATGGTTCATGAAGAATATATTTAAATTCATATAAATTGATTAATATTAAAGACTATATAAATTTAATATTTATATTATTATCTTCTATTATTCTTATTATAAAATTAAGAATATTTAATATATTA
>GDZJ03
ATGTTAAAATTATTTATTATATTTATGTGCCCTTTAATAATTTATTCTAATAAATATTCTTGATCAAGAAATATTTGAATAATTTTATTGGTAATAATATTATATATATATATATATATAAGATGAGGTATTCTTTCCTTAAAATTAAATGAATGGTTAATATTAGATTCATTATCATTTTTATTAGTAATATTAACATTATGAATGTGTATTATAATATTTATTTGTAGATGAAAATTTATAATATTTAAATATTATTTTTACAATTTTTTTATTTTAATTTTAAGACTGATATTAATTTTAATAATAAGATTTATACAATCTAATATTTTATGTTTCTATATTTTATTCGAATTTTCATTATTACCTACAATAATTTTAATTATAAAGTGAGGTTATCAACCAGAACGATTACAAGCAAGGATATATTTAATATTATACACTGTTATAGGTTCGTTACCCATACTAGTATGTTTATTTTATATAATTAATTTAAATATAAACTTTAATATATTTACTTGATTTATATTTAAGGATAATAGGTTTATTGAAAATTGGTGATTTATTTTATTACTTGGGCTTTTAGTTAAAATTCCAATATATCCTTTTCATTTGTGATTACCAAAAGCTCATGTAGAAGCCCCTGTTGCTGGATCAGTAATTTTAGCTAGAATTTTATTAAAATTGGGTGGATATGGTGTAATGCGATTTACTAACTTATTTCCTTGATTAAATCTAAAAATTATTCCTATTGTATTTAGTTTATCATTAATTGGAGGAATTAGAACTAGAATAATTTGTTTACGTCAAGTTGATTTAAAATCATTAGTTGCTTATTCATCAGTAAGTCACATAGGTTTAATATTAGTTGGTTTATGTTCTTCTTGTAGAGTTGGAATTTCTGGAAGCTTAATAATAATAGTAGCTCATGCTTTTAGATCTTCGGCTTTATTTATTTTAGCTAATTTAACTTATGATTCTTGTAATTCTCGTAGATTAATAACTATTAAGGGGTTAATTTTATTTATACCTTGACTTAGTATATTATGGTTTTTTTTTTCTATTATGAATATGGCAGCACCTCCGTTTTTAAATCTTTTTAGAGAAATTATAATCTTATTTTCTTTATTTTCTATTAATAAATTTTCAGTAATTTTTTTTGGTTTTATTAGGTTTATAACTTTATGTTATTCATTAAATATATATTCTATAGTTAATCATGGTTCATGAAGAATATATTTAAATTCATATAAATTGATTAATATTAAAGACTATATAAATTTAATATTTATATTATTATCTTCTATTATTCTTATTATAAAATTAAGAATATTTAATATATTA
>GDZJ04
ATGTTAAAATTATTTATTATATTTATGTGCCCTTTAATAATTTATTCTAATAAATATTCTTGATCAAGAAATATTTGAATAATTTTATTGGTAATAATATTATATATATATATATATATAAGATGAGGTATTCTTTCCTTAAAATTAAATGAATGGTTAATATTAGACTCATTATCATTTTTATTAGTAATATTAACATTATGAATGTGTATTATAATATTTATTTGTAGATGAAAATTTATAATATTTAAATATTATTTTTACAATTTTTTTATTTTAATTTTAAGACTGATATTAATTTTAATAATAAGATTTATACAATCTAATATTTTATGTTTCTATATTTTATTCGAATTTTCATTATTACCTACAATAATTTTAATTATAAAGTGAGGTTATCAACCAGAACGATTACAAGCAAGGATATATTTAATATTATACACTGTTATAGGTTCGTTACCCATACTAGTATGTTTATTTTATATAATTAATTTAAATATAAACTTTAATATATTTACTTGATTTATATTTAAGGATAATAGGTTTATTGAAAATTGATGATTTATTTTATTACTTGGGCTTTTAGTTAAAATTCCAATATATCCTTTTCATTTGTGATTACCAAAAGCTCATGTAGAAGCCCCTGTTGCTGGATCAGTAATTTTAGCTAGAATTTTATTAAAATTAGGTGGATATGGTGTAATGCGATTTACTAACTTATTTCCTTGATTAAATCTAAAAATTATTCCTATTGTATTTAGTTTATCATTAATTGGAGGAATTAGAACTAGAATAATTTGTTTACGTCAAGTTGATTTAAAATCATTAGTTGCTTATTCATCAGTAAGTCACATAGGTTTAATATTAGTTGGTTTATGTTCTTCTTGTAGAGTTGGAATTTCTGGGAGCTTAATAATAATAGTAGCTCATGCTTTTAGATCTTCGGCTTTATTTATTTTAGCTAATTTAACTTATGATTCTTGTAATTCTCGTAGATTAATAACTATTAAGGGGTTAATTTTATTTATACCTTGACTTAGTATATTATGGTTTTTTTTTTCTATTATGAATATGGCAGCACCTCCGTTTTTAAATCTTTTTAGAGAAATTATAATCTTATTTTCTTTATTTTCTATTAATAAATTTTCAGTAATTTTTTTTGGTTTTATTAGGTTTATAACTTTATGTTATTCATTAAATATATATTCTATAGTTAATCATGGTTCATGAAGAATATATTTAAATTCATATAAATTGATTAATATTAAAGACTATATAAATTTAATATTTATATTATTATCTTCTATTATTCTTATTATAAAATTAAGAATATTTAATATATTA
>GDZJ05
ATGTTAAAATTATTTATTATATTTATGTGCCCTTTAATAATTTATTCTAATAAATATTCTTGATCAAGAAATATTTGAATAATTTTATTGGTAATAATATTATATATATATATATATATAAGATGAGGTATTCTTTCCTTAAAATTAAATGAATGGTTAATATTAGACTCATTATCATTTTTATTAGTAATATTAACATTATGAATGTGTATTATAATATTTATTTGTAGATGAAAATTTATAATATTTAAATATTATTTTTACAATTTTTTTATTTTAATTTTAAGACTGATATTAATTTTAATAATAAGATTTATACAATCTAATATTTTATGTTTCTATATTTTATTCGAATTTTCATTATTACCTACAATAATTTTAATTATAAAGTGAGGTTATCAACCAGAACGATTACAAGCAAGGATATATTTAATATTATACACTGTTATAGGTTCGTTACCCATACTAGTATGTTTATTTTATATAATTAATTTAAATATAAACTTTAATATATTTACTTGATTTATATTTAAGGATAATAGGTTTATTGAAAATTGATGATTTATTTTATTACTTGGGCTTTTAGTTAAAATTCCAATATATCCTTTTCATTTGTGATTACCAAAAGCTCATGTAGAAGCCCCTGTTGCTGGATCAGTAATTTTAGCTAGAATTTTATTAAAATTAGGTGGATATGGTGTAATGCGATTTACTAACTTATTTCCTTGATTAAATCTAAAAATTATTCCTATTGTATTTAGTTTATCATTAATTGGAGGAATTAGAACTAGAATAATTTGTTTACGTCAAGTTGATTTAAAATCATTAGTTGCTTATTCATCAGTAAGTCACATAGGTTTAATATTAGTTGGTTTATGTTCTTCTTGTAGAGTTGGAATTTCTGGGAGCTTAATAATAATAGTAGCTCATGCTTTTAGATCTTCGGCTTTATTTATTTTAGCTAATTTAACTTATGATTCTTGTAATTCTCGTAGATTAATAACTATTAAGGGGTTAATTTTATTTATACCTTGACTTAGTATATTATGGTTTTTTTTTTCTATTATGAATATGGCAGCACCTCCGTTTTTAAATCTTTTTAGAGAAATTATAATCTTATTTTCTTTATTTTCTATTAATAAATTTTCAGTAATTTTTTTTGGTTTTATTAGGTTTATAACTTTATGTTATTCATTAAATATATATTCTATAGTTAATCATGGTTCATGAAGAATATATTTAAATTCATATAAATTGATTAATATTAAAGACTATATAAATTTAATATTTATATTATTATCTTCTATTATTCTTATTATAAAATTAAGAATATTTAATATATTA
>GDZJ06
ATGTTAAAATTATTTATTATATTTATGTGCCCTTTAATAATTTATTCTAATAAATATTCTTGATCAAGAAATATTTGAATAATTTTATTGGTAATAATATTATATATATATATATATATAAGATGAGGTATTCTTTCCTTAAAATTAAATGAATGGTTAATATTAGATTCATTATCATTTTTATTAGTAATATTAACATTATGAATGTGTATTATAATATTTATTTGTAGATGAAAATTTATAATATTTAAATATTATTTTTACAATTTTTTTATTTTAATTTTAAGACTGATATTAATTTTAATAATAAGATTTATACAATCTAATATTTTATGTTTCTATATTTTATTCGAATTTTCATTATTACCTACAATAATTTTAATTATAAAGTGAGGTTATCAACCAGAACGATTACAAGCAAGGATATATTTAATATTATACACTGTTATAGGTTCGTTACCCATACTAGTATGTTTATTTTATATAATTAATTTAAATATAAACTTTAATATATTTACTTGATTTATATTTAAGGATAATAGGTTTATTGAAAATTGGTGATTTATTTTATTACTTGGGCTTTTAGTTAAAATTCCAATATATCCTTTTCATTTGTGATTACCAAAAGCTCATGTAGAAGCCCCTGTTGCTGGATCAGTAATTTTAGCTAGAATTTTATTAAAATTGGGTGGATATGGTGTAATGCGATTTACTAACTTATTTCCTTGATTAAATCTAAAAATTATTCCTATTGTATTTAGTTTATCATTAATTGGAGGAATTAGAACTAGAATAATTTGTTTACGTCAAGTTGATTTAAAATCATTAGTTGCTTATTCATCAGTAAGTCACATAGGTTTAATATTAGTTGGTTTATGTTCTTCTTGTAGAGTTGGAATTTCTGGAAGCTTAATAATAATAGTAGCTCATGCTTTTAGATCTTCGGCTTTATTTATTTTAGCTAATTTAACTTATGATTCTTGTAATTCTCGTAGATTAATAACTATTAAGGGGTTAATTTTATTTATACCTTGACTTAGTATATTATGGTTTTTTTTTTCTATTATGAATATGGCAGCACCTCCGTTTTTAAATCTTTTTAGAGAAATTATAATCTTATTTTCTTTATTTTCTATTAATAAATTTTCAGTAATTTTTTTTGGTTTTATTAGGTTTATAACTTTATGTTATTCATTAAATATATATTCTATAGTTAATCATGGTTCATGAAGAATATATTTAAATTCATATAAATTGATTAATATTAAAGACTATATAAATTTAATATTTATATTATTATCTTCTATTATTCTTATTATAAAATTAAGAATATTTAATATATTA
>GDZJ07
ATGTTAAAATTATTTATTATATTTATGTGCCCTTTAATAATTTATTCTAATAAATATTCTTGATCAAGAAATATTTGAATAATTTTATTGGTAATAATATTATATATATATATATATATAAGATGAGGTATTCTTTCCTTAAAATTAAATGAATGGTTAATATTAGACTCATTATCATTTTTATTAGTAATATTAACATTATGAATGTGTATTATAATATTTATTTGTAGATGAAAATTTATAATATTTAAATATTATTTTTACAATTTTTTTATTTTAATTTTAAGACTGATATTAATTTTAATAATAAGATTTATACAATCTAATATTTTATGTTTCTATATTTTATTCGAATTTTCATTATTACCTACAATAATTTTAATTATAAAGTGAGGTTATCAACCAGAACGATTACAAGCAAGGATATATTTAATATTATACACTGTTATAGGTTCGTTACCCATACTAGTATGTTTATTTTATATAATTAATTTAAATATAAACTTTAATATATTTACTTGATTTATATTTAAGGATAATAGGTTTATTGAAAATTGATGATTTATTTTATTACTTGGGCTTTTAGTTAAAATTCCAATATATCCTTTTCATTTGTGATTACCAAAAGCTCATGTAGAAGCCCCTGTTGCTGGATCAGTAATTTTAGCTAGAATTTTATTAAAATTAGGTGGATATGGTGTAATGCGATTTACTAACTTATTTCCTTGATTAAATCTAAAAATTATTCCTATTGTATTTAGTTTATCATTAATTGGAGGAATTAGAACTAGAATAATTTGTTTACGTCAAGTTGATTTAAAATCATTAGTTGCTTATTCATCAGTAAGTCACATAGGTTTAATATTAGTTGGTTTATGTTCTTCTTGTAGAGTTGGAATTTCTGGGAGCTTAATAATAATAGTAGCTCATGCTTTTAGATCTTCGGCTTTATTTATTTTAGCTAATTTAACTTATGATTCTTGTAATTCTCGTAGATTAATAACTATTAAGGGGTTAATTTTATTTATACCTTGACTTAGTATATTATGGTTTTTTTTTTCTATTATGAATATGGCAGCACCTCCGTTTTTAAATCTTTTTAGAGAAATTATAATCTTATTTTCTTTATTTTCTATTAATAAATTTTCAGTAATTTTTTTTGGTTTTATTAGGTTTATAACTTTATGTTATTCATTAAATATATATTCTATAGTTAATCATGGTTCATGAAGAATATATTTAAATTCATATAAATTGATTAATATTAAAGACTATATAAATTTAATATTTATATTATTATCTTCTATTATTCTTATTATAAAATTAAGAATATTTAATATATTA
>GDZJ08
ATGTTAAAATTATTTATTATATTTATGTGCCCTTTAATAATTTATTCTAATAAATATTCTTGATCAAGAAATATTTGAATAATTTTATTGGTAATAATATTATATATATATATATATATAAGATGAGGTATTCTTTCCTTAAAATTAAATGAATGGTTAATATTAGATTCATTATCATTTTTATTAGTAATATTAACATTATGAATGTGTATTATAATATTTATTTGTAGATGAAAATTTATAATATTTAAATATTATTTTTACAATTTTTTTATTTTAATTTTAAGACTGATATTAATTTTAATAATAAGATTTATACAATCTAATATTTTATGTTTCTATATTTTATTCGAATTTTCATTATTACCTACAATAATTTTAATTATAAAGTGAGGTTATCAACCAGAACGATTACAAGCAAGGATATATTTAATATTATACACTGTTATAGGTTCGTTACCCATACTAGTATGTTTATTTTATATAATTAATTTAAATATAAACTTTAATATATTTACTTGATTTATATTTAAGGATAATAGGTTTATTGAAAATTGGTGATTTATTTTATTACTTGGGCTTTTAGTTAAAATTCCAATATATCCTTTTCATTTGTGATTACCAAAAGCTCATGTAGAAGCCCCTGTTGCTGGATCAGTAATTTTAGCTAGAATTTTATTAAAATTGGGTGGATATGGTGTAATGCGATTTACTAACTTATTTCCTTGATTAAATCTAAAAATTATTCCTATTGTATTTAGTTTATCATTAATTGGAGGAATTAGAACTAGAATAATTTGTTTACGTCAAGTTGATTTAAAATCATTAGTTGCTTATTCATCAGTAAGTCACATAGGTTTAATATTAGTTGGTTTATGTTCTTCTTGTAGAGTTGGAATTTCTGGAAGCTTAATAATAATAGTAGCTCATGCTTTTAGATCTTCGGCTTTATTTATTTTAGCTAATTTAACTTATGATTCTTGTAATTCTCGTAGATTAATAACTATTAAGGGGTTAATTTTATTTATACCTTGACTTAGTATATTATGGTTTTTTTTTTCTATTATGAATATGGCAGCACCTCCGTTTTTAAATCTTTTTAGAGAAATTATAATCTTATTTTCTTTATTTTCTATTAATAAATTTTCAGTAATTTTTTTTGGTTTTATTAGGTTTATAACTTTATGTTATTCATTAAATATATATTCTATAGTTAATCATGGTTCATGAAGAATATATTTAAATTCATATAAATTGATTAATATTAAAGACTATATAAATTTAATATTTATATTATTATCTTCTATTATTCTTATTATAAAATTAAGAATATTTAATATATTA
>GDZJ09
ATGTTAAAATTATTTATTATATTTATGTGCCCTTTAATAATTTATTCTAATAAATATTCTTGATCAAGAAATATTTGAATAATTTTATTGGTAATAATATTATATATATATATATATATAAGATGAGGTATTCTTTCCTTAAAATTAAATGAATGGTTAATATTAGATTCATTATCATTTTTATTAGTAATATTAACATTATGAATGTGTATTATAATATTTATTTGTAGATGAAAATTTATAATATTTAAATATTATTTTTACAATTTTTTTATTTTAATTTTAAGACTGATATTAATTTTAATAATAAGATTTATACAATCTAATATTTTATGTTTCTATATTTTATTCGAATTTTCATTATTACCTACAATAATTTTAATTATAAAGTGAGGTTATCAACCAGAACGATTACAAGCAAGGATATATTTAATATTATACACTGTTATAGGTTCGTTACCCATACTAGTATGTTTATTTTATATAATTAATTTAAATATAAACTTTAATATATTTACTTGATTTATATTTAAGGATAATAGGTTTATTGAAAATTGGTGATTTATTTTATTACTTGGGCTTTTAGTTAAAATTCCAATATATCCTTTTCATTTGTGATTACCAAAAGCTCATGTAGAAGCCCCTGTTGCTGGATCAGTAATTTTAGCTAGAATTTTATTAAAATTGGGTGGATATGGTGTAATGCGATTTACTAACTTATTTCCTTGATTAAATCTAAAAATTATTCCTATTGTATTTAGTTTATCATTAATTGGAGGAATTAGAACTAGAATAATTTGTTTACGTCAAGTTGATTTAAAATCATTAGTTGCTTATTCATCAGTAAGTCACATAGGTTTAATATTAGTTGGTTTATGTTCTTCTTGTAGAGTTGGAATTTCTGGAAGCTTAATAATAATAGTAGCTCATGCTTTTAGATCTTCGGCTTTATTTATTTTAGCTAATTTAACTTATGATTCTTGTAATTCTCGTAGATTAATAACTATTAAGGGGTTAATTTTATTTATACCTTGACTTAGTATATTATGGTTTTTTTTTTCTATTATGAATATGGCAGCACCTCCGTTTTTAAATCTTTTTAGAGAAATTATAATCTTATTTTCTTTATTTTCTATTAATAAATTTTCAGTAATTTTTTTTGGTTTTATTAGGTTTATAACTTTATGTTATTCATTAAATATATATTCTATAGTTAATCATGGTTCATGAAGAATATATTTAAATTCATATAAATTGATTAATATTAAAGACTATATAAATTTAATATTTATATTATTATCTTCTATTATTCTTATTATAAAATTAAGAATATTTAATATATTA
>GDZJ10
ATGTTAAAATTATTTATTATATTTATGTGCCCTTTAATAATTTATTCTAATAAATATTCTTGATCAAGAAATATTTGAATAATTTTATTGGTAATAATATTATATATATATATATATATAAGATGAGGTATTCTTTCCTTAAAATTAAATGAATGGTTAATATTAGATTCATTATCATTTTTATTAGTAATATTAACATTATGAATGTGTATTATAATATTTATTTGTAGATGAAAATTTATAATATTTAAATATTATTTTTACAATTTTTTTATTTTAATTTTAAGACTGATATTAATTTTAATAATAAGATTTATACAATCTAATATTTTATGTTTCTATATTTTATTCGAATTTTCATTATTACCTACAATAATTTTAATTATAAAGTGAGGTTATCAACCAGAACGATTACAAGCAAGGATATATTTAATATTATACACTGTTATAGGTTCGTTACCCATACTAGTATGTTTATTTTATATAATTAATTTAAATATAAACTTTAATATATTTACTTGATTTATATTTAAGGATAATAGGTTTATTGAAAATTGGTGATTTATTTTATTACTTGGGCTTTTAGTTAAAATTCCAATATATCCTTTTCATTTGTGATTACCAAAAGCTCATGTAGAAGCCCCTGTTGCTGGATCAGTAATTTTAGCTAGAATTTTATTAAAATTGGGTGGATATGGTGTAATGCGATTTACTAACTTATTTCCTTGATTAAATCTAAAAATTATTCCTATTGTATTTAGTTTATCATTAATTGGAGGAATTAGAACTAGAATAATTTGTTTACGTCAAGTTGATTTAAAATCATTAGTTGCTTATTCATCAGTAAGTCACATAGGTTTAATATTAGTTGGTTTATGTTCTTCTTGTAGAGTTGGAATTTCTGGAAGCTTAATAATAATAGTAGCTCATGCTTTTAGATCTTCGGCTTTATTTATTTTAGCTAATTTAACTTATGATTCTTGTAATTCTCGTAGATTAATAACTATTAAGGGGTTAATTTTATTTATACCTTGACTTAGTATATTATGGTTTTTTTTTTCTATTATGAATATGGCAGCACCTCCGTTTTTAAATCTTTTTAGAGAAATTATAATCTTATTTTCTTTATTTTCTATTAATAAATTTTCAGTAATTTTTTTTGGTTTTATTAGGTTTATAACTTTATGTTATTCATTAAATATATATTCTATAGTTAATCATGGTTCATGAAGAATATATTTAAATTCATATAAATTGATTAATATTAAAGACTATATAAATTTAATATTTATATTATTATCTTCTATTATTCTTATTATAAAATTAAGAATATTTAATATATTA
>GXGG01
ATGTTAAAATTATTTATTATATTTATGTGCCCTTTAATAATTTATTCTAATAAATATTCTTGATCAAGAAATATTTGAATAATTTTATTGGTAATAATATTATATATATATATATATATAAGATGAGGTATTCTTTCCTTAAAATTAAATGAATGGTTAATATTAGACTCATTATCATTTTTATTAGTAATATTAACATTATGAATGTGTATTATAATATTTATTTGTAGATGAAAATTTATAATATTTAAATATTATTTTTACAATTTTTTTATTTTAATTTTAAGACTGATATTAATTTTAATAATAAGATTTATACAATCTAATATTTTATGTTTTTATATTTTATTCGAATTTTCATTATTACCTACAATAATTTTAATTATAAAGTGAGGTTATCAACCAGAACGATTACAAGCAAGGATATATTTAATATTATACACTGTTATAGGTTCGTTACCCATACTAGTATGTTTATTTTATATAATTAATTTAAATATAAACTTTAATATATTTACTTGATTTATATTTAAGGATAATAGGTTTATTGAAAATTGATGATTTATTTTATTACTTGGGCTTTTAGTTAAAATTCCAATATATCCTTTTCATTTGTGATTACCAAAAGCTCATGTAGAAGCCCCTGTTGCTGGATCAGTAATTTTAGCTAGAATTTTATTAAAATTGGGTGGATATGGTGTAATGCGATTTACTAATTTATTTCCTTGATTAAATCTAAAAATTATTCCTATTGTATTTAGTTTATCATTAATTGGAGGAATTAGAACTAGAATAATTTGTTTACGTCAAGTTGATTTAAAATCATTAGTTGCTTATTCATCAGTAAGTCACATAGGTTTAATATTAGTTGGTTTATGTTCTTCTTGTAGAGTTGGAATTTCTGGAAGTTTGATAATAATAGTAGCTCATGCTTTTAGATCTTCGGCTTTATTTATTTTAGCTAATTTAACTTATGATTCTTGTAATTCTCGTAGATTAATAACTATTAAGGGGTTAATTTTATTTATACCTTGACTTAGTATATTATGGTTTTTTTTTTCTATTATGAATATGGCAGCACCTCCGTTTTTAAATCTTTTTAGAGAAATTATAATCTTATTTTCTTTATTTTCTATTAATAAATTTTCAGTAATTTTTTTTGGTTTTATTAGGTTTATAACTTTATGTTATTCATTAAATATATATTCTATAGTTAATCATGGTTCATGAAGAATATATTTAAATTCATATAAATTGATTAATATTAAAGACTATATAAATTTAATATTTATATTATTATCTTCTATTATTCTTATTATAAAATTAAGAATATTTAATATATTA
>GXGG02
ATGTTAAAATTATTTATTATATTTATGTGCCCTTTAATAATTTATTCTAATAAATATTCTTGATCAAGAAATATTTGAATAATTTTATTGGTAATAATATTATATATATATATATATATAAGATGAGGTATTCTTTCCTTAAAATTAAATGAATGGTTAATATTAGACTCATTATCATTTTTATTAGTAATATTAACATTATGAATGTGTATTATAATATTTATTTGTAGATGAAAATTTATAATATTTAAATATTATTTTTACAATTTTTTTATTTTAATTTTAAGACTGATATTAATTTTAATAATAAGATTTATACAATCTAATATTTTATGTTTTTATATTTTATTCGAATTTTCATTATTACCTACAATAATTTTAATTATAAAGTGAGGTTATCAACCAGAACGATTACAAGCAAGGATATACTTAATATTATACACTGTTATAGGTTCGTTACCCATACTAGTATGTTTATTTTATATAATTAATTTAAATATAAACTTTAATATATTTACTTGATTTATATTTAAGGATAATAGGTTTATTGAAAATTGATGATTTATTTTATTACTTGGGCTTTTAGTTAAAATTCCAATATATCCTTTTCATTTGTGATTACCAAAAGCTCATGTAGAAGCCCCTGTTGCTGGATCAGTAATTTTAGCTAGAATTTTATTAAAATTGGGTGGATATGGTGTAATGCGATTTACTAACTTATTTCCTTGATTAAATCTAAAAATTATTCCTATTGTATTTAGTTTATCATTAATTGGAGGAATTAGAACTAGAATAATTTGTTTACGTCAAGTTGATTTAAAATCATTAGTTGCTTATTCATCAGTAAGTCACATAGGTTTAATATTAGTTGGTTTATGTTCTTCTTGTAGAGTTGGAATTTCTGGAAGTTTAATAATAATAGTAGCTCATGCTTTTAGATCTTCGGCTTTATTTATTTTAGCTAATTTAACTTATGATTCTTGTAATTCTCGTAGATTAATAACTATTAAGGGGTTAATTTTATTTATACCTTGACTTAGTATATTATGGTTTTTTTTTTCTATTATGAATATGGCAGCACCTCCGTTTTTAAATCTTTTTAGAGAAATTATAATCTTATTTTCTTTATTTTCTATTAATAAATTTTCAGTAATTTTTTTTGGTTTTATTAGGTTTATAACTTTATGTTATTCATTAAATATATATTCTATAGTTAATCATGGTTCATGAAGAATATATTTAAATTCATATAAATTGATTAATATTAAAGACTATATAAATTTAATATTTATATTATTATCTTCTATTATTCTTATTATAAAATTAAGAATATTTAATATATTA
>GXGG03
ATGTTAAAATTATTTATTATATTTATGTGCCCTTTAATAATTTATTCTAATAAATATTCTTGATCAAGAAATATTTGAATAATTTTATTGGTAATAATATTATATATATATATATATATAAGATGAGGTATTCTTTCCTTAAAATTAAATGAATGGTTAATATTAGACTCATTATCATTTTTATTAGTAATATTAACATTATGAATGTGTATTATAATATTTATTTGTAGATGAAAATTTATAATATTTAAATATTATTTTTACAATTTTTTTATTTTAATTTTAAGACTGATATTAATTTTAATAATAAGATTTATACAATCTAATATTTTATGTTTTTATATTTTATTCGAATTTTCATTATTACCTACAATAATTTTAATTATAAAGTGAGGTTATCAACCAGAACGATTACAAGCAAGGATATATTTAATATTATACACTGTTATAGGTTCGTTACCCATACTAGTATGTTTATTTTATATAATTAATTTAAATATAAACTTTAATATATTTACTTGATTTATATTTAAGGATAATAGGTTTATTGAAAATTGATGATTTATTTTATTACTTGGGCTTTTAGTTAAAATTCCAATATATCCTTTTCATTTGTGATTACCAAAAGCTCATGTAGAAGCCCCTGTTGCTGGATCAGTAATTTTAGCTAGAATTTTATTAAAATTGGGTGGATATGGTGTAATGCGATTTACTAATTTATTTCCTTGATTAAATCTAAAAATTATTCCTATTGTATTTAGTTTATCATTAATTGGAGGAATTAGAACTAGAATAATTTGTTTACGTCAAGTTGATTTAAAATCATTAGTTGCTTATTCATCAGTAAGTCACATAGGTTTAATATTAGTTGGTTTATGTTCTTCTTGTAGAGTTGGAATTTCTGGAAGTTTGATAATAATAGTAGCTCATGCTTTTAGATCTTCGGCTTTATTTATTTTAGCTAATTTAACTTATGATTCTTGTAATTCTCGTAGATTAATAACTATTAAGGGGTTAATTTTATTTATACCTTGACTTAGTATATTATGGTTTTTTTTTTCTATTATGAATATGGCAGCACCTCCGTTTTTAAATCTTTTTAGAGAAATTATAATCTTATTTTCTTTATTTTCTATTAATAAATTTTCAGTAATTTTTTTTGGTTTTATTAGGTTTATAACTTTATGTTATTCATTAAATATATATTCTATAGTTAATCATGGTTCATGAAGAATATATTTAAATTCATATAAATTGATTAATATTAAAGACTATATAAATTTAATATTTATATTATTATCTTCTATTATTCTTATTATAAAATTAAGAATATTTAATATATTA
>GXGG04
ATGTTAAAATTATTTATTATATTTATGTGCCCTTTAATAATTTATTCTAATAAATATTCTTGATCAAGAAATATTTGAATAATTTTATTGGTAATAATATTATATATATATATATATATAAGATGAGGTATTCTTTCCTTAAAATTAAATGAATGGTTAATATTAGACTCATTATCATTTTTATTAGTAATATTAACATTATGAATGTGTATTATAATATTTATTTGTAGATGAAAATTTATAATATTTAAATATTATTTTTACAATTTTTTTATTTTAATTTTAAGACTGATATTAATTTTAATAATAAGATTTATACAATCTAATATTTTATGTTTTTATATTTTATTCGAATTTTCATTATTACCTACAATAATTTTAATTATAAAGTGAGGTTATCAACCAGAACGATTACAAGCAAGGATATATTTAATATTATACACTGTTATAGGTTCGTTACCCATACTAGTATGTTTATTTTATATAATTAATTTAAATATAAACTTTAATATATTTACTTGATTTATATTTAAGGATAATAGGTTTATTGAAAATTGATGATTTATTTTATTACTTGGGCTTTTAGTTAAAATTCCAATATATCCTTTTCATTTGTGATTACCAAAAGCTCATGTAGAAGCCCCTGTTGCTGGATCAGTAATTTTAGCTAGAATTTTATTAAAATTGGGTGGATATGGTGTAATGCGATTTACTAATTTATTTCCTTGATTAAATCTAAAAATTATTCCTATTGTATTTAGTTTATCATTAATTGGAGGAATTAGAACTAGAATAATTTGTTTACGTCAAGTTGATTTAAAATCATTAGTTGCTTATTCATCAGTAAGTCACATAGGTTTAATATTAGTTGGTTTATGTTCTTCTTGTAGAGTTGGAATTTCTGGAAGTTTGATAATAATAGTAGCTCATGCTTTTAGATCTTCGGCTTTATTTATTTTAGCTAATTTAACTTATGATTCTTGTAATTCTCGTAGATTAATAACTATTAAGGGGTTAATTTTATTTATACCTTGACTTAGTATATTATGGTTTTTTTTTTCTATTATGAATATGGCAGCACCTCCGTTTTTAAATCTTTTTAGAGAAATTATAATCTTATTTTCTTTATTTTCTATTAATAAATTTTCAGTAATTTTTTTTGGTTTTATTAGGTTTATAACTTTATGTTATTCATTAAATATATATTCTATAGTTAATCATGGTTCATGAAGAATATATTTAAATTCATATAAATTGATTAATATTAAAGACTATATAAATTTAATATTTATATTATTATCTTCTATTATTCTTATTATAAAATTAAGAATATTTAATATATTA
>GXGG05
ATGTTAAAATTATTTATTATATTTATGTGCCCTTTAATAATTTATTCTAATAAATATTCTTGATCAAGAAATATTTGAATAATTTTATTGGTAATAATATTATATATATATATATATATAAGATGAGGTATTCTTTCCTTAAAATTAAATGAATGGTTAATATTAGACTCATTATCATTTTTATTAGTAATATTAACATTATGAATGTGTATTATAATATTTATTTGTAGATGAAAATTTATAATATTTAAATATTATTTTTACAATTTTTTTATTTTAATTTTAAGACTGATATTAATTTTAATAATAAGATTTATACAATCTAATATTTTATGTTTTTATATTTTATTCGAATTTTCATTATTACCTACAATAATTTTAATTATAAAGTGAGGTTATCAACCAGAACGATTACAAGCAAGGATATATTTAATATTATACACTGTTATAGGTTCGTTACCCATACTAGTATGTTTATTTTATATAATTAATTTAAATATAAACTTTAATATATTTACTTGATTTATATTTAAGGATAATAGGTTTATTGAAAATTGATGATTTATTTTATTACTTGGGCTTTTAGTTAAAATTCCAATATATCCTTTTCATTTGTGATTACCAAAAGCTCATGTAGAAGCCCCTGTTGCTGGATCAGTAATTTTAGCTAGAATTTTATTAAAATTGGGTGGATATGGTGTAATGCGATTTACTAATTTATTTCCTTGATTAAATCTAAAAATTATTCCTATTGTATTTAGTTTATCATTAATTGGAGGAATTAGAACTAGAATAATTTGTTTACGTCAAGTTGATTTAAAATCATTAGTTGCTTATTCATCAGTAAGTCACATAGGTTTAATATTAGTTGGTTTATGTTCTTCTTGTAGAGTTGGAATTTCTGGAAGTTTGATAATAATAGTAGCTCATGCTTTTAGATCTTCGGCTTTATTTATTTTAGCTAATTTAACTTATGATTCTTGTAATTCTCGTAGATTAATAACTATTAAGGGGTTAATTTTATTTATACCTTGACTTAGTATATTATGGTTTTTTTTTTCTATTATGAATATGGCAGCACCTCCGTTTTTAAATCTTTTTAGAGAAATTATAATCTTATTTTCTTTATTTTCTATTAATAAATTTTCAGTAATTTTTTTTGGTTTTATTAGGTTTATAACTTTATGTTATTCATTAAATATATATTCTATAGTTAATCATGGTTCATGAAGAATATATTTAAATTCATATAAATTGATTAATATTAAAGACTATATAAATTTAATATTTATATTATTATCTTCTATTATTCTTATTATAAAATTAAGAATATTTAATATATTA
>GXGG06
ATGTTAAAATTATTTATTATATTTATGTGCCCTTTAATAATTTATTCTAATAAATATTCTTGATCAAGAAATATTTGAATAATTTTATTGGTAATAATATTATATATATATATATATATAAGATGAGGTATTCTTTCCTTAAAATTAAATGAATGGTTAATATTAGATTCATTATCATTTTTATTAGTAATATTAACATTATGAATGTGTATTATAATATTTATTTGTAGATGAAAATTTATAATATTTAAATATTATTTTTACAATTTTTTTATTTTAATTTTAAGACTGATATTAATTTTAATAATAAGATTTATACAATCTAATATTTTATGTTTCTATATTTTATTCGAATTTTCATTATTACCTACAATAATTTTAATTATAAAGTGAGGTTATCAACCAGAACGATTACAAGCAAGGATATATTTAATATTATACACTGTTATAGGTTCGTTACCCATACTAGTATGTTTATTTTATATAATTAATTTAAATATAAACTTTAATATATTTACTTGATTTATATTTAAGGATAATAGGTTTATTGAAAATTGGTGATTTATTTTATTACTTGGGCTTTTAGTTAAAATTCCAATATATCCTTTTCATTTGTGATTACCAAAAGCTCATGTAGAAGCCCCTGTTGCTGGATCAGTAATTTTAGCTAGAATTTTATTAAAATTGGGTGGATATGGTGTAATGCGATTTACTAACTTATTTCCTTGATTAAATCTAAAAATTATTCCTATTGTATTTAGTTTATCATTAATTGGAGGAATTAGAACTAGAATAATTTGTTTACGTCAAGTTGATTTAAAATCATTAGTTGCTTATTCATCAGTAAGTCACATAGGTTTAATATTAGTTGGTTTATGTTCTTCTTGTAGAGTTGGAATTTCTGGAAGCTTAATAATAATAGTAGCTCATGCTTTTAGATCTTCGGCTTTATTTATTTTAGCTAATTTAACTTATGATTCTTGTAATTCTCGTAGATTAATAACTATTAAGGGGTTAATTTTATTTATACCTTGACTTAGTATATTATGGTTTTTTTTTTCTATTATGAATATGGCAGCACCTCCGTTTTTAAATCTTTTTAGAGAAATTATAATCTTATTTTCTTTATTTTCTATTAATAAATTTTCAGTAATTTTTTTTGGTTTTATTAGGTTTATAACTTTATGTTATTCATTAAATATATATTCTATAGTTAATCATGGTTCATGAAGAATATATTTAAATTCATATAAATTGATTAATATTAAAGACTATATAAATTTAATATTTATATTATTATCTTCTATTATTCTTATTATAAAATTAAGAATATTTAATATATTA
>GXGG07
ATGTTAAAATTATTTATTATATTTATGTGCCCTTTAATAATTTATTCTAATAAATATTCTTGATCAAGAAATATTTGAATAATTTTATTGGTAATAATATTATATATATATATATATATAAGATGAGGTATTCTTTCCTTAAAATTAAATGAATGGTTAATATTAGACTCATTATCATTTTTATTAGTAATATTAACATTATGAATGTGTATTATAATATTTATTTGTAGATGAAAATTTATAATATTTAAATATTATTTTTACAATTTTTTTATTTTAATTTTAAGACTGATATTAATTTTAATAATAAGATTTATACAATCTAATATTTTATGTTTTTATATTTTATTCGAATTTTCATTATTACCTACAATAATTTTAATTATAAAGTGAGGTTATCAACCAGAACGATTACAAGCAAGGATATATTTAATATTATACACTGTTATAGGTTCGTTACCCATACTAGTATGTTTATTTTATATAATTAATTTAAATATAAACTTTAATATATTTACTTGATTTATATTTAAGGATAATAGGTTTATTGAAAATTGATGATTTATTTTATTACTTGGGCTTTTAGTTAAAATTCCAATATATCCTTTTCATTTGTGATTACCAAAAGCTCATGTAGAAGCTCCTGTTGCTGGATCAGTAATTTTAGCTAGAATTTTATTAAAATTGGGTGGATATGGTGTAATGCGATTTACTAATTTATTTCCTTGATTAAATCTAAAAATTATTCCTATTGTATTTAGTTTATCATTAATTGGAGGAATTAGAACTAGAATAATTTGTTTACGTCAAGTTGATTTAAAATCATTAGTTGCTTATTCATCAGTAAGTCACATAGGTTTAATATTAGTTGGTTTATGTTCTTCTTGTAGAGTTGGAATTTCTGGAAGTTTGATAATAATAGTAGCTCATGCTTTTAGATCTTCGGCTTTATTTATTTTAGCTAATTTAACTTATGATTCTTGTAATTCTCGTAGATTAATAACTATTAAGGGGTTAATTTTATTTATACCTTGACTTAGTATATTATGATTTTTTTTTTCTATTATGAATATGGCAGCACCTCCGTTTTTAAATCTTTTTAGAGAAATTATAATCTTATTTTCTTTATTTTCTATTAATAAATTTTCAGTAATTTTTTTTGGTTTTATTAGGTTTATAACTTTATGTTATTCATTAAATATATATTCTATAGTTAATCATGGTTCATGAAGAATATATTTAAATTCATATAAATTGATTAATATTAAAGACTATATAAATTTAATATTTATATTATTATCTTCTATTATTCTTATTATAAAATTAAGAATATTTAATATATTA
>GXGG08
ATGTTAAAATTATTTATTATATTTATGTGCCCTTTAATAATTTATTCTAATAAATATTCTTGATCAAGAAATATTTGAATAATTTTATTGGTAATAATATTATATATATATATATATATAAGATGAGGTATTCTTTCCTTAAAATTAAATGAATGGTTAATATTAGACTCATTATCATTTTTATTAGTAATATTAACATTATGAATGTGTATTATAATATTTATTTGTAGATGAAAATTTATAATATTTAAATATTATTTTTACAATTTTTTTATTTTAATTTTAAGACTGATATTAATTTTAATAATAAGATTTATACAATCTAATATTTTATGTTTTTATATTTTATTCGAATTTTCATTATTACCTACAATAATTTTAATTATAAAGTGAGGTTATCAACCAGAACGATTACAAGCAAGGATATATTTAATATTATACACTGTTATAGGTTCGTTACCCATACTAGTATGTTTATTTTATATAATTAATTTAAATATAAACTTTAATATATTTACTTGATTTATATTTAAGGATAATAGGTTTATTGAAAATTGATGATTTATTTTATTACTTGGGCTTTTAGTTAAAATTCCAATATATCCTTTTCATTTGTGATTACCAAAAGCTCATGTAGAAGCCCCTGTTGCTGGATCAGTAATTTTAGCTAGAATTTTATTAAAATTGGGTGGATATGGTGTAATGCGATTTACTAATTTATTTCCTTGATTAAATCTAAAAATTATTCCTATTGTATTTAGTTTATCATTAATTGGAGGAATTAGAACTAGAATAATTTGTTTACGTCAAGTTGATTTAAAATCATTAGTTGCTTATTCATCAGTAAGTCACATAGGTTTAATATTAGTTGGTTTATGTTCTTCTTGTAGAGTTGGAATTTCTGGAAGTTTGATAATAATAGTAGCTCATGCTTTTAGATCTTCGGCTTTATTTATTTTAGCTAATTTAACTTATGATTCTTGTAATTCTCGTAGATTAATAACTATTAAGGGGTTAATTTTATTTATACCTTGACTTAGTATATTATGGTTTTTTTTTTCTATTATGAATATGGCAGCACCTCCGTTTTTAAATCTTTTTAGAGAAATTATAATCTTATTTTCTTTATTTTCTATTAATAAATTTTCAGTAATTTTTTTTGGTTTTATTAGGTTTATAACTTTATGTTATTCATTAAATATATATTCTATAGTTAATCATGGTTCATGAAGAATATATTTAAATTCATATAAATTGATTAATATTAAAGACTATATAAATTTAATATTTATATTATTATCTTCTATTATTCTTATTATAAAATTAAGAATATTTAATATATTA
>GXGG09
ATGTTAAAATTATTTATTATATTTATGTGCCCTTTAATAATTTATTCTAATAAATATTCTTGATCAAGAAATATTTGAATAATTTTATTGGTAATAATATTATATATATATATATATATAAGATGAGGTATTCTTTCCTTAAAATTAAATGAATGGTTAATATTAGACTCATTATCATTTTTATTAGTAATATTAACATTATGAATGTGTATTATAATATTTATTTGTAGATGAAAATTTATAATATTTAAATATTATTTTTACAATTTTTTTATTTTAATTTTAAGACTGATATTAATTTTAATAATAAGATTTATACAATCTAATATTTTATGTTTTTATATTTTATTCGAATTTTCATTATTACCTACAATAATTTTAATTATAAAGTGAGGTTATCAACCAGAACGATTACAAGCAAGGATATATTTAATATTATACACTGTTATAGGTTCGTTACCCATACTAGTATGTTTATTTTATATAATTAATTTAAATATAAACTTTAATATATTTACTTGATTTATATTTAAGGATAATAGGTTTATTGAAAATTGATGATTTATTTTATTACTTGGGCTTTTAGTTAAAATTCCAATATATCCTTTTCATTTGTGATTACCAAAAGCTCATGTAGAAGCCCCTGTTGCTGGATCAGTAATTTTAGCTAGAATTTTATTAAAATTGGGTGGATATGGTGTAATGCGATTTACTAATTTATTTCCTTGATTAAATCTAAAAATTATTCCTATTGTATTTAGTTTATCATTAATTGGAGGAATTAGAACTAGAATAATTTGTTTACGTCAAGTTGATTTAAAATCATTAGTTGCTTATTCATCAGTAAGTCACATAGGTTTAATATTAGTTGGTTTATGTTCTTCTTGTAGAGTTGGAATTTCTGGAAGTTTGATAATAATAGTAGCTCATGCTTTTAGATCTTCGGCTTTATTTATTTTAGCTAATTTAACTTATGATTCTTGTAATTCTCGTAGATTAATAACTATTAAGGGGTTAATTTTATTTATACCTTGACTTAGTATATTATGGTTTTTTTTTTCTATTATGAATATGGCAGCACCTCCGTTTTTAAATCTTTTTAGAGAAATTATAATCTTATTTTCTTTATTTTCTATTAATAAATTTTCAGTAATTTTTTTTGGTTTTATTAGGTTTATAACTTTATGTTATTCATTAAATATATATTCTATAGTTAATCATGGTTCATGAAGAATATATTTAAATTCATATAAATTGATTAATATTAAAGACTATATAAATTTAATATTTATATTATTATCTTCTATTATTCTTATTATAAAATTAAGAATATTTAATATATTA
>GXGG10
ATGTTAAAATTATTTATTATATTTATGTGCCCTTTAATAATTTATTCTAATAAATATTCTTGATCAAGAAATATTTGAATAATTTTATTGGTAATAATATTATATATATATATATATATAAGATGAGGTATTCTTTCCTTAAAATTAAATGAATGGTTAATATTAGACTCATTATCATTTTTATTAGTAATATTAACATTATGAATGTGTATTATAATATTTATTTGTAGATGAAAATTTATAATATTTAAATATTATTTTTACAATTTTTTTATTTTAATTTTAAGACTGATATTAATTTTAATAATAAGATTTATACAATCTAATATTTTATGTTTTTATATTTTATTCGAATTTTCATTATTACCTACAATAATTTTAATTATAAAGTGAGGTTATCAACCAGAACGATTACAAGCAAGGATATACTTAATATTATACACTGTTATAGGTTCGTTACCCATACTAGTATGTTTATTTTATATAATTAATTTAAATATAAACTTTAATATATTTACTTGATTTATATTTAAGGATAATAGGTTTATTGAAAATTGATGATTTATTTTATTACTTGGGCTTTTAGTTAAAATTCCAATATATCCTTTTCATTTGTGATTACCAAAAGCTCATGTAGAAGCCCCTGTTGCTGGATCAGTAATTTTAGCTAGAATTTTATTAAAATTGGGTGGATATGGTGTAATGCGATTTACTAACTTATTTCCTTGATTAAATCTAAAAATTATTCCTATTGTATTTAGTTTATCATTAATTGGAGGAATTAGAACTAGAATAATTTGTTTACGTCAAGTTGATTTAAAATCATTAGTTGCTTATTCATCAGTAAGTCACATAGGTTTAATATTAGTTGGTTTATGTTCTTCTTGTAGAGTTGGAATTTCTGGAAGTTTAATAATAATAGTAGCTCATGCTTTTAGATCTTCGGCTTTATTTATTTTAGCTAATTTAACTTATGATTCTTGTAATTCTCGTAGATTAATAACTATTAAGGGGTTAATTTTATTTATACCTTGACTTAGTATATTATGGTTTTTTTTTTCTATTATGAATATGGCAGCACCTCCGTTTTTAAATCTTTTTAGAGAAATTATAATCTTATTTTCTTTATTTTCTATTAATAAATTTTCAGTAATTTTTTTTGGTTTTATTAGGTTTATAACTTTATGTTATTCATTAAATATATATTCTATAGTTAATCATGGTTCATGAAGAATATATTTAAATTCATATAAATTGATTAATATTAAAGACTATATAAATTTAATATTTATATTATTATCTTCTATTATTCTTATTATAAAATTAAGAATATTTAATATATTA
>GXLZ01
ATGTTAAAATTATTTATTATATTTATGTGCCCTTTAATAATTTATTCTAATAAATATTCTTGATCAAGAAATATTTGAATAATTTTATTGGTAATAATATTATATATATATATATATATAAGATGAGGTATTCTTTCCTTAAAATTAAATGAATGGTTAATATTAGACTCATTATCATTTTTATTAGTAATATTAACATTATGAATGTGTATTATAATATTTATTTGTAGATGAAAATTTATAATATTTAAATATTATTTTTACAATTTTTTTATTTTAATTTTAAGACTGATATTAATTTTAATAATAAGATTTATACAATCTAATATTTTATGTTTTTATATTTTATTCGAATTTTCATTATTACCTACAATAATTTTAATTATAAAGTGAGGTTATCAACCAGAACGATTACAAGCAAGGATATATTTAATATTATACACTGTTATAGGTTCGTTACCCATACTAGTATGTTTATTTTATATAATTAATTTAAATATAAACTTTAATATATTTACTTGATTTATATTTAAGGATAATAGGTTTATTGAAAATTGATGATTTATTTTATTACTTGGGCTTTTAGTTAAAATTCCAATATATCCTTTTCATTTGTGATTACCAAAAGCTCATGTAGAAGCCCCTGTTGCTGGATCAGTAATTTTAGCTAGAATTTTATTAAAATTGGGTGGATATGGTGTAATGCGATTTACTAATTTATTTCCTTGATTAAATCTAAAAATTATTCCTATTGTATTTAGTTTATCATTAATTGGAGGAATTAGAACTAGAATAATTTGTTTACGTCAAGTTGATTTAAAATCATTAGTTGCTTATTCATCAGTAAGTCACATAGGTTTAATATTAGTTGGTTTATGTTCTTCTTGTAGAGTTGGAATTTCTGGAAGTTTGATAATAATAGTAGCTCATGCTTTTAGATCTTCGGCTTTATTTATTTTAGCTAATTTAACTTATGATTCTTGTAATTCTCGTAGATTAATAACTATTAAGGGGTTAATTTTATTTATACCTTGACTTAGTATATTATGGTTTTTTTTTTCTATTATGAATATGGCAGCACCTCCGTTTTTAAATCTTTTTAGAGAAATTATAATCTTATTTTCTTTATTTTCTATTAATAAATTTTCAGTAATTTTTTTTGGTTTTATTAGGTTTATAACTTTATGTTATTCATTAAATATATATTCTATAGTTAATCATGGTTCATGAAGAATATATTTAAATTCATATAAATTGATTAATATTAAAGACTATATAAATTTAATATTTATATTATTATCTTCTATTATTCTTATTATAAAATTAAGAATATTTAATATATTA
>GXLZ02
ATGTTAAAATTATTTATTATATTTATGTGCCCTTTAATAATTTATTCTAATAAATATTCTTGATCAAGAAATATTTGAATAATTTTATTGGTAATAATATTATATATATATATATATATAAGATGAGGTATTCTTTCCTTAAAATTAAATGAATGGTTAATATTAGACTCATTATCATTTTTATTAGTAATATTAACATTATGAATGTGTATTATAATATTTATTTGTAGATGAAAATTTATAATATTTAAATATTATTTTTACAATTTTTTTATTTTAATTTTAAGACTGATATTAATTTTAATAATAAGATTTATACAATCTAATATTTTATGTTTTTATATTTTATTCGAATTTTCATTATTACCTACAATAATTTTAATTATAAAGTGAGGTTATCAACCAGAACGATTACAAGCAAGGATATATTTAATATTATACACTGTTATAGGTTCGTTACCCATACTAGTATGTTTATTTTATATAATTAATTTAAATATAAACTTTAATATATTTACTTGATTTATATTTAAGGATAATAGGTTTATTGAAAATTGATGATTTATTTTATTACTTGGGCTTTTAGTTAAAATTCCAATATATCCTTTTCATTTGTGATTACCAAAAGCTCATGTAGAAGCCCCTGTTGCTGGATCAGTAATTTTAGCTAGAATTTTATTAAAATTGGGTGGATATGGTGTAATGCGATTTACTAATTTATTTCCTTGATTAAATCTAAAAATTATTCCTATTGTATTTAGTTTATCATTAATTGGAGGAATTAGAACTAGAATAATTTGTTTACGTCAAGTTGATTTAAAATCATTAGTTGCTTATTCATCAGTAAGTCACATAGGTTTAATATTAGTTGGTTTATGTTCTTCTTGTAGAGTTGGAATTTCTGGAAGTTTGATAATAATAGTAGCTCATGCTTTTAGATCTTCGGCTTTATTTATTTTAGCTAATTTAACTTATGATTCTTGTAATTCTCGTAGATTAATAACTATTAAGGGGTTAATTTTATTTATACCTTGACTTAGTATATTATGGTTTTTTTTTTCTATTATGAATATGGCAGCACCTCCGTTTTTAAATCTTTTTAGAGAAATTATAATCTTATTTTCTTTATTTTCTATTAATAAATTTTCAGTAATTTTTTTTGGTTTTATTAGGTTTATAACTTTATGTTATTCATTAAATATATATTCTATAGTTAATCATGGTTCATGAAGAATATATTTAAATTCATATAAATTGATTAATATTAAAGACTATATAAATTTAATATTTATATTATTATCTTCTATTATTCTTATTATAAAATTAAGAATATTTAATATATTA
>GXLZ03
ATGTTAAAATTATTTATTATATTTATGTGCCCTTTAATAATTTATTCTAATAAATATTCTTGATCAAGAAATATTTGAATAATTTTATTGGTAATAATATTATATATATATATATATATAAGATGAGGTATTCTTTCCTTAAAATTAAATGAATGGTTAATATTAGACTCATTATCATTTTTATTAGTAATATTAACATTATGAATGTGTATTATAATATTTATTTGTAGATGAAAATTTATAATATTTAAATATTATTTTTACAATTTTTTTATTTTAATTTTAAGACTGATATTAATTTTAATAATAAGATTTATACAATCTAATATTTTATGTTTTTATATTTTATTCGAATTTTCATTATTACCTACAATAATTTTAATTATAAAGTGAGGTTATCAACCAGAACGATTACAAGCAAGGATATACTTAATATTATACACTGTTATAGGTTCGTTACCCATACTAGTATGTTTATTTTATATAATTAATTTAAATATAAACTTTAATATATTTACTTGATTTATATTTAAGGATAATAGGTTTATTGAAAATTGATGATTTATTTTATTACTTGGGCTTTTAGTTAAAATTCCAATATATCCTTTTCATTTGTGATTACCAAAAGCTCATGTAGAAGCCCCTGTTGCTGGATCAGTAATTTTAGCTAGAATTTTATTAAAATTGGGTGGATATGGTGTAATGCGATTTACTAACTTATTTCCTTGATTAAATCTAAAAATTATTCCTATTGTATTTAGTTTATCATTAATTGGAGGAATTAGAACTAGAATAATTTGTTTACGTCAAGTTGATTTAAAATCATTAGTTGCTTATTCATCAGTAAGTCACATAGGTTTAATATTAGTTGGTTTATGTTCTTCTTGTAGAGTTGGAATTTCTGGAAGTTTAATAATAATAGTAGCTCATGCTTTTAGATCTTCGGCTTTATTTATTTTAGCTAATTTAACTTATGATTCTTGTAATTCTCGTAGATTAATAACTATTAAGGGGTTAATTTTATTTATACCTTGACTTAGTATATTATGGTTTTTTTTTTCTATTATGAATATGGCAGCACCTCCGTTTTTAAATCTTTTTAGAGAAATTATAATCTTATTTTCTTTATTTTCTATTAATAAATTTTCAGTAATTTTTTTTGGTTTTATTAGGTTTATAACTTTATGTTATTCATTAAATATATATTCTATAGTTAATCATGGTTCATGAAGAATATATTTAAATTCATATAAATTGATTAATATTAAAGACTATATAAATTTAATATTTATATTATTATCTTCTATTATTCTTATTATAAAATTAAGAATATTTAATATATTA
>GXLZ04
ATGTTAAAATTATTTATTATATTTATGTGCCCTTTAATAATTTATTCTAATAAATATTCTTGATCAAGAAATATTTGAATAATTTTATTGGTAATAATATTATATATATATATATATATAAGATGAGGTATTCTTTCCTTAAAATTAAATGAATGGTTAATATTAGACTCATTATCATTTTTATTAGTAATATTAACATTATGAATGTGTATTATAATATTTATTTGTAGATGAAAATTTATAATATTTAAATATTATTTTTACAATTTTTTTATTTTAATTTTAAGACTGATATTAATTTTAATAATAAGATTTATACAATCTAATATTTTATGTTTTTATATTTTATTCGAATTTTCATTATTACCTACAATAATTTTAATTATAAAGTGAGGTTATCAACCAGAACGATTACAAGCAAGGATATATTTAATATTATACACTGTTATAGGTTCGTTACCCATACTAGTATGTTTATTTTATATAATTAATTTAAATATAAACTTTAATATATTTACTTGATTTATATTTAAGGATAATAGGTTTATTGAAAATTGATGATTTATTTTATTACTTGGGCTTTTAGTTAAAATTCCAATATATCCTTTTCATTTGTGATTACCAAAAGCTCATGTAGAAGCCCCTGTTGCTGGATCAGTAATTTTAGCTAGAATTTTATTAAAATTGGGTGGATATGGTGTAATGCGATTTACTAATTTATTTCCATGATTAAATCTAAAAATTATTCCTATTGTATTTAGTTTATCATTAATTGGAGGAATTAGAACTAGAATAATTTGTTTACGTCAAGTTGATTTAAAATCATTAGTTGCTTATTCATCAGTAAGTCACATAGGTTTAATATTAGTTGGTTTATGTTCTTCTTGTAGAGTTGGAATTTCTGGAAGTTTGATAATAATAGTAGCTCATGCTTTTAGATCTTCGGCTTTATTTATTTTAGCTAATTTAACTTATGATTCTTGTAATTCTCGTAGATTAATAACTATTAAGGGGTTAATTTTATTTATACCTTGACTTAGTATATTATGGTTTTTTTTTTCTATTATGAATATGGCAGCACCTCCGTTTTTAAATCTTTTTAGAGAAATTATAATCTTATTTTCTTTATTTTCTATTAATAAATTTTCAGTAATTTTTTTTGGTTTTATTAGGTTTATAACTTTATGTTATTCATTAAATATATATTCTATAGTTAATCATGGTTCATGAAGAATATATTTAAATTCATATAAATTGATTAATATTAAAGACTATATAAATTTAATATTTATATTATTATCTTCTATTATTCTTATTATAAAATTAAGAATATTTAATATATTA
>GXLZ05
ATGTTAAAATTATTTATTATATTTATGTGCCCTTTAATAATTTATTCTAATAAATATTCTTGATCAAGAAATATTTGAATAATTTTATTGGTAATAATATTATATATATATATATATATAAGATGAGGTATTCTTTCCTTAAAATTAAATGAATGGTTAATATTAGACTCATTATCATTTTTATTAGTAATATTAACATTATGAATGTGTATTATAATATTTATTTGTAGATGAAAATTTATAATATTTAAATATTATTTTTACAATTTTTTTATTTTAATTTTAAGACTGATATTAATTTTAATAATAAGATTTATACAATCTAATATTTTATGTTTTTATATTTTATTCGAATTTTCATTATTACCTACAATAATTTTAATTATAAAGTGAGGTTATCAACCAGAACGATTACAAGCAAGGATATATTTAATATTATACACTGTTATAGGTTCGTTACCCATACTAGTATGTTTATTTTATATAATTAATTTAAATATAAACTTTAATATATTTACTTGATTTATATTTAAGGATAATAGGTTTATTGAAAATTGATGATTTATTTTATTACTTGGGCTTTTAGTTAAAATTCCAATATATCCTTTTCATTTGTGATTACCAAAAGCTCATGTAGAAGCCCCTGTTGCTGGATCAGTAATTTTAGCTAGAATTTTATTAAAATTGGGTGGATATGGTGTAATGCGATTTACTAATTTATTTCCTTGATTAAATCTAAAAATTATTCCTATTGTATTTAGTTTATCATTAATTGGAGGAATTAGAACTAGAATAATTTGTTTACGTCAAGTTGATTTAAAATCATTAGTTGCTTATTCATCAGTAAGTCACATAGGTTTAATATTAGTTGGTTTATGTTCTTCTTGTAGAGTTGGAATTTCTGGAAGTTTGATAATAATAGTAGCTCATGCTTTTAGATCTTCGGCTTTATTTATTTTAGCTAATTTAACTTATGATTCTTGTAATTCTCGTAGATTAATAACTATTAAGGGGTTAATTTTATTTATACCTTGACTTAGTATATTATGGTTTTTTTTTTCTATTATGAATATGGCAGCACCTCCGTTTTTAAATCTTTTTAGAGAAATTATAATCTTATTTTCTTTATTTTCTATTAATAAATTTTCAGTAATTTTTTTTGGTTTTATTAGGTTTATAACTTTATGTTATTCATTAAATATATATTCTATAGTTAATCATGGTTCATGAAGAATATATTTAAATTCATATAAATTGATTAATATTAAAGACTATATAAATTTAATATTTATATTATTATCTTCTATTATTCTTATTATAAAATTAAGAATATTTAATATATTA
>GXLZ06
ATGTTAAAATTATTTATTATATTTATGTGCCCTTTAATAATTTATTCTAATAAATATTCTTGATCAAGAAATATTTGAATAATTTTATTGGTAATAATATTATATATATATATATATATAAGATGAGGTATTCTTTCCTTAAAATTAAATGAATGGTTAATATTAGACTCATTATCATTTTTATTAGTAATATTAACATTATGAATGTGTATTATAATATTTATTTGTAGATGAAAATTTATAATATTTAAATATTATTTTTACAATTTTTTTATTTTAATTTTAAGACTGATATTAATTTTAATAATAAGATTTATACAATCTAATATTTTATGTTTTTATATTTTATTCGAATTTTCATTATTACCTACAATAATTTTAATTATAAAGTGAGGTTATCAACCAGAACGATTACAAGCAAGGATATATTTAATATTATACACTGTTATAGGTTCGTTACCCATACTAGTATGTTTATTTTATATAATTAATTTAAATATAAACTTTAATATATTTACTTGATTTATATTTAAGGATAATAGGTTTATTGAAAATTGATGATTTATTTTATTACTTGGGCTTTTAGTTAAAATTCCAATATATCCTTTTCATTTGTGATTACCAAAAGCTCATGTAGAAGCCCCTGTTGCTGGATCAGTAATTTTAGCTAGAATTTTATTAAAATTGGGTGGATATGGTGTAATGCGATTTACTAATTTATTTCCTTGATTAAATCTAAAAATTATTCCTATTGTATTTAGTTTATCATTAATTGGAGGAATTAGAACTAGAATAATTTGTTTACGTCAAGTTGATTTAAAATCATTAGTTGCTTATTCATCAGTAAGTCACATAGGTTTAATATTAGTTGGTTTATGTTCTTCTTGTAGAGTTGGAATTTCTGGAAGTTTGATAATAATAGTAGCTCATGCTTTTAGATCTTCGGCTTTATTTATTTTAGCTAATTTAACTTATGATTCTTGTAATTCTCGTAGATTAATAACTATTAAGGGGTTAATTTTATTTATACCTTGACTTAGTATATTATGGTTTTTTTTTTCTATTATGAATATGGCAGCACCTCCGTTTTTAAATCTTTTTAGAGAAATTATAATCTTATTTTCTTTATTTTCTATTAATAAATTTTCAGTAATTTTTTTTGGTTTTATTAGGTTTATAACTTTATGTTATTCATTAAATATATATTCTATAGTTAATCATGGTTCATGAAGAATATATTTAAATTCATATAAATTGATTAATATTAAAGACTATATAAATTTAATATTTATATTATTATCTTCTATTATTCTTATTATAAAATTAAGAATATTTAATATATTA
>GXLZ07
ATGTTAAAATTATTTATTATATTTATGTGCCCTTTAATAATTTATTCTAATAAATATTCTTGATCAAGAAATATTTGAATAATTTTATTGGTAATAATATTATATATATATATATATATAAGATTAGGTATTCTTTCCTTAAAATTAAATGAATGGTTAATATTAGACTCATTATCATTTTTATTAGTAATATTAACATTATGAATGTGTATTATAATATTTATTTGTAGATGAAAATTTATAATATTTAAATATTATTTTTACAATTTTTTTATTTTAATTTTAAGACTGATATTAATTTTAATAATAAGATTTATACAATCTAATATTTTATGTTTTTATATTTTATTCGAATTTTCATTATTACCTACAATAATTTTAATTATAAAGTGAGGATATCAACCAGAACGATTACAAGCAAGGATATATTTAATATTATACACTGTTATAGGTTCGTTACCCATACTAGTATGTTTATTTTATATAATTAATTTAAATATAAACTTTAATATATTTACTTGATTTATATTTAAGGATAATAGGTTTATTGAAAATTGATGATTTATTTTATTACTTGGGCTTTTAGTTAAAATTCCAATATATCCTTTTCATTTGTGATTACCAAAAGCTCATGTAGAAGCCCCTGTTGCTGGATCAGTAATTTTAGCTAGAATTTTATTAAAATTGGGTGGATATGGTGTAATGCGATTTACTAATTTATTTCCTTGATTAAATCTAAAAATTATTCCTATTGTATTTAGTTTATCATTAATTGGAGGAATTAGAACTAGAATAATTTGTTTACGTCAAGTTGATTTAAAATCATTAGTTGCTTATTCATCAGTAAGTCACATAGGTTTAATATTAGTTGGTTTATGTTCTTCTTGTAGAGTTGGAATTTCTGGAAGTTTGATAATAATAGTAGCTCATGCTTTTAGATCTTCGGCTTTATTTATTTTAGCTAATTTAACTTATGATTCTTGTAATTCTCGTAGATTAATAACTATTAAGGGGTTAATTTTATTTATACCTTGACTTAGTATATTATGGTTTTTTTTTTCTATTATGAATATGGCAGCACCTCCGTTTTTAAATCTTTTTAGAGAAATTATAATCTTATTTTCTTTATTTTCTATTAATAAATTTTCAGTAATTTTTTTTGGTTTTATTAGGTTTATAACTTTATGTTATTCATTAAATATATATTCTATAGTTAATCATGGTTCATGAAGAATATATTTAAATTCATATAAATTGATTAATATTAAAGACTATATAAATTTAATATTTATATTATTATCTTCTATTATTCTTATTATAAAATTAAGAATATTTAATATATTA
>GXLZ08
ATGTTAAAATTATTTATTATATTTATGTGCCCTTTAATAATTTATTCTAATAAATATTCTTGATCAAGAAATATTTGAATAATTTTATTGGTAATAATATTATATATATATATATATATAAGATGAGGTATTCTTTCCTTAAAATTAAATGAATGGTTAATATTAGACTCATTATCATTTTTATTAGTAATATTAACATTATGAATGTGTATTATAATATTTATTTGTAGATGAAAATTTATAATATTTAAATATTATTTTTACAATTTTTTTATTTTAATTTTAAGACTGATATTAATTTTAATAATAAGATTTATACAATCTAATATTTTATGTTTTTATATTTTATTCGAATTTTCATTATTACCTACAATAATTTTAATTATAAAGTGAGGTTATCAACCAGAACGATTACAAGCAAGGATATATTTAATATTATACACTGTTATAGGTTCGTTACCCATACTAGTATGTTTATTTTATATAATTAATTTAAATATAAACTTTAATATATTTACTTGATTTATATTTAAGGATAATAGGTTTATTGAAAATTGATGATTTATTTTATTACTTGGGCTTTTAGTTAAAATTCCAATATATCCTTTTCATTTGTGATTACCAAAAGCTCATGTAGAAGCCCCTGTTGCTGGATCAGTAATTTTAGCTAGAATTTTATTAAAATTGGGTGGATATGGTGTAATGCGATTTACTAATTTATTTCCTTGATTAAATCTAAAAATTATTCCTATTGTATTTAGTTTATCATTAATTGGAGGAATTAGAACTAGAATAATTTGTTTACGTCAAGTTGATTTAAAATCATTAGTTGCTTATTCATCAGTAAGTCACATAGGTTTAATATTAGTTGGTTTATGTTCTTCTTGTAGAGTTGGAATTTCTGGAAGTTTGATAATAATAGTAGCTCATGCTTTTAGATCTTCGGCTTTATTTATTTTAGCTAATTTAACTTATGATTCTTGTAATTCTCGTAGATTAATAACTATTAAGGGGTTAATTTTATTTATACCTTGACTTAGTATATTATGGTTTTTTTTTTCTATTATGAATATGGCAGCACCTCCGTTTTTAAATCTTTTTAGAGAAATTATAATCTTATTTTCTTTATTTTCTATTAATAAATTTTCAGTAATTTTTTTTGGTTTTATTAGGTTTATAACTTTATGTTATTCATTAAATATATATTCTATAGTTAATCATGGTTCATGAAGAATATATTTAAATTCATATAAATTGATTAATATTAAAGACTATATAAATTTAATATTTATATTATTATCTTCTATTATTCTTATTATAAAATTAAGAATATTTAATATATTA
>GXLZ09
ATGTTAAAATTATTTATTATATTTATGTGCCCTTTAATAATTTATTCTAATAAATATTCTTGATCAAGAAATATTTGAATAATTTTATTGGTAATAATATTATATATATATATATATATAAGATGAGGTATTCTTTCCTTAAAATTAAATGAATGGTTAATATTAGACTCATTATCATTTTTATTAGTAATATTAACATTATGAATGTGTATTATAATATTTATTTGTAGATGAAAATTTATAATATTTAAATATTATTTTTACAATTTTTTTATTTTAATTTTAAGACTGATATTAATTTTAATAATAAGATTTATACAATCTAATATTTTATGTTTTTATATTTTATTCGAATTTTCATTATTACCTACAATAATTTTAATTATAAAGTGAGGTTATCAACCAGAACGATTACAAGCAAGGATATATTTAATATTATACACTGTTATAGGTTCGTTACCCATACTAGTATGTTTATTTTATATAATTAATTTAAATATAAACTTTAATATATTTACTTGATTTATATTTAAGGATAATAGGTTTATTGAAAATTGATGATTTATTTTATTACTTGGGCTTTTAGTTAAAATTCCAATATATCCTTTTCATTTGTGATTACCAAAAGCTCATGTAGAAGCCCCTGTTGCTGGATCAGTAATTTTAGCTAGAATTTTATTAAAATTGGGTGGATATGGTGTAATACGATTTACTAATTTATTTCCTTGATTAAATCTAAAAATTATTCCTATTGTATTTAGTTTATCATTAATTGGAGGAATTAGAACTAGAATAATTTGTTTACGTCAAGTTGATTTAAAATCATTAGTTGCTTATTCATCAGTAAGTCACATAGGTTTAATATTAGTTGGTTTATGTTCTTCTTGTAGAGTTGGAATTTCTGGAAGTTTGATAATAATAGTAGCTCATGCTTTTAGATCTTCGGCTTTATTTATTTTAGCTAATTTAACTTATGATTCTTGTAATTCTCGTAGATTAATAACTATTAAGGGGTTAATTTTATTTATACCTTGACTTAGTATATTATGGTTTTTTTTTTCTATTATGAATATGGCAGCACCTCCGTTTTTAAATCTTTTTAGAGAAATTATAATCTTATTTTCTTTATTTTCTATTAATAAATTTTCAGTAATTTTTTTTGGTTTTATTAGGTTTATAACTTTATGTTATTCATTAAATATATATTCTATAGTTAATCATGGTTCATGAAGAATATATTTAAATTCATATAAATTGATTAATATTAAAGACTATATAAATTTAATATTTATATTATTATCTTCTATTATTCTTATTATAAAATTAAGAATATTTAATATATTA
>GXLZ10
ATGTTAAAATTATTTATTATATTTATGTGCCCTTTAATAATTTATTCTAATAAATATTCTTGATCAAGAAATATTTGAATAATTTTATTGGTAATAATATTATATATATATATATATATAAGATGAGGTATTCTTTCCTTAAAATTAAATGAATGGTTAATATTAGACTCATTATCATTTTTATTAGTAATATTAACATTATGAATGTGTATTATAATATTTATTTGTAGATGAAAATTTATAATATTTAAATATTATTTTTACAATTTTTTTATTTTAATTTTAAGACTGATATTAATTTTAATAATAAGATTTATACAATCTAATATTTTATGTTTTTATATTTTATTCGAATTTTCATTATTACCTACAATAATTTTAATTATAAAGTGAGGTTATCAACCAGAACGATTACAAGCAAGGATATATTTAATATTATACACTGTTATAGGTTCGTTACCCATACTAGTATGTTTATTTTATATAATTAATTTAAATATAAACTTTAATATATTTACTTGATTTATATTTAAGGATAATAGGTTTATTGAAAATTGATGATTTATTTTATTACTTGGGCTTTTAGTTAAAATTCCAATATATCCTTTTCATTTGTGATTACCAAAAGCTCATGTAGAAGCCCCTGTTGCTGGATCAGTAATTTTAGCTAGAATTTTATTAAAATTGGGTGGATATGGTGTAATGCGATTTACTAATTTATTTCCTTGATTAAATCTAAAAATTATTCCTATTGTATTTAGTTTATCATTAATTGGAGGAATTAGAACTAGAATAATTTGTTTACGTCAAGTTGATTTAAAATCATTAGTTGCTTATTCATCAGTAAGTCACATAGGTTTAATATTAGTTGGTTTATGTTCTTCTTGTAGAGTTGGAATTTCTGGAAGTTTGATAATAATAGTAGCTCATGCTTTTAGATCTTCGGCTTTATTTATTTTAGCTAATTTAACTTATGATTCTTGTAATTCTCGTAGATTAATAACTATTAAGGGGTTAATTTTATTTATACCTTGACTTAGTATATTATGGTTTTTTTTTTCTATTATGAATATGGCAGCACCTCCGTTTTTAAATCTTTTTAGAGAAATTATAATCTTATTTTCTTTATTTTCTATTAATAAATTTTCAGTAATTTTTTTTGGTTTTATTAGGTTTATAACTTTATGTTATTCATTAAATATATATTCTATAGTTAATCATGGTTCATGAAGAATATATTTAAATTCATATAAATTGATTAATATTAAAGACTATATAAATTTAATATTTATATTATTATCTTCTATTATTCTTATTATAAAATTAAGAATATTTAATATATTA
>GXYL01
ATGTTAAAATTATTTATTATATTTATGTGCCCTTTAATAATTTATTCTAATAAATATTCTTGATCAAGAAATATTTGAATAATTTTATTGGTAATAATATTATATATATATATATATATAAGATGAGGTATTCTTTCCTTAAAATTAAATGAATGGTTAATATTAGACTCATTATCATTTTTATTAGTAATATTAACATTATGAATGTGTATTATAATATTTATTTGTAGATGAAAATTTATAATATTTAAATATTATTTTTACAATTTTTTTATTTTAATTTTAAGACTGATATTAATTTTAATAATAAGATTTATACAATCTAATATTTTATGTTTTTATATTTTATTCGAATTTTCATTATTACCTACAATAATTTTAATTATAAAGTGAGGTTATCAACCAGAACGATTACAAGCAAGGATATACTTAATATTATACACTGTTATAGGTTCGTTACCCATACTAGTATGTTTATTTTATATAATTAATTTAAATATAAACTTTAATATATTTACTTGATTTATATTTAAGGATAATAGGTTTATTGAAAATTGATGATTTATTTTATTACTTGGGCTTTTAGTTAAAATTCCAATATATCCTTTTCATTTGTGATTACCAAAAGCTCATGTAGAAGCCCCTGTTGCTGGATCAGTAATTTTAGCTAGAATTTTATTAAAATTGGGTGGATATGGTGTAATGCGATTTACTAACTTATTTCCTTGATTAAATCTAAAAATTATTCCTATTGTATTTAGTTTATCATTAATTGGAGGAATTAGAACTAGAATAATTTGTTTACGTCAAGTTGATTTAAAATCATTAGTTGCTTATTCATCAGTAAGTCACATAGGTTTAATATTAGTTGGTTTATGTTCTTCTTGTAGAGTTGGAATTTCTGGAAGTTTAATAATAATAGTAGCTCATGCTTTTAGATCTTCGGCTTTATTTATTTTAGCTAATTTAACTTATGATTCTTGTAATTCTCGTAGATTAATAACTATTAAGGGGTTAATTTTATTTATACCTTGACTTAGTATATTATGGTTTTTTTTTTCTATTATGAATATGGCAGCACCTCCGTTTTTAAATCTTTTTAGAGAAATTATAATCTTATTTTCTTTATTTTCTATTAATAAATTTTCAGTAATTTTTTTTGGTTTTATTAGGTTTATAACTTTATGTTATTCATTAAATATATATTCTATAGTTAATCATGGTTCATGAAGAATATATTTAAATTCATATAAATTGATTAATATTAAAGACTATATAAATTTAATATTTATATTATTATCTTCTATTATTCTTATTATAAAATTAAGAATATTTAATATATTA
>GXYL02
ATGTTAAAATTATTTATTATATTTATGTGCCCTTTAATAATTTATTCTAATAAATATTCTTGATCAAGAAATATTTGAATAATTTTATTGGTAATAATATTATATATATATATATATATAAGATGAGGTATTCTTTCCTTAAAATTAAATGAATGGTTAATATTAGACTCATTATCATTTTTATTAGTAATATTAACATTATGAATGTGTATTATAATATTTATTTGTAGATGAAAATTTATAATATTTAAATATTATTTTTACAATTTTTTTATTTTAATTTTAAGACTGATATTAATTTTAATAATAAGATTTATACAATCTAATATTTTATGTTTTTATATTTTATTCGAATTTTCATTATTACCTACAATAATTTTAATTATAAAGTGAGGTTATCAACCAGAACGATTACAAGCAAGGATATATTTAATATTATACACTGTTATAGGTTCGTTACCCATACTAGTATGTTTATTTTATATAATTAATTTAAATATAAACTTTAATATATTTACTTGATTTATATTTAAGGATAATAGGTTTATTGAAAATTGATGATTTATTTTATTACTTGGGCTTTTAGTTAAAATTCCAATATATCCTTTTCATTTGTGATTACCAAAAGCTCATGTAGAAGCCCCTGTTGCTGGATCAGTAATTTTAGCTAGAATTTTATTAAAATTGGGTGGATATGGTGTAATGCGATTTACTAATTTATTTCCTTGATTAAATCTAAAAATTATTCCTATTGTATTTAGTTTATCATTAATTGGAGGAATTAGAACTAGAATAATTTGTTTACGTCAAGTTGATTTAAAATCATTAGTTGCTTATTCATCAGTAAGTCACATAGGTTTAATATTAGTTGGTTTATGTTCTTCTTGTAGAGTTGGAATTTCTGGAAGTTTGATAATAATAGTAGCTCATGCTTTTAGATCTTCGGCTTTATTTATTTTAGCTAATTTAACTTATGATTCTTGTAATTCTCGTAGATTAATAACTATTAAGGGGTTAATTTTATTTATACCTTGACTTAGTATATTATGGTTTTTTTTTTCTATTATGAATATGGCAGCACCTCCGTTTTTAAATCTTTTTAGAGAAATTATAATCTTATTTTCTTTATTTTCTATTAATAAATTTTCAGTAATTTTTTTTGGTTTTATTAGGTTTATAACTTTATGTTATTCATTAAATATATATTGTATAGTTAATCATGGTTCATGAAGAATATATTTAAATTCATATAAATTGATTAATATTAAAGACTATATAAATTTAATATTTATATTATTATCTTCTATTATTCTTATTATAAAATTAAGAATATTTAATATATTA
>GXYL03
ATGTTAAAATTATTTATTATATTTATGTGCCCTTTAATAATTTATTCTAATAAATATTCTTGATCAAGAAATATTTGAATAATTTTATTGGTAATAATATTATATATATATATATATATAAGATGAGGTATTCTTTCTTTAAAATTAAATGAATGGTTAATATTAGACTCATTATCATTTTTATTAGTAATATTAACATTATGAATGTGTATTATAATATTTATTTGTAGATGAAAATTTATAATATTTAAATATTATTTTTACAATTTTTTTATTTTAATTTTAAGACTGATATTAATTTTAATAATAAGATTTATACAATCTAATATTTTATGTTTTTATATTTTATTCGAATTTTCATTATTACCTACAATAATTTTAATTATAAAGTGAGGTTATCAACCAGAACGATTACAAGCAAGGATATATTTAATATTATACACTGTTATAGGTTCGTTACCCATACTAGTATGTTTATTTTATATAATTAATTTAAATATAAACTTTAATATATTTACTTGATTTATATTTAAGGATAATAGGTTTATTGAAAATTGATGATTTATTTTATTACTTGGGCTTTTAGTTAAAATTCCAATATATCCTTTTCATTTGTGATTACCAAAAGCTCATGTAGAAGCCCCTGTTGCTGGATCAGTAATTTTAGCTAGAATTTTATTAAAATTGGGTGGATATGGTGTAATGCGATTTACTAATTTATTTCCTTGATTAAATCTAAAAATTATTCCTATTGTATTTAGTTTATCATTAATTGGAGGAATTAGAACTAGAATAATTTGTTTACGTCAAGTTGATTTAAAATCATTAGTTGCTTATTCATCAGTAAGTCACATAGGTTTAATATTAGTTGGTTTATGTTCTTCTTGTAGAGTTGGAATTTCTGGAAGTTTGATAATAATAGTAGCTCATGCTTTTAGATCTTCGGCTTTATTTATTTTAGCTAATTTAACTTATGATTCTTGTAATTCTCGTAGATTAATAACTATTAAGGGGTTAATTTTATTTATACCTTGACTTAGTATATTATGGTTTTTTTTTTCTATTATGAATATGGCAGCACCTCCGTTTTTAAATCTTTTTAGAGAAATTATAATCTTATTTTCTTTATTTTCTATTAATAAATTTTCAGTAATTTTTTTTGGTTTTATTAGGTTTATAACTTTATGTTATTCATTAAATATATATTCTATAGTTAATCATGGTTCATGAAGAATATATTTAAATTCATATAAATTGATTAATATTAAAGACTATATAAATTTAATATTTATATTATTATCTTCTATTATTCTTATTATAAAATTAAGAATATTTAATATATTA
>GXYL04
ATGTTAAAATTATTTATTATATTTATGTGCCCTTTAATAATTTATTCTAATAAATATTCTTGATCAAGAAATATTTGAATAATTTTATTGGTAATAATATTATATATATATATATATATAAGATGAGGTATTCTTTCCTTAAAATTAAATGAATGGTTAATATTAGACTCATTATCATTTTTATTAGTAATATTAACATTATGAATGTGTATTATAATATTTATTTGTAGATGAAAATTTATAATATTTAAATATTATTTTTACAATTTTTTTATTTTAATTTTAAGACTGATATTAATTTTAATAATAAGATTTATACAATCTAATATTTTATGTTTTTATATTTTATTCGAATTTTCATTATTACCTACAATAATTTTAATTATAAAGTGAGGTTATCAACCAGAACGATTACAAGCAAGGATATATTTAATATTATACACTGTTATAGGTTCGTTACCCATACTAGTATGTTTATTTTATATAATTAATTTAAATATAAACTTTAATATATTTACTTGATTTATATTTAAGGATAATAGGTTTATTGAAAATTGATGATTTATTTTATTACTTGGGCTTTTAGTTAAAATTCCAATATATCCTTTTCATTTGTGATTACCAAAAGCTCATGTAGAAGCCCCTGTTGCTGGATCAGTAATTTTAGCTAGAATTTTATTAAAATTGGGTGGATATGGTGTAATGCGATTTACTAACTTATTTCCTTGATTAAATCTAAAAATTATTCCTATTATATTTAGTTTATCATTAATTGGAGGAATTAGAACTAGAATAATTTGTTTACGTCAAGTTGATTTAAAATCATTAGTTGCTTATTCATCAGTAAGTCACATAGGTTTAATATTAGTTGGTTTATGTTCTTCTTGTAGAGTTGGAATTTCTGGAAGTTTAATAATAATAGTAGCTCATGCTTTTAGATCTTCGGCTTTATTTATTTTAGCTAATTTAACTTATGATTCTTGTAATTCTCGTAGATTAATAACTATTAAGGGGTTAATTTTATTTATACCTTGACTTAGTATATTATGGTTTTTTTTTTCTATTATGAATATGGCAGCACCTCCGTTTTTAAATCTTTTTAGAGAAATTATAATCTTATTTTCTTTATTTTCTATCAATAAATTTTCAGTAATTTTTTTTGGTTTTATTAGGTTTATAACTTTATGTTATTCATTAAATATATATTCTATAGTTAATCATGGTTCATGAAGAATATATTTAAATTCATATAAATTGATTAATATTAAAGACTATATAAATTTAATATTTATATTATTATCTTCTATTATTCTTATTATAAAATTAAGAATATTTAATATATTA
>GXYL05
ATGTTAAAATTATTTATTATATTTATGTGCCCTTTAATAATTTATTCTAATAAATATTCTTGATCAAGAAATATTTGAATAATTTTATTGGTAATAATATTATATATATATATATATATAAGATGAGGTATTCTTTCCTTAAAATTAAATGAATGGCTAATATTAGACTCATTATCATTTTTATTAGTAATATTAACATTATGAATGTGTATTATAATATTTATTTGTAGATGAAAATTTATAATATTTAAATATTATTTTTACAATTTTTTTATTTTAATTTTAAGACTGATATTAATTTTAATAATAAGATTTATACAATCTAATATTTTATGTTTTTATATTTTATTCGAATTTTCATTATTACCTACAATAATTTTAATTATAAAGTGAGGTTATCAACCAGAACGATTACAAGCAAGGATATATTTAATATTATACACTGTTATAGGTTCGTTACCCATACTAGTATGTTTATTTTATATAATTAATTTAAATATAAACTTTAATATATTTACTTGATTTATATTTAAGGATAATAGGTTTATTGAAAATTGATGATTTATTTTATTACTTGGGCTTTTAGTTAAAATTCCAATATATCCTTTTCATTTGTGATTACCAAAAGCTCATGTAGAAGCCCCTGTTGCTGGATCAGTAATTTTAGCTAGAATTTTATTAAAATTGGGTGGATATGGTGTAATGCGATTTACTAATTTATTTCCTTGATTAAATCTAAAAATTATTCCTATTGTATTTAGTTTATCATTAATTGGAGGAATTAGAACTAGAATAATTTGTTTACGTCAAGTTGATTTAAAATCATTAGTTGCTTATTCATCAGTAAGTCACATAGGTTTAATATTAGTTGGTTTATGTTCTTCTTGTAGAGTTGGAATTTCTGGAAGTTTGATAATAATAGTAGCTCATGCTTTTAGATCTTCGGCTTTATTTATTTTAGCTAATTTAACTTATGATTCTTGTAATTCTCGTAGATTAATAACTATTAAGGGGTTAATTTTATTTATACCTTGACTTAGTATATTATGGTTTTTTTTTTCTATTATGAATATGGCAGCACCTCCGTTTTTAAATCTTTTTAGAGAAATTATAATCTTATTTTCTTTATTTTCTATTAATAAATTTTCAGTAATTTTTTTTGGTTTTATTAGGTTTATAACTTTATGTTATTCATTAAATATATATTCTATAGTTAATCATGGTTCATGAAGAATATATTTAAATTCATATAAATTGATTAATATTAAAGACTATATAAATTTAATATTTATATTATTATCTTCTATTATTCTTATTATAAAATTAAGAATATTTAATATATTA
>GXYL06
ATGTTAAAATTATTTATTATATTTATGTGCCCTTTAATAATTTATTCTAATAAATATTCTTGATCAAGAAATATTTGAATAATTTTATTGGTAATAATATTATATATATATATATATATAAGATGAGGTATTCTTTCCTTAAAATTAAATGAATGGTTAATATTAGACTCATTATCATTTTTATTAGTAATATTAACATTATGAATGTGTATTATAATATTTATTTGTAGATGAAAATTTATAATATTTAAATATTATTTTTACAATTTTTTTATTTTAATTTTAAGACTGATATTAATTTTAATAATAAGATTTATACAATCTAATATTTTATGTTTTTATATTTTATTCGAATTTTCATTATTACCTACAATAATTTTAATTATAAAGTGAGGTTATCAACCAGAACGATTACAAGCAAGGATATATTTAATATTATACACTGTTATAGGTTCGTTACCCATACTAGTATGTTTATTTTATATAATTAATTTAAATATAAACTTTAATATATTTACTTGATTTATATTTAAGGATAATAGGTTTATTGAAAATTGATGATTTATTTTATTACTTGGGCTTTTAGTTAAAATTCCAATATATCCTTTTCATTTGTGATTACCAAAAGCTCATGTAGAAGCCCCTGTTGCTGGATCAGTAATTTTAGCTAGAATTTTATTAAAATTGGGTGGATATGGTGTAATGCGATTTACTAATTTATTTCCTTGATTAAATCTAAAAATTATTCCTATTGTATTTAGTTTATCATTAATTGGAGGAATTAGAACTAGAATAATTTGTTTACGTCAAGTTGATTTAAAATCATTAGTTGCTTATTCATCAGTAAGTCACATAGGTTTAATATTAGTTGGTTTATGTTCTTCTTGTAGAGTTGGAATTTCTGGAAGTTTGATAATAATAGTAGCTCATGCTTTTAGATCTTCGGCTTTATTTATTTTAGCTAATTTAACTTATGATTCTTGTAATTCTCGTAGATTAATAACTATTAAGGGGTTAATTTTATTTATACCTTGACTTAGTATATTATGGTTTTTTTTTTCTATTATGAATATGGCAGCACCTCCGTTTTTAAATCTTTTTAGAGAAATTATAATCTTATTTTCTTTATTTTCTATTAATAAATTTTCAGTAATTTTTTTTGGTTTTATTAGGTTTATAACTTTATGTTATTCATTAAATATATATTCTATAGTTAATCATGGTTCATGAAGAATATATTTAAATTCATATAAATTGATTAATATTAAAGACTATATAAATTTAATATTTATATTATTATCTTCTATTATTCTTATTATAAAATTAAGAATATTTAATATATTA
>GXYL07
ATGTTAAAATTATTTATTATATTTATGTGCCCTTTAATAATTTATTCTAATAAATATTCTTGATCAAGAAATATTTGAATAATTTTATTGGTAATAATATTATATATATATATATATATAAGATGAGGTATTCTTTCCTTAAAATTAAATGAATGGTTAATATTAGACTCATTATCATTTTTATTAGTAATATTAACATTATGAATGTGTATTATAATATTTATTTGTAGATGAAAATTTATAATATTTAAATATTATTTTTACAATTTTTTTATTTTAATTTTAAGACTGATATTAATTTTAATAATAAGATTTATACAATCTAATATTTTATGTTTTTATATTTTATTCGAATTTTCATTATTACCTACAATAATTTTAATTATAAAGTGAGGTTATCAACCAGAACGATTACAAGCAAGGATATATTTAATATTATACACTGTTATAGGTTCGTTACCCATACTAGTATGTTTATTTTATATAATTAATTTAAATATAAACTTTAATATATTTACTTGATTTATATTTAAGGATAATAGGTTTATTGAAAATTGATGATTTATTTTATTACTTGGGCTTTTAGTTAAAATTCCAATATATCCTTTTCATTTGTGATTACCAAAAGCTCATGTAGAAGCCCCTGTTGCTGGATCAGTAATTTTAGCTAGAATTTTATTAAAATTGGGTGGATATGGTGTAATGCGATTTACTAATTTATTTCCTTGATTAAATCTAAAAATTATTCCTATTGTATTTAGTTTATCATTAATTGGAGGAATTAGAACTAGAATAATTTGTTTACGTCAAGTTGATTTAAAATCATTAGTTGCTTATTCATCAGTAAGTCACATAGGTTTAATATTAGTTGGTTTATGTTCTTCTTGTAGAGTTGGAATTTCTGGAAGTTTGATAATAATAGTAGCTCATGCTTTTAGATCTTCGGCTTTATTTATTTTAGCTAATTTAACTTATGATTCTTGTAATTCTCGTAGATTAATAACTATTAAGGGGTTAATTTTATTTATACCTTGACTTAGTATATTATGGTTTTTTTTTTCTATTATGAATATGGCAGCACCTCCGTTTTTAAATCTTTTTAGAGAAATTATAATCTTATTTTCTTTATTTTCTATTAATAAATTTTCAGTAATTTTTTTTGGTTTTATTAGGTTTATAACTTTATGTTATTCATTAAATATATATTCTATAGTTAATCATGGTTCATGAAGAATATATTTAAATTCATATAAATTGATTAATATTAAAGACTATATAAATTTAATATTTATATTATTATCTTCTATTATTCTTATTATAAAATTAAGAATATTTAATATATTA
>GXYL08
ATGTTAAAATTATTTATTATATTTATGTGCCCTTTAATAATTTATTCTAATAAATATTCTTGATCAAGAAATATTTGAATAATTTTATTGGTAATAATATTATATATATATATATATATAAGATGAGGTATTCTTTCCTTAAAATTAAATGAATGGTTAATATTAGACTCATTATCATTTTTATTAGTAATATTAACATTATGAATGTGTATTATAATATTTATTTGTAGATGAAAATTTATAATATTTAAATATTATTTTTACAATTTTTTTATTTTAATTTTAAGACTGATATTAATTTTAATAATAAGATTTATACAATCTAATATTTTATGTTTTTATATTTTATTCGAATTTTCATTATTACCTACAATAATTTTAATTATAAAGTGAGGTTATCAACCAGAACGATTACAAGCAAGGATATATTTAATATTATACACTGTTATAGGTTCGTTACCCATACTAGTATGTTTATTTTATATAATTAATTTAAATATAAACTTTAATATATTTACTTGATTTATATTTAAGGATAATAGGTTTATTGAAAATTGATGATTTATTTTATTACTTGGGCTTTTAGTTAAAATTCCAATATATCCTTTTCATTTGTGATTACCAAAAGCTCATGTAGAAGCCCCTGTTGCTGGATCAGTAATTTTAGCTAGAATTTTATTAAAATTGGGTGGATATGGTGTAATGCGATTTACTAATTTATTTCCTTGATTAAATCTAAAAATTATTCCTATTGTATTTAGTTTATCATTAATTGGAGGAATTAGAACTAGAATAATTTGTTTACGTCAAGTTGATTTAAAATCATTAGTTGCTTATTCATCAGTAAGTCACATAGGTTTAATATTAGTTGGTTTATGTTCTTCTTGTAGAGTTGGAATTTCTGGAAGTTTGATAATAATAGTAGCTCATGCTTTTAGATCTTCGGCTTTATTTATTTTAGCTAATTTAACTTATGATTCTTGTAATTCTCGTAGATTAATAACTATTAAGGGGTTAATTTTATTTATACCTTGACTTAGTATATTATGGTTTTTTTTTTCTATTATGAATATGGCAGCACCTCCGTTTTTAAATCTTTTTAGAGAAATTATAATCTTATTTTCTTTATTTTCTATTAATAAATTTTCAGTAATTTTTTTTGGTTTTATTAGGTTTATAACTTTATGTTATTCATTAAATATATATTCTATAGTTAATCATGGTTCATGAAGAATATATTTAAATTCATATAAATTGATTAATATTAAAGACTATATAAATTTAATATTTATATTATTATCTTCTATTATTCTTATTATAAAATTAAGAATATTTAATATATTA
>GXYL09
ATGTTAAAATTATTTATTATATTTATGTGCCCTTTAATAATTTATTCTAATAAATATTCTTGATCAAGAAATATTTGAATAATTCTATTGGTAATAATATTATATATATATATATATATAAGATGAGGTATTCTTTCCTTAAAATTAAATGAATGGTTAATATTAGACTCATTATCATTTTTATTAGTAATATTAACATTATGAATGTGTATTATAATATTTATTTGTAGATGAAAATTTATAATATTTAAATATTATTTTTACAATTTTTTTATTTTAATTTTAAGACTGATATTAATTTTAATAATAAGATTTATACAATCTAATATTTTATGTTTTTATATTTTATTCGAATTTTCATTATTACCTACAATAATTTTAATTATAAAGTGAGGTTATCAACCAGAACGATTACAAGCAAGGATATATTTAATATTATACACTGTTATAGGTTCGTTACCCATACTAGTATGTTTATTTTATATAATTAATTTAAATATAAACTTTAATATATTTACTTGATTTATATTTAAGGATAATAGGTTTATTGAAAATTGATGATTTATTTTATTACTTGGGCTTTTAGTTAAAATTCCAATATATCCTTTTCATTTGTGATTACCAAAAGCTCATGTAGAAGCCCCTGTTGCTGGATCAGTAATTTTAGCTAGAATTTTATTAAAATTGGGTGGATATGGTGTAATGCGATTTACTAATTTATTTCCTTGATTAAATCTAAAAATTATTCCTATTGTATTCAGTTTATCATTAATTGGAGGAATTAGAACTAGAATAATTTGTTTACGTCAAGTTGATTTAAAATCATTAGTTGCTTATTCATCAGTAAGTCACATAGGTTTAATATTAGTTGGTTTATGTTCTTCTTGTAGAGTTGGAATTTCTGGAAGTTTGATAATAATAGTAGCTCATGCTTTTAGATCTTCGGCTTTATTTATTTTAGCTAATTTAACTTATGATTCTTGTAATTCTCGTAGATTAATAACTATTAAGGGGTTAATTTTATTTATACCTTGACTTAGTATATTATGGTTTTTTTTTTCTATTATGAATATGGCAGCACCTCCGTTTTTAAATCTTTTTAGAGAAATTATAATCTTATTTTCTTTATTTTCTATTAATAAATTTTCAGTAATTTTTTTTGGTTTTATTAGGTTTATAACTTTATGTTATTCATTAAATATATATTCTATAGTTAATCATGGTTCATGAAGAATATATTTAAATTCATATAAATTGATTAATATTAAAGACTATATAAATTTAATATTTATATTATTATCTTCTATTATTCTTATTATAAAATTAAGAATATTTAATATATTA
>GXYL10
ATGTTAAAATTATTTATTATATTTATGTGCCCTTTAATAATTTATTCTAATAAATATTCTTGATCAAGAAATATTTGAATAATTTTATTGGTAATAATATTATATATATATATATATATAAGATGAGGTATTCTTTCCTTAAAATTAAATGAATGGTTAATATTAGACTCATTATCATTTTTATTAGTAATATTAACATTATGAATGTGTATTATAATATTTATTTGTAGATGAAAATTTATAATATTTAAATATTATTTTTACAATTTTTTTATTTTAATTTTAAGACTGATATTAATTTTAATAATAAGATTTATACAATCTAATATTTTATGTTTTTATATTTTATTCGAATTTTCATTATTACCTACAATAATTTTAATTATAAAGTGAGGTTATCAACCAGAACGATTACAAGCAAGGATATATTTAATATTATACACTGTTATAGGTTCGTTACCCATACTAGTATGTTTATTTTATATAATTAATTTAAATATAAACTTTAATATATTTACTTGATTTATATTTAAGGATAATAGGTTTATTGAAAATTGATGATTTATTTTATTACTTGGGCTTTTAGTTAAAATTCCAATATATCCTTTTCATTTGTGATTACCAAAAGCTCATGTAGAAGCCCCTGTTGCTGGATCAGTAATTTTAGCTAGAATTTTATTAAAATTGGGTGGATATGGTGTAATGCGATTTACTAATTTATTTCCTTGATTAAATCTAAAAATTATTCCTATTGTATTTAGTTTATCATTAATTGGAGGAATTAGAACTAGAATAATTTGTTTACGTCAAGTTGATTTAAAATCATTAGTTGCTTATTCATCAGTAAGTCACATAGGTTTAATATTAGTTGGTTTATGTTCTTCTTGTAGAGTTGGAATTTCTGGAAGTTTGATAATAATAGTAGCTCATGCTTTTAGATCTTCGGCTTTATTTATTTTAGCTAATTTAACTTATGATTCTTGTAATTCTCGTAGATTAATAACTATTAAGGGGTTAATTTTATTTATACCTTGACTTAGTATATTATGGTTTTTTTTTTCTATTATGAATATGGCAGCACCTCCGTTTTTAAATCTTTTTAGAGAAATTATAATCTTATTTTCTTTATTTTCTATTAATAAATTTTCAGTAATTTTTTTTGGTTTTATTAGGTTTATAACTTTATGTTATTCATTAAATATATATTCTATAGTTAATCATGGTTCATGAAGAATATATTTAAATTCATATAAATTAATTAATATTAAAGACTATATAAATTTAATATTTATATTATTATCTTCTATTATTCTTATTATAAAATTAAGAATATTTAATATATTA
>HNDA01
ATGTTAAAATTATTTATTATATTTATGTGCCCTTTAATAATTTATTCTAATAAATATTCTTGATCAAGAAATATTTGAATAATTTTATTGGTAATAATATTATATATATATATATATATAAGATGAGGTATTCTTTCCTTAAAATTAAATGAATGGTTAATATTAGACTCATTATCATTTTTATTAGTAATATTAACATTATGAATGTGTATTATAATATTTATTTGTAGATGAAAATTTATAATATTTAAATATTATTTTTACAATTTTTTTATTTTAATTTTAAGACTGATATTAATTTTAATAATAAGATTTATACAATCTAATATTTTATGTTTCTATATTTTATTCGAATTTTCATTATTACCTACAATAATTTTAATTATAAAGTGAGGTTATCAACCAGAACGATTACAAGCAAGGATATATTTAATATTATACACTGTTATAGGTTCATTACCCATACTAGTATGTTTATTTTATATAATTAATTTAAATATAAACTTTAATATATTTACTTGATTTATATTTAAGGATAATAGGTTTATTGAAAATTGATGATTTATTTTATTACTTGGGCTTTTAGTTAAAATTCCAATATATCCTTTTCATTTGTGATTACCAAAAGCTCATGTAGAAGCCCCTGTTGCTGGATCAGTAATTTTAGCTAGAATTTTATTAAAATTGGGTGGATATGGTGTAATGCGATTTACTAACTTATTTCCTTGATTAAATCTAAAAATTATTCCTATTGTATTTAGTTTATCATTAATTGGAGGAATTAGAACTAGAATAATTTGTTTACGTCAAGTTGATTTAAAATCATTAGTTGCTTATTCATCAGTAAGTCACATAGGTTTAATATTAGTTGGTTTATGTTCTTCTTGTAGAGTTGGAATTTCTGGAAGTTTAATAATAATAGTAGCTCATGCTTTTAGATCTTCGGCTTTATTTATTTTAGCTAATTTAACTTATGATTCTTGTAATTCTCGTAGATTAATAACTATTAAGGGGTTAATTTTATTTATACCTTGACTTAGTATATTATGGTTTTTTTTTTCTATTATAAATATGGCAGCACCTCCGTTTTTAAATCTTTTTAGAGAAATTATAATCTTATTTTCTTTATTTTCTATTAATAAATTTTCAGTAATTTTTTTTGGTTTTATTAGGTTTATAACTTTATGTTATTCATTAAATATATATTCTATAGTTAATCATGGTTCATGAAGAATATATTTAAATTCATATAAATTGATTAATATTAAAGACTATATAAATTTAATATTTATATTATTATCTTCTATTATTCTTATTATAAAATTAAGAATATTTAATATATTA
>HNDA02
ATGTTAAAATTATTTATTATATTTATGTGCCCTTTAATAATTTATTCTAATAAATATTCTTGATCAAGAAATATTTGAATAATTTTATTAGTAATAATATTATATATATATATATATATAAGATGAGGTATTCTTTCCTTAAAATTAAATGAATGGTTAATATTAGACTCATTATCATTTTTATTAGTAATATTAACATTATGAATGTGTATTATAATATTTATTTGTAGATGAAAATTTATAATATTTAAATATTATTTTTACAATTTTTTTATTTTAATTTTAAGACTGATATTAATTTTAATAATAAGATTTATACAATCTAATATTTTATGTTTCTATATTTTATTCGAATTTTCATTATTACCTACAATAATTTTAATTATAAAGTGAGGTTATCAACCAGAACGATTACAAGCAAGGATATATTTAATATTATACACTGTTATAGGTTCATTACCCATACTAGTATGTTTATTTTATATAATTAATTTAAATATAAACTTTAATATATTTACTTGATTTATATTTAAGGATGATAGGTTTATTGAAAATTGATGATTTATTTTATTACTTGGGCTTTTAGTTAAAATTCCAATATATCCTTTTCATTTGTGATTACCAAAAGCTCATGTAGAAGCCCCTGTTGCTGGATCAGTAATTTTAGCTAGAATTTTATTAAAATTGGGTGGATATGGTGTAATGCGATTTACTAACTTATTTCCTTGATTAAATCTAAAAATTATTCCTATTGTATTTAGTTTATCATTAATTGGAGGAATTAGAACTAGAATAATTTGTTTACGTCAAGTTGATTTAAAATCATTAGTTGCTTATTCATCAGTAAGTCACATAGGTTTAATATTAGTTGGTTTATGTTCTTCTTGTAGAGTTGGAATTTCTGGAAGTTTAATAATAATAGTAGCTCATGCTTTTAGATCTTCGGCTTTATTTATTTTAGCTAATTTAACTTATGATTCTTGTAATTCTCGTAGATTAATAACTATTAAGGGGTTAATTTTATTTATACCTTGACTTAGTATATTATGGTTTTTTTTTTCTATTATGAATATGGCAGCACCTCCGTTTTTAAATCTTTTTAGAGAAATTATAATCTTATTTTCTTTATTTTCTATTAATAAATTTTCAGTAATTTTTTTTGGTTTTATTAGGTTTATAACTTTATGTTATTCATTAAATATATATTCTATAGTTAATCATGGTTCATGAAGAATATATTTAAATTCATATAAATTGATTAATATTAAAGACTATATAAATTTAATATTTATATTATTATCTTCTATTATTCTTATTATAAAATTAAGAATATTTAATATATTA
>HNDA03
ATGTTAAAATTATTTATTATATTTATGTGCCCTTTAATAATTTATTCTAATAAATATTCTTGATCAAGAAATATTTGAATAATTTTATTGGTAATAATATTATATATATATATATATATAAGATGAGGTATTCTTTCCTTAAAATTAAATGAATGGTTAATATTAGACTCATTATCATTTTTATTAGTAATATTAACATTATGAATGTGTATTATAATATTTATTTGTAGATGAAAATTTATAATATTTAAATATTATTTTTACAATTTTTTTATTTTAATTTTAAGACTGATATTAATTTTAATAATAAGATTTATACAATCTAATATTTTATGTTTCTATATTTTATTCGAATTTTCATTATTACCTACAATAATTTTAATTATAAAGTGAGGTTATCAACCAGAACGATTACAAGCAAGGATATATTTAATATTATACACTGTTATAGGTTCATTACCCATACTAGTATGTTTATTTTATATAATTAATTTAAATATAAACTTTAATATATTTACTTGATTTATATTTAAGGATAATAGGTTTATTGAAAATTGATGATTTATTTTATTACTTGGGCTTTTAGTTAAAATTCCAATATATCCTTTTCATTTGTGATTACCAAAAGCTCATGTAGAAGCCCCTGTTGCTGGATCAGTAATTTTAGCTAGAATTTTATTAAAATTGGGTGGATATGGTGTAATGCGATTTACTAACTTATTTCCTTGATTAAATCTAAAAATTATTCCTATTGTATTTAGTTTATCATTAATTGGAGGAATTAGAACTAGAATAATTTGTTTACGTCAAGTTGATTTAAAATCATTAGTTGCTTATTCATCAGTAAGTCACATAGGTTTAATATTAGTTGGTTTATGTTCTTCTTGTAGAGTTGGAATTTCTGGAAGTTTAATAATAATAGTAGCTCATGCTTTTAGATCTTCGGCTTTATTTATTTTAGCTAATTTAACTTATGATTCTTGTAATTCTCGTAGATTAATAACTATTAAGGGGTTAATTTTATTTATACCTTGACTTAGTATATTATGGTTTTTTTTTTCTATTATGAATATGGCAGCACCTCCGTTTTTAAATCTTTTTAGAGAAATTATAATCTTATTTTCTTTATTTTCTATTAATAAATTTTCAGTAATTTTTTTTGGTTTTATTAGGTTTATAACTTTATGTTATTCATTAAATATATATTCTATAGTTAATCATGGTTCATGAAGAATATATTTAAATTCATATAAATTGATTAATATTAAAGACTATATAAATTTAATATTTATATTATTATCTTCTATTATTCTTATTATAAAATTAAGAATATTTAATATATTA
>HNDA04
ATGTTAAAATTATTTATTATATTTATGTGCCCTTTAATAATTTATTCTAATAAATATTCTTGATCAAGAAATATTTGAATAATTTTATTGGTAATAATATTATATATATATATATATATAAGATGAGGTATTCTTTCCTTAAAATTAAATGAATGGTTAATATTAGACTCATTATCATTTTTATTAGTAATATTAACATTATGAATGTGTATTATAATATTTATTTGTAGATGGAAATTTATAATATTTAAATATTATTTTTACAATTTTTTTATTTTAATTTTAAGACTGATATTAATTTTAATAATAAGATTTATACAATCTAATATTTTATGTTTCTATATTTTATTCGAATTTTCATTATTACCTACAATAATTTTAATTATAAAGTGAGGTTATCAGCCAGAACGATTACAAGCAAGGATATATTTAATATTATACACTGTTATAGGTTCGTTACCCATACTAGTATGTTTATTTTATATAATTAATTTAAATATAAACTTTAATATATTTACTTGATTTATATTTAAGGATAATAGGTTTATTGAAAATTGATGATTTATTTTATTACTTGGGCTTTTAGTTAAAATTCCAATATATCCTTTTCATTTGTGATTACCAAAAGCTCATGTAGAAGCCCCTGTTGCTGGATCAGTAATTTTAGCTAGAATTTTATTAAAATTGGGTGGATATGGTGTAATGCGATTTACTAACTTATTTCCTTGATTAAATCTAAAAATTATTCCTATTGTATTTAGTTTATCATTAATTGGAGGAATTAGAACTAGAATAATTTGTTTACGTCAAGTTGATTTAAAATCATTAGTTGCTTATTCATCAGTAAGTCACATAGGTTTAATATTAGTTGGTTTATGTTCTTCTTGTAGAGTTGGAATTTCTGGAAGCTTAATAATAATAGTAGCTCATGCTTTTAGATCTTCGGCTTTATTTATTTTAGCTAATTTAACTTATGATTCTTGTAATTCTCGTAGATTAATAACTATTAAGGGATTAATTTTATTTATACCTTGACTTAGAATATTATGGTTTTTTTTTTCTATTATGAATATGGCAGCACCTCCGTTTTTAAATCTTTTTAGAGAAATTATAATCTTATTTTCTTTATTTTCTATTAATAAATTTTCAGTAATTTTTTTTGGTTTTATTAGGTTTATAACTTTATGTTATTCATTAAATATATATTCTATAGTTAATCATGGTTCATGAAGAATATATTTAAATTCATATAAATTGATTAATATTAAAGACTATATAAATTTAATATTTATATTATTATCTTCTATTATTCTTATTATAAAATTAAGAATATTTAATATATTA
>HNDA05
ATGTTAAAATTATTTATTATATTTATGTGCCCTTTAATAATTTATTCTAATAAATATTCTTGATCAAGAAATATTTGAATAATTTTATTGGTAATAATATTATATATATATATATATATAAGATGAGGTATTCTTTCCTTAAAATTAAATGAATGGTTAATATTAGACTCATTATCATTTTTATTAGTAATATTAACATTATGAATGTGTATTATAATATTTATTTGTAGATGAAAATTTATAATATTTAAATATTATTTTTACAATTTTTTTATTTTAATTTTAAGACTGATATTAATTTTAATAATAAGATTTATACAATCTAATATTTTATGTTTCTATATTTTATTCGAATTTTCATTATTACCTACAATAATTTTAATTATAAAGTGAGGTTATCAACCAGAACGATTACAAGCAAGGATATATTTAATATTATACACTGTTATAGGTTCATTACCCATACTAGTATGTTTATTTTATATAATTAATTTAAATATAAACTTTAATATATTTACTTGATTTATATTTAAGGATAATAGGTTTATTGAAAATTGATGATTTATTTTATTACTTGGGCTTTTAGTTAAAATTCCAATATATCCTTTTCATTTGTGATTACCAAAAGCTCATGTAGAAGCCCCTGTTGCTGGATCAGTAATTTTAGCTAGAATTTTATTAAAATTGGGTGGATATGGTGTAATGCGATTTACTAACTTATTTCCTTGATTAAATCTAAAAATTATTCCTATTGTATTTAGTTTATCATTAATTGGAGGAATTAGAACTAGAATAATTTGTTTACGTCAAGTTGATTTAAAATCATTAGTTGCTTATTCATCAGTAAGTCACATAGGTTTAATATTAGTTGGTTTATGTTCTTCTTGTAGAGTTGGAATTTCTGGAAGTTTAATAATAATAGTAGCTCATGCTTTTAGATCTTCGGCTTTATTTATTTTAGCTAATTTAACTTATGATTCTTGTAATTCTCGTAGATTAATAACTATTAAGGGGTTAATTTTATTTATACCTTGACTTAGTATATTATGGTTTTTTTTTTCTATTATGAATATGGCAGCACCTCCGTTTTTAAATCTTTTTAGAGAAATTATAATCTTATTTTCTTTATTTTCTATTAATAAATTTTCAGTAATTTTTTTTGGTTTTATTAGGTTTATAACTTTATGTTATTCATTAAATATATATTCTATAGTTAATCATGGTTCATGAAGAATATATTTAAATTCATATAAATTGATTAATATTAAAGACTATATAAATTTAATATTTATATTATTATCTTCTATTATTCTTATTATAAAATTAAGAATATTTAATATATTA
>HNDA06
ATGTTAAAATTATTTATTATATTTATGTGCCCTTTAATAATTTATTCTAATAAATATTCTTGATCAAGAAATATTTGAATAATTTTATTAGTAATAATATTATATATATATATATATATAAGATGAGGTATTCTTTCCTTAAAATTAAATGAATGGTTAATATTAGACTCATTATCATTTTTATTAGTAATATTAACATTATGAATGTGTATTATAATATTTATTTGTAGATGAAAATTTATAATATTTAAATATTATTTTTACAATTTTTTTATTTTAATTTTAAGACTGATATTAATTTTAATAATAAGATTTATACAATCTAATATTTTATGTTTCTATATTTTATTCGAATTTTCATTATTACCTACAATAATTTTAATTATAAAGTGAGGTTATCAACCAGAACGATTACAAGCAAGGATATATTTAATATTATACACTGTTATAGGTTCATTACCCATACTAGTATGTTTATTTTATATAATTAATTTAAATATAAACTTTAATATATTTACTTGATTTATATTTAAGGATAATAGGTTTATTGAAAATTGATGATTTATTTTATTACTTGGGCTTTTAGTTAAAATTCCAATATATCCTTTTCATTTGTGATTACCAAAAGCTCATGTAGAAGCCCCTGTTGCTGGATCAGTAATTTTAGCTAGAATTTTATTAAAATTGGGTGGATATGGTGTAATGCGATTTACTAACTTATTTCCTTGATTAAATCTAAAAATTATTCCTATTGTATTTAGTTTATCATTAATTGGAGGAATTAGAACTAGAATAATTTGTTTACGTCAAGTTGATTTAAAATCATTAGTTGCTTATTCATCAGTAAGTCACATAGGTTTAATATTAGTTGGTTTATGTTCTTCTTGTAGAGTTGGAATTTCTGGAAGTTTAATAATAATAGTAGCTCATGCTTTTAGATCTTCAGCTTTATTTATTTTAGCTAATTTAACTTATGATTCTTGTAATTCTCGTAGATTAATAACTATTAAGGGGTTAATTTTATTTATACCTTGACTTAGTATATTATGGTTTTTTTTTTCTATTATGAATATGGCAGCACCTCCGTTTTTAAATCTTTTTAGAGAAATTATAATCTTATTTTCTTTATTTTCTATTAATAAATTTTCAGTAATTTTTTTTGGTTTTATTAGGTTTATAACTTTATGTTATTCATTAAATATATATTCTATAGTTAATCATGGTTCATGAAGAATATATTTAAATTCATATAAATTGATTAATATTAAAGACTATATAAATTTAATATTTATATTATTATCTTCTATTATTCTTATTATAAAATTAAGAATATTTAATATATTA
>HNDA07
ATGTTAAAATTATTTATTATATTTATGTGCCCTTTAATAATTTATTCTAATAAATATTCTTGATCAAGAAATATTTGAATAATTTTATTAGTAATAATATTATATATATATATATATATAAGATGAGGTATTCTTTCCTTAAAATTAAATGAATGGTTAATATTAGACTCATTATCATTTTTATTAGTAATATTAACATTATGAATGTGTATTATAATATTTATTTGTAGATGAAAATTTATAATATTTAAATATTATTTTTACAATTTTTTTATTTTAATTTTAAGACTGATATTAATTTTAATAATAAGATTTATACAATCTAATATTTTATGTTTCTATATTTTATTCGAATTTTCATTATTACCTACAATAATTTTAATTATAAAGTGAGGTTATCAACCAGAACGATTACAAGCAAGGATATATTTAATATTATACACTGTTATAGGTTCATTACCCATACTAGTATGTTTATTTTATATAATTAATTTAAATATAAACTTTAATATATTTACTTGATTTATATTTAAGGATAATAGGTTTATTGAAAATTGATGATTTATTTTATTACTTGGGCTTTTAGTTAAAATTCCAATATATCCTTTTCATTTGTGATTACCAAAAGCTCATGTAGAAGCCCCTGTTGCTGGATCAGTAATTTTAGCTAGAATTTTATTAAAATTGGGTGGATATGGTGTAATGCGATTTACTAACTTATTTCCTTGATTAAATCTAAAAATTATTCCTATTGTATTTAGTTTATCATTAATTGGAGGAATTAGAACTAGAATAATTTGTTTACGTCAAGTTGATTTAAAATCATTAGTTGCTTATTCATCAGTAAGTCACATAGGTTTAATATTAGTTGGTTTATGTTCTTCTTGTAGAGTTGGAATTTCTGGAAGTTTAATAATAATAGTAGCTCATGCTTTTAGATCTTCGGCTTTATTTATTTTAGCTAATTTAACTTATGATTCTTGTAATTCTCGTAGATTAATAACTATTAAGGGGTTAATTTTATTTATACCTTGACTTAGTATATTATGGTTTTTTTTTTCTATTATGAATATGGCAGCACCTCCGTTTTTAAATCTTTTTAGAGAAATTATAATCTTATTTTCTTTATTTTCTATTAATAAATTTTCAGTAATTTTTTTTGGTTTTATTAGGTTTATAACTTTATGTTATTCATTAAATATATATTCTATAGTTAATCATGGTTCATGAAGAATATATTTAAATTCATATAAATTGATTAATATTAAAGACTATATAAATTTAATATTTATATTATTATCTTCTATTATTCTTATTATAAAATTAAGAATATTTAATATATTA
>HNDA08
ATGTTAAAATTATTTATTATATTTATGTGCCCTTTAATAATTTATTCTAATAAATATTCTTGATCAAGAAATATTTGAATAATTTTATTGGTAATAATATTATATATATATATATATATAAGATGAGGTATTCTTTCCTTAAAATTAAATGAATGGTTAATATTAGACTCATTATCATTTTTATTAGTAATATTAACATTATGAATGTGTATTATAATATTTATTTGTAGATGAAAATTTATAATATTTAAATATTATTTTTACAATTTTTTTATTTTAATTTTAAGACTGATATTAATTTTAATAATAAGATTTATACAATCTAATATTTTATGTTTCTATATTTTATTCGAATTTTCATTATTACCTACAATAATTTTAATTATAAAGTGAGGTTATCAGCCAGAACGATTACAAGCAAGGATATATTTAATATTATACACTGTTATAGGTTCGTTACCCATACTAGTATGTTTATTTTATATAATTAATTTAAATATAAACTTTAATATATTTACTTGATTTATATTTAAGGATAATAGGTTTATTGAAAATTGATGATTTATTTTATTACTTGGGCTTTTAGTTAAAATTCCAATATATCCTTTTCATTTGTGATTACCAAAAGCTCATGTAGAAGCCCCTGTTGCTGGATCAGTAATTTTAGCTAGAATTTTATTAAAATTGGGTGGATATGGTGTAATGCGATTTACTAACTTATTTCCTTGATTAAATCTAAAAATTATTCCTATTGTATTTAGTTTATCATTAATTGGAGGAATTAGAACTAGAATAATTTGTTTACGTCAAGTTGATTTAAAATCATTAGTTGCTTATTCATCAGTAAGTCACATAGGTTTAATATTAGTTGGTTTATGTTCTTCTTGTAGAGTTGGAATTTCTGGAAGCTTAATAATAATAGTAGCTCATGCTTTTAGATCTTCGGCTTTATTTATTTTAGCTAATTTAACTTATGATTCTTGTAATTCTCGTAGATTAATAACTATTAAGGGATTAATTTTATTTATACCTTGACTTAGTATATTATGGTTTTTTTTTTCTATTATGAATATGGCAGCACCTCCGTTTTTAAATCTTTTTAGAGAAATTATAATCTTATTTTCTTTATTTTCTATTAATAAATTTTCAGTAATTTTTTTTGGTTTTATTAGGTTTACAACTTTATGTTATTCATTAAATATATATTCTATAGTTAATCATGGTTCATGAAGAATATATTTAAATTCATATAAATTGATTAATATTAAAGACTATATAAATTTAATATTTATATTATTATCTTCTATTATTCTTATCATAAAATTAAGAATATTTAATATATTA
>HNDA09
ATGTTAAAATTATTTATTATATTTATGTGCCCTTTAATAATTTATTCTAATAAATATTCTTGATCAAGAAATATTTGAATAATTTTATTAGTAATAATATTATATATATATATATATATAAGATGAGGTATTCTTTCCTTAAAATTAAATGAATGGTTAATATTAGACTCATTATCATTTTTATTAGTAATATTAACATTATGAATGTGTATTATAATATTTATTTGTAGATGAAAATTTATAATATTTAAATATTATTTTTACAATTTTTTTATTTTAATTTTAAGACTGATATTAATTTTAATAATAAGATTTATACAATCTAATATTTTATGTTTCTATATTTTATTCGAATTTTCATTATTACCTACAATAATTTTAATTATAAAGTGAGGTTATCAACCAGAACGATTACAAGCAAGGATATATTTAATATTATACACTGTTATAGGTTCATTACCCATACTAGTATGTTTATTTTATATAATTAATTTAAATATAAACTTTAATATATTTACTTGATTTATATTTAAGGATAATAGGTTTATTGAAAATTGATGATTTATTTTATTACTTGGGCTTTTAGTTAAAATTCCAATATATCCTTTTCATTTGTGATTACCAAAAGCTCATGTAGAAGCCCCTGTTGCTGGATCAGTAATTTTAGCTAGAATTTTATTAAAATTGGGTGGATATGGTGTAATGCGATTTACTAACTTATTTCCTTGATTAAATCTAAAAATTATTCCTATTGTATTTAGTTTATCATTAATTGGAGGAATTAGAACTAGAATAATTTGTTTACGTCAAGTTGATTTAAAATCATTAGTTGCTTATTCATCAGTAAGTCACATAGGTTTAATATTAGTTGGTTTATGTTCTTCTTGTAGAGTTGGAATTTCTGGAAGTTTAATAATAATAGTAGCTCATGCTTTTAGATCTTCAGCTTTATTTATTTTAGCTAATTTAACTTATGATTCTTGTAATTCTCGTAGATTAATAACTATTAAGGGGTTAATTTTATTTATACCTTGACTTAGTATATTATGGTTTTTTTTTTCTATTATGAATATGGCAGCACCTCCGTTTTTAAATCTTTTTAGAGAAATTATAATCTTATTTTCTTTATTTTCTATTAATAAATTTTCAGTAATTTTTTTTGGTTTTATTAGGTTTATAACTTTATGTTATTCATTAAATATATATTCTATAGTTAATCATGGTTCATGAAGAATATATTTAAATTCATATAAATTGATTAATATTAAAGACTATATAAATTTAATATTTATATTATTATCTTCTATTATTCTTATTATAAAATTAAGAATATTTAATATATTA
>HNDA10
ATGTTAAAATTATTTATTATATTTATGTGCCCTTTAATAATTTATTCTAATAAATATTCTTGATCAAGAAATATTTGAATAATTTTATTGGTAATAATATTATATATATATATATATATAAGATGAGGTATTCTTTCCTTAAAATTAAATGAATGGTTAATATTAGACTCATTATCATTTTTATTAGTAATATTAACATTATGAATGTGTATTATAATATTTATTTGTAGATGAAAATTTATAATATTTAAATATTATTTTTACAATTTTTTTATTTTAATTTTAAGACTGATATTAATTTTAATAATAAGATTTATACAATCTAATATTTTATGTTTCTATATTTTATTCGAATTTTCATTATTACCTACAATAATTTTAATTATAAAGTGAGGTTATCAACCAGAACGATTACAAGCAAGGATATATTTAATATTATACACTGTTATAGGTTCATTACCCATACTAGTATGTTTATTTTATATAATTAATTTAAATATAAACTTTAATATATTTACTTGATTTATATTTAAGGATAATAGGTTTATTGAAAATTGATGATTTATTTTATTACTTGGGCTTTTAGTTAAAATTCCAATATATCCTTTTCATTTGTGATTACCAAAAGCTCATGTAGAAGCCCCTGTTGCTGGATCAGTAATTTTAGCTAGAATTTTATTAAAATTGGGTGGATATGGTGTAATGCGATTTACTAACTTATTTCCTTGATTAAATCTAAAAATTATTCCTATTGTATTTAGTTTATCATTAATTGGAGGAATTAGAACTAGAATAATTTGTTTACGTCAAGTTGATTTAAAATCATTAGTTGCTTATTCATCAGTAAGTCACATAGGTTTAATATTAGTTGGTTTATGTTCTTCTTGTAGAGTTGGAATTTCTGGAAGTTTAATAATAATAGTAGCTCATGCTTTTAGATCTTCGGCTTTATTTATTTTAGCTAATTTAACTTATGATTCTTGTAATTCTCGTAGATTAATAACTATTAAGGGGTTAATTTTATTTATACCTTGACTTAGTATATTATGGTTTTTTTTTTCTATTATGAATATGGCAGCACCTCCGTTTTTAAATCTTTTTAGAGAAATTATAATCTTATTTTCTTTATTTTCTATTAATAAATTTTCAGTAATTTTTTTTGGTTTTATTAGGTTTATAACTTTATGTTATTCATTAAATATATATTCTATAGTTAATCATGGTTCATGAAGAATATATTTAAATTCATATAAATTGATTAATATTAAAGACTATATAAATTTAATATTTATATTATTATCTTCTATTATTCTTATTATAAAATTAAGAATATTTAATATATTA
>HNDA11
ATGTTAAAATTATTTATTATATTTATGTGCCCTTTAATAATTTATTCTAATAAATATTCTTGATCAAGAAATATTTGAATAATTTTATTGGTAATAATATTATATATATATATATATATAAGATGAGGTATTCTTTCCTTAAAATTAAATGAATGGTTAATATTAGACTCATTATCATTTTTATTAGTAATATTAACATTATGAATGTGTATTATAATATTTATTTGTAGATGAAAATTTATAATATTTAAATATTATTTTTACAATTTTTTTATTTTAATTTTAAGACTGATATTAATTTTAATAATAAGATTTATACAATCTAATATTTTATGTTTCTATATTTTATTCGAATTTTCATTATTACCTACAATAATTTTAATTATAAAGTGAGGTTATCAGCCAGAACGATTACAAGCAAGGATATATTTAATATTATACACTGTTATAGGTTCGTTACCCATACTAGTATGTTTATTTTATATAATTAATTTAAATATAAACTTTAATATATTTACTTGATTTATATTTAAGGATAATAGGTTTATTGAAAATTGATGATTTATTTTATTACTTGGGCTTTTAGTTAAAATTCCAATATATCCTTTTCATTTGTGATTACCAAAAGCTCATGTAGAAGCCCCTGTTGCTGGATCAGTAATTTTAGCTAGAATTTTATTAAAATTGGGTGGATATGGTGTAATGCGATTTACTAACTTATTTCCTTGATTAAATCTAAAAATTATTCCTATTGTATTTAGTTTATCATTAATTGGAGGAATTAGAACTAGAATAATTTGTTTACGTCAAGTTGATTTAAAATCATTAGTTGCTTATTCATCAGTAAGTCACATAGGTTTAATATTAGTTGGTTTATGTTCTTCTTGTAGAGTTGGAATTTCTGGAAGCTTAATAATAATAGTAGCTCATGCTTTTAGATCTTCGGCTTTATTTATTTTAGCTAATTTAACTTATGATTCTTGTAATTCTCGTAGATTAATAACTATTAAGGGATTAATTTTATTTATACCTTGACTTAGAATATTATGGTTTTTTTTTTCTATTATGAATATGGCAGCACCTCCGTTTTTAAATCTTTTTAGAGAAATTATAATCTTATTTTCTTTATTTTCTATTAATAAATTTTCAGTAATTTTTTTTGGTTTTATTAGGTTTATAACTTTATGTTATTCATTAAATATATATTCTATAGTTAATCATGGTTCATGAAGAATATATTTAAATTCATATAAATTGATTAATATTAAAGACTATATAAATTTAATATTTATATTATTATCTTCTATTATTCTTATTATAAAATTAAGAATATTTAATATATTA
>HNDA12
ATGTTAAAATTATTTATTATATTTATGTGCCCTTTAATAATTTATTCTAATAAATATTCTTGATCAAGAAATATTTGAATAATTTTATTGGTAATAATATTATATATATATATATATATAAGATGAGGTATTCTTTCCTTAAAATTAAATGAATGGTTAATATTAGACTCATTATCATTTTTATTAGTAATATTAACATTATGAATGTGTATTATAATATTTATTTGTAGATGAAAATTTATAATATTTAAATATTATTTTTACAATTTTTTTATTTTAATTTTAAGACTGATATTAATTTTAATAATAAGATTTATACAATCTAATATTTTATGTTTCTATATTTTATTCGAATTTTCATTATTACCTACAATAATTTTAATTATAAAGTGAGGTTATCAACCAGAACGATTACAAGCAAGGATATATTTAATATTATACACTGTTATAGGTTCATTACCCATACTAGTATGTTTATTTTATATAATTAATTTAAATATAAACTTTAATATATTTACTTGATTTATATTTAAGGATAATAGGTTTATTGAAAATTGATGATTTATTTTATTACTTGGGCTTTTAGTTAAAATTCCAATATATCCTTTTCATTTGTGATTACCAAAAGCTCATGTAGAAGCCCCTGTTGCTGGATCAGTAATTTTAGCTAGAATTTTATTAAAATTGGGTGGATATGGTGTAATGCGATTTACTAACTTATTTCCTTGATTAAATCTAAAAATTATTCCTATTGTATTTAGTTTATCATTAATTGGAGGAATTAGAACTAGAATAATTTGTTTACGTCAAGTTGATTTAAAATCATTAGTTGCTTATTCATCAGTAAGTCACATAGGTTTAATATTAGTTGGTTTATGTTCTTCTTGTAGAGTTGGAATTTCTGGAAGTTTAATAATAATAGTAGCTCATGCTTTTAGATCTTCGGCTTTATTTATTTTAGCTAATTTAACTTATGATTCTTGTAATTCTCGTAGATTAATAACTATTAAGGGGTTAATTTTATTTATACCTTGACTTAGTATATTATGGTTTTTTTTTTCTATTATGAATATGGCAGCACCTCCGTTTTTAAATCTTTTTAGAGAAATTATAATCTTATTTTCTTTATTTTCTATTAATAAATTTTCAGTAATTTTTTTTGGTTTTATTAGGTTTATAACTTTATGTTATTCATTAAATATATATTCTATAGTTAATCATGGTTCATGAAGAATATATTTAAATTCATATAAATTGATTAATATTAAAGACTATATAAATTTAATATTTATATTATTATCTTCTATTATTCTTATTATAAAATTAAGAATATTTAATATATTA
>YNHH01
ATGTTAAAATTATTTATTATATTTATGTGCCCTTTAATAATTTATTCTAATAAATATTCTTGATCAAGAAATATTTGAATAATTTTATTGGTAATAATATTATATATATATATATATATAAGATGAGGTATTCTTTCCTTAAAATTAAATGAATGGTTAATATTAGACTCATTATCATTTTTATTAGTAATATTAACATTATGAATGTGTATTATAATATTTATTTGTAGATGAAAATTTATAATATTTAAATATTATTTTTACAATTTTTTTATTTTAATTTTAAGACTGATATTAATTTTAATAATAAGATTTATACAATCTAATATTTTATGTTTTTATATTTTATTCGAATTTTCATTATTACCTACAATAATTTTAATTATAAAGTGAGGTTATCAACCAGAACGATTACAAGCAAGGATGTATTTAATATTATACACTGTTATAGGTTCGTTACCCATACTAGTATGTTTATTTTATATAATTAATTTAAATATAAACTTTAATATATTTACTTGATTTATATTTAAGGATAATAGGTTTATTGAAAATTGATGATTTATTTTATTACTTGGGCTTTTAGTTAAAATTCCAATATATCCTTTTCATTTGTGATTACCAAAAGCTCATGTAGAAGCCCCTGTTGCTGGATCAGTAATTTTAGCTAGAATTTTATTAAAATTGGGTGGATATGGTGTAATGCGATTTACTAACTTATTTCCTTGATTAAATCTAAAAATTATTCCTATTGTATTTAGTTTATCATTAATTGGAGGAATTAGAACTAGAATAATTTGTTTACGTCAAGTTGATTTAAAATCATTAGTTGCTTATTCATCAGTAAGTCACATAGGTTTAATATTAGTTGGTTTATGTTCTTCTTGTAGAGTTGGAATTTCTGGAAGTTTAATAATAATAGTAGCTCATGCTTTTAGATCTTCGGCTTTATTTATTTTAGCTAATTTAACTTATGATTCTTGTAATTCTCGTAGATTAATAACTATTAAGGGGTTAATTTTATTTATACCTTGACTTAGTATATTATGGTTTTTTTTTTCTATTATGAATATGGCAGCACCTCCGTTTTTAAATCTTTTTAGAGAAATTATAATCTTATTTTCTTTATTTTCTATTAATAAATTTTCAGTAATTTTTTTTGGTTTTATTAGGTTTATAACTTTATGTTATTCATTAAATATATATTCTATAGTTAATCATGGTTCATGAAGAATATATTTAAATTCATATAAATTGATTAATATTAAAGACTATATAAATTTAATATTTATATTATTATCTTCTATTATTCTTATTATAAAATTAAGAATATTTAATATATTA
>YNHH02
ATGTTAAAATTATTTATTATATTTATGTGCCCTTTAATAATTTATTCTAATAAATATTCTTGATCAAGAAATATTTGAATAATTTTATTGGTAATAATATTATATATATATATATATATAAGATGAGGTATTCTTTCCTTAAAATTAAATGAATGGTTAATATTAGACTCATTATCATTTTTATTAGTAATATTAACATTATGAATGTGTATTATAATATTTATTTGTAGATGAAAATTTATAATATTTAAATATTATTTTTACAATTTTTTTATTTTAATTTTAAGACTGATATTAATTTTAATAATAAGATTTATACAATCTAATATTTTATGTTTTTATATTTTATTCGAATTTTCATTATTACCTACAATAATTTTAATTATAAAGTGAGGTTATCAACCAGAACGATTACAAGCAAGGATGTATTTAATATTATACACTGTTATAGGTTCGTTACCCATACTAGTATGTTTATTTTATATAATTAATTTAAATATAAACTTTAATATATTTACTTGATTTATATTTAAGGATAATAGGTTTATTGAAAATTGATGATTTATTTTATTACTTGGGCTTTTAGTTAAAATTCCAATATATCCTTTTCATTTGTGATTACCAAAAGCTCATGTAGAAGCCCCTGTTGCTGGATCAGTAATTTTAGCTAGAATTTTATTAAAATTGGGTGGATATGGTGTAATGCGATTTACTAACTTATTTCCTTGATTAAATCTAAAAATTATTCCTATTGTATTTAGTTTATCATTAATTGGAGGAATTAGAACTAGAATAATTTGTTTACGTCAAGTTGATTTAAAATCATTAGTTGCTTATTCATCAGTAAGTCACATAGGTTTAATATTAGTTGGTTTATGTTCTTCTTGTAGAGTTGGAATTTCTGGAAGTTTAATAATAATAGTAGCTCATGCTTTTAGATCTTCGGCTTTATTTATTTTAGCTAATTTAACTTATGATTCTTGTAATTCTCGTAGATTAATAACTATTAAGGGGTTAATTTTATTTATACCTTGACTTAGTATATTATGGTTTTTTTTTTCTATTATGAATATGGCAGCACCTCCGTTTTTAAATCTTTTTAGAGAAATTATAATCTTATTTTCTTTATTTTCTATTAATAAATTTTCAGTAATTTTTTTTGGTTTTATTAGGTTTATAACTTTATGTTATTCATTAAATATATATTCTATAGTTAATCATGGTTCATGAAGAATATATTTAAATTCATATAAATTGATTAATATTAAAGACTATATAAATTTAATATTTATATTATTATCTTCTATTATTCTTATTATAAAATTAAGAATATTTAATATATTA
>YNHH03
ATGTTAAAATTATTTATTATATTTATGTGCCCTTTAATAATTTATTCTAATAAATATTCTTGATCAAGAAATATTTGAATAATTTTATTGGTAATAATATTATATATATATATATATATAAGATGAGGTATTCTTTCCTTAAAATTAAATGAATGGTTAATATTAGATTCATTATCATTTTTATTAGTAATATTAACATTATGAATGTGTATTATAATATTTATTTGTAGATGAAAATTTATAATATTTAAATATTATTTTTACAATTTTTTTATTTTAATTTTAAGACTGATATTAATTTTAATAATAAGATTTATACAATCTAATATTTTATGTTTTTATATTTTATTCGAATTTTCATTATTACCTACAATAATTTTAATTATAAAGTGAGGTTATCAACCAGAACGATTACAAGCAAGGATGTATTTAATATTATACACTGTTATAGGTTCGTTACCCATACTAGTATGTTTATTTTATATAATTAATTTAAATATAAACTTTAATATATTTACTTGATTTATATTTAAGGATAATAGGTTTATTGAAAATTGATGATTTATTTTATTACTTGGGCTTTTAGTTAAAATTCCAATATATCCTTTTCATTTGTGATTACCAAAAGCTCATGTAGAAGCCCCTGTTGCTGGATCAGTAATTTTAGCTAGAATTTTATTAAAATTGGGTGGATATGGTGTAATGCGATTTACTAACTTATTTCCTTGATTAAATCTAAAAATTATTCCTATTGTATTTAGTTTATCATTAATTGGAGGAATTAGAACTAGAATAATTTGTTTACGTCAAGTTGATTTAAAATCATTAGTTGCTTATTCATCAGTAAGTCACATAGGTTTAATATTAGTTGGTTTATGTTCTTCTTGTAGAGTTGGAATTTCTGGAAGTTTAATAATAATAGTAGCTCATGCTTTTAGATCTTCGGCTTTATTTATTTTAGCTAATTTAACTTATGATTCTTGTAATTCTCGTAGATTAATAACTATTAAGGGGTTAATTTTATTTATACCTTGACTTAGTATATTATGGTTTTTTTTTTCTATTATGAATATGGCAGCACCTCCGTTTTTAAATCTTTTTAGAGAAATTATAATCTTATTTTCTTTATTTTCTATTAATAAATTTTCAGTAATTTTTTTTGGTTTTATTAGGTTTATAACTTTATGTTATTCATTAAATATATATTCTATAGTTAATCATGGTTCATGAAGAATATATTTAAATTCATATAAATTGATTAATATTAAAGACTATATAAATTTAATATTTATATTATTATCTTCTATTATTCTTATTATAAAATTAAGAATATTTAATATATTA
>YNHH04
ATGTTAAAATTATTTATTATATTTATGTGCCCTTTAATAATTTATTCTAATAAATATTCTTGATCAAGAAATATTTGAATAATTTTATTGGTAATAATATTATATATATATATATATATAAGATGAGGTATTCTTTCCTTAAAATTAAATGAATGGTTAATATTAGATTCATTATCATTTTTATTAGTAATATTAACATTATGAATGTGTATTATAATATTTATTTGTAGATGAAAATTTATAATATTTAAATATTATTTTTACAATTTTTTTATTTTAATTTTAAGACTGATATTAATTTTAATAATAAGATTTATACAATCTAATATTTTATGTTTTTATATTTTATTCGAATTTTCATTATTACCTACAATAATTTTAATTATAAAGTGAGGTTATCAACCAGAACGATTACAAGCAAGGATGTATTTAATATTATACACTGTTATAGGTTCGTTACCCATACTAGTATGTTTATTTTATATAATTAATTTAAATATAAACTTTAATATATTTACTTGATTTATATTTAAGGATAATAGGTTTATTGAAAATTGATGATTTATTTTATTACTTGGGCTTTTAGTTAAAATTCCAATATATCCTTTTCATTTGTGATTACCAAAAGCTCATGTAGAAGCCCCTGTTGCTGGATCAGTAATTTTAGCTAGAATTTTATTAAAATTGGGTGGATATGGTGTAATGCGATTTACTAACTTATTTCCTTGATTAAATCTAAAAATTATTCCTATTGTATTTAGTTTATCATTAATTGGAGGAATTAGAACTAGAATAATTTGTTTACGTCAAGTTGATTTAAAATCATTAGTTGCTTATTCATCAGTAAGTCACATAGGTTTAATATTAGTTGGTTTATGTTCTTCTTGTAGAGTTGGAATTTCTGGAAGTTTAATAATAATAGTAGCTCATGCTTTTAGATCTTCGGCTTTATTTATTTTAGCTAATTTAACTTATGATTCTTGTAATTCTCGTAGATTAATAACTATTAAGGGGTTAATTTTATTTATACCTTGACTTAGTATATTATGGTTTTTTTTTTCTATTATGAATATGGCAGCACCTCCGTTTTTAAATCTTTTTAGAGAAATTATAATCTTATTTTCTTTATTTTCTATTAATAAATTTTCAGTAATTTTTTTTGGTTTTATTAGGTTTATAACTTTATGTTATTCATTAAATATATATTCTATAGTTAATCATGGTTCATGAAGAATATATTTAAATTCATATAAATTGATTAATATTAAAGACTATATAAATTTAATATTTATATTATTATCTTCTATTATTCTTATTATAAAATTAAGAATATTTAATATATTA
>YNHH05
ATGTTAAAATTATTTATTATATTTATGTGCCCTTTAATAATTTATTCTAATAAATATTCTTGATCAAGAAATATTTGAATAATTTTATTGGTAATAATATTATATATATATATATATATAAGATGAGGTATTCTTTCCTTAAAATTAAATGAATGGTTAATATTAGATTCATTATCATTTTTATTAGTAATATTAACATTATGAATGTGTATTATAATATTTATTTGTAGATGAAAATTTATAATATTTAAATATTATTTTTACAATTTTTTTATTTTAATTTTAAGACTGATATTAATTTTAATAATAAGATTTATACAATCTAATATTTTATGTTTTTATATTTTATTCGAATTTTCATTATTACCTACAATAATTTTAATTATAAAGTGAGGTTATCAACCAGAACGATTACAAGCAAGGATGTATTTAATATTATACACTGTTATAGGTTCGTTACCCATACTAGTATGTTTATTTTATATAATTAATTTAAATATAAACTTTAATATATTTACTTGATTTATATTTAAGGATAATAGGTTTATTGAAAATTGATGATTTATTTTATTACTTGGGCTTTTAGTTAAAATTCCAATATATCCTTTTCATTTGTGATTACCAAAAGCTCATGTAGAAGCCCCTGTTGCTGGATCAGTAATTTTAGCTAGAATTTTATTAAAATTGGGTGGATATGGTGTAATGCGATTTACTAACTTATTTCCTTGATTAAATCTAAAAATTATTCCTATTGTATTTAGTTTATCATTAATTGGAGGAATTAGAACTAGAATAATTTGTTTACGTCAAGTTGATTTAAAATCATTAGTTGCTTATTCATCAGTAAGTCACATAGGTTTAATATTAGTTGGTTTATGTTCTTCTTGTAGAGTTGGAATTTCTGGAAGTTTAATAATAATAGTAGCTCATGCTTTTAGATCTTCGGCTTTATTTATTTTAGCTAATTTAACTTATGATTCTTGTAATTCTCGTAGATTAATAACTATTAAGGGGTTAATTTTATTTATACCTTGACTTAGTATATTATGGTTTTTTTTTTCTATTATGAATATGGCAGCACCTCCGTTTTTAAATCTTTTTAGAGAAATTATAATCTTATTTTCTTTATTTTCTATTAATAAATTTTCAGTAATTTTTTTTGGTTTTATTAGGTTTATAACTTTATGTTATTCATTAAATATATATTCTATAGTTAATCATGGTTCATGAAGAATATATTTAAATTCATATAAATTGATTAATATTAAAGACTATATAAATTTAATATTTATATTATTATCTTCTATTATTCTTATTATAAAATTAAGAATATTTAATATATTA
>YNHH06
ATGTTAAAATTATTTATTATATTTATGTGCCCTTTAATAATTTATTCTAATAAATATTCTTGATCAAGAAATATTTGAATAATTTTATTGGTAATAATATTATATATATATATATATATAAGATGAGGTATTCTTTCCTTAAAATTAAATGAATGGTTAATATTAGATTCATTATCATTTTTATTAGTAATATTAACATTATGAATGTGTATTATAATATTTATTTGTAGATGAAAATTTATAATATTTAAATATTATTTTTACAATTTTTTTATTTTAATTTTAAGACTGATATTAATTTTAATAATAAGATTTATACAATCTAATATTTTATGTTTTTATATTTTATTCGAATTTTCATTATTACCTACAATAATTTTAATTATAAAGTGAGGTTATCAACCAGAACGATTACAAGCAAGGATGTATTTAATATTATACACTGTTATAGGTTCGTTACCCATACTAGTATGTTTATTTTATATAATTAATTTAAATATAAACTTTAATATATTTACTTGATTTATATTTAAGGATAATAGGTTTATTGAAAATTGATGATTTATTTTATTACTTGGGCTTTTAGTTAAAATTCCAATATATCCTTTTCATTTGTGATTACCAAAAGCTCATGTAGAAGCCCCTGTTGCTGGATCAGTAATTTTAGCTAGAATTTTATTAAAATTGGGTGGATATGGTGTAATGCGATTTACTAACTTATTTCCTTGATTAAATCTAAAAATTATTCCTATTGTATTTAGTTTATCATTAATTGGAGGAATTAGAACTAGAATAATTTGTTTACGTCAAGTTGATTTAAAATCATTAGTTGCTTATTCATCAGTAAGTCACATAGGTTTAATATTAGTTGGTTTATGTTCTTCTTGTAGAGTTGGAATTTCTGGAAGTTTAATAATAATAGTAGCTCATGCTTTTAGATCTTCGGCTTTATTTATTTTAGCTAATTTAACTTATGATTCTTGTAATTCTCGTAGATTAATAACTATTAAGGGGTTAATTTTATTTATACCTTGACTTAGTATATTATGGTTTTTTTTTTCTATTATGAATATGGCAGCACCTCCGTTTTTAAATCTTTTTAGAGAAATTATAATCTTATTTTCTTTATTTTCTATTAATAAATTTTCAGTAATTTTTTTTGGTTTTATTAGGTTTATAACTTTATGTTATTCATTAAATATATATTCTATAGTTAATCATGGTTCATGAAGAATATATTTAAATTCATATAAATTGATTAATATTAAAGACTATATAAATTTAATATTTATATTATTATCTTCTATTATTCTTATTATAAAATTAAGAATATTTAATATATTA
>YNHH07
ATGTTAAAATTATTTATTATATTTATGTGCCCTTTAATAATTTATTCTAATAAATATTCTTGATCAAGAAATATTTGAATAATTTTATTGGTAATAATATTATATATATATATATATATAAGATGAGGTATTCTTTCCTTAAAATTAAATGAATGGTTAATATTAGATTCATTATCATTTTTATTAGTAATATTAACATTATGAATGTGTATTATAATATTTATTTGTAGATGAAAATTTATAATATTTAAATATTATTTTTACAATTTTTTTATTTTAATTTTAAGACTGATATTAATTTTAATAATAAGATTTATACAATCTAATATTTTATGTTTTTATATTTTATTCGAATTTTCATTATTACCTACAATAATTTTAATTATAAAGTGAGGTTATCAACCAGAACGATTACAAGCAAGGATGTATTTAATATTATACACTGTTATAGGTTCGTTACCCATACTAGTATGTTTATTTTATATAATTAATTTAAATATAAACTTTAATATATTTACTTGATTTATATTTAAGGATAATAGGTTTATTGAAAATTGATGATTTATTTTATTACTTGGGCTTTTAGTTAAAATTCCAATATATCCTTTTCATTTGTGATTACCAAAAGCTCATGTAGAAGCCCCTGTTGCTGGATCAGTAATTTTAGCTAGAATTTTATTAAAATTGGGTGGATATGGTGTAATGCGATTTACTAACTTATTTCCTTGATTAAATCTAAAAATTATTCCTATTGTATTTAGTTTATCATTAATTGGAGGAATTAGAACTAGAATAATTTGTTTACGTCAAGTTGATTTAAAATCATTAGTTGCTTATTCATCAGTAAGTCACATAGGTTTAATATTAGTTGGTTTATGTTCTTCTTGTAGAGTTGGAATTTCTGGAAGTTTAATAATAATAGTAGCTCATGCTTTTAGATCTTCGGCTTTATTTATTTTAGCTAATTTAACTTATGATTCTTGTAATTCTCGTAGATTAATAACTATTAAGGGGTTAATTTTATTTATACCTTGACTTAGTATATTATGGTTTTTTTTTTCTATTATGAATATGGCAGCACCTCCGTTTTTAAATCTTTTTAGAGAAATTATAATCTTATTTTCTTTATTTTCTATTAATAAATTTTCAGTAATTTTTTTTGGTTTTATTAGGTTTATAACTTTATGTTATTCATTAAATATATATTCTATAGTTAATCATGGTTCATGAAGAATATATTTAAATTCATATAAATTGATTAATATTAAAGACTATATAAATTTAATATTTATATTATTATCTTCTATTATTCTTATTATAAAATTAAGAATATTTAATATATTA
>YNHH08
ATGTTAAAATTATTTATTATATTTATGTGCCCTTTAATAATTTATTCTAATAAATATTCTTGATCAAGAAATATTTGAATAATTTTATTGGTAATAATATTATATATATATATATATATAAGATGAGGTATTCTTTCCTTAAAATTAAATGAATGGTTAATATTAGACTCATTATCATTTTTATTAGTAATATTAACATTATGAATGTGTATTATAATATTTATTTGTAGATGAAAATTTATAATATTTAAATATTATTTTTACAATTTTTTTATTTTAATTTTAAGACTGATATTAATTTTAATAATAAGATTTATACAATCTAATATTTTATGTTTTTATATTTTATTCGAATTTTCATTATTACCTACAATAATTTTAATTATAAAGTGAGGTTATCAACCAGAACGATTACAAGCAAGGATGTATTTAATATTATACACTGTTATAGGTTCGTTACCCATACTAGTATGTTTATTTTATATAATTAATTTAAATATAAACTTTAATATATTTACTTGATTTATATTTAAGGATAATAGGTTTATTGAAAATTGATGATTTATTTTATTACTTGGGCTTTTAGTTAAAATTCCAATATATCCTTTTCATTTGTGATTACCAAAAGCTCATGTAGAAGCCCCTGTTGCTGGATCAGTAATTTTAGCTAGAATTTTATTAAAATTGGGTGGATATGGTGTAATGCGATTTACTAACTTATTTCCTTGATTAAATCTAAAAATTATTCCTATTGTATTTAGTTTATCATTAATTGGAGGAATTAGAACTAGAATAATTTGTTTACGTCAAGTTGATTTAAAATCATTAGTTGCTTATTCATCAGTAAGTCACATAGGTTTAATATTAGTTGGTTTATGTTCTTCTTGTAGAGTTGGAATTTCTGGAAGTTTAATAATAATAGTAGCTCATGCTTTTAGATCTTCGGCTTTATTTATTTTAGCTAATTTAACTTATGATTCTTGTAATTCTCGTAGATTAATAACTATTAAGGGGTTAATTTTATTTATACCTTGACTTAGTATATTATGGTTTTTTTTTTCTATTATGAATATGGCAGCACCTCCGTTTTTAAATCTTTTTAGAGAAATTATAATCTTATTTTCTTTATTTTCTATTAATAAATTTTCAGTAATTTTTTTTGGTTTTATTAGGTTTATAACTTTATGTTATTCATTAAATATATATTCTATAGTTAATCATGGTTCATGAAGAATATATTTAAATTCATATAAATTGATTAATATTAAAGACTATATAAATTTAATATTTATATTATTATCTTCTATTATTCTTATTATAAAATTAAGAATATTTAATATATTA
>YNHH09
ATGTTAAAATTATTTATTATATTTATGTGCCCTTTAATAATTTATTCTAATAAATATTCTTGATCAAGAAATATTTGAATAATTTTATTGGTAATAATATTATATATATATATATATATAAGATGAGGTATTCTTTCCTTAAAATTAAATGAATGGTTAATATTAGACTCATTATCATTTTTATTAGTAATATTAACATTATGAATGTGTATTATAATATTTATTTGTAGATGAAAATTTATAATATTTAAATATTATTTTTACAATTTTTTTATTTTAATTTTAAGACTGATATTAATTTTAATAATAAGATTTATACAATCTAATATTTTATGTTTTTATATTTTATTCGAATTTTCATTATTACCTACAATAATTTTAATTATAAAGTGAGGTTATCAACCAGAACGATTACAAGCAAGGATGTATTTAATATTATACACTGTTATAGGTTCGTTACCCATACTAGTATGTTTATTTTATATAATTAATTTAAATATAAACTTTAATATATTTACTTGATTTATATTTAAGGATAATAGGTTTATTGAAAATTGATGATTTATTTTATTACTTGGGCTTTTAGTTAAAATTCCAATATATCCTTTTCATTTGTGATTACCAAAAGCTCATGTAGAAGCCCCTGTTGCTGGATCAGTAATTTTAGCTAGAATTTTATTAAAATTGGGTGGATATGGTGTAATGCGATTTACTAACTTATTTCCTTGATTAAATCTAAAAATTATTCCTATTGTATTTAGTTTATCATTAATTGGAGGAATTAGAACTAGAATAATTTGTTTACGTCAAGTTGATTTAAAATCATTAGTTGCTTATTCATCAGTAAGTCACATAGGTTTAATATTAGTTGGTTTATGTTCTTCTTGTAGAGTTGGAATTTCTGGAAGTTTAATAATAATAGTAGCTCATGCTTTTAGATCTTCGGCTTTATTTATTTTAGCTAATTTAACTTATGATTCTTGTAATTCTCGTAGATTAATAACTATTAAGGGGTTAATTTTATTTATACCTTGACTTAGTATATTATGGTTTTTTTTTTCTATTATGAATATGGCAGCACCTCCGTTTTTAAATCTTTTTAGAGAAATTATAATCTTATTTTCTTTATTTTCTATTAATAAATTTTCAGTAATTTTTTTTGGTTTTATTAGGTTTATAACTTTATGTTATTCATTAAATATATATTCTATAGTTAATCATGGTTCATGAAGAATATATTTAAATTCATATAAATTGATTAATATTAAAGACTATATAAATTTAATATTTATATTATTATCTTCTATTATTCTTATTATAAAATTAAGAATATTTAATATATTA
>YNHH10
ATGTTAAAATTATTTATTATATTTATGTGCCCTTTAATAATTTATTCTAATAAATATTCTTGATCAAGAAATATTTGAATAATTTTATTGGTAATAATATTATATATATATATATATATAAGATGAGGTATTCTTTCCTTAAAATTAAATGAATGGTTAATATTAGATTCATTATCATTTTTATTAGTAATATTAACATTATGAATGTGTATTATAATATTTATTTGTAGATGAAAATTTATAATATTTAAATATTATTTTTACAATTTTTTTATTTTAATTTTAAGACTGATATTAATTTTAATAATAAGATTTATACAATCTAATATTTTATGTTTTTATATTTTATTCGAATTTTCATTATTACCTACAATAATTTTAATTATAAAGTGAGGTTATCAACCAGAACGATTACAAGCAAGGATGTATTTAATATTATACACTGTTATAGGTTCGTTACCCATACTAGTATGTTTATTTTATATAATTAATTTAAATATAAACTTTAATATATTTACTTGATTTATATTTAAGGATAATAGGTTTATTGAAAATTGATGATTTATTTTATTACTTGGGCTTTTAGTTAAAATTCCAATATATCCTTTTCATTTGTGATTACCAAAAGCTCATGTAGAAGCCCCTGTTGCTGGATCAGTAATTTTAGCTAGAATTTTATTAAAATTGGGTGGATATGGTGTAATGCGATTTACTAACTTATTTCCTTGATTAAATCTAAAAATTATTCCTATTGTATTTAGTTTATCATTAATTGGAGGAATTAGAACTAGAATAATTTGTTTACGTCAAGTTGATTTAAAATCATTAGTTGCTTATTCATCAGTAAGTCACATAGGTTTAATATTAGTTGGTTTATGTTCTTCTTGTAGAGTTGGAATTTCTGGAAGTTTAATAATAATAGTAGCTCATGCTTTTAGATCTTCGGCTTTATTTATTTTAGCTAATTTAACTTATGATTCTTGTAATTCTCGTAGATTAATAACTATTAAGGGGTTAATTTTATTTATACCTTGACTTAGTATATTATGGTTTTTTTTTTCTATTATGAATATGGCAGCACCTCCGTTTTTAAATCTTTTTAGAGAAATTATAATCTTATTTTCTTTATTTTCTATTAATAAATTTTCAGTAATTTTTTTTGGTTTTATTAGGTTTATAACTTTATGTTATTCATTAAATATATATTCTATAGTTAATCATGGTTCATGAAGAATATATTTAAATTCATATAAATTGATTAATATTAAAGACTATATAAATTTAATATTTATATTATTATCTTCTATTATTCTTATTATAAAATTAAGAATATTTAATATATTA
>YNHH11
ATGTTAAAATTATTTATTATATTTATGTGCCCTTTAATAATTTATTCTAATAAATATTCTTGATCAAGAAATATTTGAATAATTTTATTGGTAATAATATTATATATATATATATATATAAGATGAGGTATTCTTTCCTTAAAATTAAATGAATGGTTAATATTAGATTCATTATCATTTTTATTAGTAATATTAACATTATGAATGTGTATTATAATATTTATTTGTAGATGAAAATTTATAATATTTAAATATTATTTTTACAATTTTTTTATTTTAATTTTAAGACTGATATTAATTTTAATAATAAGATTTATACAATCTAATATTTTATGTTTTTATATTTTATTCGAATTTTCATTATTACCTACAATAATTTTAATTATAAAGTGAGGTTATCAACCAGAACGATTACAAGCAAGGATGTATTTAATATTATACACTGTTATAGGTTCGTTACCCATACTAGTATGTTTATTTTATATAATTAATTTAAATATAAACTTTAATATATTTACTTGATTTATATTTAAGGATAATAGGTTTATTGAAAATTGATGATTTATTTTATTACTTGGGCTTTTAGTTAAAATTCCAATATATCCTTTTCATTTGTGATTACCAAAAGCTCATGTAGAAGCCCCTGTTGCTGGATCAGTAATTTTAGCTAGAATTTTATTAAAATTGGGTGGATATGGTGTAATGCGATTTACTAACTTATTTCCTTGATTAAATCTAAAAATTATTCCTATTGTATTTAGTTTATCATTAATTGGAGGAATTAGAACTAGAATAATTTGTTTACGTCAAGTTGATTTAAAATCATTAGTTGCTTATTCATCAGTAAGTCACATAGGTTTAATATTAGTTGGTTTATGTTCTTCTTGTAGAGTTGGAATTTCTGGAAGTTTAATAATAATAGTAGCTCATGCTTTTAGATCTTCGGCTTTATTTATTTTAGCTAATTTAACTTATGATTCTTGTAATTCTCGTAGATTAATAACTATTAAGGGGTTAATTTTATTTATACCTTGACTTAGTATATTATGGTTTTTTTTTTCTATTATGAATATGGCAGCACCTCCGTTTTTAAATCTTTTTAGAGAAATTATAATCTTATTTTCTTTATTTTCTATTAATAAATTTTCAGTAATTTTTTTTGGTTTTATTAGGTTTATAACTTTATGTTATTCATTAAATATATATTCTATAGTTAATCATGGTTCATGAAGAATATATTTAAATTCATATAAATTGATTAATATTAAAGACTATATAAATTTAATATTTATATTATTATCTTCTATTATTCTTATTATAAAATTAAGAATATTTAATATATTA
>YNHH12
ATGTTAAAATTATTTATTATATTTATGTGCCCTTTAATAATTTATTCTAATAAATATTCTTGATCAAGAAATATTTGAATAATTTTATTGGTAATAATATTATATATATATATATATATAAGATGAGGTATTCTTTCCTTAAAATTAAATGAATGGTTAATATTAGACTCATTATCATTTTTATTAGTAATATTAACATTATGAATGTGTATTATAATATTTATTTGTAGATGAAAATTTATAATATTTAAATATTATTTTTACAATTTTTTTATTTTAATTTTAAGACTGATATTAATTTTAATAATAAGATTTATACAATCTAATATTTTATGTTTTTATATTTTATTCGAATTTTCATTATTACCTACAATAATTTTAATTATAAAGTGAGGTTATCAACCAGAACGATTACAAGCAAGGATGTATTTAATATTATACACTGTTATAGGTTCGTTACCCATACTAGTATGTTTATTTTATATAATTAATTTAAATATAAACTTTAATATATTTACTTGATTTATATTTAAGGATAATAGGTTTATTGAAAATTGATGATTTATTTTATTACTTGGGCTTTTAGTTAAAATTCCAATATATCCTTTTCATTTGTGATTACCAAAAGCTCATGTAGAAGCCCCTGTTGCTGGATCAGTAATTTTAGCTAGAATTTTATTAAAATTGGGTGGATATGGTGTAATGCGATTTACTAACTTATTTCCTTGATTAAATCTAAAAATTATTCCTATTGTATTTAGTTTATCATTAATTGGAGGAATTAGAACTAGAATAATTTGTTTACGTCAAGTTGATTTAAAATCATTAGTTGCTTATTCATCAGTAAGTCACATAGGTTTAATATTAGTTGGTTTATGTTCTTCTTGTAGAGTTGGAATTTCTGGAAGTTTAATAATAATAGTAGCTCATGCTTTTAGATCTTCGGCTTTATTTATTTTAGCTAATTTAACTTATGATTCTTGTAATTCTCGTAGATTAATAACTATTAAGGGGTTAATTTTATTTATACCTTGACTTAGTATATTATGGTTTTTTTTTTCTATTATGAATATGGCAGCACCTCCGTTTTTAAATCTTTTTAGAGAAATTATAATCTTATTTTCTTTATTTTCTATTAATAAATTTTCAGTAATTTTTTTTGGTTTTATTAGGTTTATAACTTTATGTTATTCATTAAATATATATTCTATAGTTAATCATGGTTCATGAAGAATATATTTAAATTCATATAAATTGATTAATATTAAAGACTATATAAATTTAATATTTATATTATTATCTTCTATTATTCTTATTATAAAATTAAGAATATTTAATATATTA
