# Supplementary material for: Population Genetics of the Asian Buffalo Leech (Hirudinaria manillensis) in Southern China Based on Mitochondrial Protein-Coding Genes
Source: Biology (Basel). 2025 Jul 23;14(8):926. doi: 10.3390/biology14080926 (PMC12383380; doi:10.3390/biology14080926)
Supplement: Supplementary file 1 [file biology-14-00926-s001.zip › 11ND1.txt]

>GDMM01
ATGATTATAGTTTTATCAATAGTAATTAGAATCATAATAGCTCTTTTAGCTATAGCATTTTATACTTTATTAGAGCGAAAATTATTGGGATATATACAATTGCGTAAAGGACCTAATAAAGTAATATTGCTAGGTTTACCACAACCTATAGCTGATGCTATAAAATTATTTTTAAAAGAACAACCTTATTTAATTTATTCTAATAAGATGTATTTTATTTATGGCCCACTATTAAGACTTAGATTATCATTATTATTATGGATAATTTATCCTTTTAATAATCCTAGATGGTGATTTTCATTTAGATTAGTATATTTTTTATGCATTTCTGCTGTAAATGTATATTCAATTATGATTTCTGGTTGAAGTTCAAATTCTAAATATGCTTTATTAGGATCGTTACGTGGTGTAGCTCAAACAATTTCATATGAAATTAGCTTATCTATTATTTTACTATGTGCTGTAATTATTAAAGGTTCTATAGATTTATGTAAAATTAGAAATAGAACATATACTATTATTTTTATTATATTGATACCTGTAACTATTATGTGATATATTACTAATTTAGCTGAAACAAATCGAACCCCATTTGATTTTGCTGAAGGTGAATCGGAATTAGTATCTGGATTTAATATTGAGTATGGTTCTAGATTATTTGCTATAATTTTTATAGCTGAGTATTGTAATATTTTATTTATGAGTTTAATTAGGTCTATAGTCTTTATTACATCATTTGTTAAAAGTTTTAGTTTTTTTTTAGTAATTACTACAATATGTTTATCAGTTTTATTTATTTGGGTTCGTGCCACCTATCCACGTATACGATACGATTTATTAATAAATTTAACTTGAAAGTCTTTTTTACCAGTTTCTATTAGTTTTATTATATTTGTAGAATTTATAAATTTTTTATTATAA
>GDMM02
ATGATTATAGTTTTATCAATAGTAATTAGAATCATAATAGCTCTTTTAGCTATAGCATTTTATACTTTATTAGAGCGAAAATTATTGGGATATATACAATTGCGTAAAGGACCTAATAAAGTAATATTGCTAGGTTTACCACAACCTATAGCTGATGCTATAAAATTATTTTTAAAAGAACAACCTTATTTAATTTATTCTAATAAGATGTATTTTATTTATGGTCCACTATTAAGACTTAGATTATCATTATTATTATGGATAATTTATCCTTTTAATAATCCTAGATGGTGATTTTCATTTAGATTAGTATATTTTTTATGCATTTCTGCTGTAAATGTATATTCAATTATGATTTCTGGTTGAAGTTCAAATTCTAAATATGCTTTATTAGGATCGTTACGTGGTGTAGCTCAAACAATTTCATATGAAATTAGCTTATCTATTATTTTACTATGTGCTGTAATTATTAAAGGTTCTATAGATTTATGTAAAATTAGAAATAGAACATATACTATTATTTTTATTATATTGATACCTGTAACTATTATGTGATATATTACTAATTTAGCTGAAACAAATCGAACCCCATTTGATTTTGCTGAAGGTGAATCGGAATTAGTATCTGGATTTAATATTGAGTATGGTTCTAGATTATTTGCTATAATTTTTATAGCTGAGTATTGTAATATTTTATTTATGAGTTTAATTAGGTCTATAGTCTTTATTACATCATTTGTTAAAAGTTTTAGTTTTTTTTTAGTAATTACTACAATATGTTTATCAGTTTTATTTATTTGGGTTCGTGCCACCTATCCACGTATACGATACGATTTATTAATAAATTTAACTTGAAAGTCTTTTTTACCAGTTTCTATTAGTTTTATTATATTTGTAGAATTTATAAATTTTTTATTATAA
>GDMM03
ATGATTATAGTTTTATCAATAGTAATTAGAATCATAATAGCTCTTTTAGCTATAGCATTTTATACTTTATTAGAGCGAAAATTATTGGGATATATACAATTGCGTAAAGGACCTAATAAAGTAATATTGCTAGGTTTACCACAACCTATAGCTGATGCTATAAAATTATTTTTAAAAGAACAACCTTATTTAATTTATTCTAATAAGATGTATTTTATTTATGGTCCACTATTAAGACTTAGATTATCATTATTATTATGGATAATTTATCCTTTTAATAATCCTAGATGGTGATTTTCATTTAGATTAGTATATTTTTTATGTATTTCTGCTGTAAATGTATATTCAATTATGATTTCTGGTTGAAGTTCAAATTCTAAATATGCTTTATTAGGATCGTTACGTGGTGTAGCTCAAACAATTTCATATGAAATTAGCTTATCTATTATTTTACTATGTGCTGTAATTATTAAAGGTTCTATAGATTTATGTAAAATTAGAAATAGAACATATACTATTATTTTTATTATATTGATACCTGTAACTATTATGTGATATATTACTAATTTAGCTGAAACAAATCGAACCCCATTTGATTTTGCTGAAGGTGAATCGGAATTAGTATCTGGATTTAATATTGAGTATGGTTCTAGATTATTTGCTATAATTTTTATAGCTGAGTATTGTAATATTTTATTTATGAGTTTAATTAGGTCTATAGTCTTTATTACATCATTTGTTAAAAGTTTTAGTTTTTTTTTAGTAATTACTACAATATGTTTATCAGTTTTATTTATTTGGGTTCGTGCCACCTATCCACGTATACGATACGATTTATTAATAAATTTAACTTGAAAGTCTTTTTTACCAGTTTCTATTAGTTTTATTATATTTGTAGAATTTATAAATTTTTTATTATAA
>GDMM04
ATGATTATAGTTTTATCAATAGTAATTAGAATCATAATAGCTCTTTTAGCTATAGCATTTTATACTTTATTAGAGCGAAAATTATTGGGATATATACAATTGCGTAAAGGACCTAATAAAGTAATATTGCTAGGTTTACCACAACCTATAGCTGATGCTATAAAATTATTTTTAAAAGAACAACCTTATTTAATTTATTCTAATAAGATGTATTTTATTTATGGTCCACTATTAAGACTTAGATTATCATTATTATTATGGATAACTTATCCTTTTAATAATCCTAGATGGTGATTTTCATTTAGATTAGTATATTTTTTATGCATTTCTGCTGTAAATGTATATTCAATTATGATTTCTGGTTGAAGTTCAAATTCTAAATATGCTTTATTAGGATCATTACGTGGTGTAGCTCAAACAATTTCATATGAAATTAGCTTATCTATTATTTTACTATGTGCTGTAATTATTAAAGGTTCTATAGATTTATGTAAAATTAGAAATAGAACATATACTATTATTTTTATTATATTGATACCTGTAACTATTATGTGATATATTACTAATTTAGCTGAAACAAATCGAACCCCATTTGATTTTGCTGAAGGTGAATCGGAATTAGTATCTGGATTTAATATTGAGTATGGTTCTAGATTATTTGCTATAATTTTTATAGCTGAATATTGTAATATTTTATTTATGAGTTTAATTAGGTCTATAGTCTTTATTACATCATTTGTTAAAAGTTTTAGTTTTTTTTTAGTAATTACTACAATATGTTTATCAGTTTTATTTATTTGGGTTCGTGCCACCTATCCACGTATACGATACGATTTATTAATAAATTTAACTTGAAAGTCTTTTTTACCAGTTTCTATTAGTTTTATTATATTTGTAGAATTTATAAATTTTTTATTATAA
>GDMM05
ATGATTATAGTTTTATCAATAGTAATTAGAATCATAATAGCTCTTTTAGCTATAGCATTTTATACTTTATTAGAGCGAAAATTATTGGGATATATACAATTGCGTAAAGGACCTAATAAAGTAATATTGCTAGGTTTACCACAACCTATAGCTGATGCTATAAAATTATTTTTAAAAGAACAACCTTATTTAATTTATTCTAATAAGATGTATTTTATTTATGGTCCACTATTAAGACTTAGATTATCATTATTATTATGGATAACTTATCCTTTTAATAATCCTAGATGGTGATTTTCATTTAGATTAGTATATTTTTTATGCATTTCTGCTGTAAATGTATATTCAATTATGATTTCTGGTTGAAGTTCAAATTCTAAATATGCTTTATTAGGATCATTACGTGGTGTAGCTCAAACAATTTCATATGAAATTAGCTTATCTATTATTTTACTATGTGCTGTAATTATTAAAGGTTCTATAGATTTATGTAAAATTAGAAATAGAACATATACTATTATTTTTATTATATTGATACCTGTAACTATTATGTGATATATTACTAATTTAGCTGAAACAAATCGAACCCCATTTGATTTTGCTGAAGGTGAATCGGAATTAGTATCTGGATTTAATATTGAGTATGGTTCTAGATTATTTGCTATAATTTTTATAGCTGAGTATTGTAATATTTTATTTATGAGTTTAATTAGGTCTATAGTCTTTATTACATCATTTGTTAAAAGTTTTAGTTTTTTTTTAGTAATTACTACAATATGTTTATCAGTTTTATTTATTTGGGTTCGTGCCACCTATCCACGTATACGATACGATTTATTAATAAATTTAACTTGAAAGTCTTTTTTACCAGTTTCTATTAGTTTTATTATATTTGTAGAATTTATAAATTTTTTATTATAA
>GDMM06
ATGATTATAGTTTTATCAATAGTAATTAGAATCATAATAGCTCTTTTAGCTATAGCATTTTATACTTTATTAGAGCGAAAATTATTGGGATATATACAATTGCGTAAAGGACCTAATAAAGTAATATTGCTAGGTTTACCACAACCTATAGCTGATGCTATAAAATTATTTTTAAAAGAACAACCTTATTTAATTTATTCTAATAAGATGTATTTTATTTATGGTCCACTATTAAGACTTAGATTATCATTATTATTATGGATAACTTATCCTTTTAATAATCCTAGATGGTGATTTTCATTTAGATTAGTATATTTTTTATGCATTTCTGCTGTAAATGTATATTCAATTATGATTTCTGGTTGAAGTTCAAATTCTAAATATGCTTTATTAGGATCATTACGTGGTGTAGCTCAAACAATTTCATATGAAATTAGCTTATCTATTATTTTACTATGTGCTGTAATTATTAAAGGTTCTATAGATTTATGTAAAATTAGAAATAGAACATATACTATTATTTTTATTATATTGATACCTGTAACTATTATGTGATATATTACTAATTTAGCTGAAACAAATCGAACCCCATTTGATTTTGCTGAAGGTGAATCGGAATTAGTATCTGGATTTAATATTGAGTATGGTTCTAGATTATTTGCTATAATTTTTATAGCTGAGTATTGTAATATTTTATTTATGAGTTTAATTAGGTCTATAGTCTTTATTACATCATTTGTTAAAAGTTTTAGTTTTTTTTTAGTAATTACTACAATATGTTTATCAGTTTTATTTATTTGGGTTCGTGCCACCTATCCACGTATACGATACGATTTATTAATAAATTTAACTTGAAAGTCTTTTTTACCAGTTTCTATTAGTTTTATTATATTTGTAGAATTTATAAATTTTTTATTATAA
>GDMM07
ATGATTATAGTTTTATCAATAGTAATTAGAATCATAATAGCTCTTTTAGCTATAGCATTTTATACTTTATTAGAGCGAAAATTATTGGGATATATACAATTGCGTAAAGGACCTAATAAAGTAATATTGCTAGGTTTACCACAACCTATAGCTGATGCTATAAAATTATTTTTAAAAGAACAACCTTATTTAATTTATTCTAATAAGATGTATTTTATTTATGGTCCACTATTAAGACTTAGATTATCATTATTATTATGGATAATTTATCCTTTTAATAATCCTAGATGGTGATTTTCATTTAGATTAGTATATTTTTTATGCATTTCTGCTGTAAATGTATATTCAATTATGATTTCTGGTTGAAGTTCAAATTCTAAATATGCTTTATTAGGATCGTTACGTGGTGTAGCTCAAACAATTTCATATGAGATTAGCTTATCTATTATTTTACTATGTGCTGTAATTATTAAAGGTTCTATAGATTTATGTAAAATTAGAAATAGAACATATACTATTATTTTTATTATATTGATACCTGTAACTATTATGTGATATATTACTAATTTAGCTGAAACAAATCGAACCCCATTTGATTTTGCTGAAGGTGAATCGGAATTAGTATCTGGATTTAATATTGAGTATGGTTCTAGATTATTTGCTATAATTTTTATAGCTGAGTATTGTAATATTTTATTTATGAGTTTAATTAGGTCTATAGTCTTTATTACATCATTTGTTAAAAGTTTTAGTTTTTTTTTAGTAATTACTACAATATGTTTATCAGTTTTATTTATTTGGGTTCGTGCCACCTATCCACGTATACGATACGATTTATTAATAAATTTAACTTGAAAGTCTTTTTTACCAGTTTCTATTAGTTTTATTATATTTGTAGAATTTATAAATTTTTTATTATAA
>GDMM08
ATGATTATAGTTTTATCAATAGTAATTAGAATCATAATAGCTCTTTTAGCTATAGCATTTTATACTTTATTAGAGCGAAAATTATTGGGATATATACAATTGCGTAAAGGACCTAATAAAGTAATATTGCTAGGTTTACCACAACCTATAGCTGATGCTATAAAATTATTTTTAAAAGAACAACCTTATTTAATTTATTCTAATAAGATGTATTTTATTTATGGTCCACTATTAAGACTTAGATTATCATTATTATTATGGATAACTTATCCTTTTAATAATCCTAGATGGTGATTTTCATTTAGATTAGTATATTTTTTATGCATTTCTGCTGTAAATGTATATTCAATTATGATTTCTGGTTGAAGTTCAAATTCTAAATATGCTTTATTAGGATCATTACGTGGTGTAGCTCAAACAATTTCATATGAAATTAGCTTATCTATTATTTTACTATGTGCTGTAATTATTAAAGGTTCTATAGATTTATGTAAAATTAGAAATAGAACATATACTATTATTTTTATTATATTGATACCTGTAACTATTATGTGATATATTACTAATTTAGCTGAAACAAATCGAACCCCATTTGATTTTGCTGAAGGTGAATCGGAATTAGTATCTGGATTTAATATTGAGTATGGTTCTAGATTATTTGCTATAATTTTTATAGCTGAGTATTGTAATATTTTATTTATGAGTTTAATTAGGTCTATAGTCTTTATTACATCATTTGTTAAAAGTTTTAGTTTTTTTTTAGTAATTACTACAATATGTTTATCAGTTTTATTTATTTGGGTTCGTGCCACCTATCCACGTATACGATACGATTTATTAATAAATTTAACTTGAAAGTCTTTTTTACCAGTTTCTATTAGTTTTATTATATTTGTAGAATTTATAAATTTTTTATTATAA
>GDMM09
ATGATTATAGTTTTATCAATAGTAATTAGAATCATAATAGCTCTTTTAGCTATAGCATTTTATACTTTATTAGAGCGAAAATTATTGGGATATATACAATTGCGTAAAGGACCTAATAAAGTAATATTGCTAGGTTTACCACAACCTATAGCTGATGCTATAAAATTATTTTTAAAAGAACAACCTTATTTAATTTATTCTAATAAGATGTATTTTATTTATGGCCCACTATTAAGACTTAGATTATCATTATTATTATGGATAATTTATCCTTTTAATAATCCTAGATGGTGATTTTCATTTAGATTAGTATATTTTTTATGCATTTCTGCTGTAAATGTATATTCAATTATGATTTCTGGTTGAAGTTCAAATTCTAAATATGCTTTATTAGGATCGTTACGTGGTGTAGCTCAAACAATTTCATATGAAATTAGCTTATCTATTATTTTACTATGTGCTGTAATTATTAAAGGTTCTATAGATTTATGTAAAATTAGAAATAGAACATATACTATTATTTTTATTATATTGATACCTGTAACTATTATGTGATATATTACTAATTTAGCTGAAACAAATCGAACCCCATTTGATTTTGCTGAAGGTGAATCGGAATTAGTATCTGGATTTAATATTGAGTATGGTTCTAGATTATTTGCTATAATTTTTATAGCTGAGTATTGTAATATTTTATTTATGAGTTTAATTAGGTCTATAGTCTTTATTACATCATTTGTTAAAAGTTTTAGTTTTTTTCTAGTAATTACTACAATATGTTTATCAGTTTTATTTATTTGGGTTCGTGCCACCTATCCACGTATACGATACGATTTATTAATAAATTTAACTTGAAAGTCTTTTTTACCAGTTTCTATTAGTTTTATTATATTTGTAGAATTTATAAATTTTTTATTATAA
>GDMM10
ATGATTATAGTTTTATCAATAGTAATTAGAATCATAATAGCTCTTTTAGCTATAGCATTTTATACTTTATTAGAGCGAAAATTATTGGGATATATACAATTGCGTAAAGGACCTAATAAAGTAATATTGCTAGGTTTACCACAACCTATAGCTGATGCTATAAAATTATTTTTAAAAGAACAACCTTATTTAATTTATTCTAATAAGATGTATTTTATTTATGGTCCACTATTAAGACTTAGATTATCATTATTATTATGGATAATTTATCCTTTTAATAATCCTAGATGGTGATTTTCATTTAGATTAGTATATTTTTTATGTATTTCTGCTGTAAATGTATATTCAATTATGATTTCTGGTTGAAGTTCAAATTCTAAATATGCTTTATTAGGATCGTTACGTGGTGTAGCTCAAACAATTTCATATGAAATTAGCTTATCTATTATTTTACTATGTGCTGTAATTATTAAAGGTTCTATAGATTTATGTAAAATTAGAAATAGAACATATACTATTATTTTTATTATATTGATACCTGTAACTATTATGTGATATATTACTAATTTAGCTGAAACAAATCGAACCCCATTTGATTTTGCTGAAGGTGAATCGGAATTAGTATCTGGATTTAATATTGAGTATGGTTCTAGATTATTTGCTATAATTTTTATAGCTGAGTATTGTAATATTTTATTTATGAGTTTAATTAGGTCTATAGTCTTTATTACATCATTTGTTAAAAGTTTTAGTTTTTTTTTAGTAATTACTACAATATGTTTATCAGTTTTATTTATTTGGGTTCGTGCCACCTATCCACGTATACGATACGATTTATTAATAAATTTAACTTGAAAGTCTTTTTTACCAGTTTCTATTAGTTTTATTATATTTGTAGAATTTATAAATTTTTTATTATAA
>GDZJ01
ATGATTATAGTTTTATCAATAGTAATTAGAATCATAATAGCTCTTTTAGCTATAGCATTTTATACTTTATTAGAGCGAAAATTATTGGGATATATACAATTGCGTAAAGGACCTAATAAAGTAATATTGCTAGGTTTACCACAACCTATAGCTGATGCTATAAAATTATTTTTAAAAGAACAACCTTATTTAATTTATTCTAATAAGATGTATTTTATTTATGGTCCACTATTAAGACTTAGATTATCATTATTATTATGGATAATTTATCCTTTTAATAATCCTAGATGGTGATTTTCATTTAGATTAGTATATTTTTTATGCATTTCTGCTGTAAATGTATATTCAATTATGATTTCTGGTTGAAGTTCAAATTCTAAATATGCTTTATTAGGATCATTACGTGGTGTAGCTCAAACAATTTCATATGAAATTAGCTTATCTATTATTTTACTATGTGCTGTAATTATTAAAGGTTCTATAGATTTATGTAAAATTAGAAATAGAACATATACTATTATTTTTATTATATTGATACCTGTAACTATTATGTGATATATTACTAATTTAGCTGAAACAAATCGAACCCCATTTGATTTTGCTGAAGGTGAATCGGAATTAGTATCTGGATTTAATATTGAGTATGGTTCTAGATTATTTGCTATAATTTTTATAGCTGAGTATTGTAATATTTTATTTATGAGTTTAATTAGGTCTATAGTCTTTATTACATCATTTGTTAAAAGTTTTAGTTTTTTTTTAGTAATTACTACAATATGTTTATCAGTTTTATTTATTTGGGTTCGTGCCACCTATCCACGTATACGATACGATTTATTAATAAATTTAACTTGAAAGTCTTTTTTACCAGTTTCTATTAGTTTTATTATATTTGTAGAATTTATAAATTTTTTATTATAA
>GDZJ02
ATGATTATAGTTTTATCAATAGTAATTAGAATCATAATAGCTCTTTTAGCTATAGCATTTTATACTTTATTAGAGCGAAAATTATTGGGATATATACAATTGCGTAAAGGACCTAATAAAGTAATATTGCTAGGTTTACCACAACCTATAGCTGATGCTATAAAATTATTTTTAAAAGAACAACCTTATTTAATTTATTCTAATAAGATGTATTTTATTTATGGTCCACTATTAAGACTTAGATTATCATTATTATTATGGATAATTTATCCTTTTAATAATCCTAGATGGTGATTTTCATTTAGATTAGTATATTTTTTATGCATTTCTGCTGTAAATGTATATTCAATTATGATTTCTGGTTGAAGTTCAAATTCTAAATATGCTTTATTAGGATCATTACGTGGTGTAGCTCAAACAATTTCATATGAAATTAGCTTATCTATTATTTTACTATGTGCTGTAATTATTAAAGGTTCTATAGATTTATGTAAAATTAGAAATAGAACATATACTATTATTTTTATTATATTGATACCTGTAACTATTATGTGATATATTACTAATTTAGCTGAAACAAATCGAACCCCATTTGATTTTGCTGAAGGTGAATCGGAATTAGTATCTGGATTTAATATTGAGTATGGTTCTAGATTATTTGCTATAATTTTTATAGCTGAGTATTGTAATATTTTATTTATGAGTTTAATTAGGTCTATAGTCTTTATTACATCATTTGTTAAAAGTTTTAGTTTTTTTTTAGTAATTACTACAATATGTTTATCAGTTTTATTTATTTGGGTTCGTGCCACCTATCCACGTATACGATACGATTTATTAATAAATTTAACTTGAAAGTCTTTTTTACCAGTTTCTATTAGTTTTATTATATTTGTAGAATTTATAAATTTTTTATTATAA
>GDZJ03
ATGATTATAGTTTTATCAATAGTAATTAGAATCATAATAGCTCTTTTAGCTATAGCATTTTATACTTTATTAGAGCGAAAATTATTGGGATATATACAATTGCGTAAAGGACCTAATAAAGTAATATTGCTAGGTTTACCACAACCTATAGCTGATGCTATAAAATTATTTTTAAAAGAACAACCTTATTTAATTTATTCTAATAAGATGTATTTTATTTATGGTCCACTATTAAGACTTAGATTATCATTATTATTATGGATAACTTATCCTTTTAATAATCCTAGATGGTGATTTTCATTTAGATTAGTATATTTTTTATGCATTTCTGCTGTAAATGTATATTCAATTATGATTTCTGGTTGAAGTTCAAATTCTAAATATGCTTTATTAGGATCATTACGTGGTGTAGCTCAAACAATTTCATATGAAATTAGCTTATCTATTATTTTACTATGTGCTGTAATTATTAAAGGTTCTATAGATTTATGTAAAATTAGAAATAGAACATATACTATTATTTTTATTATATTGATACCTGTAACTATTATGTGATATATTACTAATTTAGCTGAAACAAATCGAACCCCATTTGATTTTGCTGAAGGTGAATCGGAATTAGTATCTGGATTTAATATTGAGTATGGTTCTAGATTATTTGCTATAATTTTTATAGCTGAGTATTGTAATATTTTATTTATGAGTTTAATTAGGTCTATAGTCTTTATTACATCATTTGTTAAAAGTTTTAGTTTTTTTTTAGTAATTACTACAATATGTTTATCAGTTTTATTTATTTGGGTTCGTGCCACCTATCCACGTATACGATACGATTTATTAATAAATTTAACTTGAAAGTCTTTTTTACCAGTTTCTATTAGTTTTATTATATTTGTAGAATTTATAAATTTTTTATTATAA
>GDZJ04
ATGATTATAGTTTTATCAATAGTAATTAGAATCATAATAGCTCTTTTAGCTATAGCATTTTATACTTTATTAGAGCGAAAATTATTGGGATATATACAATTGCGTAAAGGACCTAATAAAGTAATATTGCTAGGTTTACCACAACCTATAGCTGATGCTATAAAATTATTTTTAAAAGAACAACCTTATTTAATTTATTCTAATAAGATGTATTTTATTTATGGTCCACTATTAAGACTTAGATTATCATTATTATTATGGATAATTTATCCTTTTAATAATCCTAGATGGTGATTTTCATTTAGATTAGTATATTTTTTATGTATTTCTGCTGTAAATGTATATTCAATTATGATTTCTGGTTGAAGTTCAAATTCTAAATATGCTTTATTAGGATCATTACGTGGTGTAGCTCAAACAATTTCATATGAAATTAGCTTATCTATTATTTTACTATGTGCTGTAATTATTAAAGGTTCTATAGATTTATGTAAAATTAGAAATAGAACATATACTATTATTTTTATTATATTGATACCTGTAACTATTATGTGATATATTACTAATTTAGCTGAAACAAATCGAACCCCATTTGATTTTGCTGAAGGTGAATCGGAATTAGTATCTGGATTTAATATTGAGTATGGTTCTAGATTATTTGCTATAATTTTTATAGCTGAGTATTGTAATATTTTATTTATGAGTTTAATTAGGTCTATAGTCTTTATTACATCATTTGTTAAAAGTTTTAGTTTTTTTTTAGTAATTACTACAATATGTTTATCAGTTTTATTTATTTGGGTTCGTGCCACCTATCCACGTATACGATACGATTTATTAATAAATTTAACTTGAAAGTCTTTTTTACCAGTTTCTATTAGTTTTATTATATTTGTAGAATTTATAAATTTTTTATTATAA
>GDZJ05
ATGATTATAGTTTTATCAATAGTAATTAGAATCATAATAGCTCTTTTAGCTATAGCATTTTATACTTTATTAGAGCGAAAATTATTGGGATATATACAATTGCGTAAAGGACCTAATAAAGTAATATTGCTAGGTTTACCACAACCTATAGCTGATGCTATAAAATTATTTTTAAAAGAACAACCTTATTTAATTTATTCTAATAAGATGTATTTTATTTATGGTCCACTATTAAGACTTAGATTATCATTATTATTATGGATAATTTATCCTTTTAATAATCCTAGATGGTGATTTTCATTTAGATTAGTATATTTTTTATGCATTTCTGCTGTAAATGTATATTCAATTATGATTTCTGGTTGAAGTTCAAATTCTAAATATGCTTTATTAGGATCATTACGTGGTGTAGCTCAAACAATTTCATATGAAATTAGCTTATCTATTATTTTACTATGTGCTGTAATTATTAAAGGTTCTATAGATTTATGTAAAATTAGAAATAGAACATATACTATTATTTTTATTATATTGATACCTGTAACTATTATGTGATATATTACTAATTTAGCTGAAACAAATCGAACCCCATTTGATTTTGCTGAAGGTGAATCGGAATTAGTATCTGGATTTAATATTGAGTATGGTTCTAGATTATTTGCTATAATTTTTATAGCTGAGTATTGTAATATTTTATTTATGAGTTTAATTAGGTCTATAGTCTTTATTACATCATTTGTTAAAAGTTTTAGTTTTTTTTTAGTAATTACTACAATATGTTTATCAGTTTTATTTATTTGGGTTCGTGCCACCTATCCACGTATACGATACGATTTATTAATAAATTTAACTTGAAAGTCTTTTTTACCAGTTTCTATTAGTTTTATTATATTTGTAGAATTTATAAATTTTTTATTATAA
>GDZJ06
ATGATTATAGTTTTATCAATAGTAATTAGAATCATAATAGCTCTTTTAGCTATAGCATTTTATACTTTATTAGAGCGAAAATTATTGGGATATATACAATTGCGTAAAGGACCTAATAAAGTAATATTGCTAGGTTTACCACAACCTATAGCTGATGCTATAAAATTATTTTTAAAAGAACAACCTTATTTAATTTATTCTAATAAGATGTATTTTATTTATGGTCCACTATTAAGACTTAGATTATCATTATTATTATGGATAACTTATCCTTTTAATAATCCTAGATGGTGATTTTCATTTAGATTAGTATATTTTTTATGCATTTCTGCTGTAAATGTATATTCAATTATGATTTCTGGTTGAAGTTCAAATTCTAAATATGCTTTATTAGGATCATTACGTGGTGTAGCTCAAACAATTTCATATGAAATTAGCTTATCTATTATTTTACTATGTGCTGTAATTATTAAAGGTTCTATAGATTTATGTAAAATTAGAAATAGAACATATACTATTATTTTTATTATATTGATACCTGTAACTATTATGTGATATATTACTAATTTAGCTGAAACAAATCGAACCCCATTTGATTTTGCTGAAGGTGAATCGGAATTAGTATCTGGATTTAATATTGAGTATGGTTCTAGATTATTTGCTATAATTTTTATAGCTGAGTATTGTAATATTTTATTTATGAGTTTAATTAGGTCTATAGTCTTTATTACATCATTTGTTAAAAGTTTTAGTTTTTTTTTAGTAATTACTACAATATGTTTATCAGTTTTATTTATTTGGGTTCGTGCCACCTATCCACGTATACGATACGATTTATTAATAAATTTAACTTGAAAGTCTTTTTTACCAGTTTCTATTAGTTTTATTATATTTGTAGAATTTATAAATTTTTTATTATAA
>GDZJ07
ATGATTATAGTTTTATCAATAGTAATTAGAATCATAATAGCTCTTTTAGCTATAGCATTTTATACTTTATTAGAGCGAAAATTATTGGGATATATACAATTGCGTAAAGGACCTAATAAAGTAATATTGCTAGGTTTACCACAACCTATAGCTGATGCTATAAAATTATTTTTAAAAGAACAACCTTATTTAATTTATTCTAATAAGATGTATTTTATTTATGGTCCACTATTAAGACTTAGATTATCATTATTATTATGGATAATTTATCCTTTTAATAATCCTAGATGGTGATTTTCATTTAGATTAGTATATTTTTTATGCATTTCTGCTGTAAATGTATATTCAATTATGATTTCTGGTTGAAGTTCAAATTCTAAATATGCTTTATTAGGATCATTACGTGGTGTAGCTCAAACAATTTCATATGAAATTAGCTTATCTATTATTTTACTATGTGCTGTAATTATTAAAGGTTCTATAGATTTATGTAAAATTAGAAATAGAACATATACTATTATTTTTATTATATTGATACCTGTAACTATTATGTGATATATTACTAATTTAGCTGAAACAAATCGAACCCCATTTGATTTTGCTGAAGGTGAATCGGAATTAGTATCTGGATTTAATATTGAGTATGGTTCTAGATTATTTGCTATAATTTTTATAGCTGAGTATTGTAATATTTTATTTATGAGTTTAATTAGGTCTATAGTCTTTATTACATCATTTGTTAAAAGTTTTAGTTTTTTTTTAGTAATTACTACAATATGTTTATCAGTTTTATTTATTTGGGTTCGTGCCACCTATCCACGTATACGATACGATTTATTAATAAATTTAACTTGAAAGTCTTTTTTACCAGTTTCTATTAGTTTTATTATATTTGTAGAATTTATAAATTTTTTATTATAA
>GDZJ08
ATGATTATAGTTTTATCAATAGTAATTAGAATCATAATAGCTCTTTTAGCTATAGCATTTTATACTTTATTAGAGCGAAAATTATTGGGATATATACAATTGCGTAAAGGACCTAATAAAGTAATATTGCTAGGTTTACCACAACCTATAGCTGATGCTATAAAATTATTTTTAAAAGAACAACCTTATTTAATTTATTCTAATAAGATGTATTTTATTTATGGTCCACTATTAAGACTTAGATTATCATTATTATTATGGATAATTTATCCTTTTAATAATCCTAGATGGTGATTTTCATTTAGATTAGTATATTTTTTATGCATTTCTGCTGTAAATGTATATTCAATTATGATTTCTGGTTGAAGTTCAAATTCTAAATATGCTTTATTAGGATCATTACGTGGTGTAGCTCAAACAATTTCATATGAAATTAGCTTATCTATTATTTTACTATGTGCTGTAATTATTAAAGGTTCTATAGATTTATGTAAAATTAGAAATAGAACATATACTATTATTTTTATTATATTGATACCTGTAACTATTATGTGATATATTACTAATTTAGCTGAAACAAATCGAACCCCATTTGATTTTGCTGAAGGTGAATCGGAATTAGTATCTGGATTTAATATTGAGTATGGTTCTAGATTATTTGCTATAATTTTTATAGCTGAGTATTGTAATATTTTATTTATGAGTTTAATTAGGTCTATAGTCTTTATTACATCATTTGTTAAAAGTTTTAGTTTTTTTTTAGTAATTACTACAATATGTTTATCAGTTTTATTTATTTGGATTCGTGCCACCTATCCACGTATACGATACGATTTATTAATAAATTTAACTTGAAAGTCTTTTTTACCAGTTTCTATTAGTTTTATTATATTTGTAGAATTTATAAATTTTTTATTATAA
>GDZJ09
ATGATTATAGTTTTATCAATAGTAATTAGAATCATAATAGCTCTTTTAGCTATAGCATTTTATACTTTATTAGAGCGAAAATTATTGGGATATATACAATTGCGTAAAGGACCTAATAAAGTAATATTGCTAGGTTTACCACAACCTATAGCTGATGCTATAAAATTATTTTTAAAAGAACAACCTTATTTAATTTATTCTAATAAGATGTATTTTATTTATGGTCCACTATTAAGACTTAGATTATCATTATTATTATGGATAACTTATCCTTTTAATAATCCTAGATGGTGATTTTCATTTAGATTAGTATATTTTTTATGCATTTCTGCTGTAAATGTATATTCAATTATGATTTCTGGTTGAAGTTCAAATTCTAAATATGCTTTATTAGGATCATTACGTGGTGTAGCTCAAACAATTTCATATGAAATTAGCTTATCTATTATTTTACTATGTGCTGTAATTATTAAAGGTTCTATAGATTTATGTAAAATTAGAAATAGAACATATACTATTATTTTTATTATATTGATACCTGTAACTATTATGTGATATATTACTAATTTAGCTGAAACAAATCGAACCCCATTTGATTTTGCTGAAGGTGAATCGGAATTAGTATCTGGATTTAATATTGAGTATGGTTCTAGATTATTTGCTATAATTTTTATAGCTGAGTATTGTAATATTTTATTTATGAGTTTAATTAGGTCTATAGTCTTTATTACATCATTTGTTAAAAGTTTTAGTTTTTTTTTAGTAATTACTACAATATGTTTATCAGTTTTATTTATTTGGGTTCGTGCCACCTATCCACGTATACGATACGATTTATTAATAAATTTAACTTGAAAGTCTTTTTTACCAGTTTCTATTAGTTTTATTATATTTGTAGAATTTATAAATTTTTTATTATAA
>GDZJ10
ATGATTATAGTTTTATCAATAGTAATTAGAATCATAATAGCTCTTTTAGCTATAGCATTTTATACTTTATTAGAGCGAAAATTATTGGGATATATACAATTGCGTAAAGGACCTAATAAAGTAATATTGCTAGGTTTACCACAACCTATAGCTGATGCTATAAAATTATTTTTAAAAGAACAACCTTATTTAATTTATTCTAATAAGATGTATTTTATTTATGGTCCACTATTAAGACTTAGATTATCATTATTATTATGGATAATTTATCCTTTTAATAATCCTAGATGGTGATTTTCATTTAGATTAGTATATTTTTTATGCATTTCTGCTGTAAATGTATATTCAATTATGATTTCTGGTTGAAGTTCAAATTCTAAATATGCTTTATTAGGATCATTACGTGGTGTAGCTCAAACAATTTCATATGAAATTAGCTTATCTATTATTTTACTATGTGCTGTAATTATTAAAGGTTCTATAGATTTATGTAAAATTAGAAATAGAACATATACTATTATTTTTATTATATTGATACCTGTAACTATTATGTGATATATTACTAATTTAGCTGAAACAAATCGAACCCCATTTGATTTTGCTGAAGGTGAATCGGAATTAGTATCTGGATTTAATATTGAGTATGGTTCTAGATTATTTGCTATAATTTTTATAGCTGAGTATTGTAATATTTTATTTATGAGTTTAATTAGGTCTATAGTCTTTATTACATCATTTGTTAAAAGTTTTAGTTTTTTTTTAGTAATTACTACAATATGTTTATCAGTTTTATTTATTTGGGTTCGTGCCACCTATCCACGTATACGATACGATTTATTAATAAATTTAACTTGAAAGTCTTTTTTACCAGTTTCTATTAGTTTTATTATATTTGTAGAATTTATAAATTTTTTATTATAA
>GXGG01
ATGATTATAGTTTTATCAATAGTAATTAGAATCATAATAGCTCTTTTAGCTATAGCATTTTATACTTTATTAGAGCGAAAATTATTGGGATATATACAATTGCGTAAAGGACCTAATAAAGTAATATTGCTAGGTTTACCACAACCTATAGCTGATGCTATAAAATTATTTTTAAAAGAACAACCTTATTTAATTTATTCTAATAAGATGTATTTTATTTATGGTCCACTATTAAGACTTAGATTATCATTATTATTATGGATAATTTATCCTTTTAATAATCCTAGATGGTGATTTTCATTTAGATTAGTATATTTTTTATGCATTTCTGCTGTAAATGTATATTCAATTATGATTTCTGGTTGAAGTTCAAATTCTAAATATGCTTTATTAGGATCGTTACGTGGTGTAGCTCAAACAATTTCATATGAAATTAGCTTATCTATTATTTTACTATGTGCTGTAATTATTAAAGGTTCTATAGATTTATGTAAAATTAGAAATAGAACATATACTATTATTTTTATTATATTGTTACCTGTAACTATTATGTGATATATTACTAATTTAGCTGAAACAAATCGAACCCCATTTGATTTTGCTGAAGGTGAATCGGAATTAGTATCTGGATTTAATATTGAGTATGGTTCTAGATTATTTGCTATAATTTTTATAGCTGAGTATTGTAATATTTTATTTATGAGTTTAATTAGGTCTATAGTCTTTATTACATCATTTGTTAAAAGTTTTAGTTTTTTTTTAGTAATTACTACAATATGTTTATCAGTTTTATTTATTTGGGTTCGTGCCACCTATCCACGTATACGATACGATTTATTAATAAATTTAACTTGAAAGTCTTTTTTACCAGTTTCTATTAGTTTTATTATATTTGTAGAATTTATAAATTTTTTATTATAA
>GXGG02
ATGATTATAGTTTTATCAATAGTAATTAGAATCATAATAGCTCTTTTAGCTATAGCATTTTATACTTTATTAGAGCGAAAATTATTGGGATATATACAATTGCGTAAAGGACCTAATAAAGTAATATTGCTAGGTTTACCACAACCTATAGCTGATGCTATAAAATTATTTTTAAAAGAACAACCTTATTTAATTTATTCTAATAAGATGTATTTTATTTATGGTCCACTATTAAGACTTAGATTATCATTATTATTATGGATAATTTATCCTTTTAATAATCCTAGATGGTGATTTTCATTTAGATTAGTATATTTTTTATGCATTTCTGCTGTAAATGTATATTCAATTATGATTTCTGGTTGAAGTTCAAATTCTAAATATGCTTTATTAGGATCGTTACGTGGTGTAGCTCAAACAATTTCATATGAAATTAGCTTATCTATTATTTTACTATGTGCTGTAATTATTAAAGGTTCTATAGATTTATGTAAAATTAGAAATAGAACATATACTATTATTTTTATTATATTGATACCTGTAACTATTATATGATATATTACTAATTTAGCTGAAACAAATCGAACCCCATTTGATTTTGCTGAAGGTGAATCGGAATTAGTATCTGGATTTAATATTGAGTATGGTTCTAGATTATTTGCTATAATTTTTATAGCTGAGTATTGTAATATTTTATTTATGAGTTTAATTAGGTCTATAGTCTTTATTACATCATTTGTTAAAAGTTTTAGTTTTTTTTTAGTAATTACTACAATATGTTTATCAGTTTTATTTATTTGGGTTCGTGCCACCTATCCACGTATACGATACGATTTATTAATAAATTTAACTTGAAAGTCTTTTTTACCAGTTTCTATTAGTTTTATTATATTTGTAGAATTTATAAATTTTTTATTATAA
>GXGG03
ATGATTATAGTTTTATCAATAGTAATTAGAATCATAATAGCTCTTTTAGCTATAGCATTTTATACTTTATTAGAGCGAAAATTATTGGGATATATACAATTGCGTAAAGGACCTAATAAAGTAATATTGCTAGGTTTACCACAACCTATAGCTGATGCTATAAAATTATTTTTAAAAGAACAACCTTATTTAATTTATTCTAATAAGATGTATTTTATTTATGGTCCACTATTAAGACTTAGATTATCATTATTATTATGGATAATTTATCCTTTTAATAACCCTAGATGGTGATTTTCATTTAGATTAGTATATTTTTTATGCATTTCTGCTGTAAATGTATATTCAATTATGATTTCTGGTTGAAGTTCAAATTCTAAATATGCTTTATTAGGATCGTTACGTGGTGTAGCTCAAACAATTTCATATGAAATTAGCTTATCTATTATTTTACTATGTGCTGTAATTATTAAAGGTTCTATAGATTTATGTAAAATTAGAAATAGAACATATACTATTATTTTTATTATATTGATACCTGTAACTATTATGTGATATATTACTAATTTAGCTGAAACAAATCGAACCCCATTTGATTTTGCTGAAGGTGAATCGGAATTAGTATCTGGATTTAATATTGAGTATGGTTCTAGATTATTTGCTATAATTTTTATAGCTGAGTATTGTAATATTTTATTTATGAGTTTAATTAGGTCTATAGTCTTTATTACATCATTTGTTAAAAGTTTTAGTTTTTTTTTAGTAATTACTACAATATGTTTATCAGTTTTATTTATTTGGGTTCGTGCCACCTATCCACGTATACGATACGATTTATTAATAAATTTAACTTGAAAGTCTTTTTTACCAGTTTCTATTAGTTTTATTATATTTGTAGAATTTATAAATTTTTTATTATAA
>GXGG04
ATGATTATAGTTTTATCAATAGTAATTAGAATCATAATAGCTCTTTTAGCTATAGCATTTTATACTTTATTAGAGCGAAAATTATTGGGATATATACAATTGCGTAAAGGACCTAATAAAGTAATATTGCTAGGTTTACCACAACCTATAGCTGATGCTATAAAATTATTTTTAAAAGAACAACCTTATTTAATTTATTCTAATAAGATGTATTTTATTTATGGTCCACTATTAAGACTTAGATTATCATTATTATTATGGATAATTTATCCTTTTAATAACCCTAGATGGTGATTTTCATTTAGATTAGTATATTTTTTATGCATTTCTGCTGTAAATGTATATTCAATTATGATTTCTGGTTGAAGTTCAAATTCTAAATATGCTTTATTAGGATCGTTACGTGGTGTAGCTCAAACAATTTCATATGAAATTAGCTTATCTATTATTTTACTATGTGCTGTAATTATTAAAGGTTCTATAGATTTATGTAAAATTAGAAATAGAACATATACTATTATTTTTATTATATTGATACCTGTAACTATTATGTGATATATTACTAATTTAGCTGAAACAAATCGAACCCCATTTGATTTTGCTGAAGGTGAATCGGAATTAGTATCTGGATTTAATATTGAGTATGGTTCTAGATTATTTGCTATAATTTTTATAGCTGAGTATTGTAATATTTTATTTATGAGTTTAATTAGGTCTATAGTCTTTATTACATCATTTGTTAAAAGTTTTAGTTTTTTTTTAGTAATTACTACAATATGTTTATCAGTTTTATTTATTTGGGTTCGTGCCACCTATCCACGTATACGATACGATTTATTAATAAATTTAACTTGAAAGTCTTTTTTACCAGTTTCTATTAGTTTTATTATATTTGTAGAATTTATAAATTTTTTATTATAA
>GXGG05
ATGATTATAGTTTTATCAATAGTAATTAGAATCATAATAGCTCTTTTAGCTATAGCATTTTATACTTTATTAGAGCGAAAATTATTGGGATATATACAATTGCGTAAAGGACCTAATAAAGTAATATTGCTAGGTTTACCACAACCTATAGCTGATGCTATAAAATTATTTTTAAAAGAACAACCTTATTTAATTTATTCTAATAAGATGTATTTTATTTATGGTCCACTATTAAGACTTAGATTATCATTATTATTATGGATAATTTATCCTTTTAATAACCCTAGATGGTGATTTTCATTTAGATTAGTATATTTTTTATGCATTTCTGCTGTAAATGTATATTCAATTATGATTTCTGGTTGAAGTTCAAATTCTAAATATGCTTTATTAGGATCGTTACGTGGTGTAGCTCAAACAATTTCATATGAAATTAGCTTATCTATTATTTTACTATGTGCTGTAATTATTAAAGGTTCTATAGATTTATGTAAAATTAGAAATAGAACATATACTATTATTTTTATTATATTGATACCTGTAACTATTATGTGATATATTACTAATTTAGCTGAAACAAATCGAACCCCATTTGATTTTGCTGAAGGTGAATCGGAATTAGTATCTGGATTTAATATTGAGTATGGTTCTAGATTATTTGCTATAATTTTTATAGCTGAGTATTGTAATATTTTATTTATGAGTTTAATTAGGTCTATAGTCTTTATTACATCATTTGTTAAAAGTTTTAGTTTTTTTTTAGTAATTACTACAATATGTTTATCAGTTTTATTTATTTGGGTTCGTGCCACCTATCCACGTATACGATACGATTTATTAATAAATTTAACTTGAAAGTCTTTTTTACCAGTTTCTATTAGTTTTATTATATTTGTAGAATTTATAAATTTTTTATTATAA
>GXGG06
ATGATTATAGTTTTATCAATAGTAATTAGAATCATAATAGCTCTTTTAGCTATAGCATTTTATACTTTATTAGAGCGAAAATTATTGGGATATATACAATTGCGTAAAGGACCTAATAAAGTAATATTGCTAGGTTTACCACAACCTATAGCTGATGCTATAAAATTATTTTTAAAAGAACAACCTTATTTAATTTATTCTAATAAGATGTATTTTATTTATGGTCCACTATTAAGACTTAGATTATCATTATTATTATGGATAACTTATCCTTTTAATAATCCTAGATGGTGATTTTCATTTAGATTAGTATATTTTTTATGCATTTCTGCTGTAAATGTATATTCAATTATGATTTCTGGTTGAAGTTCAAATTCTAAATATGCTTTATTAGGATCATTACGTGGTGTAGCTCAAACAATTTCATATGAAATTAGCTTATCTATTATTTTACTATGTGCTGTAATTATTAAAGGTTCTATAGATTTATGTAAAATTAGAAATAGAACATATACTATTATTTTTATTATATTGATACCTGTAACTATTATGTGATATATTACTAATTTAGCTGAAACAAATCGAACCCCATTTGATTTTGCTGAAGGTGAATCGGAATTAGTATCTGGATTTAATATTGAGTATGGTTCTAGATTATTTGCTATAATTTTTATAGCTGAGTATTGTAATATTTTATTTATGAGTTTAATTAGGTCTATAGTCTTTATTACATCATTTGTTAAAAGTTTTAGTTTTTTTTTAGTAATTACTACAATATGTTTATCAGTTTTATTTATTTGGGTTCGTGCCACCTATCCACGTATACGATACGATTTATTAATAAATTTAACTTGAAAGTCTTTTTTACCAGTTTCTATTAGTTTTATTATATTTGTAGAATTTATAAATTTTTTATTATAA
>GXGG07
ATGATTATAGTTTTATCAATAGTAATTAGAATCATAATAGCTCTTTTAGCTATAGCATTTTATACTTTATTAGAGCGAAAATTATTGGGATATATACAATTGCGTAAAGGACCTAATAAAGTAATATTGCTAGGTTTACCACAACCTATAGCTGATGCTATAAAATTATTTTTAAAAGAACAACCTTATTTAATTTATTCTAATAAGATGTATTTTATTTATGGTCCACTATTAAGACTTAGATTATCATTATTATTATGGATAATTTATCCTTTTAATAACCCTAGATGGTGATTTTCATTTAGATTAGTATATTTTTTATGCATTTCTGCTGTAAATGTATATTCAATTATGATTTCTGGTTGAAGTTCAAATTCTAAATATGCTTTATTAGGATCGTTACGTGGTGTAGCTCAAACAATTTCATATGAAATTAGCTTATCTATTATTTTACTATGTGCTGTAATTATTAAAGGTTCTATAGATTTATGTAAAATTAGAAATAGAACATATACTATTATTTTTATTATATTGATACCTGTAACTATTATGTGATATATTACTAATTTAGCTGAAACAAATCGAACCCCATTTGATTTTGCTGAAGGTGAATCGGAATTAGTATCTGGATTTAATATTGAGTATGGTTCTAGATTATTTGCTATAATTTTTATAGCTGAGTATTGTAATATTTTATTTATGAGTTTAATTAGGTCTATAGTCTTTATTACATCATTTGTTAAAAGTTTTAGTTTTTTTTTAGTAATTACTACAATATGTTTATCAGTTTTATTTATTTGGGTTCGTGCCACCTATCCACGTATACGATACGATTTATTAATAAATTTAACTTGAAAGTCTTTTTTACCAGTTTCTATTAGTTTTATTATATTTGTAGAATTTATAAATTTTTTATTATAA
>GXGG08
ATGATTATAGTTTTATCAATAGTAATTAGAATCATAATAGCTCTTTTAGCTATAGCATTTTATACTTTATTAGAGCGAAAATTATTGGGATATATACAATTGCGTAAAGGACCTAATAAAGTAATATTGCTAGGTTTACCACAACCTATAGCTGATGCTATAAAATTATTTTTAAAAGAACAACCTTATTTAATTTATTCTAATAAGATGTATTTTATTTATGGTCCACTATTAAGACTTAGATTATCATTATTATTATGGATAATTTATCCTTTTAATAATCCTAGATGGTGATTTTCATTTAGATTAGTATATTTTTTATGCATTTCTGCTGTAAATGTATATTCAATTATGATTTCTGGTTGAAGTTCAAATTCTAAATATGCTTTATTAGGATCGTTACGTGGTGTAGCTCAAACAATTTCATATGAAATTAGCTTATCTATTATTTTACTATGTGCTGTAATTATTAAAGGTTCTATAGATTTATGTAAAATTAGAAATAGAACATATACTATTATTTTTATTATATTGTTACCTGTAACTATTATGTGATATATTACTAATTTAGCTGAAACAAATCGAACCCCATTTGATTTTGCTGAAGGTGAATCGGAATTAGTATCTGGATTTAATATTGAGTATGGTTCTAGATTATTTGCTATAATTTTTATAGCTGAGTATTGTAATATTTTATTTATGAGTTTAATTAGGTCTATAGTCTTTATTACATCATTTGTTAAAAGTTTTAGTTTTTTTTTAGTAATTATTACAATATGTTTATCAGTTTTATTTATTTGGGTTCGTGCCACCTATCCACGTATACGATACGATTTATTAATAAATTTAACTTGAAAGTCTTTTTTACCAGTTTCTATTAGTTTTATTATATTTGTAGAATTTATAAATTTTTTATTATAA
>GXGG09
ATGATTATAGTTTTATCAATAGTAATTAGAATCATAATAGCTCTTTTAGCTATAGCATTTTATACTTTATTAGAGCGAAAATTATTGGGATATATACAATTGCGTAAAGGACCTAATAAAGTAATATTGCTAGGTTTACCACAACCTATAGCTGATGCTATAAAATTATTTTTAAAAGAACAACCTTATTTAATTTATTCTAATAAGATGTATTTTATTTATGGTCCACTATTAAGACTTAGATTATCATTATTATTATGGATAATTTATCCTTTTAATAACCCTAGATGGTGATTTTCATTTAGATTAGTATATTTTTTATGCATTTCTGCTGTAAATGTATATTCAATTATGATTTCTGGTTGAAGTTCAAATTCTAAATATGCTTTATTAGGATCGTTACGTGGTGTAGCTCAAACAATTTCATATGAAATTAGCTTATCTATTATTTTACTATGTGCTGTAATTATTAAAGGTTCTATAGATTTATGTAAAATTAGAAATAGAACATATACTATTATTTTTATTATATTGATACCTGTAACTATTATGTGATATATTACTAATTTAGCTGAAACAAATCGAACCCCATTTGATTTTGCTGAAGGTGAATCGGAATTAGTATCTGGATTTAATATTGAGTATGGTTCTAGATTATTTGCTATAATTTTTATAGCTGAGTATTGTAATATTTTATTTATGAGTTTAATTAGGTCTATAGTCTTTATTACATCATTTGTTAAAAGTTTTAGTTTTTTTTTAGTAATTACTACAATATGTTTATCAGTTTTATTTATTTGGGTTCGTGCCACCTATCCACGTATACGATACGATTTATTAATAAATTTAACTTGAAAGTCTTTTTTACCAGTTTCTATTAGTTTTATTATATTTGTAGAATTTATAAATTTTTTATTATAA
>GXGG10
ATGATTATAGTTTTATCAATAGTAATTAGAATCATAATAGCTCTTTTAGCTATAGCATTTTATACTTTATTAGAGCGAAAATTATTGGGATATATACAATTGCGTAAAGGACCTAATAAAGTAATATTGCTAGGTTTACCACAACCTATAGCTGATGCTATAAAATTATTTTTAAAAGAACAACCTTATTTAATTTATTCTAATAAGATGTATTTTATTTATGGTCCACTATTAAGACTTAGATTATCATTATTATTATGGATAATTTATCCTTTTAATAATCCTAGATGGTGATTTTCATTTAGATTAGTATATTTTTTATGCATTTCTGCTGTAAATGTATATTCAATTATGATTTCTGGTTGAAGTTCAAATTCTAAATATGCTTTATTAGGATCGTTACGTGGTGTAGCTCAAACAATTTCATATGAAATTAGCTTATCTATTATTTTACTATGTGCTGTAATTATTAAAGGTTCTATAGATTTATGTAAAATTAGAAATAGAACATATACTATTATTTTTATTATATTGATACCTGTAACTATTATATGATATATTACTAATTTAGCTGAAACAAATCGAACCCCATTTGATTTTGCTGAAGGTGAATCGGAATTAGTATCTGGATTTAATATTGAGTATGGTTCTAGATTATTTGCTATAATTTTTATAGCTGAGTATTGTAATATTTTATTTATGAGTTTAATTAGGTCTATAGTCTTTATTACATCATTTGTTAAAAGTTTTAGTTTTTTTTTAGTAATTACTACAATATGTTTATCAGTTTTATTTATTTGGGTTCGTGCCACCTATCCACGTATACGATACGATTTATTAATAAATTTAACTTGAAAGTCTTTTTTACCAGTTTCTATTAGTTTTATTATATTTGTAGAATTTATAAATTTTTTATTATAA
>GXLZ01
ATGATTATAGTTTTATCAATAGTAATTAGAATCATAATAGCTCTTTTAGCTATAGCATTTTATACTTTATTAGAGCGAAAATTATTGGGATATATACAATTGCGTAAAGGACCTAATAAAGTAATATTGCTAGGTTTACCACAACCTATAGCTGATGCTATAAAATTATTTTTAAAAGAACAACCTTATTTAATTTATTCTAATAAGATGTATTTTATTTATGGTCCACTATTAAGACTTAGATTATCATTATTATTATGGATAATTTATCCTTTTAATAATCCTAGATGGTGATTTTCATTTAGATTAGTATATTTTTTATGCATTTCTGCTGTAAATGTATATTCAATTATGATTTCTGGTTGAAGTTCAAATTCTAAATATGCTTTATTAGGATCGTTACGTGGTGTAGCTCAAACAATTTCATATGAAATTAGCTTATCTATTATTTTACTATGTGCTGTAATTATTAAAGGTTCTATAGATTTATGTAAAATTAGAAATAGAACATATACTATTATTTTTATTATATTGTTACCTGTAACTATTATGTGATATATTACTAATTTAGCTGAAACAAATCGAACCCCATTTGATTTTGCTGAAGGTGAATCGGAATTAGTATCTGGATTTAATATTGAGTATGGTTCTAGATTATTTGCTATAATTTTTATAGCTGAGTATTGTAATATTTTATTTATGAGTTTAATTAGGTCTATAGTCTTTATTACATCATTTGTTAAAAGTTTTAGTTTTTTTTTAGTAATTACTACAATATGTTTATCAGTTTTATTTATTTGGGTTCGTGCCACCTATCCACGTATACGATACGATTTATTAATAAATTTAACTTGAAAGTCTTTTTTACCAGTTTCTATTAGTTTTATTATATTTGTAGAATTTATAAATTTTTTATTATAA
>GXLZ02
ATGATTATAGTTTTATCAATAGTAATTAGAATCATAATAGCTCTTTTAGCTATAGCATTTTATACTTTATTAGAGCGAAAATTATTGGGATATATACAATTGCGTAAAGGACCTAATAAAGTAATATTGCTAGGTTTACCACAACCTATAGCTGATGCTATAAAATTATTTTTAAAAGAACAACCTTATTTAATTTATTCTAATAAGATGTATTTTATTTATGGTCCACTATTAAGACTTAGATTATCATTATTATTATGGATAATTTATCCTTTTAATAATCCTAGATGGTGATTTTCATTTAGATTAGTATATTTTTTATGCATTTCTGCTGTAAATGTATATTCAATTATGATTTCTGGTTGAAGTTCAAATTCTAAATATGCTTTATTAGGATCGTTACGTGGTGTAGCTCAAACAATTTCATATGAAATTAGCTTATCTATTATTTTACTATGTGCTGTAATTATTAAAGGTTCTATAGATTTATGTAAAATTAGAAATAGAACATATACTATTATTTTTATTATATTGTTACCTGTAACTATTATGTGATATATTACTAATTTAGCTGAAACAAATCGAACCCCATTTGATTTTGCTGAAGGTGAATCGGAATTAGTATCTGGATTTAATATTGAGTATGGTTCTAGATTATTTGCTATAATTTTTATAGCTGAGTATTGTAATATTTTATTTATGAGTTTAATTAGGTCTATAGTCTTTATTACATCATTTGTTAAAAGTTTTAGTTTTTTTTTAGTAATTACTACAATATGTTTATCAGTTTTATTTATTTGGGTTCGTGCCACCTATCCACGTATACGATACGATTTATTAATAAATTTAACTTGAAAGTCTTTTTTACCAGTTTCTATTAGTTTTATTATATTTGTAGAATTTATAAATTTTTTATTATAA
>GXLZ03
ATGATTATAGTTTTATCAATAGTAATTAGAATCATAATAGCTCTTTTAGCTATAGCATTTTATACTTTATTAGAGCGAAAATTATTGGGATATATACAATTGCGTAAAGGACCTAATAAAGTAATATTGCTAGGTTTACCACAACCTATAGCTGATGCTATAAAATTATTTTTAAAAGAACAACCTTATTTAATTTATTCTAATAAGATGTATTTTATTTATGGTCCACTATTAAGACTTAGATTATCATTATTATTATGGATAATTTATCCTTTTAATAATCCTAGATGGTGATTTTCATTTAGATTAGTATATTTTTTATGCATTTCTGCTGTAAATGTATATTCAATTATGATTTCTGGTTGAAGTTCAAATTCTAAATATGCTTTATTAGGATCGTTACGTGGTGTAGCTCAAACAATTTCATATGAAATTAGCTTATCTATTATTTTACTATGTGCTGTAATTATTAAAGGTTCTATAGATTTATGTAAAATTAGAAATAGAACATATACTATTATTTTTATTATATTGATACCTGTAACTATTATATGATATATTACTAATTTAGCTGAAACAAATCGAACCCCATTTGATTTTGCTGAAGGTGAATCGGAATTAGTATCTGGATTTAATATTGAGTATGGTTCTAGATTATTTGCTATAATTTTTATAGCTGAGTATTGTAATATTTTATTTATGAGTTTAATTAGGTCTATAGTCTTTATTACATCATTTGTTAAAAGTTTTAGTTTTTTTTTAGTAATTACTACAATATGTTTATCAGTTTTATTTATTTGGGTTCGTGCCACCTATCCACGTATACGATACGATTTATTAATAAATTTAACTTGAAAGTCTTTTTTACCAGTTTCTATTAGTTTTATTATATTTGTAGAATTTATAAATTTTTTATTATAA
>GXLZ04
ATGATTATAGTTTTATCAATAGTAATTAGAATCATAATAGCTCTTTTAGCTATAGCATTTTATACTTTATTAGAGCGAAAATTATTGGGATATATACAATTGCGTAAAGGACCTAATAAAGTAATATTGCTAGGTTTACCACAACCTATAGCTGATGCTATAAAATTATTTTTAAAAGAACAACCTTATTTAATTTATTCTAATAAGATGTATTTTATTTATGGTCCACTATTAAGACTTAGATTATCATTATTATTATGGATAATTTATCCTTTTAATAATCCTAGATGGTGATTTTCATTTAGATTAGTATATTTTTTATGCATTTCTGCTGTAAATGTATATTCAATTATGATTTCTGGTTGAAGTTCAAATTCTAAATATGCTTTATTAGGATCGTTACGTGGTGTAGCTCAAACAATTTCATATGAAATTAGCTTATCTATTATTTTACTATGTGCTGTAATTATTAAAGGTTCTATAGATTTATGTAAAATTAGAAATAGAACATATACTATTATTTTTATTATATTGTTACCTGTAACTATTATGTGATATATTACTAATTTAGCTGAAACAAATCGAACCCCATTTGATTTTGCTGAAGGTGAATCGGAATTAGTATCTGGATTTAATATTGAGTATGGTTCTAGATTATTTGCTATAATTTTTATAGCTGAGTATTGTAATATTTTATTTATGAGTTTAATTAGGTCTATAGTCTTTATTACATCATTTGTTAAAAGTTTTAGTTTTTTTTTAGTAATTACTACAATATGTTTATCAGTTTTATTTATTTGGGTTCGTGCCACCTATCCACGTATACGATACGATTTATTAATAAATTTAACTTGAAAGTCTTTTTTACCAGTTTCTATTAGTTTTATTATATTTGTAGAATTTATAAATTTTTTATTATAA
>GXLZ05
ATGATTATAGTTTTATCAATAGTAATTAGAATCATAATAGCTCTTTTAGCTATAGCATTTTATACTTTATTAGAGCGAAAATTATTGGGATATATACAATTGCGTAAAGGACCTAATAAAGTAATATTGCTAGGTTTACCACAACCTATAGCTGATGCTATAAAATTATTTTTAAAAGAACAACCTTATTTAATTTATTCTAATAAGATGTATTTTATTTATGGTCCACTATTAAGACTTAGATTATCATTATTATTATGGATAATTTATCCTTTTAATAATCCTAGATGGTGATTTTCATTTAGATTAGTATATTTTTTATGCATTTCTGCTGTAAATGTATATTCAATTATGATTTCTGGTTGAAGTTCAAATTCTAAATATGCTTTATTAGGATCGTTACGTGGTGTAGCTCAAACAATTTCATATGAAATTAGCTTATCTATTATTTTACTATGTGCTGTAATTATTAAAGGTTCTATAGATTTATGTAAAATTAGAAATAGAACATATACTATTATTTTTATTATATTGTTACCTGTAACTATTATGTGATATATTACTAATTTAGCTGAAACAAATCGAACCCCATTTGATTTTGCTGAAGGTGAATCGGAATTAGTATCTGGATTTAATATTGAGTATGGTTCTAGATTATTTGCTATAATTTTTATAGCTGAGTATTGTAATATTTTATTTATGAGTTTAATTAGGTCTATAGTCTTTATTACATCATTTGTTAAAAGTTTTAGTTTTTTTTTAGTAATTACTACAATATGTTTATCAGTTTTATTTATTTGGGTTCGTGCCACCTATCCACGTATACGATACGATTTATTAATAAATTTAACTTGAAAGTCTTTTTTACCAGTTTCTATTAGTTTTATTATATTTGTAGAATTTATAAATTTTTTATTATAA
>GXLZ06
ATGATTATAGTTTTATCAATAGTAATTAGAATCATAATAGCTCTTTTAGCTATAGCATTTTATACTTTATTAGAGCGAAAATTATTGGGATATATACAATTGCGTAAAGGACCTAATAAAGTAATATTGCTAGGTTTACCACAACCTATAGCTGATGCTATAAAATTATTTTTAAAAGAACAACCTTATTTAATTTATTCTAATAAGATGTATTTTATTTATGGTCCACTATTAAGACTTAGATTATCATTATTATTATGGATAATTTATCCTTTTAATAACCCTAGATGGTGATTTTCATTTAGATTAGTATATTTTTTATGCATTTCTGCTGTAAATGTATATTCAATTATGATTTCTGGTTGAAGTTCAAATTCTAAATATGCTTTATTAGGATCGTTACGTGGTGTAGCTCAAACAATTTCATATGAAATTAGCTTATCTATTATTTTACTATGTGCTGTAATTATTAAAGGTTCTATAGATTTATGTAAAATTAGAAATAGAACATATACTATTATTTTTATTATATTGATACCTGTAACTATTATGTGATATATTACTAATTTAGCTGAAACAAATCGAACCCCATTTGATTTTGCTGAAGGTGAATCGGAATTAGTATCTGGATTTAATATTGAGTATGGTTCTAGATTATTTGCTATAATTTTTATAGCTGAGTATTGTAATATTTTATTTATGAGTTTAATTAGGTCTATAGTCTTTATTACATCATTTGTTAAAAGTTTTAGTTTTTTTTTAGTAATTACTACAATATGTTTATCAGTTTTATTTATTTGGGTTCGTGCCACCTATCCACGTATACGATACGATTTATTAATAAATTTAACTTGAAAGTCTTTTTTACCAGTTTCTATTAGTTTTATTATATTTGTAGAATTTATAAATTTTTTATTATAA
>GXLZ07
ATGATTATAGTTTTATCAATAGTAATTAGAATCATAATAGCTCTTTTAGCTATAGCATTTTATACTTTATTAGAGCGAAAATTATTGGGATATATACAATTGCGTAAAGGACCTAATAAAGTAATATTGCTAGGTTTACCACAACCTATAGCTGATGCTATAAAATTATTTTTAAAAGAACAACCTTATTTAATTTATTCTAATAAGATGTATTTTATTTATGGTCCACTATTAAGACTTAGATTATCATTATTATTATGGATAATTTATCCTTTTAATAACCCTAGATGGTGATTTTCATTTAGATTAGTATATTTTTTATGCATTTCTGCTGTAAATGTATATTCAATTATGATTTCTGGTTGAAGTTCAAATTCTAAATATGCTTTATTAGGATCGTTACGTGGTGTAGCTCAAACAATTTCATATGAAATTAGCTTATCTATTATTTTACTATGTGCTGTAATTATTAAAGGTTCTATAGATTTATGTAAAATTAGAAATAGAACATATACTATTATTTTTATTATATTGATACCTGTAACTATTATGTGATATATTACTAATTTAGCTGAAACAAATCGAACCCCATTTGATTTTGCTGAAGGTGAATCGGAATTAGTATCTGGATTTAATATTGAGTATGGTTCTAGATTATTTGCTATAATTTTTATAGCTGAGTATTGTAATATTTTATTTATGAGTTTAATTAGGTCTATAGTCTTTATTACATCATTTGTTAAAAGTTTTAGTTTTTTTTTAGTAATTACTACAATATGTTTATCAGTTTTATTTATTTGGGTTCGTGCCACCTATCCACGTATACGATACGATTTATTAATAAATTTAACTTGAAAGTCTTTTTTACCAATTTCTATTAGTTTTATTATATTTGTAGAATTTATAAATTTTTTATTATAA
>GXLZ08
ATGATTATAGTTTTATCAATAGTAATTAGAATCATAATAGCTCTTTTAGCTATAGCATTTTATACTTTATTAGAGCGAAAATTATTGGGATATATACAATTGCGTAAAGGACCTAATAAAGTAATATTGCTAGGTTTACCACAACCTATAGCTGATGCTATAAAATTATTTTTAAAAGAACAACCTTATTTAATTTATTCTAATAAGATGTATTTTATTTATGGTCCACTATTAAGACTTAGATTATCATTATTATTATGGATAATTTATCCTTTTAATAATCCTAGATGGTGATTTTCATTTAGATTAGTATATTTTTTATGCATTTCTGCTGTAAATGTATATTCAATTATGATTTCTGGTTGAAGTTCAAATTCTAAATATGCTTTATTAGGATCGTTACGTGGTGTAGCTCAAACAATTTCATATGAAATTAGCTTATCTATTATTTTACTATGTGCTGTAATTATTAAAGGTTCTATAGATTTATGTAAAATTAGAAATAGAACATATACTATTATTTTTATTATATTGTTACCTGTAACTATTATGTGATATATTACTAATTTAGCTGAAACAAATCGAACCCCATTTGATTTTGCTGAAGGTGAATCGGAATTAGTATCTGGATTTAATATTGAGTATGGTTCTAGATTATTTGCTATAATTTTTATAGCTGAGTATTGTAATATTTTATTTATGAGTTTAATTAGGTCTATAGTCTTTATTACATCATTTGTTAAAAGTTTTAGTTTTTTTTTAGTAATTACTACAATATGTTTATCAGTTTTATTTATTTGGGTTCGTGCCACCTATCCACGTATACGATACGATTTATTAATAAATTTAACTTGAAAGTCTTTTTTACCAGTTTCTATTAGTTTTATTATATTTGTAGAATTTATAAATTTTTTATTATAA
>GXLZ09
ATGATTATAGTTTTATCAATAGTAATTAGAATCATAATAGCTCTTTTAGCTATAGCATTTTATACTTTATTAGAGCGAAAATTATTGGGATATATACAATTGCGTAAAGGACCTAATAAAGTAATATTGCTAGGTTTACCACAACCTATAGCTGATGCTATAAAATTATTTTTAAAAGAACAACCTTATTTAATTTATTCTAATAAGATGTATTTTATTTATGGTCCACTATTAAGACTTAGATTATCATTATTATTATGGATAATTTATCCTTTTAATAACCCTAGATGGTGATTTTCATTTAGATTAGTATATTTTTTATGCATTTCTGCTGTAAATGTATATTCAATTATGATTTCTGGTTGAAGTTCAAATTCTAAATATGCTTTATTAGGATCGTTACGTGGTGTAGCTCAAACAATTTCATATGAAATTAGCTTATCTATTATTTTACTATGTGCTGTAATTATTAAAGGTTCTATAGATTTATGTAAAATTAGAAATAGAACATATACTATTATTTTTATTATATTGATACCTGTAACTATTATGTGATATATTACTAATTTAGCTGAAACAAATCGAACCCCATTTGATTTTGCTGAAGGTGAATCGGAATTAGTATCTGGATTTAATATTGAGTATGGTTCTAGATTATTTGCTATAATTTTTATAGCTGAGTATTGTAATATTTTATTTATGAGTTTAATTAGGTCTATAGTCTTTATTACATCATTTGTTAAAAGTTTTAGTTTTTTTTTAGTAATTACTACAATATGTTTATCAGTTTTATTTATTTGGGTTCGTGCCACCTATCCACGTATACGATACGATTTATTAATAAATTTAACTTGAAAGTCTTTTTTACCAGTTTCTATTAGTTTTATTATATTTGTAGAATTTATAAATTTTTTATTATAA
>GXLZ10
ATGATTATAGTTTTATCAATAGTTATTAGAATCATAATAGCTCTTTTAGCTATAGCATTTTATACTTTATTAGAGCGAAAATTATTGGGATATATACAATTGCGTAAAGGACCTAATAAAGTAATATTGCTAGGTTTACCACAACCTATAGCTGATGCTATAAAATTATTTTTAAAAGAACAACCTTATTTAATTTATTCTAATAAGATGTATTTTATTTATGGTCCACTATTAAGACTTAGATTATCATTATTATTATGGATAATTTATCCTTTTAATAATCCTAGATGATGATTTTCATTTAGATTAGTATATTTTTTATGCATTTCTGCTGTAAATGTATATTCAATTATGATTTCTGGTTGAAGTTCAAATTCTAAATATGCTTTATTAGGATCGTTACGTGGTGTAGCTCAAACAATTTCATATGAAATTAGCTTATCTATTATTTTACTATGTGCTGTAATTATTAAAGGTTCTATAGATTTATGTAAAATTAGAAATAGAACATATACTATTATTTTTATTATATTGATACCTGTAACTATTATGTGATATATTACTAATTTAGCTGAAACAAATCGAACCCCATTTGATTTTGCTGAAGGTGAATCGGAATTAGTATCTGGATTTAATATTGAGTATGGTTCTAGATTATTTGCTATAATTTTTATAGCTGAGTATTGTAATATTTTATTTATGAGTTTAATTAGGTCTATAGTCTTTATTACATCATTTGTTAAAAGTTTTAGTTTTTTTTTAGTAATTACTACAATATGTTTATCAGTTTTATTTATTTGGGTTCGTGCCACCTATCCACGTATACGATACGATTTATTAATAAATTTAACTTGAAAGTCTTTTTTACCAGTTTCTATTAGTTTTATTATATTTGTAGAATTTATAAATTTTTTATTATAA
>GXYL01
ATGATTATAGTTTTATCAATAGTAATTAGAATCATAATAGCTCTTTTAGCTATAGCATTTTATACTTTATTAGAGCGAAAATTATTGGGATATATACAATTGCGTAAAGGACCTAATAAAGTAATATTGCTAGGTTTACCACAACCTATAGCTGATGCTATAAAATTATTTTTAAAAGAACAACCTTATTTAATTTATTCTAATAAGATGTATTTTATTTATGGTCCACTATTAAGACTTAGATTATCATTATTATTATGGATAATTTATCCTTTTAATAATCCTAGATGGTGATTTTCATTTAGATTAGTATATTTTTTATGCATTTCTGCTGTAAATGTATATTCAATTATGATTTCTGGTTGAAGTTCAAATTCTAAATATGCTTTATTAGGATCGTTACGTGGTGTAGCTCAAACAATTTCATATGAAATTAGCTTATCTATTATTTTACTATGTGCTGTAATTATTAAAGGTTCTATAGATTTATGTAAAATTAGAAATAGAACATATACTATTATTTTTATTATATTGATACCTGTAACTATTATATGATATATTACTAATTTAGCTGAAACAAATCGAACCCCATTTGATTTTGCTGAAGGTGAATCGGAATTAGTATCTGGATTTAATATTGAGTATGGTTCTAGATTATTTGCTATAATTTTTATAGCTGAGTATTGTAATATTTTATTTATGAGTTTAATTAGGTCTATAGTCTTTATTACATCATTTGTTAAAAGTTTTAGTTTTTTTTTAGTAATTACTACAATATGTTTATCAGTTTTATTTATTTGGGTTCGTGCCACCTATCCACGTATACGATACGATTTATTAATAAATTTAACTTGAAAGTCTTTTTTACCAGTTTCTATTAGTTTTATTATATTTGTAGAATTTATAAATTTTTTATTATAA
>GXYL02
ATGATTATAGTTTTATCAATAGTAATTAGAATCATAATAGCTCTTTTAGCTATAGCATTTTATACTTTATTAGAGCGAAAATTATTGGGATATATACAATTGCGTAAAGGACCTAATAAAGTAATATTGCTAGGTTTACCACAACCTATAGCTGATGCTATAAAATTATTTTTAAAAGAACAACCTTATTTAATTTATTCTAATAAGGTGTATTTTATTTATGGTCCACTATTAAGACTTAGATTATCATTATTATTATGGATAATTTATCCTTTTAATAACCCTAGATGGTGATTTTCATTTAGATTAGTATATTTTTTATGCATTTCTGCTGTAAATGTATATTCAATTATGATTTCTGGTTGAAGTTCAAATTCTAAATATGCTTTATTAGGATCGTTACGTGGTGTAGCTCAAACAATTTCATATGAAATTAGCTTATCTATTATTTTACTATGTGCTGTAATTATTAAAGGTTCTATAGATTTATGTAAAATTAGAAATAGAACATATACTATTATTTTTATTATATTGATACCTGTAACTATTATGTGATATATTACTAATTTAGCTGAAACAAATCGAACCCCATTTGATTTTGCTGAAGGTGAATCGGAATTAGTATCTGGATTTAATATTGAGTATGGTTCTAGATTATTTGCTATAATTTTTATAGCTGAGTATTGTAATATTTTATTTATGAGTTTAATTAGGTCTATAGTCTTTATTACATCATTTGTTAAAAGTTTTAGTTTTTTTTTAGTAATTACTACAATATGTTTATCAGTTTTATTTATTTGGGTTCGTGCCACCTATCCACGTATACGATACGATTTATTAATAAATTTAACTTGAAAGTCTTTTTTACCAGTTTCTATTAGTTTTATTATATTTGTAGAATTTATAAATTTTTTATTATAA
>GXYL03
ATGATTATAGTTTTATCAATAGTTATTAGAATCATAATAGCTCTTTTAGCTATAGCATTTTATACTTTATTAGAGCGAAAATTATTGGGATATATACAATTGCGTAAAGGACCTAATAAAGTAATATTGCTAGGTTTACCACAACCTATAGCTGATGCTATAAAATTATTTTTAAAAGAACAACCTTATTTAATTTATTCTAATAAGATGTATTTTATTTATGGTCCACTATTAAGACTTAGATTATCATTATTATTATGGATAATTTATCCTTTTAATAATCCTAGATGATGATTTTCATTTAGATTAGTATATTTTTTATGCATTTCTGCTGTAAATGTATATTCAATTATGATTTCTGGTTGAAGTTCAAATTCTAAATATGCTTTATTAGGATCGTTACGTGGTGTAGCTCAAACAATTTCATATGAAATTAGCTTATCTATTATTTTACTATGTGCTGTAATTATTAAAGGTTCTATAGATTTATGTAAAATTAGAAATAGAACATATACTATTATTTTTATTATATTGATACCTGTAACTATTATGTGATATATTACTAATTTAGCTGAAACAAATCGAACCCCATTTGATTTTGCTGAAGGTGAATCGGAATTAGTATCTGGATTTAATATTGAGTATGGTTCTAGATTATTTGCTATAATTTTTATAGCTGAGTATTGTAATATTTTATTTATGAGTTTAATTAGGTCTATAGTCTTTATTACATCATTTGTTAAAAGTTTTAGTTTTTTTTTAGTAATTACTACAATATGTTTATCAGTTTTATTTATTTGGGTTCGTGCCACCTATCCACGTATACGATACGATTTATTAATAAATTTAACTTGAAAGTCTTTTTTACCAGTTTCTATTAGTTTTATTATATTTGTAGAATTTATAAATTTTTTATTATAA
>GXYL04
ATGATTATAGTTTTATCAATAGTAATTAGAATCATAATAGCTCTTTTAGCTATAGCATTTTATACTTTATTAGAGCGAAAATTATTGGGATATATACAATTGCGTAAAGGACCTAATAAAGTAATATTGCTAGGTTTACCACAACCTATAGCTGATGCTATAAAATTATTTTTAAAAGAACAACCTTATTTAATTTATTCTAATAAGATGTATTTTATTTATGGTCCACTATTAAGACTTAGATTATCATTATTATTATGGATAATTTATCCTTTTAATAATCCTAGATGGTGATTTTCATTTAGATTAGTATATTTTTTATGCATTTCTGCTGTAAATGTATATTCAATTATGATTTCTGGTTGAAGTTCAAATTCTAAATATGCTTTATTAGGATCGTTACGTGGTGTAGCTCAAACAATTTCATATGAAATTAGCTTATCTATTATTTTACTATGTGCTGTAATTATTAAAGGTTCTATAGATTTATGTAAAATTAGAAATAGAACATATACTATTATTTTTATTATATTGATACCTGTAACTATTATGTGATATATTACTAATTTAGCTGAAACAAATCGAACCCCATTTGATTTTGCTGAAGGTGAATCGGAATTAGTATCTGGATTTAATATTGAGTATGGTTCTAGATTATTTGCTATAATTTTTATAGCTGAGTATTGTAATATTTTATTTATGAGTTTAATTAGGTCTATAGTCTTTATTACATCATTTGTTAAAAGTTTTAGTTTTTTTTTAGTAATTATTACAATATGTTTATCAGTTTTATTTATTTGGGTTCGTGCCACCTATCCACGTATACGATACGATTTATTAATAAATTTAACTTGAAAGTCTTTTTTACCAGTTTCTATTAGTTTTATTATATTTGTAGAATTTATAAATTTTTTATTATAA
>GXYL05
ATGATTATAGTTTTATCAATAGTAATTAGAATCATAATAGCTCTTTTAGCTATAGCATTTTATACTTTATTAGAGCGAAAATTATTGGGATATATACAATTGCGTAAAGGACCTAATAAAGTAATATTGCTAGGTTTACCACAACCTATAGCTGATGCTATAAAATTATTTTTAAAAGAACAACCTTATTTAATTTATTCTAATAAGATGTATTTTATTTATGGTCCACTATTAAGACTTAGATTATCATTATTATTATGGATAATTTATCCTTTTAATAATCCTAGATGGTGATTTTCATTTAGATTAGTATATTTTTTATGCATTTCTGCTGTAAATGTATATTCAATTATGATTTCTGGTTGAAGTTCAAATTCTAAATATGCTTTATTAGGATCGTTACGTGGTGTAGCTCAAACAATTTCATATGAAATTAGCTTATCTATTATTTTACTATGTGCTGTAATTATTAAAGGTTCTATAGATTTATGTAAAATTAGAAATAGAACATATACTATTATTTTTATTATATTGTTACCTGTAACTATTATGTGATATATTACTAATTTAGCTGAAACAAATCGAACCCCATTTGATTTTGCTGAAGGTGAATCGGAATTAGTATCTGGATTTAATATTGAGTATGGTTCTAGATTATTTGCTATAATTTTTATAGCTGAGTATTGTAATATTTTATTTATGAGTTTAATTAGGTCTATAGTCTTTATTACATCATTTGTTAAAAGTTTTAGTTTTTTTTTAGTAATTACTACAATATGTTTATCAGTTTTATTTATTTGGGTTCGTGCCACCTATCCACGTATACGATACGATTTATTAATAAATTTAACTTGAAAGTCTTTTTTACCAGTTTCTATTAGTTTTATTATATTTGTAGAATTTATAAATTTTTTATTATAA
>GXYL06
ATGATTATAGTTTTATCAATAGTAATTAGAATCATAATAGCTCTTTTAGCTATAGCATTTTATACTTTATTAGAGCGAAAATTATTGGGATATATACAATTGCGTAAAGGACCTAATAAAGTAATATTGCTAGGTTTACCACAACCTATAGCTGATGCTATAAAATTATTTTTAAAAGAACAACCTTATTTAATTTATTCTAATAAGATGTATTTTATTTATGGTCCACTATTAAGACTTAGATTATCATTATTATTATGGATAATTTATCCTTTTAATAATCCTAGATGGTGATTTTCATTTAGATTAGTATATTTTTTATGCATTTCTGCTGTAAATGTATATTCAATTATGATTTCTGGTTGAAGTTCAAATTCTAAATATGCTTTATTAGGATCGTTACGTGGTGTAGCTCAAACAATTTCATATGAAATTAGCTTATCTATTATTTTACTATGTGCTGTAATTATTAAAGGTTCTATAGATTTATGTAAAATTAGAAATAGAACATATACTATTATTTTTATTATATTGTTACCTGTAACTATTATGTGATATATTACTAATTTAGCTGAAACAAATCGAACCCCATTTGATTTTGCTGAAGGTGAATCGGAATTAGTATCTGGATTTAATATTGAGTATGGTTCTAGATTATTTGCTATAATTTTTATAGCTGAGTATTGTAATATTTTATTTATGAGTTTAATTAGGTCTATAGTCTTTATTACATCATTTGTTAAAAGTTTTAGTTTTTTTTTAGTAATTACTACAATATGTTTATCAGTTTTATTTATTTGGGTTCGTGCCACCTATCCACGTATACGATACGATTTATTAATAAATTTAACTTGAAAGTCTTTTTTACCAGTTTCTATTAGTTTTATTATATTTGTAGAATTTATAAATTTTTTATTATAA
>GXYL07
ATGATTATAGTTTTATCAATAGTAATTAGAATCATAATAGCTCTTTTAGCTATAGCATTTTATACTTTATTAGAGCGAAAATTATTGGGATATATACAATTGCGTAAAGGACCTAATAAAGTAATATTGCTAGGTTTACCACAACCTATAGCTGATGCTATAAAATTATTTTTAAAAGAACAACCTTATTTAATTTATTCTAATAAGATGTATTTTATTTATGGTCCACTATTAAGACTTAGATTATCATTATTATTATGGATAATTTATCCTTTTAATAATCCTAGATGGTGATTTTCATTTAGATTAGTATATTTTTTATGCATTTCTGCTGTAAATGTATATTCAATTATGATTTCTGGTTGAAGTTCAAATTCTAAATATGCTTTATTAGGATCGTTACGTGGTGTAGCTCAAACAATTTCATATGAAATTAGCTTATCTATTATTTTACTATGTGCTGTAATTATTAAAGGTTCTATAGATTTATGTAAAATTAGAAATAGAACATATACTATTATTTTTATTATATTGTTACCTGTAACTATTATGTGATATATTACTAATTTAGCTGAAACAAATCGAACCCCATTTGATTTTGCTGAAGGTGAATCGGAATTAGTATCTGGATTTAATATTGAGTATGGTTCTAGATTATTTGCTATAATTTTTATAGCTGAGTATTGTAATATTTTATTTATGAGTTTAATTAGGTCTATAGTCTTTATTACATCATTTGTTAAAAGTTTTAGTTTTTTTTTAGTAATTACTACAATATGTTTATCAGTTTTATTTATTTGGGTTCGTGCCACCTATCCACGTATACGATACGATTTATTAATAAATTTAACTTGAAAGTCTTTTTTACCAGTTTCTATTAGTTTTATTATATTTGTAGAATTTATAAATTTTTTATTATAA
>GXYL08
ATGATTATAGTTTTATCAATAGTAATTAGAATCATAATAGCTCTTTTAGCTATAGCATTTTATACTTTATTAGAGCGAAAATTATTGGGATATATACAATTGCGTAAAGGACCTAATAAAGTAATATTGCTAGGTTTACCACAACCTATAGCTGATGCTATAAAATTATTTTTAAAAGAACAACCTTATTTAATTTATTCTAATAAGATGTATTTTATTTATGGTCCACTATTAAGACTTAGATTATCATTATTATTATGGATAATTTATCCTTTTAATAATCCTAGATGGTGATTTTCATTTAGATTAGTATATTTTTTATGCATTTCTGCTGTAAATGTATATTCAATTATGATTTCTGGTTGAAGTTCAAATTCTAAATATGCTTTATTAGGATCGTTACGTGGTGTAGCTCAAACAATTTCATATGAAATTAGCTTATCTATTATTTTACTATGTGCTGTAATTATTAAAGGTTCTATAGATTTATGTAAAATTAGAAATAGAACATATACTATTATTTTTATTATATTGTTACCTGTAACTATTATGTGATATATTACTAATTTAGCTGAAACAAATCGAACCCCTTTTGATTTTGCTGAAGGTGAATCGGAATTAGTATCTGGATTTAATATTGAGTATGGTTCTAGATTATTTGCTATAATTTTTATAGCTGAGTATTGTAATATTTTATTTATGAGTTTAATTAGGTCTATAGTCTTTATTACATCATTTGTTAAAAGTTTTAGTTTTTTTTTAGTAATTACTACAATATGTTTATCAGTTTTATTTATTTGGGTTCGTGCCACCTATCCACGTATACGATACGATTTATTAATAAATTTAACTTGAAAGTCTTTTTTACCAGTTTCTATTAGTTTTATTATATTTGTAGAATTTATAAATTTTTTATTATAA
>GXYL09
ATGATTATAGTTTTATCAATAGTAATTAGAATCATAATAGCTCTTTTAGCTATAGCATTTTATACTTTATTAGAGCGAAAATTATTGGGATATATACAATTGCGTAAAGGACCTAATAAAGTAATATTGCTAGGTTTACCACAACCTATAGCTGATGCTATAAAATTATTTTTAAAAGAACAACCTTATTTAATTTATTCTAATAAGATGTATTTTATTTATGGTCCACTATTAAGACTTAGATTATCATTATTATTATGGATAATTTATCCTTTTAATAACCCTAGATGGTGATTTTCATTTAGATTAGTATATTTTTTATGCATTTCTGCTGTAAATGTATATTCAATTATGATTTCTGGTTGAAGTTCAAATTCTAAATATGCTTTATTAGGATCGTTACGTGGTGTAGCTCAAACAATTTCATATGAAATTAGCTTATCTATTATTTTACTATGTGCTGTAATTATTAAAGGTTCTATAGATTTATGTAAAATTAGAAATAGAACATATACTATTATTTTTATTATATTGATACCTGTAACTATTATGTGATATATTACTAATTTAGCTGAAACAAATCGAACCCCATTTGATTTTGCTGAAGGTGAATCGGAATTAGTATCTGGATTTAATATTGAGTATGGTTCTAGATTATTTGCTATAATTTTTATAGCTGAGTATTGTAATATTTTATTTATGAGTTTAATTAGGTCTATAGTCTTTATTACATCATTTGTTAAAAGTTTTAGTTTTTTTTTAGTAATTACTACAATATGTTTATCAGTTTTATTTATTTGGGTTCGTGCCACCTATCCACGTATACGATACGATTTATTAATAAATTTAACTTGAAAGTCTTTTTTACCAGTTTCTATTAGTTTTATTATATTTGTAGAATTTATAAATTTTTTATTATAA
>GXYL10
ATGATTATAGTTTTATCAATAGTAATTAGAATCATAATAGCTCTTTTAGCTATAGCATTTTATACTTTATTAGAGCGAAAATTATTGGGATATATACAATTGCGTAAAGGACCTAATAAAGTAATATTGCTAGGTTTACCACAACCTATAGCTGATGCTATAAAATTATTTTTAAAAGAACAACCTTATTTAATTTATTCTAATAAGATGTATTTTATTTATGGTCCACTATTAAGACTTAGATTATCATTATTATTATGGATAATTTATCCTTTTAATAATCCTAGATGGTGATTTTCATTTAGATTAGTATATTTTTTATGCATTTCTGCTGTAAATGTATATTCAATTATGATTTCTGGTTGAAGTTCAAATTCTAAATATGCTTTATTAGGATCGTTACGTGGTGTAGCTCAAACAATTTCATATGAAATTAGCTTATCTATTATTTTACTATGTGCTGTAATTATTAAAGGTTCTATAGATTTATGTAAAATTAGAAATAGAACATATACTATTATTTTTATTATATTGTTACCTGTAACTATTATGTGATATATTACTAATTTAGCTGAAACAAATCGAACCCCATTTGATTTTGCTGAAGGTGAATCGGAATTAGTATCTGGATTTAATATTGAGTATGGTTCTAGATTATTTGCTATAATTTTTATAGCTGAGTATTGTAATATTTTATTTATGAGTTTAATTAGGTCTATAGTCTTTATTACATCATTTGTTAAAAGTTTTAGTTTTTTTTTAGTAATTACTACAATATGTTTATCAGTTTTATTTATTTGGGTTCGTGCCACCTATCCACGTATACGATACGATTTATTAATAAATTTAACTTGAAAGTCTTTTTTACCAGTTTCTATTAGTTTTATTATATTTGTAGAATTTATAAATTTTTTATTATAA
>HNDA01
ATGATTATAGTTTTATCAATAGTAATTAGAATCATAATAGCTCTTTTAGCTATAGCATTTTATACTTTATTAGAGCGAAAATTATTGGGATATATACAATTGCGTAAAGGACCTAATAAAGTAATATTGCTAGGTTTACCACAACCTATAGCTGATGCTATGAAATTATTTTTAAAAGAACAACCTTATTTAATTTATTCTAATAAGATGTATTTTATTTATGGTCCACTATTAAGACTTAGATTATCATTATTATTATGGATAATTTATCCTTTTAATAATCCTAGATGGTGATTTTCATTTAGATTAGTATATTTTTTATGCATTTCTGCTGTAAATGTATATTCAATTATGATTTCTGGTTGAAGTTCAAATTCTAAATATGCTTTATTAGGATCGTTACGTGGTGTAGCTCAAACAATTTCATATGAAATTAGCTTATCTATTATTTTACTATGTGCTGTAATTATTAAAGGTTCTATAGATTTATGTAAAATTAGAAATAGAACATATACTATTATTTTTATTATATTGATACCTGTAACTATTATGTGATATATTACTAATTTAGCTGAAACAAATCGAACCCCATTTGATTTTGCTGAAGGTGAATCGGAATTAGTATCTGGATTTAATATTGAGTATGGTTCTAGATTATTTGCTATAATTTTTATAGCTGAGTATTGTAATATTTTATTTATGAGTTTAATTAGGTCTATAGTCTTTATTACATCATTTGTTAAAAGTTTTAGTTTTTTTTTAGTAATTACTACAATATGTTTATCAGTTTTATTTATTTGGATTCGTGCCACCTATCCACGTATACGATACGATTTATTAATAAATTTAACTTGAAAGTCTTTTTTACCAGTTTCTATTAGTTTTATTATATTTGTAGAATTTATAAATTTTTTATTATAA
>HNDA02
ATGATTATAGTTTTATCAATAGTAATTAGAATCATAATAGCTCTTTTAGCTATAGCATTTTATACTTTATTAGAGCGAAAATTATTGGGATATATACAATTGCGTAAAGGACCTAATAAAGTAATATTGCTAGGTTTACCACAACCTATAGCTGATGCTATGAAATTATTTTTAAAAGAACAACCTTATTTAATTTATTCTAATAAGATGTATTTTATTTATGGTCCACTATTAAGACTTAGATTATCATTATTATTATGGATAATTTATCCTTTTAATAATCCTAGATGGTGATTTTCATTTAGATTAGTATATTTTTTATGCATTTCTGCTGTAAATGTATATTCAATTATGATTTCTGGTTGAAGTTCAAATTCTAAATATGCTTTATTAGGATCGTTACGTGGTGTAGCTCAAACAATTTCATATGAAATTAGCTTATCTATTATTTTACTATGTGCTGTAATTATTAAAGGTTCTATAGATTTATGTAAAATTAGAAATAGAACATATACTATTATTTTTATTATATTGATACCTGTAACTATTATGTGATATATTACTAATTTAGCTGAAACAAATCGAACCCCATTTGATTTTGCTGAAGGTGAATCGGAATTAGTATCTGGATTTAATATTGAGTATGGTTCTAGATTATTTGCTATAATTTTTATAGCTGAGTATTGTAATATTTTATTTATGAGTTTAATTAGGTCTATAGTCTTTATTACATCATTTGTTAAAAGTTTTAGTTTTTTTTTAGTAATTACTACAATATGTTTATCAGTTTTATTTATTTGGATTCGTGCCACCTATCCACGTATACGATACGATTTATTAATAAATTTAACTTGAAAGTCTTTTTTACCAGTTTCTATTAGTTTTATTATATTTGTAGAATTTATAAATTTTTTATTATAA
>HNDA03
ATGATTATAGTTTTATCAATAGTAATTAGAATCATAATAGCTCTTTTAGCTATAGCATTTTATACTTTATTAGAGCGAAAATTATTGGGATATATACAATTGCGTAAAGGACCTAATAAAGTAATATTGCTAGGTTTACCACAACCTATAGCTGATGCTATGAAATTATTTTTAAAAGAACAACCTTATTTAATTTATTCTAATAAGATGTATTTTATTTATGGTCCACTATTAAGACTTAGATTATCATTATTATTATGGATAATTTATCCTTTTAATAATCCTAGATGGTGATTTTCATTTAGATTAGTATATTTTTTATGCATTTCTGCTGTAAATGTATATTCAATTATGATTTCTGGTTGAAGTTCAAATTCTAAATATGCTTTATTAGGATCGTTACGTGGTGTAGCTCAAACAATTTCATATGAAATTAGCTTATCTATTATTTTACTATGTGCTGTAATTATTAAAGGTTCTATAGATTTATGTAAAATTAGAAATAGAACATATACTATTATTTTTATTATATTGATACCTGTAACTATTATGTGATATATTACTAATTTAGCTGAAACAAATCGAACCCCATTTGATTTTGCTGAAGGTGAATCGGAATTAGTATCTGGATTTAATATTGAGTATGGTTCTAGATTATTTGCTATAATTTTTATAGCTGAGTATTGTAATATTTTATTTATGAGTTTAATTAGGTCTATAGTCTTTATTACATCATTTGTTAAAAGTTTTAGTTTTTTTTTAGTAATTACTACAATATGTTTATCAGTTTTATTTATTTGGATTCGTGCTACCTATCCACGTATACGATACGATTTATTAATAAATTTAACTTGAAAGTCTTTTTTACCAGTTTCTATTAGTTTTATTATATTTGTAGAATTTATAAATTTTTTATTATAA
>HNDA04
ATGATTATAGTTTTATCAATAGTAATTAGAATCGTAATAGCTCTTTTAGCTATAGCATTTTATACTTTATTAGAGCGAAAATTATTGGGATATATACAATTGCGTAAAGGACCTAATAAAGTAATATTGCTAGGTTTACCACAACCTATAGCTGATGCTATAAAATTATTTTTAAAAGAACAACCTTATTTAATTTATTCTAATAAGATGTATTTTATTTATGGTCCACTATTAAGACTTAGATTATCATTATTATTATGGATAATTTATCCTTTTAATAATCCTAGATGGTGATTTTCATTTAGATTAGTATATTTTTTATGCATTTCTGCTGTAAATGTATATTCAATTATGATTTCTGGTTGAAGTTCAAATTCTAAATATGCTTTATTAGGATCATTACGTGGTGTAGCTCAAACAATTTCATATGAAATTAGCTTATCTATTATTTTACTATGTGCTGTAATTATTAAAGGTTCTATAGATTTATGTAAAATTAGAAATAGAACATATACTATTATTTTTATTATATTGATACCTGTAACTATTATGTGATATATTACTAATTTAGCTGAAACAAATCGAACCCCATTTGATTTTGCTGAAGGTGAATCGGAATTAGTATCTGGATTTAATATTGAGTATGGTTCTAGATTATTTGCTATAATTTTTATAGCTGAGTATTGTAATATTTTATTTATGAGTTTAATTAGGTCTATAGTCTTTATTACATCATTTGTTAAAAGTTTTAGTTTTTTTTTAGTAATTACTACAATATGTTTATCAGTTTTATTTATTTGGGTTCGTGCCACCTATCCACGTATACGATACGATTTATTAATAAATTTAACTTGAAAGTCTTTTTTACCAGTTTCTATTAGTTTTATTATATTTGTAGAATTTATAAATTTTTTATTATAA
>HNDA05
ATGATTATAGTTTTATCAATAGTAATTAGAATCATAATAGCTCTTTTAGCTATAGCATTTTATACTTTATTAGAGCGAAAATTATTGGGATATATACAATTGCGTAAAGGACCTAATAAAGTAATATTGCTAGGTTTACCACAACCTATAGCTGATGCTATGAAATTATTTTTAAAAGAACAACCTTATTTAATTTATTCTAATAAGATGTATTTTATTTATGGTCCACTATTAAGACTTAGATTATCATTATTATTATGGATAATTTATCCTTTTAATAATCCTAGATGGTGATTTTCATTTAGATTAGTATATTTTTTATGCATTTCTGCTGTAAATGTATATTCAATTATGATTTCTGGTTGAAGTTCAAATTCTAAATATGCTTTATTAGGATCGTTACGTGGTGTAGCTCAAACAATTTCATATGAAATTAGCTTATCTATTATTTTACTATGTGCTGTAATTATTAAAGGTTCTATAGATTTATGTAAAATTAGAAATAGAACATATACTATTATTTTTATTATATTGATACCTGTAACTATTATGTGATATATTACTAATTTAGCTGAAACAAATCGAACCCCATTTGATTTTGCTGAAGGTGAATCGGAATTAGTATCTGGATTTAATATTGAGTATGGTTCTAGATTATTTGCTATAATTTTTATAGCTGAGTATTGTAATATTTTATTTATGAGTTTAATTAGGTCTATAGTCTTTATTACATCATTTGTTAAAAGTTTTAGTTTTTTTTTAGTAATTACTACAATATGTTTATCAGTTTTATTTATTTGGATTCGTGCCACCTATCCACGTATACGATACGATTTATTAATAAATTTAACTTGAAAGTCTTTTTTACCAGTTTCTATTAGTTTTATTATATTTGTAGAATTTATAAATTTTTTATTATAA
>HNDA06
ATGATTATAGTTTTATCAATAGTAATTAGAATCATAATAGCTCTTTTAGCTATAGCATTTTATACTTTATTAGAGCGAAAATTATTGGGATATATACAATTGCGTAAAGGACCTAATAAAGTAATATTGCTAGGTTTACCACAACCTATAGCTGATGCTATGAAATTATTTTTAAAAGAACAACCTTATTTAATTTATTCTAATAAGATGTATTTTATTTATGGTCCACTATTAAGACTTAGATTATCATTATTATTATGGATAATTTATCCTTTTAATAATCCTAGATGGTGATTTTCATTTAGATTAGTATATTTTTTATGCATTTCTGCTGTAAATGTATATTCAATTATGATTTCTGGTTGAAGTTCAAATTCTAAATATGCTTTATTAGGATCGTTACGTGGTGTAGCTCAAACAATTTCATATGAAATTAGCTTATCTATTATTTTACTATGTGCTGTAATTATTAAAGGTTCTATAGATTTATGTAAAATTAGAAATAGAACATATACTATTATTTTTATTATATTGATACCTGTAACTATTATGTGATATATTACTAATTTAGCTGAAACAAATCGAACCCCATTTGATTTTGCTGAAGGTGAATCGGAATTAGTATCTGGATTTAATATTGAGTATGGTTCTAGATTATTTGCTATAATTTTTATAGCTGAGTATTGTAATATTTTATTTATGAGTTTAATTAGGTCTATAGTCTTTATTACATCATTTGTTAAAAGTTTTAGTTTTTTTTTAGTAATTACTACAATATGTTTATCAGTTTTATTTATTTGGATTCGTGCCACCTATCCACGTATACGATACGATTTATTAATAAATTTAACTTGAAAGTCTTTTTTACCAGTTTCTATTAGTTTTATTATATTTGTAGAATTTATAAATTTTTTATTATAA
>HNDA07
ATGATTATAGTTTTATCAATAGTAATTAGAATCATAATAGCTCTTTTAGCTATAGCATTTTATACTTTATTAGAGCGAAAATTATTGGGATATATACAATTGCGTAAAGGACCTAATAAAGTAATATTGCTAGGTTTACCACAACCTATAGCTGATGCTATGAAATTATTTTTAAAAGAACAACCTTATTTAATTTATTCTAATAAGATGTATTTTATTTATGGTCCACTATTAAGACTTAGATTATCATTATTATTATGGATAATTTATCCTTTTAATAATCCTAGATGGTGATTTTCATTTAGATTAGTATATTTTTTATGCATTTCTGCTGTAAATGTATATTCAATTATGATTTCTGGTTGAAGTTCAAATTCTAAATATGCTTTATTAGGATCGTTACGTGGTGTAGCTCAAACAATTTCATATGAAATTAGCTTATCTATTATTTTACTATGTGCTGTAATTATTAAAGGTTCTATAGATTTATGTAAAATTAGAAATAGAACATATACTATTATTTTTATTATATTGATACCTGTAACTATTATGTGATATATTACTAATTTAGCTGAAACAAATCGAACCCCATTTGATTTTGCTGAAGGTGAATCGGAATTAGTATCTGGATTTAATATTGAGTATGGTTCTAGATTATTTGCTATAATTTTTATAGCTGAGTATTGTAATATTTTATTTATGAGTTTAATTAGGTCTATAGTCTTTATTACATCATTTGTTAAAAGTTTTAGTTTTTTTTTAGTAATTACTACAATATGTTTATCAGTTTTATTTATTTGGATTCGTGCCACCTATCCACGTATACGATACGATTTATTAATAAATTTAACTTGAAAGTCTTTTTTACCAGTTTCTATTAGTTTTATTATATTTGTAGAATTTATAAATTTTTTATTATAA
>HNDA08
ATGATTATAGTTTTATCAATAGTAATTAGAATCGTAATAGCTCTTTTAGCTATAGCATTTTATACTTTATTAGAGCGAAAATTATTGGGATATATACAATTGCGTAAAGGACCTAATAAAGTAATATTGCTAGGTTTACCACAACCTATAGCTGATGCTATAAAATTATTTTTAAAAGAACAACCTTATTTAATTTATTCTAATAAGATGTATTTTATTTATGGTCCACTATTAAGACTTAGATTATCATTATTATTATGGATAATTTATCCTTTTAATAATCCTAGATGGTGATTTTCATTTAGATTAGTATATTTTTTATGCATTTCTGCTGTAAATGTATATTCAATTATGATTTCTGGTTGAAGTTCAAATTCTAAATATGCTTTATTAGGATCATTACGTGGTGTAGCTCAAACAATTTCATATGAAATTAGCTTATCTATTATTTTACTATGTGCTGTAATTATTAAAGGTTCTATAGATTTATGTAAAATTAGAAATAGAACATATACTATTATTTTTATTATATTGATACCTGTAACTATTATGTGATATATTACTAATTTAGCTGAAACAAATCGAACCCCATTTGATTTTGCTGAAGGTGAATCGGAATTAGTATCTGGATTTAATATTGAGTATGGTTCTAGATTATTTGCTATAATTTTTATAGCTGAGTATTGTAATATTTTATTTATGAGTTTAATTAGGTCTATAGTCTTTATTACATCATTTGTTAAAAGTTTTAGTTTTTTTTTAGTAATTACTACAATATGTTTATCAGTTTTATTTATTTGGGTTCGTGCCACCTATCCACGTATACGATACGATTTATTAATAAATTTAACTTGAAAGTCTTTTTTACCAGTTTCTATTAGTTTTATTATATTTGTAGAATTTATAAATTTTTTATTATAA
>HNDA09
ATGATTATAGTTTTATCAATAGTAATTAGAATCATAATAGCTCTTTTAGCTATAGCATTTTATACTTTATTAGAGCGAAAATTATTGGGATATATACAATTGCGTAAAGGACCTAATAAAGTAATATTGCTAGGTTTACCACAACCTATAGCTGATGCTATGAAATTATTTTTAAAAGAACAACCTTATTTAATTTATTCTAATAAGATGTATTTTATTTATGGTCCACTATTAAGACTTAGATTATCATTATTATTATGGATAATTTATCCTTTTAATAATCCTAGATGGTGATTTTCATTTAGATTAGTATATTTTTTATGCATTTCTGCTGTAAATGTATATTCAATTATGATTTCTGGTTGAAGTTCAAATTCTAAATATGCTTTATTAGGATCGTTACGTGGTGTAGCTCAAACAATTTCATATGAAATTAGCTTATCTATTATTTTACTATGTGCTGTAATTATTAAAGGTTCTATAGATTTATGTAAAATTAGAAATAGAACATATACTATTATTTTTATTATATTGATACCTGTAACTATTATGTGATATATTACTAATTTAGCTGAAACAAATCGAACCCCATTTGATTTTGCTGAAGGTGAATCGGAATTAGTATCTGGATTTAATATTGAGTATGGTTCTAGATTATTTGCTATAATTTTTATAGCTGAGTATTGTAATATTTTATTTATGAGTTTAATTAGGTCTATAGTCTTTATTACATCATTTGTTAAAAGTTTTAGTTTTTTTTTAGTAATTACTACAATATGTTTATCAGTTTTATTTATTTGGATTCGTGCCACCTATCCACGTATACGATACGATTTATTAATAAATTTAACTTGAAAGTCTTTTTTACCAGTTTCTATTAGTTTTATTATATTTGTAGAATTTATAAATTTTTTATTATAA
>HNDA10
ATGATTATAGTTTTATCAATAGTAATTAGAATCATAATAGCTCTTTTAGCTATAGCATTTTATACTTTATTAGAGCGAAAATTATTGGGATATATACAATTGCGTAAAGGACCTAATAAAGTAATATTGCTAGGTTTACCACAACCTATAGCTGATGCTATGAAATTATTTTTAAAAGAACAACCTTATTTAATTTATTCTAATAAGATGTATTTTATTTATGGTCCACTATTAAGACTTAGATTATCATTATTATTATGGATAATTTATCCTTTTAATAATCCTAGATGGTGATTTTCATTTAGATTAGTATATTTTTTATGCATTTCTGCTGTAAATGTATATTCAATTATGATTTCTGGTTGAAGTTCAAATTCTAAATATGCTTTATTAGGATCGTTACGTGGTGTAGCTCAAACAATTTCATATGAAATTAGCTTATCTATTATTTTACTATGTGCTGTAATTATTAAAGGTTCTATAGATTTATGTAAAATTAGAAATAGAACATATACTATTATTTTTATTATATTGATACCTGTAACTATTATGTGATATATTACTAATTTAGCTGAAACAAATCGAACCCCATTTGATTTTGCTGAAGGTGAATCGGAATTAGTATCTGGATTTAATATTGAGTATGGTTCTAGATTATTTGCTATAATTTTTATAGCTGAGTATTGTAATATTTTATTTATGAGTTTAATTAGGTCTATAGTCTTTATTACATCATTTGTTAAAAGTTTTAGTTTTTTTTTAGTAATTACTACAATATGTTTATCAGTTTTATTTATTTGGATTCGTGCCACCTATCCACGTATACGATACGATTTATTAATAAATTTAACTTGAAAGTCTTTTTTACCAGTTTCTATTAGTTTTATTATATTTGTAGAATTTATAAATTTTTTATTATAA
>HNDA11
ATGATTATAGTTTTATCAATAGTAATTAGAATCGTAATAGCTCTTTTAGCTATAGCATTTTATACTTTATTAGAGCGAAAATTATTGGGATATATACAATTGCGTAAAGGACCTAATAAAGTAATATTGCTAGGTTTACCACAACCTATAGCTGATGCTATAAAATTATTTTTAAAAGAACAACCTTATTTAATTTATTCTAATAAGATGTATTTTATTTATGGTCCACTATTAAGACTTAGATTATCATTATTATTATGGATAATTTATCCTTTTAATAATCCTAGATGGTGATTTTCATTTAGATTAGTATATTTTTTATGCATTTCTGCTGTAAATGTATATTCAATTATGATTTCTGGTTGAAGTTCAAATTCTAAATATGCTTTATTAGGATCATTACGTGGTGTAGCTCAAACAATTTCATATGAAATTAGCTTATCTATTATTTTACTATGTGCTGTAATTATTAAAGGTTCTATAGATTTATGTAAAATTAGAAATAGAACATATACTATTATTTTTATTATATTGATACCTGTAACTATTATGTGATATATTACTAATTTAGCTGAAACAAATCGAACCCCATTTGATTTTGCTGAAGGTGAATCGGAATTAGTATCTGGATTTAATATTGAGTATGGTTCTAGATTATTTGCTATAATTTTTATAGCTGAGTATTGTAATATTTTATTTATGAGTTTAATTAGGTCTATAGTCTTTATTACATCATTTGTTAAAAGTTTTAGTTTTTTTTTAGTAATTACTACAATATGTTTATCAGTTTTATTTATTTGGGTTCGTGCCACCTATCCACGTATACGATACGATTTATTAATAAATTTAACTTGAAAGTCTTTTTTACCAGTTTCTATTAGTTTTATTATATTTGTAGAATTTATAAATTTTTTATTATAA
>HNDA12
ATGATTATAGTTTTATCAATAGTAATTAGAATCATAATAGCTCTTTTAGCTATAGCATTTTATACTTTATTAGAGCGAAAATTATTGGGATATATACAATTGCGTAAAGGACCTAATAAAGTAATATTGCTAGGTTTACCACAACCTATAGCTGATGCTATGAAATTATTTTTAAAAGAACAACCTTATTTAATTTATTCTAATAAGATGTATTTTATTTATGGTCCACTATTAAGACTTAGATTATCATTATTATTATGGATAATTTATCCTTTTAATAATCCTAGATGGTGATTTTCATTTAGATTAGTATATTTTTTATGCATTTCTGCTGTAAATGTATATTCAATTATGATTTCTGGTTGAAGTTCAAATTCTAAATATGCTTTATTAGGATCGTTACGTGGTGTAGCTCAAACAATTTCATATGAAATTAGCTTATCTATTATTTTACTATGTGCTGTAATTATTAAAGGTTCTATAGATTTATGTAAAATTAGAAATAGAACATATACTATTATTTTTATTATATTGATACCTGTAACTATTATGTGATATATTACTAATTTAGCTGAAACAAATCGAACCCCATTTGATTTTGCTGAAGGTGAATCGGAATTAGTATCTGGATTTAATATTGAGTATGGTTCTAGATTATTTGCTATAATTTTTATAGCTGAGTATTGTAATATTTTATTTATGAGTTTAATTAGGTCTATAGTCTTTATTACATCATTTGTTAAAAGTTTTAGTTTTTTTTTAGTAATTACTACAATATGTTTATCAGTTTTATTTATTTGGATTCGTGCTACCTATCCACGTATACGATACGATTTATTAATAAATTTAACTTGAAAGTCTTTTTTACCAGTTTCTATTAGTTTTATTATATTTGTAGAATTTATAAATTTTTTATTATAA
>YNHH01
ATGATTATAGTTTTATCAATAGTAATTAGAATCATAATAGCTCTTTTAGCTATAGCATTTTATACTTTATTAGAGCGAAAATTATTGGGATATATACAATTGCGTAAAGGACCTAATAAAGTAATATTGCTAGGTTTACCACAACCTATAGCTGATGCTATAAAATTATTTTTAAAAGAACAACCTTATTTAATTTATTCTAATAAGATGTATTTTATTTATGGTCCACTATTAAGACTTAGATTATCATTATTATTATGGATAATTTATCCTTTTAATAATCCTAGATGATGATTTTCATTTAGATTAGTATATTTTTTATGCATTTCTGCTGTAAATGTATATTCAATTATGATTTCTGGTTGAAGTTCAAATTCTAAATATGCTTTATTAGGATCGTTACGTGGTGTAGCTCAAACAATTTCATATGAAATTAGCTTATCTATTATTTTACTATGTGCTGTAATTATTAAAGGTTCTATAGATTTATGTAAAATTAGAAATAGAACATATACTATTATTTTTATTATATTGATACCTGTAACTATTATGTGATATATTACTAATTTAGCTGAAACAAATCGAACCCCATTTGATTTTGCTGAAGGTGAATCGGAATTAGTATCTGGATTTAATATTGAGTATGGTTCTAGATTATTTGCTATAATTTTTATAGCTGAGTATTGTAATATTTTATTTATGAGTTTAATTAGGTCTATAGTCTTTATTACATCATTTGTTAAAAGTTTTAGTTTTTTTTTAGTAATTACTACAATATGTTTATCAGTTTTATTTATTTGGGTTCGTGCCACCTATCCACGTATACGATACGATTTATTAATAAATTTAACTTGAAAGTCTTTTTTACCAGTTTCTATTAGTTTTATTATATTTGTAGAATTTATAAATTTTTTATTATAA
>YNHH02
ATGATTATAGTTTTATCAATAGTAATTAGAATCATAATAGCTCTTTTAGCTATAGCATTTTATACTTTATTAGAGCGAAAATTATTGGGATATATACAATTGCGTAAAGGACCTAATAAAGTAATATTGCTAGGTTTACCACAACCTATAGCTGATGCTATAAAATTATTTTTAAAAGAACAACCTTATTTAATTTATTCTAATAAGATGTATTTTATTTATGGTCCACTATTAAGACTTAGATTATCATTATTATTATGGATAATTTATCCTTTTAATAATCCTAGATGATGATTTTCATTTAGATTAGTATATTTTTTATGCATTTCTGCTGTAAATGTATATTCAATTATGATTTCTGGTTGAAGTTCAAATTCTAAATATGCTTTATTAGGATCGTTACGTGGTGTAGCTCAAACAATTTCATATGAAATTAGCTTATCTATTATTTTACTATGTGCTGTAATTATTAAAGGTTCTATAGATTTATGTAAAATTAGAAATAGAACATATACTATTATTTTTATTATATTGATACCTGTAACTATTATGTGATATATTACTAATTTAGCTGAAACAAATCGAACCCCATTTGATTTTGCTGAAGGTGAATCGGAATTAGTATCTGGATTTAATATTGAGTATGGTTCTAGATTATTTGCTATAATTTTTATAGCTGAGTATTGTAATATTTTATTTATGAGTTTAATTAGGTCTATAGTCTTTATTACATCATTTGTTAAAAGTTTTAGTTTTTTTTTAGTAATTACTACAATATGTTTATCAGTTTTATTTATTTGGGTTCGTGCCACCTATCCACGTATACGATACGATTTATTAATAAATTTAACTTGAAAGTCTTTTTTACCAGTTTCTATTAGTTTTATTATATTTGTAGAATTTATAAATTTTTTATTATAA
>YNHH03
ATGATTATAGTTTTATCAATAGTAATTAGAATCATAATAGCTCTTTTAGCTATAGCATTTTATACTTTATTAGAGCGAAAATTATTGGGATATATACAATTGCGTAAAGGACCTAATAAAGTAATATTGCTAGGTTTACCACAACCTATAGCTGATGCTATAAAATTATTTTTAAAAGAACAACCTTATTTAATTTATTCTAATAAGATGTATTTTATTTATGGTCCACTATTAAGACTTAGATTATCATTATTATTATGGATAATTTATCCTTTTAATAATCCTAGATGATGATTTTCATTTAGATTAGTATATTTTTTATGCATTTCTGCTGTAAATGTATATTCAATTATGATTTCTGGTTGAAGTTCAAATTCTAAATATGCTTTATTAGGATCGTTACGTGGTGTAGCTCAAACAATTTCATATGAAATTAGCTTATCTATTATTTTACTATGTGCTGTAATTATTAAAGGTTCTATAGATTTATGTAAAATTAGAAATAGAACATATACTATTATTTTTATTATATTGATACCTGTAACTATTATGTGATATATTACTAATTTAGCTGAAACAAATCGAACCCCATTTGATTTTGCTGAAGGTGAATCGGAATTAGTATCTGGATTTAATATTGAGTATGGTTCTAGATTATTTGCTATAATTTTTATAGCTGAGTATTGTAATATTTTATTTATGAGTTTAATTAGGTCTATAGTCTTTATTACATCATTTGTTAAAAGTTTTAGTTTTTTTTTAGTAATTACTACAATATGTTTATCAGTTTTATTTATTTGGGTTCGTGCCACCTATCCACGTATACGATACGATTTATTAATAAATTTAACTTGAAAGTCTTTTTTACCAGTTTCTATTAGTTTTATTATATTTGTAGAATTTATAAATTTTTTATTATAA
>YNHH04
ATGATTATAGTTTTATCAATAGTAATTAGAATCATAATAGCTCTTTTAGCTATAGCATTTTATACTTTATTAGAGCGAAAATTATTGGGATATATACAATTGCGTAAAGGACCTAATAAAGTAATATTGCTAGGTTTACCACAACCTATAGCTGATGCTATAAAATTATTTTTAAAAGAACAACCTTATTTAATTTATTCTAATAAGATGTATTTTATTTATGGTCCACTATTAAGACTTAGATTATCATTATTATTATGGATAATTTATCCTTTTAATAATCCTAGATGATGATTTTCATTTAGATTAGTATATTTTTTATGCATTTCTGCTGTAAATGTATATTCAATTATGATTTCTGGTTGAAGTTCAAATTCTAAATATGCTTTATTAGGATCGTTACGTGGTGTAGCTCAAACAATTTCATATGAAATTAGCTTATCTATTATTTTACTATGTGCTGTAATTATTAAAGGTTCTATAGATTTATGTAAAATTAGAAATAGAACATATACTATTATTTTTATTATATTGATACCTGTAACTATTATGTGATATATTACTAATTTAGCTGAAACAAATCGAACCCCATTTGATTTTGCTGAAGGTGAATCGGAATTAGTATCTGGATTTAATATTGAGTATGGTTCTAGATTATTTGCTATAATTTTTATAGCTGAGTATTGTAATATTTTATTTATGAGTTTAATTAGGTCTATAGTCTTTATTACATCATTTGTTAAAAGTTTTAGTTTTTTTTTAGTAATTACTACAATATGTTTATCAGTTTTATTTATTTGGGTTCGTGCCACCTATCCACGTATACGATACGATTTATTAATAAATTTAACTTGAAAGTCTTTTTTACCAGTTTCTATTAGTTTTATTATATTTGTAGAATTTATAAATTTTTTATTATAA
>YNHH05
ATGATTATAGTTTTATCAATAGTAATTAGAATCATAATAGCTCTTTTAGCTATAGCATTTTATACTTTATTAGAGCGAAAATTATTGGGATATATACAATTGCGTAAAGGACCTAATAAAGTAATATTGCTAGGTTTACCACAACCTATAGCTGATGCTATAAAATTATTTTTAAAAGAACAACCTTATTTAATTTATTCTAATAAGATGTATTTTATTTATGGTCCACTATTAAGACTTAGATTATCATTATTATTATGGATAATTTATCCTTTTAATAATCCTAGATGATGATTTTCATTTAGATTAGTATATTTTTTATGCATTTCTGCTGTAAATGTATATTCAATTATGATTTCTGGTTGAAGTTCAAATTCTAAATATGCTTTATTAGGATCGTTACGTGGTGTAGCTCAAACAATTTCATATGAAATTAGCTTATCTATTATTTTACTATGTGCTGTAATTATTAAAGGTTCTATAGATTTATGTAAAATTAGAAATAGAACATATACTATTATTTTTATTATATTGATACCTGTAACTATTATGTGATATATTACTAATTTAGCTGAAACAAATCGAACCCCATTTGATTTTGCTGAAGGTGAATCGGAATTAGTATCTGGATTTAATATTGAGTATGGTTCTAGATTATTTGCTATAATTTTTATAGCTGAGTATTGTAATATTTTATTTATGAGTTTAATTAGGTCTATAGTCTTTATTACATCATTTGTTAAAAGTTTTAGTTTTTTTTTAGTAATTACTACAATATGTTTATCAGTTTTATTTATTTGGGTTCGTGCCACCTATCCACGTATACGATACGATTTATTAATAAATTTAACTTGAAAGTCTTTTTTACCAGTTTCTATTAGTTTTATTATATTTGTAGAATTTATAAATTTTTTATTATAA
>YNHH06
ATGATTATAGTTTTATCAATAGTAATTAGAATCATAATAGCTCTTTTAGCTATAGCATTTTATACTTTATTAGAGCGAAAATTATTGGGATATATACAATTGCGTAAAGGACCTAATAAAGTAATATTGCTAGGTTTACCACAACCTATAGCTGATGCTATAAAATTATTTTTAAAAGAACAACCTTATTTAATTTATTCTAATAAGATGTATTTTATTTATGGTCCACTATTAAGACTTAGATTATCATTATTATTATGGATAATTTATCCTTTTAATAATCCTAGATGATGATTTTCATTTAGATTAGTATATTTTTTATGCATTTCTGCTGTAAATGTATATTCAATTATGATTTCTGGTTGAAGTTCAAATTCTAAATATGCTTTATTAGGATCGTTACGTGGTGTAGCTCAAACAATTTCATATGAAATTAGCTTATCTATTATTTTACTATGTGCTGTAATTATTAAAGGTTCTATAGATTTATGTAAAATTAGAAATAGAACATATACTATTATTTTTATTATATTGATACCTGTAACTATTATGTGATATATTACTAATTTAGCTGAAACAAATCGAACCCCATTTGATTTTGCTGAAGGTGAATCGGAATTAGTATCTGGATTTAATATTGAGTATGGTTCTAGATTATTTGCTATAATTTTTATAGCTGAGTATTGTAATATTTTATTTATGAGTTTAATTAGGTCTATAGTCTTTATTACATCATTTGTTAAAAGTTTTAGTTTTTTTTTAGTAATTACTACAATATGTTTATCAGTTTTATTTATTTGGGTTCGTGCCACCTATCCACGTATACGATACGATTTATTAATAAATTTAACTTGAAAGTCTTTTTTACCAGTTTCTATTAGTTTTATTATATTTGTAGAATTTATAAATTTTTTATTATAA
>YNHH07
ATGATTATAGTTTTATCAATAGTAATTAGAATCATAATAGCTCTTTTAGCTATAGCATTTTATACTTTATTAGAGCGAAAATTATTGGGATATATACAATTGCGTAAAGGACCTAATAAAGTAATATTGCTAGGTTTACCACAACCTATAGCTGATGCTATAAAATTATTTTTAAAAGAACAACCTTATTTAATTTATTCTAATAAGATGTATTTTATTTATGGTCCACTATTAAGACTTAGATTATCATTATTATTATGGATAATTTATCCTTTTAATAATCCTAGATGATGATTTTCATTTAGATTAGTATATTTTTTATGCATTTCTGCTGTAAATGTATATTCAATTATGATTTCTGGTTGAAGTTCAAATTCTAAATATGCTTTATTAGGATCGTTACGTGGTGTAGCTCAAACAATTTCATATGAAATTAGCTTATCTATTATTTTACTATGTGCTGTAATTATTAAAGGTTCTATAGATTTATGTAAAATTAGAAATAGAACATATACTATTATTTTTATTATATTGATACCTGTAACTATTATGTGATATATTACTAATTTAGCTGAAACAAATCGAACCCCATTTGATTTTGCTGAAGGTGAATCGGAATTAGTATCTGGATTTAATATTGAGTATGGTTCTAGATTATTTGCTATAATTTTTATAGCTGAGTATTGTAATATTTTATTTATGAGTTTAATTAGGTCTATAGTCTTTATTACATCATTTGTTAAAAGTTTTAGTTTTTTTTTAGTAATTACTACAATATGTTTATCAGTTTTATTTATTTGGGTTCGTGCCACCTATCCACGTATACGATACGATTTATTAATAAATTTAACTTGAAAGTCTTTTTTACCAGTTTCTATTAGTTTTATTATATTTGTAGAATTTATAAATTTTTTATTATAA
>YNHH08
ATGATTATAGTTTTATCAATAGTAATTAGAATCATAATAGCTCTTTTAGCTATAGCATTTTATACTTTATTAGAGCGAAAATTATTGGGATATATACAATTGCGTAAAGGACCTAATAAAGTAATATTGCTAGGTTTACCACAACCTATAGCTGATGCTATAAAATTATTTTTAAAAGAACAACCTTATTTAATTTATTCTAATAAGATGTATTTTATTTATGGTCCACTATTAAGACTTAGATTATCATTATTATTATGGATAATTTATCCTTTTAATAATCCTAGATGATGATTTTCATTTAGATTAGTATATTTTTTATGCATTTCTGCTGTAAATGTATATTCAATTATGATTTCTGGTTGAAGTTCAAATTCTAAATATGCTTTATTAGGATCGTTACGTGGTGTAGCTCAAACAATTTCATATGAAATTAGCTTATCTATTATTTTACTATGTGCTGTAATTATTAAAGGTTCTATAGATTTATGTAAAATTAGAAATAGAACATATACTATTATTTTTATTATATTGATACCTGTAACTATTATGTGATATATTACTAATTTAGCTGAAACAAATCGAACCCCATTTGATTTTGCTGAAGGTGAATCGGAATTAGTATCTGGATTTAATATTGAGTATGGTTCTAGATTATTTGCTATAATTTTTATAGCTGAGTATTGTAATATTTTATTTATGAGTTTAATTAGGTCTATAGTCTTTATTACATCATTTGTTAAAAGTTTTAGTTTTTTTTTAGTAATTACTACAATATGTTTATCAGTTTTATTTATTTGGGTTCGTGCCACCTATCCACGTATACGATACGATTTATTAATAAATTTAACTTGAAAGTCTTTTTTACCAGTTTCTATTAGTTTTATTATATTTGTAGAATTTATAAATTTTTTATTATAA
>YNHH09
ATGATTATAGTTTTATCAATAGTAATTAGAATCATAATAGCTCTTTTAGCTATAGCATTTTATACTTTATTAGAGCGAAAATTATTGGGATATATACAATTGCGTAAAGGACCTAATAAAGTAATATTGCTAGGTTTACCACAACCTATAGCTGATGCTATAAAATTATTTTTAAAAGAACAACCTTATTTAATTTATTCTAATAAGATGTATTTTATTTATGGTCCACTATTAAGACTTAGATTATCATTATTATTATGGATAATTTATCCTTTTAATAATCCTAGATGATGATTTTCATTTAGATTAGTATATTTTTTATGCATTTCTGCTGTAAATGTATATTCAATTATGATTTCTGGTTGAAGTTCAAATTCTAAATATGCTTTATTAGGATCGTTACGTGGTGTAGCTCAAACAATTTCATATGAAATTAGCTTATCTATTATTTTACTATGTGCTGTAATTATTAAAGGTTCTATAGATTTATGTAAAATTAGAAATAGAACATATACTATTATTTTTATTATATTGATACCTGTAACTATTATGTGATATATTACTAATTTAGCTGAAACAAATCGAACCCCATTTGATTTTGCTGAAGGTGAATCGGAATTAGTATCTGGATTTAATATTGAGTATGGTTCTAGATTATTTGCTATAATTTTTATAGCTGAGTATTGTAATATTTTATTTATGAGTTTAATTAGGTCTATAGTCTTTATTACATCATTTGTTAAAAGTTTTAGTTTTTTTTTAGTAATTACTACAATATGTTTATCAGTTTTATTTATTTGGGTTCGTGCCACCTATCCACGTATACGATACGATTTATTAATAAATTTAACTTGAAAGTCTTTTTTACCAGTTTCTATTAGTTTTATTATATTTGTAGAATTTATAAATTTTTTATTATAA
>YNHH10
ATGATTATAGTTTTATCAATAGTAATTAGAATCATAATAGCTCTTTTAGCTATAGCATTTTATACTTTATTAGAGCGAAAATTATTGGGATATATACAATTGCGTAAAGGACCTAATAAAGTAATATTGCTAGGTTTACCACAACCTATAGCTGATGCTATAAAATTATTTTTAAAAGAACAACCTTATTTAATTTATTCTAATAAGATGTATTTTATTTATGGTCCACTATTAAGACTTAGATTATCATTATTATTATGGATAATTTATCCTTTTAATAATCCTAGATGATGATTTTCATTTAGATTAGTATATTTTTTATGCATTTCTGCTGTAAATGTATATTCAATTATGATTTCTGGTTGAAGTTCAAATTCTAAATATGCTTTATTAGGATCGTTACGTGGTGTAGCTCAAACAATTTCATATGAAATTAGCTTATCTATTATTTTACTATGTGCTGTAATTATTAAAGGTTCTATAGATTTATGTAAAATTAGAAATAGAACATATACTATTATTTTTATTATATTGATACCTGTAACTATTATGTGATATATTACTAATTTAGCTGAAACAAATCGAACCCCATTTGATTTTGCTGAAGGTGAATCGGAATTAGTATCTGGATTTAATATTGAGTATGGTTCTAGATTATTTGCTATAATTTTTATAGCTGAGTATTGTAATATTTTATTTATGAGTTTAATTAGGTCTATAGTCTTTATTACATCATTTGTTAAAAGTTTTAGTTTTTTTTTAGTAATTACTACAATATGTTTATCAGTTTTATTTATTTGGGTTCGTGCCACCTATCCACGTATACGATACGATTTATTAATAAATTTAACTTGAAAGTCTTTTTTACCAGTTTCTATTAGTTTTATTATATTTGTAGAATTTATAAATTTTTTATTATAA
>YNHH11
ATGATTATAGTTTTATCAATAGTAATTAGAATCATAATAGCTCTTTTAGCTATAGCATTTTATACTTTATTAGAGCGAAAATTATTGGGATATATACAATTGCGTAAAGGACCTAATAAAGTAATATTGCTAGGTTTACCACAACCTATAGCTGATGCTATAAAATTATTTTTAAAAGAACAACCTTATTTAATTTATTCTAATAAGATGTATTTTATTTATGGTCCACTATTAAGACTTAGATTATCATTATTATTATGGATAATTTATCCTTTTAATAATCCTAGATGATGATTTTCATTTAGATTAGTATATTTTTTATGCATTTCTGCTGTAAATGTATATTCAATTATGATTTCTGGTTGAAGTTCAAATTCTAAATATGCTTTATTAGGATCGTTACGTGGTGTAGCTCAAACAATTTCATATGAAATTAGCTTATCTATTATTTTACTATGTGCTGTAATTATTAAAGGTTCTATAGATTTATGTAAAATTAGAAATAGAACATATACTATTATTTTTATTATATTGATACCTGTAACTATTATGTGATATATTACTAATTTAGCTGAAACAAATCGAACCCCATTTGATTTTGCTGAAGGTGAATCGGAATTAGTATCTGGATTTAATATTGAGTATGGTTCTAGATTATTTGCTATAATTTTTATAGCTGAGTATTGTAATATTTTATTTATGAGTTTAATTAGGTCTATAGTCTTTATTACATCATTTGTTAAAAGTTTTAGTTTTTTTTTAGTAATTACTACAATATGTTTATCAGTTTTATTTATTTGGGTTCGTGCCACCTATCCACGTATACGATACGATTTATTAATAAATTTAACTTGAAAGTCTTTTTTACCAGTTTCTATTAGTTTTATTATATTTGTAGAATTTATAAATTTTTTATTATAA
>YNHH12
ATGATTATAGTTTTATCAATAGTAATTAGAATCATAATAGCTCTTTTAGCTATAGCATTTTATACTTTATTAGAGCGAAAATTATTGGGATATATACAATTGCGTAAAGGACCTAATAAAGTAATATTGCTAGGTTTACCACAACCTATAGCTGATGCTATAAAATTATTTTTAAAAGAACAACCTTATTTAATTTATTCTAATAAGATGTATTTTATTTATGGTCCACTATTAAGACTTAGATTATCATTATTATTATGGATAATTTATCCTTTTAATAATCCTAGATGATGATTTTCATTTAGATTAGTATATTTTTTATGCATTTCTGCTGTAAATGTATATTCAATTATGATTTCTGGTTGAAGTTCAAATTCTAAATATGCTTTATTAGGATCGTTACGTGGTGTAGCTCAAACAATTTCATATGAAATTAGCTTATCTATTATTTTACTATGTGCTGTAATTATTAAAGGTTCTATAGATTTATGTAAAATTAGAAATAGAACATATACTATTATTTTTATTATATTGATACCTGTAACTATTATGTGATATATTACTAATTTAGCTGAAACAAATCGAACCCCATTTGATTTTGCTGAAGGTGAATCGGAATTAGTATCTGGATTTAATATTGAGTATGGTTCTAGATTATTTGCTATAATTTTTATAGCTGAGTATTGTAATATTTTATTTATGAGTTTAATTAGGTCTATAGTCTTTATTACATCATTTGTTAAAAGTTTTAGTTTTTTTTTAGTAATTACTACAATATGTTTATCAGTTTTATTTATTTGGGTTCGTGCCACCTATCCACGTATACGATACGATTTATTAATAAATTTAACTTGAAAGTCTTTTTTACCAGTTTCTATTAGTTTTATTATATTTGTAGAATTTATAAATTTTTTATTATAA
