# Supplementary material for: Population Genetics of the Asian Buffalo Leech (Hirudinaria manillensis) in Southern China Based on Mitochondrial Protein-Coding Genes
Source: Biology (Basel). 2025 Jul 23;14(8):926. doi: 10.3390/biology14080926 (PMC12383380; doi:10.3390/biology14080926)
Supplement: Supplementary file 1 [file biology-14-00926-s001.zip › 12ND3.txt]

>GDMM01
ATGTTAATATTATCTTTAATATTATTGATTATAGTATTTATTCCATTTTTGATATATTTATTGTCGTTGATTTTATATTTTAAAGTTAATCTTAGATATCAAAAGATGAGTCCATTTGAGTGTGGTTTTGATAATAAAAATACTGCACGAATTCCTTTTTCTACTCGATTTTTTTTATTAGGTTTAATTTTTATTATTTTTGATATTGAGGTTGTTTTACTTTTACCTATACCTTTACTTAATATTTGAAGTTATTCCATAGTTTATATTACTTTAATTTTATTATTATTATTTGTGGGTTTGATTCATGAATGAAAGGAAGGTTCTCTAGATTGAATGAATTAG
>GDMM02
ATGTTAATATTATCTTTAATATTATTGATTATAGTATTTATTCCATTTTTGATATATTTATTGTCGTTGATTTTATATTTTAAAGTTAATCTTAGATATCAAAAGATGAGTCCATTTGAGTGTGGTTTTGATAATAAAAATACTGCACGAATTCCTTTTTCTACTCGATTTTTTTTATTAGGTTTAATTTTTATTATTTTTGATATTGAGGTTGTTTTACTTTTACCTATGCCTTTACTTAATATTTGAAGTTATTCCATAGTTTATATTACTTTAATTTTATTATTATTATTTGTGGGTTTGATTCATGAATGAAAGGAAGGTTCTCTAGATTGAATGAATTAG
>GDMM03
ATGTTAATATTATCTTTAATATTATTGATTATAGTATTTATTCCATTTTTGATATATTTATTGTCGTTGATTTTATATTTTAAAGTTAATCTTAGATATCAAAAGATGAGTCCATTTGAGTGTGGTTTTGATAATAAAAATACTGCACGAATTCCTTTTTCTACTCGATTTTTTTTATTAGGTTTAATTTTTATTATTTTTGATATTGAGGTTGTTTTACTTTTACCTATGCCTTTACTTAATATTTGAAGTTATTCCATAGTTTATATTACTTTAATTTTATTATTATTATTTGTGGGTTTGATTCATGAATGAAAGGAAGGTTCTCTAGATTGAATGAATTAG
>GDMM04
ATGTTAATATTATCTTTAATATTATTGATTATAGTATTTATTCCATTTTTGATATATTTATTGTCGTTGATTTTATATTTTAAAGTTAATCTTAGATATCAAAAGATGAGTCCATTTGAGTGTGGTTTTGATAATAAAAATACTGCACGAATTCCTTTTTCTACTCGATTTTTTTTATTAGGTTTAATTTTTATTATTTTTGATATTGAGGTTGTTTTACTTTTACCTATACCTTTACTTAATATTTGAAGTTATTCCATAGTTTATATTACTTTAATTTTATTATTATTATTTGTGGGTTTGATTCATGAATGAAAGGAAGGTTCTCTAGATTGAATGAATTAG
>GDMM05
ATGTTAATATTATCTTTAATATTATTGATTATAGTATTTATTCCATTTTTGATATATTTATTGTCGTTGATTTTATATTTTAAAGTTAATCTTAGATATCAAAAGATGAGTCCATTTGAGTGTGGTTTTGATAATAAAAATACTGCACGAATTCCTTTTTCTACTCGATTTTTTTTATTAGGTTTAATTTTTATTATTTTTGATATTGAGGTTGTTTTACTTTTACCTATACCTTTACTTAATATTTGAAGTTATTCCATAGTTTATATTACTTTAATTTTATTATTATTATTTGTGGGTTTGATTCATGAATGAAAGGAAGGTTCTCTAGATTGAATGAATTAG
>GDMM06
ATGTTAATATTATCTTTAATATTATTGATTATAGTATTTATTCCATTTTTGATATATTTATTGTCGTTGATTTTATATTTTAAAGTTAATCTTAGATATCAAAAGATGAGTCCATTTGAGTGTGGTTTTGATAATAAAAATACTGCACGAATTCCTTTTTCTACTCGATTTTTTTTATTAGGTTTAATTTTTATTATTTTTGATATTGAGGTTGTTTTACTTTTACCTATACCTTTACTTAATATTTGAAGTTATTCCATAGTTTATATTACTTTAATTTTATTATTATTATTTGTGGGTTTGATTCATGAATGAAAGGAAGGTTCTCTAGATTGAATGAATTAG
>GDMM07
ATGTTAATATTATCTTTAATATTATTGATTATAGTATTTATTCCATTTTTGATATATTTATTGTCGTTGATTTTATATTTTAAAGTTAATCTTAGATATCAAAAGATGAGTCCATTTGAGTGTGGTTTTGATAATAAAAATACTGCACGAATTCCTTTTTCTACTCGATTTTTTTTATTAGGTTTAATTTTTATTATTTTTGATATTGAGGTTGTTTTACTTTTACCTATGCCTTTACTTAATATTTGAAGTTATTCCATAGTTTATATTACTTTAATTTTATTATTATTATTTGTGGGTTTGATTCATGAATGAAAGGAAGGTTCTCTAGATTGAATGAATTAG
>GDMM08
ATGTTAATATTATCTTTAATATTATTGATTATAGTATTTATTCCATTTTTGATATATTTATTGTCGTTGATTTTATATTTTAAAGTTAATCTTAGATATCAAAAGATGAGTCCATTTGAGTGTGGTTTTGATAATAAAAATACTGCACGAATTCCTTTTTCTACTCGATTTTTTTTATTAGGTTTAATTTTTATTATTTTTGATATTGAGGTTGTTTTACTTTTACCTATACCTTTACTTAATATTTGAAGTTATTCCATAGTTTATATTACTTTAATTTTATTATTATTATTTGTGGGTTTGATTCATGAATGAAAGGAAGGTTCTCTAGATTGAATGAATTAG
>GDMM09
ATGTTAATATTATCTTTAATATTATTGATTATAGTATTTATTCCATTTTTGATATATTTATTGTCGTTGATTTTATATTTTAAAGTTAATCTTAGATATCAAAAGATGAGTCCATTTGAGTGTGGTTTTGATAATAAAAATACTGCACGAATTCCTTTTTCTACTCGATTTTTTTTATTAGGTTTAATTTTTATTATTTTTGATATTGAGGTTGTTTTACTTTTACCTATACCTTTACTTAATATTTGAAGTTATTCCATAGTTTATATTACTTTAATTTTATTATTATTATTTGTGGGTTTGATTCATGAATGAAAGGAAGGTTCTCTAGATTGAATGAATTAG
>GDMM10
ATGTTAATATTATCTTTAATATTATTGATTATAGTATTTATTCCATTTTTGATATATTTATTGTCGTTGATTTTATATTTTAAAGTTAATCTTAGATATCAAAAGATGAGTCCATTTGAGTGTGGTTTTGATAATAAAAATACTGCACGAATTCCTTTTTCTACTCGATTTTTTTTATTAGGTTTAATTTTTATTATTTTTGATATTGAGGTTGTTTTACTTTTACCTATGCCTTTACTTAATATTTGAAGTTATTCCATAGTTTATATTACTTTAATTTTATTATTATTATTTGTGGGTTTGATTCATGAATGAAAGGAAGGTTCTCTAGATTGAATGAATTAG
>GDZJ01
ATGTTAATATTATCTTTAATATTATTGATTATAGTATTTATTCCATTTTTGATATATTTATTGTCGTTGATTTTATATTTTAAAGTTAATCTTAGATATCAAAAGATGAGTCCATTTGAGTGTGGTTTTGATAATAAAAATACTGCACGAATTCCTTTTTCTACTCGATTTTTTTTATTAGGTTTAATTTTTATTATTTTTGATATTGAGGTTGTTTTACTTTTACCTATACCTTTACTTAATATTTGAAGTTATTCCATAGTTTATATTACTTTAATTTTATTATTATTATTTGTGGGTTTGATTCATGAATGAAAGGAAGGTTCTCTAGATTGAATGAATTAG
>GDZJ02
ATGTTAATATTATCTTTAATATTATTGATTATAGTATTTATTCCATTTTTGATATATTTATTGTCGTTGATTTTATATTTTAAAGTTAATCTTAGATATCAAAAGATGAGTCCATTTGAGTGTGGTTTTGATAATAAAAATACTGCACGAATTCCTTTTTCTACTCGATTTTTTTTATTAGGTTTAATTTTTATTATTTTTGATATTGAGGTTGTTTTACTTTTACCTATACCTTTACTTAATATTTGAAGTTATTCCATAGTTTATATTACTTTAATTTTATTATTATTATTTGTGGGTTTGATTCATGAATGAAAGGAAGGTTCTCTAGATTGAATGAATTAG
>GDZJ03
ATGTTAATATTATCTTTAATATTATTGATTATAGTATTTATTCCATTTTTGATATATTTATTGTCGTTGATTTTATATTTTAAAGTTAATCTTAGATATCAAAAGATGAGTCCATTTGAGTGTGGTTTTGATAATAAAAATACTGCACGAATTCCTTTTTCTACTCGATTTTTTTTATTAGGTTTAATTTTTATTATTTTTGATATTGAGGTTGTTTTACTTTTACCTATACCTTTACTTAATATTTGAAGTTATTCCATAGTTTATATTACTTTAATTTTATTATTATTATTTGTGGGTTTGATTCATGAATGAAAGGAAGGTTCTCTAGATTGAATGAATTAG
>GDZJ04
ATGTTAATATTATCTTTAATATTATTGATTATAGTATTTATTCCATTTTTGATATATTTATTGTCGTTGATTTTATATTTTAAAGTTAATCTTAGATATCAAAAGATGAGTCCATTTGAGTGTGGTTTTGATAATAAAAATACTGCACGAATTCCTTTTTCTACTCGATTTTTTTTATTAGGTTTAATTTTTATTATTTTTGATATTGAGGTTGTTTTACTTTTACCTATACCTTTACTTAATATTTGAAGTTATTCCATAGTTTATATTACTTTAATTTTATTATTATTATTTGTGGGTTTGATTCATGAATGAAAGGAAGGTTCTCTAGATTGAATGAATTAG
>GDZJ05
ATGTTAATATTATCTTTAATATTATTGATTATAGTATTTATTCCATTTTTGATATATTTATTGTCGTTGATTTTATATTTTAAAGTTAATCTTAGATATCAAAAGATGAGTCCATTTGAGTGTGGTTTTGATAATAAAAATACTGCACGAATTCCTTTTTCTACTCGATTTTTTTTATTAGGTTTAATTTTTATTATTTTTGATATTGAGGTTGTTTTACTTTTACCTATACCTTTACTTAATATTTGAAGTTATTCCATAGTTTATATTACTTTAATTTTATTATTATTATTTGTGGGTTTGATTCATGAATGAAAGGAAGGTTCTCTAGATTGAATGAATTAG
>GDZJ06
ATGTTAATATTATCTTTAATATTATTGATTATAGTATTTATTCCATTTTTGATATATTTATTGTCGTTGATTTTATATTTTAAAGTTAATCTTAGATATCAAAAGATGAGTCCATTTGAGTGTGGTTTTGATAATAAAAATACTGCACGAATTCCTTTTTCTACTCGATTTTTTTTATTAGGTTTAATTTTTATTATTTTTGATATTGAGGTTGTTTTACTTTTACCTATACCTTTACTTAATATTTGAAGTTATTCCATAGTTTATATTACTTTAATTTTGTTATTATTATTTGTGGGTTTGATTCATGAATGAAAGGAAGGTTCTCTAGATTGAATGAATTAG
>GDZJ07
ATGTTAATATTATCTTTAATATTATTGATTATAGTATTTATTCCATTTTTGATATATTTATTGTCGTTGATTTTATATTTTAAAGTTAATCTTAGATATCAAAAGATGAGTCCATTTGAGTGTGGTTTTGATAATAAAAATACTGCACGAATTCCTTTTTCTACTCGATTTTTTTTATTAGGTTTAATTTTTATTATTTTTGATATTGAGGTTGTTTTACTTTTACCTATACCTTTACTTAATATTTGAAGTTATTCCATAGTTTATATTACTTTAATTTTATTATTATTATTTGTGGGTTTGATTCATGAATGAAAGGAAGGTTCTCTAGATTGAATGAATTAG
>GDZJ08
ATGTTAATATTATCTTTAATATTATTGATTATAGTATTTATTCCATTTTTGATATATTTATTGTCGTTGATTTTATATTTTAAAGTTAATCTTAGATATCAAAAGATGAGTCCATTTGAGTGTGGTTTTGATAATAAAAATACTGCACGAATTCCTTTTTCTACTCGATTTTTTTTATTAGGTTTAATTTTTATTATTTTTGATATTGAGGTTGTTTTACTTTTACCTATACCTTTACTTAATATTTGAAGTTATTCCATAGTTTATATTACTTTAATTTTATTATTATTATTTGTGGGTTTGATTCATGAATGAAAGGAAGGTTCTCTAGATTGAATGAATTAG
>GDZJ09
ATGTTAATATTATCTTTAATATTATTGATTATAGTATTTATTCCATTTTTGATATATTTATTGTCGTTGATTTTATATTTTAAAGTTAATCTTAGATATCAAAAGATGAGTCCATTTGAGTGTGGTTTTGATAATAAAAATACTGCACGAATTCCTTTTTCTACTCGATTTTTTTTATTAGGTTTAATTTTTATTATTTTTGATATTGAGGTTGTTTTACTTTTACCTATACCTTTACTTAATATTTGAAGTTATTCCATAGTTTATATTACTTTAATTTTATTATTATTATTTGTGGGTTTGATTCATGAATGAAAGGAAGGTTCTCTAGATTGAATGAATTAG
>GDZJ10
ATGTTAATATTATCTTTAATATTATTGATTATAGTATTTATTCCATTTTTGATATATTTATTGTCGTTGATTTTATATTTTAAAGTTAATCTTAGATATCAAAAGATGAGTCCATTTGAGTGTGGTTTTGATAATAAAAATACTGCACGAATTCCTTTTTCTACTCGATTTTTTTTATTAGGTTTAATTTTTATTATTTTTGATATTGAGGTTGTTTTACTTTTACCTATACCTTTACTTAATATTTGAAGTTATTCCATAGTTTATATTACTTTAATTTTATTATTATTATTTGTGGGTTTGATTCATGAATGAAAGGAAGGTTCTCTAGATTGAATGAATTAG
>GXGG01
ATGTTAATATTATCTTTAATATTATTGATTATAGTATTTATTCCATTTTTGATATATTTATTGTCGTTGATTTTATATTTTAAAGTTAATCTTAGATATCAAAAGATGAGTCCATTTGAGTGTGGTTTTGATAATAAAAATACTGCACGAATTCCTTTTTCTACTCGATTTTTTTTATTAGGTTTAATTTTTATTATTTTTGATATTGAGGTTGTTTTACTTTTACCTATACCTTTACTTAATATTTGAAGTTATTCCATAGTTTATATTACTTTAATTTTATTATTATTATTTGTGGGTTTGATTCATGAATGAAAGGAAGGTTCTCTAGATTGAATGAATTAG
>GXGG02
ATGTTAATATTATCTTTAATATTATTGATTATAGTATTTATTCCATTTTTGATATATTTATTGTCGTTGATTTTATATTTTAAAGTTAATCTTAGATATCAAAAGATGAGTCCATTTGAGTGTGGTTTTGATAATAAAAATACTGCACGAATTCCTTTTTCTACTCGATTTTTTTTATTAGGTTTAATTTTTATTATTTTTGATATTGAGGTTGTTTTACTTTTACCTATACCTTTACTTAATATTTGAAGTTATTCCATAGTTTATATTACTTTAATTTTATTATTATTATTTGTGGGTTTGATTCATGAATGAAAGGAAGGTTCTCTAGATTGAATGAATTAG
>GXGG03
ATGTTAATATTATCTTTAATATTATTGATTATAGTATTTATTCCATTTTTGATATATTTATTGTCGTTGATTTTATATTTTAAAGTTAATCTTAGATATCAAAAGATGAGTCCATTTGAGTGTGGTTTTGATAATAAAAATACTGCACGAATTCCTTTTTCTACTCGATTTTTTTTATTAGGTTTAATTTTTATTATTTTTGATATTGAGGTTGTTTTACTTTTACCTATACCTTTACTTAATATTTGAAGTTATTCCATAGTTTATATTACTTTAATTTTATTATTATTATTTGTGGGTTTGATTCATGAATGAAAGGAAGGTTCTCTAGATTGAATGAATTAG
>GXGG04
ATGTTAATATTATCTTTAATATTATTGATTATAGTATTTATTCCATTTTTGATATATTTATTGTCGTTGATTTTATATTTTAAAGTTAATCTTAGATATCAAAAGATGAGTCCATTTGAGTGTGGTTTTGATAATAAAAATACTGCACGAATTCCTTTTTCTACTCGATTTTTTTTATTAGGTTTAATTTTTATTATTTTTGATATTGAGGTTGTTTTACTTTTACCTATACCTTTACTTAATATTTGAAGTTATTCCATAGTTTATATTACTTTAATTTTATTATTATTATTTGTGGGTTTGATTCATGAATGAAAGGAAGGTTCTCTAGATTGAATGAATTAG
>GXGG05
ATGTTAATATTATCTTTAATATTATTGATTATAGTATTTATTCCATTTTTGATATATTTATTGTCGTTGATTTTATATTTTAAAGTTAATCTTAGATATCAAAAGATGAGTCCATTTGAGTGTGGTTTTGATAATAAAAATACTGCACGAATTCCTTTTTCTACTCGATTTTTTTTATTAGGTTTAATTTTTATTATTTTTGATATTGAGGTTGTTTTACTTTTACCTATACCTTTACTTAATATTTGAAGTTATTCCATAGTTTATATTACTTTAATTTTATTATTATTATTTGTGGGTTTGATTCATGAATGAAAGGAAGGTTCTCTAGATTGAATGAATTAG
>GXGG06
ATGTTAATATTATCTTTAATATTATTGATTATAGTATTTATTCCATTTTTGATATATTTATTGTCGTTGATTTTATATTTTAAAGTTAATCTTAGATATCAAAAGATGAGTCCATTTGAGTGTGGTTTTGATAATAAAAATACTGCACGAATTCCTTTTTCTACTCGATTTTTTTTATTAGGTTTAATTTTTATTATTTTTGATATTGAGGTTGTTTTACTTTTACCTATACCTTTACTTAATATTTGAAGTTATTCCATAGTTTATATTACTTTAATTTTATTATTATTATTTGTGGGTTTGATTCATGAATGAAAGGAAGGTTCTCTAGATTGAATGAATTAG
>GXGG07
ATGTTAATATTATCTTTAATATTATTGATTATAGTATTTATTCCATTTTTGATATATTTATTGTCGTTGATTTTATATTTTAAAGTTAATCTTAGATATCAAAAGATGAGTCCATTTGAGTGTGGTTTTGATAATAAAAATACTGCACGAATTCCTTTTTCTACTCGATTTTTTTTATTAGGTTTAATTTTTATTATTTTTGATATTGAGGTTGTTTTACTTTTACCTATACCTTTACTTAATATTTGAAGTTATTCCATAGTTTATATTACTTTAATTTTATTATTATTATTTGTGGGTTTGATTCATGAATGAAAGGAAGGTTCTCTAGATTGAATGAATTAG
>GXGG08
ATGTTAATATTATCTTTAATATTATTGATTATAGTATTTATTCCATTTTTGATATATTTATTGTCGTTGATTTTATATTTTAAAGTTAATCTTAGATATCAAAAGATGAGTCCATTTGAGTGTGGTTTTGATAATAAAAATACTGCACGAATTCCTTTTTCTACTCGATTTTTTTTATTAGGTTTAATTTTTATTATTTTTGATATTGAGGTTGTTTTACTTTTACCTATACCTTTACTTAATATTTGAAGTTATTCCATAGTTTATATTACTTTAATTTTATTATTATTATTTGTGGGTTTGATTCATGAATGAAAGGAAGGTTCTTTAGATTGAATGAATTAG
>GXGG09
ATGTTAATATTATCTTTAATATTATTGATTATAGTATTTATTCCATTTTTGATATATTTATTGTCGTTGATTTTATATTTTAAAGTTAATCTTAGATATCAAAAGATGAGTCCATTTGAGTGTGGTTTTGATAATAAAAATACTGCACGAATTCCTTTTTCTACTCGATTTTTTTTATTAGGTTTAATTTTTATTATTTTTGATATTGAGGTTGTTTTACTTTTACCTATACCTTTACTTAATATTTGAAGTTATTCCATAGTTTATATTACTTTAATTTTATTATTATTATTTGTGGGTTTGATTCATGAATGAAAGGAAGGTTCTCTAGATTGAATGAATTAG
>GXGG10
ATGTTAATATTATCTTTAATATTATTGATTATAGTATTTATTCCATTTTTGATATATTTATTGTCGTTGATTTTATATTTTAAAGTTAATCTTAGATATCAAAAGATGAGTCCATTTGAGTGTGGTTTTGATAATAAAAATACTGCACGAATTCCTTTTTCTACTCGATTTTTTTTATTAGGTTTAATTTTTATTATTTTTGATATTGAGGTTGTTTTACTTTTACCTATACCTTTACTTAATATTTGAAGTTATTCCATAGTTTATATTACTTTAATTTTATTATTATTATTTGTGGGTTTGATTCATGAATGAAAGGAAGGTTCTCTAGATTGAATGAATTAG
>GXLZ01
ATGTTAATATTATCTTTAATATTATTGATTATAGTATTTATTCCATTTTTGATATATTTATTGTCGTTGATTTTATATTTTAAAGTTAATCTTAGATATCAAAAGATGAGTCCATTTGAGTGTGGTTTTGATAATAAAAATACTGCACGAATTCCTTTTTCTACTCGATTTTTTTTATTAGGTTTAATTTTTATTATTTTTGATATTGAGGTTGTTTTACTTTTACCTATACCTTTACTTAATATTTGAAGTTATTCCATAGTTTATATTACTTTAATTTTATTATTATTATTTGTGGGTTTGATTCATGAATGAAAGGAAGGTTCTTTAGATTGAATGAATTAG
>GXLZ02
ATGTTAATATTATCTTTAATATTATTGATTATAGTATTTATTCCATTTTTGATATATTTATTGTCGTTGATTTTATATTTTAAAGTTAATCTTAGATATCAAAAGATGAGTCCATTTGAGTGTGGTTTTGATAATAAAAATACTGCACGAATTCCTTTTTCTACTCGATTTTTTTTATTAGGTTTAATTTTTATTATTTTTGATATTGAGGTTGTTTTACTTTTACCTATACCTTTACTTAATATTTGAAGTTATTCCATAGTTTATATTACTTTAATTTTATTATTATTATTTGTGGGTTTGATTCATGAATGAAAGGAAGGTTCTTTAGATTGAATGAATTAG
>GXLZ03
ATGTTAATATTATCTTTAATATTATTGATTATAGTATTTATTCCATTTTTGATATATTTATTGTCGTTGATTTTATATTTTAAAGTTAATCTTAGATATCAAAAGATGAGTCCATTTGAGTGTGGTTTTGATAATAAAAATACTGCACGAATTCCTTTTTCTACTCGATTTTTTTTATTAGGTTTAATTTTTATTATTTTTGATATTGAGGTTGTTTTACTTTTACCTATACCTTTACTTAATATTTGAAGTTATTCCATAGTTTATATTACTTTAATTTTATTATTATTATTTGTGGGTTTGATTCATGAATGAAAGGAAGGTTCTCTAGATTGAATGAATTAG
>GXLZ04
ATGTTAATATTATCTTTAATATTATTGATTATAGTATTTATTCCATTTTTGATATATTTATTGTCGTTGATTTTATATTTTAAAGTTAATCTTAGATATCAAAAGATGAGTCCATTTGAGTGTGGTTTTGATAATAAAAATACTGCACGAATTCCTTTTTCTACTCGATTTTTTTTATTAGGTTTAATTTTTATTATTTTTGATATTGAGGTTGTTTTACTTTTACCTATACCTTTACTTAATATTTGAAGTTATTCCATAGTTTATATTACTTTAATTTTATTATTATTATTTGTGGGTTTGATTCATGAATGAAAGGAAGGTTCTTTAGATTGAATGAATTAG
>GXLZ05
ATGTTAATATTATCTTTAATATTATTGATTATAGTATTTATTCCATTTTTGATATATTTATTGTCGTTGATTTTATATTTTAAAGTTAATCTTAGATATCAAAAGATGAGTCCATTTGAGTGTGGTTTTGATAATAAAAATACTGCACGAATTCCTTTTTCTACTCGATTTTTTTTATTAGGTTTAATTTTTATTATTTTTGATATTGAGGTTGTTTTACTTTTACCTATACCTTTACTTAATATTTGAAGTTATTCCATAGTTTATATTACTTTAATTTTATTATTATTATTTGTGGGTTTGATTCATGAATGAAAGGAAGGTTCTTTAGATTGAATGAATTAG
>GXLZ06
ATGTTAATATTATCTTTAATATTATTGATTATAGTATTTATTCCATTTTTGATATATTTATTGTCGTTGATTTTATATTTTAAAGTTAATCTTAGATATCAAAAGATGAGTCCATTTGAGTGTGGTTTTGATAATAAAAATACTGCACGAATTCCTTTTTCTACTCGATTTTTTTTATTAGGTTTAATTTTTATTATTTTTGATATTGAGGTTGTTTTACTTTTACCTATACCTTTACTTAATATTTGAAGTTATTCCATAGTTTATATTACTTTAATTTTATTATTATTATTTGTGGGTTTGATTCATGAATGAAAGGAAGGTTCTCTAGATTGAATGAATTAG
>GXLZ07
ATGTTAATATTATCTTTAATATTATTGATTATAGTATTTATTCCATTTTTGATATATTTATTGTCGTTGATTTTATATTTTAAAGTTAATCTTAGATATCAAAAGATGAGTCCATTTGAGTGTGGTTTTGATAATAAAAATACTGCACGAATTCCTTTTTCTACTCGATTTTTTTTATTAGGTTTAATTTTTATTATTTTTGATATTGAGGTTGTTTTACTTTTACCTATACCTTTACTTAATATTTGAAGTTATTCCATAGTTTATATTACTTTAATTTTATTATTATTATTTGTGGGTTTGATTCATGAATGAAAGGAAGGTTCTCTAGATTGAATGAATTAG
>GXLZ08
ATGTTAATATTATCTTTAATATTATTGATTATAGTATTTATTCCATTTTTGATATATTTATTGTCGTTGATTTTATATTTTAAAGTTAATCTTAGATATCAAAAGATGAGTCCATTTGAGTGTGGTTTTGATAATAAAAATACTGCACGAATTCCTTTTTCTACTCGATTTTTTTTATTAGGTTTAATTTTTATTATTTTTGATATTGAGGTTGTTTTACTTTTACCTATACCCTTACTTAATATTTGAAGTTATTCCATAGTTTATATTACTTTAATTTTATTATTATTATTTGTGGGTTTGATTCATGAATGAAAGGAAGGTTCTTTAGATTGAATGAATTAG
>GXLZ09
ATGTTAATATTATCTTTAATATTATTGATTATAGTATTTATTCCATTTTTGATATATTTATTGTCGTTGATTTTATATTTTAAAGTTAATCTTAGATATCAAAAGATGAGTCCATTTGAGTGTGGTTTTGATAATAAAAATACTGCACGAATTCCTTTTTCTACTCGATTTTTTTTATTAGGTTTAATTTTTATTATTTTTGATATTGAGGTTGTTTTACTTTTACCTATACCTTTACTTAATATTTGAAGTTATTCCATAGTTTATATTACTTTAATTTTATTATTATTATTTGTGGGTTTGATTCATGAATGAAAGGAAGGTTCTCTAGATTGAATGAATTAG
>GXLZ10
ATGTTAATATTATCTTTAATATTATTGATTATAGTATTTATTCCATTTTTGATATATTTATTGTCGTTGATTTTATATTTTAAAGTTAATCTTAGATATCAAAAGATGAGTCCATTTGAGTGTGGTTTTGATAATAAAAATACTGCACGAATTCCTTTTTCTACTCGATTTTTTTTATTAGGTTTAATTTTTATTATTTTTGATATTGAGGTTGTTTTACTTTTACCTATACCTTTACTTAATATTTGAAGTTATTCCATAGTTTATATTACTTTAATTTTATTATTATTATTTGTGGGTTTGATTCATGAATGAAAGGAAGGTTCTCTAGATTGAATGAATTAG
>GXYL01
ATGTTAATATTATCTTTAATATTATTGATTATAGTATTTATTCCATTTTTGATATATTTATTGTCGTTGATTTTATATTTTAAAGTTAATCTTAGATATCAAAAGATGAGTCCATTTGAGTGTGGTTTTGATAATAAAAATACTGCACGAATTCCTTTTTCTACTCGATTTTTTTTATTAGGTTTAATTTTTATTATTTTTGATATTGAGGTTGTTTTACTTTTACCTATACCTTTACTTAATATTTGAAGTTATTCCATAGTTTATATTACTTTAATTTTATTATTATTATTTGTGGGTTTGATTCATGAATGAAAGGAAGGTTCTCTAGATTGAATGAATTAG
>GXYL02
ATGTTAATATTATCTTTAATATTATTGATTATAGTATTTATTCCATTTTTGATATATTTATTGTCGTTGATTTTATATTTTAAAGTTAATCTTAGATATCAAAAGATGAGTCCATTTGAGTGTGGTTTTGATAATAAAAATACTGCACGAATTCCTTTTTCTACTCGATTTTTTTTATTAGGTTTAATTTTTATTATTTTTGATATTGAGGTTGTTTTACTTTTACCTATACCTTTACTTAATATTTGAAGTTATTCCATAGTTTATATTACTTTAATTTTATTATTATTATTTGTGGGTTTGATTCATGAATGAAAGGAAGGTTCTCTAGATTGAATGAATTAG
>GXYL03
ATGTTAATATTATCTTTAATATTATTGATTATAGTATTTATTCCATTTTTGATATATTTATTGTCGTTGATTTTATATTTTAAAGTTAATCTTAGATATCAAAAGATGAGTCCATTTGAGTGTGGTTTTGATAATAAAAATACTGCACGAATTCCTTTTTCTACTCGATTTTTTTTATTAGGTTTAATTTTTATTATTTTTGATATTGAGGTTGTTTTACTTTTACCTATACCTTTACTTAATATTTGAAGTTATTCCATAGTTTATATTACTTTAATTTTATTATTATTATTTGTGGGTTTGATTCATGAATGAAAGGAAGGTTCTCTAGATTGAATGAATTAG
>GXYL04
ATGTTAATATTATCTTTAATATTATTGATTATAGTATTTATTCCATTTTTGATATATTTATTGTCGTTGATTTTATATTTTAAAGTTAATCTTAGATATCAAAAGATGAGTCCATTTGAGTGTGGTTTTGATAATAAAAATACTGCACGAATTCCTTTTTCTACTCGATTTTTTTTATTAGGTTTAATTTTTATTATTTTTGATATTGAGGTTGTTTTACTTTTACCTATACCTTTACTTAATATTTGAAGTTATTCCATAGTTTATATTACTTTAATTTTATTATTATTATTTGTGGGTTTGATTCATGAATGAAAGGAAGGTTCTCTAGATTGAATGAATTAG
>GXYL05
ATGTTAATATTATCTTTAATATTATTGATTATAGTATTTATTCCATTTTTGATATATTTATTGTCGTTGATTTTATATTTTAAAGTTAATCTTAGATATCAAAAGATGAGTCCATTTGAGTGTGGTTTTGATAATAAAAATACTGCACGAATTCCTTTTTCTACTCGATTTTTTTTATTAGGTTTAATTTTTATTATTTTTGATATTGAGGTTGTTTTACTTTTACCTATACCTTTACTTAATATTTGAAGTTATTCCATAGTTTATATTACTTTAATTTTATTATTATTATTTGTGGGTTTGATTCATGAATGAAAGGAAGGTTCTTTAGATTGAATGAATTAG
>GXYL06
ATGTTAATATTATCTTTAATATTATTGATTATAGTATTTATTCCATTTTTGATATATTTATTGTCGTTGATTTTATATTTTAAAGTTAATCTTAGATATCAAAAGATGAGTCCATTTGAGTGTGGTTTTGATAATAAAAATACTGCACGAATTCCTTTTTCTACTCGATTTTTTTTATTAGGTTTAATTTTTATTATTTTTGATATTGAGGTTGTTTTACTTTTACCTATACCTTTACTTAATATTTGAAGTTATTCCATAGTTTATATTACTTTAATTTTATTATTATTATTTGTGGGTTTGATTCATGAATGAAAGGAAGGTTCTTTAGATTGAATGAATTAG
>GXYL07
ATGTTAATATTATCTTTAATATTATTGATTATAGTATTTATTCCATTTTTGATATATTTATTGTCGTTGATTTTATATTTTAAAGTTAATCTTAGATATCAAAAGATGAGTCCATTTGAGTGTGGTTTTGATAATAAAAATACTGCACGAATTCCTTTTTCTACTCGATTTTTTTTATTAGGTTTAATTTTTATTATTTTTGATATTGAGGTTGTTTTACTTTTACCTATACCTTTACTTAATATTTGAAGTTATTCCATAGTTTATATTACTTTAATTTTATTATTATTATTTGTGGGTTTGATTCATGAATGAAAGGAAGGTTCTTTAGATTGAATGAATTAG
>GXYL08
ATGTTAATATTATCTTTAATATTATTGATTATAGTATTTATTCCATTTTTGATATATTTATTGTCGTTGATTTTATATTTTAAAGTTAATCTTAGATATCAAAAGATGAGTCCATTTGAGTGTGGTTTTGATAATAAAAATACTGCACGAATTCCTTTTTCTACTCGATTTTTTTTATTAGGTTTAATTTTTATTATTTTTGATATTGAGGTTGTTTTACTTTTACCTATACCTTTACTTAATATTTGAAGTTATTCCATAGTTTATATTACTTTAATTTTATTATTATTATTTGTGGGTTTGATTCATGAATGAAAGGAAGGTTCTTTAGATTGAATGAATTAG
>GXYL09
ATGTTAATATTATCTTTAATATTATTGATTATAGTATTTATTCCATTTTTGATATATTTATTGTCGTTGATTTTATATTTTAAAGTTAATCTTAGATATCAAAAGATGAGTCCATTTGAGTGTGGTTTTGATAATAAAAATACTGCACGAATTCCTTTTTCTACTCGATTTTTTTTATTAGGTTTAATTTTTATTATTTTTGATATTGAGGTTGTTTTACTTTTACCTATACCTTTACTTAATATTTGAAGTTATTCCATAGTTTATATTACTTTAATTTTATTATTATTATTTGTGGGTTTGATTCATGAATGAAAGGAAGGTTCTCTAGATTGAATGAATTAG
>GXYL10
ATGTTAATATTATCTTTAATATTATTGATTATAGTATTTATTCCATTTTTGATATATTTATTGTCGTTGATTTTATATTTTAAAGTTAATCTTAGATATCAAAAGATGAGTCCATTTGAGTGTGGTTTTGATAATAAAAATACTGCACGAATTCCTTTTTCTACTCGATTTTTTTTATTAGGTTTAATTTTTATTATTTTTGATATTGAGGTTGTTTTACTTTTACCTATACCTTTACTTAATATTTGAAGTTATTCCATAGTTTATATTACTTTAATTTTATTATTATTATTTGTGGGTTTGATTCATGAATGAAAGGAAGGTTCTCTAGATTGAATGAATTAG
>HNDA01
ATGTTAATATTATCTTTAATATTATTGATTATAGTATTTATTCCATTTTTGATATATTTATTGTCGTTGATTTTATATTTTAAAGTTAATCTTAGATATCAAAAGATGAGTCCATTTGAGTGTGGTTTTGATAATAAAAATACTGCACGAATTCCTTTTTCTACTCGATTTTTTTTATTAGGTTTAATTTTTATTATTTTTGATATTGAGGTTGTTTTACTTTTACCTATACCTTTACTTAATATTTGAAGTTATTCCATAGTTTATATTACTTTAATTTTATTATTATTATTTGTGGGTTTGATTCATGAATGAAAGGAAGGTTCTCTAGATTGAATGAATTAG
>HNDA02
ATGTTAATATTATCTTTAATATTATTGATTATAGTATTTATTCCATTTTTGATATATTTATTGTCGTTGATTTTATATTTTAAAGTTAATCTTAGATATCAAAAGATGAGTCCATTTGAGTGTGGTTTTGATAATAAAAATACTGCACGAATTCCTTTTTCTACTCGATTTTTTTTATTAGGTTTAATTTTTATTATTTTTGATATTGAGGTTGTTTTACTTTTACCTATACCTTTACTTAATATTTGAAGTTATTCCATAGTTTATATTACTTTAATTTTATTATTATTATTTGTGGGTTTGATTCATGAATGAAAGGAAGGTTCTCTAGATTGAATGAATTAG
>HNDA03
ATGTTAATATTATCTTTAATATTATTGATTATAGTATTTATTCCATTTTTGATATATTTATTGTCGTTGATTTTATATTTTAAAGTTAATCTTAGATATCAAAAGATGAGTCCATTTGAGTGTGGTTTTGATAATAAAAATACTGCACGAATTCCTTTTTCTACTCGATTTTTTTTATTAGGTTTAATTTTTATTATTTTTGATATTGAGGTTGTTTTACTTTTACCTATACCTTTACTTAATATTTGAAGTTATTCCATAGTTTATATTACTTTAATTTTATTATTATTATTTGTGGGTTTGATTCATGAATGAAAGGAAGGTTCTCTAGATTGAATGAATTAG
>HNDA04
ATGTTAATATTATCTTTAATATTATTGATTATAGTATTTATTCCATTTTTGATATATTTATTGTCGTTGATTTTATATTTTAAAGTTAATCTTAGATATCAAAAGATGAGTCCATTTGAGTGTGGTTTTGATAATAAAAATACTGCACGAATTCCTTTTTCTACTCGATTTTTTTTATTAGGTTTAATTTTTATTATTTTTGATATTGAGGTTGTTTTACTTTTACCTATACCTTTACTTAATATTTGAAGTTATTCCATAGTTTATATTACTTTAATTTTATTATTATTATTTGTGGGTTTGATTCATGAATGAAAGGAAGGTTCTCTAGATTGAATGAATTAG
>HNDA05
ATGTTAATATTATCTTTAATATTATTGATTATAGTATTTATTCCATTTTTGATATATTTATTGTCGTTGATTTTATATTTTAAAGTTAATCTTAGATATCAAAAGATGAGTCCATTTGAGTGTGGTTTTGATAATAAAAATACTGCACGAATTCCTTTTTCTACTCGATTTTTTTTATTAGGTTTAATTTTTATTATTTTTGATATTGAGGTTGTTTTACTTTTACCTATACCTTTACTTAATATTTGAAGTTATTCCATAGTTTATATTACTTTAATTTTATTATTATTATTTGTGGGTTTGATTCATGAATGAAAGGAAGGTTCTCTAGATTGAATGAATTAG
>HNDA06
ATGTTAATATTATCTTTAATATTATTGATTATAGTATTTATTCCATTTTTGATATATTTATTGTCGTTGATTTTATATTTTAAAGTTAATCTTAGATATCAAAAGATGAGTCCATTTGAGTGTGGTTTTGATAATAAAAATACTGCACGAATTCCTTTTTCTACTCGATTTTTTTTATTAGGTTTAATTTTTATTATTTTTGATATTGAGGTTGTTTTACTTTTACCTATACCTTTACTTAATATTTGAAGTTATTCCATAGTTTATATTACTTTAATTTTATTATTATTATTTGTGGGTTTGATTCATGAATGAAAGGAAGGTTCTCTAGATTGAATGAATTAG
>HNDA07
ATGTTAATATTATCTTTAATATTATTGATTATAGTATTTATTCCATTTTTGATATATTTATTGTCGTTGATTTTATATTTTAAAGTTAATCTTAGATATCAAAAGATGAGTCCATTTGAGTGTGGTTTTGATAATAAAAATACTGCACGAATTCCTTTTTCTACTCGATTTTTTTTATTAGGTTTAATTTTTATTATTTTTGATATTGAGGTTGTTTTACTTTTACCTATACCTTTACTTAATATTTGAAGTTATTCCATAGTTTATATTACTTTAATTTTATTATTATTATTTGTGGGTTTGATTCATGAATGAAAGGAAGGTTCTCTAGATTGAATGAATTAG
>HNDA08
ATGTTAATATTATCTTTAATATTATTGATTATAGTATTTATTCCATTTTTGATATATTTATTGTCGTTGATTTTATATTTTAAAGTTAATCTTAGATATCAAAAAATGAGTCCATTTGAGTGTGGTTTTGATAATAAAAATACTGCACGAATTCCTTTTTCTACTCGATTTTTTTTATTAGGTTTAATTTTTATTATTTTTGATATTGAGGTTGTTTTACTTTTACCTATACCTTTACTTAATATTTGAAGTTATTCCATAGTTTATATTACTTTAATTTTATTATTATTATTTGTGGGTTTGATTCATGAATGAAAGGAAGGTTCTCTAGATTGAATGAATTAG
>HNDA09
ATGTTAATATTATCTTTAATATTATTGATTATAGTATTTATTCCATTTTTGATATATTTATTGTCGTTGATTTTATATTTTAAAGTTAATCTTAGATATCAAAAGATGAGTCCATTTGAGTGTGGTTTTGATAATAAAAATACTGCACGAATTCCTTTTTCTACTCGATTTTTTTTATTAGGTTTAATTTTTATTATTTTTGATATTGAGGTTGTTTTACTTTTACCTATACCTTTACTTAATATTTGAAGTTATTCCATAGTTTATATTACTTTAATTTTATTATTATTATTTGTGGGTTTGATTCATGAATGAAAGGAAGGTTCTCTAGATTGAATGAATTAG
>HNDA10
ATGTTAATATTATCTTTAATATTATTGATTATAGTATTTATTCCATTTTTGATATATTTATTGTCGTTGATTTTATATTTTAAAGTTAATCTTAGATATCAAAAGATGAGTCCATTTGAGTGTGGTTTTGATAATAAAAATACTGCACGAATTCCTTTTTCTACTCGATTTTTTTTATTAGGTTTAATTTTTATTATTTTTGATATTGAGGTTGTTTTACTTTTACCTATACCTTTACTTAATATTTGAAGTTATTCCATAGTTTATATTACTTTAATTTTATTATTATTATTTGTGGGTTTGATTCATGAATGAAAGGAAGGTTCTCTAGATTGAATGAATTAG
>HNDA11
ATGTTAATATTATCTTTAATATTATTGATTATAGTATTTATTCCATTTTTGATATATTTATTGTCGTTGATTTTATATTTTAAAGTTAATCTTAGATATCAAAAGATGAGTCCATTTGAGTGTGGTTTTGATAATAAAAATACTGCACGAATTCCTTTTTCTACTCGATTTTTTTTATTAGGTTTAATTTTTATTATTTTTGATATTGAGGTTGTTTTACTTTTACCTATACCTTTACTTAATATTTGAAGTTATTCCATAGTTTATATTACTTTAATTTTATTATTATTATTTGTGGGTTTGATTCATGAATGAAAGGAAGGTTCTCTAGATTGAATGAATTAG
>HNDA12
ATGTTAATATTATCTTTAATATTATTGATTATAGTATTTATTCCATTTTTGATATATTTATTGTCGTTGATTTTATATTTTAAAGTTAATCTTAGATATCAAAAGATGAGTCCATTTGAGTGTGGTTTTGATAATAAAAATACTGCACGAATTCCTTTTTCTACTCGATTTTTTTTATTAGGTTTAATTTTTATTATTTTTGATATTGAGGTTGTTTTACTTTTACCTATACCTTTACTTAATATTTGAAGTTATTCCATAGTTTATATTACTTTAATTTTATTATTATTATTTGTGGGTTTGATTCATGAATGAAAGGAAGGTTCTCTAGATTGAATGAATTAG
>YNHH01
ATGTTAATATTATCTTTAATATTATTGATTATAGTATTAATTCCATTTTTGATATATTTATTGTCGTTGATTTTATATTTTAAAGTTAATCTTAGATATCAAAAGATGAGTCCATTTGAGTGTGGTTTTGATAATAAAAATACTGCACGAATTCCTTTTTCTACTCGATTTTTTTTATTAGGTTTAATTTTTATTATTTTTGATATTGAGGTTGTTTTACTTTTACCTATACCTTTACTTAATATTTGAAGTTACTCTATAGTTTATATTACTTTAATTTTATTATTATTATTTGTGGGTTTGATTCATGAATGAAAGGAAGGTTCTCTAGATTGAATGAATTAG
>YNHH02
ATGTTAATATTATCTTTAATATTATTGATTATAGTATTAATTCCATTTTTGATATATTTATTGTCGTTGATTTTATATTTTAAAGTTAATCTTAGATATCAAAAGATGAGTCCATTTGAGTGTGGTTTTGATAATAAAAATACTGCACGAATTCCTTTTTCTACTCGATTTTTTTTATTAGGTTTAATTTTTATTATTTTTGATATTGAGGTTGTTTTACTTTTACCTATACCTTTACTTAATATTTGAAGTTACTCTATAGTTTATATTACTTTAATTTTATTATTATTATTTGTGGGTTTGATTCATGAATGAAAGGAAGGTTCTCTAGATTGAATGAATTAG
>YNHH03
ATGTTAATATTATCTTTAATATTATTGATTATAGTATTAATTCCATTTTTGATATATTTATTGTCGTTGATTTTATATTTTAAAGTTAATCTTAGATATCAAAAGATGAGTCCATTTGAGTGTGGTTTTGATAATAAAAATACTGCACGAATTCCTTTTTCTACTCGATTTTTTTTATTAGGTTTAATTTTTATTATTTTTGATATTGAGGTTGTTTTACTTTTACCTATACCTTTACTTAATATTTGAAGTTACTCTATAGTTTATATTACTTTAATTTTATTATTATTATTTGTGGGTTTGATTCATGAATGAAAGGAAGGTTCTCTAGATTGAATGAATTAG
>YNHH04
ATGTTAATATTATCTTTAATATTATTGATTATAGTATTAATTCCATTTTTGATATATTTATTGTCGTTGATTTTATATTTTAAAGTTAATCTTAGATATCAAAAGATGAGTCCATTTGAGTGTGGTTTTGATAATAAAAATACTGCACGAATTCCTTTTTCTACTCGATTTTTTTTATTAGGTTTAATTTTTATTATTTTTGATATTGAGGTTGTTTTACTTTTACCTATACCTTTACTTAATATTTGAAGTTACTCTATAGTTTATATTACTTTAATTTTATTATTATTATTTGTGGGTTTGATTCATGAATGAAAGGAAGGTTCTCTAGATTGAATGAATTAG
>YNHH05
ATGTTAATATTATCTTTAATATTATTGATTATAGTATTAATTCCATTTTTGATATATTTATTGTCGTTGATTTTATATTTTAAAGTTAATCTTAGATATCAAAAGATGAGTCCATTTGAGTGTGGTTTTGATAATAAAAATACTGCACGAATTCCTTTTTCTACTCGATTTTTTTTATTAGGTTTAATTTTTATTATTTTTGATATTGAGGTTGTTTTACTTTTACCTATACCTTTACTTAATATTTGAAGTTACTCTATAGTTTATATTACTTTAATTTTATTATTATTATTTGTGGGTTTGATTCATGAATGAAAGGAAGGTTCTCTAGATTGAATGAATTAG
>YNHH06
ATGTTAATATTATCTTTAATATTATTGATTATAGTATTAATTCCATTTTTGATATATTTATTGTCGTTGATTTTATATTTTAAAGTTAATCTTAGATATCAAAAGATGAGTCCATTTGAGTGTGGTTTTGATAATAAAAATACTGCACGAATTCCTTTTTCTACTCGATTTTTTTTATTAGGTTTAATTTTTATTATTTTTGATATTGAGGTTGTTTTACTTTTACCTATACCTTTACTTAATATTTGAAGTTACTCTATAGTTTATATTACTTTAATTTTATTATTATTATTTGTGGGTTTGATTCATGAATGAAAGGAAGGTTCTCTAGATTGAATGAATTAG
>YNHH07
ATGTTAATATTATCTTTAATATTATTGATTATAGTATTAATTCCATTTTTGATATATTTATTGTCGTTGATTTTATATTTTAAAGTTAATCTTAGATATCAAAAGATGAGTCCATTTGAGTGTGGTTTTGATAATAAAAATACTGCACGAATTCCTTTTTCTACTCGATTTTTTTTATTAGGTTTAATTTTTATTATTTTTGATATTGAGGTTGTTTTACTTTTACCTATACCTTTACTTAATATTTGAAGTTACTCTATAGTTTATATTACTTTAATTTTATTATTATTATTTGTGGGTTTGATTCATGAATGAAAGGAAGGTTCTCTAGATTGAATGAATTAG
>YNHH08
ATGTTAATATTATCTTTAATATTATTGATTATAGTATTAATTCCATTTTTGATATATTTATTGTCGTTGATTTTATATTTTAAAGTTAATCTTAGATATCAAAAGATGAGTCCATTTGAGTGTGGTTTTGATAATAAAAATACTGCACGAATTCCTTTTTCTACTCGATTTTTTTTATTAGGTTTAATTTTTATTATTTTTGATATTGAGGTTGTTTTACTTTTACCTATACCTTTACTTAATATTTGAAGTTACTCTATAGTTTATATTACTTTAATTTTATTATTATTATTTGTGGGTTTGATTCATGAATGAAAGGAAGGTTCTCTAGATTGAATGAATTAG
>YNHH09
ATGTTAATATTATCTTTAATATTATTGATTATAGTATTAATTCCATTTTTGATATATTTATTGTCGTTGATTTTATATTTTAAAGTTAATCTTAGATATCAAAAGATGAGTCCATTTGAGTGTGGTTTTGATAATAAAAATACTGCACGAATTCCTTTTTCTACTCGATTTTTTTTATTAGGTTTAATTTTTATTATTTTTGATATTGAGGTTGTTTTACTTTTACCTATACCTTTACTTAATATTTGAAGTTACTCTATAGTTTATATTACTTTAATTTTATTATTATTATTTGTGGGTTTGATTCATGAATGAAAGGAAGGTTCTCTAGATTGAATGAATTAG
>YNHH10
ATGTTAATATTATCTTTAATATTATTGATTATAGTATTAATTCCATTTTTGATATATTTATTGTCGTTGATTTTATATTTTAAAGTTAATCTTAGATATCAAAAGATGAGTCCATTTGAGTGTGGTTTTGATAATAAAAATACTGCACGAATTCCTTTTTCTACTCGATTTTTTTTATTAGGTTTAATTTTTATTATTTTTGATATTGAGGTTGTTTTACTTTTACCTATACCTTTACTTAATATTTGAAGTTACTCTATAGTTTATATTACTTTAATTTTATTATTATTATTTGTGGGTTTGATTCATGAATGAAAGGAAGGTTCTCTAGATTGAATGAATTAG
>YNHH11
ATGTTAATATTATCTTTAATATTATTGATTATAGTATTAATTCCATTTTTGATATATTTATTGTCGTTGATTTTATATTTTAAAGTTAATCTTAGATATCAAAAGATGAGTCCATTTGAGTGTGGTTTTGATAATAAAAATACTGCACGAATTCCTTTTTCTACTCGATTTTTTTTATTAGGTTTAATTTTTATTATTTTTGATATTGAGGTTGTTTTACTTTTACCTATACCTTTACTTAATATTTGAAGTTACTCTATAGTTTATATTACTTTAATTTTATTATTATTATTTGTGGGTTTGATTCATGAATGAAAGGAAGGTTCTCTAGATTGAATGAATTAG
>YNHH12
ATGTTAATATTATCTTTAATATTATTGATTATAGTATTAATTCCATTTTTGATATATTTATTGTCGTTGATTTTATATTTTAAAGTTAATCTTAGATATCAAAAGATGAGTCCATTTGAGTGTGGTTTTGATAATAAAAATACTGCACGAATTCCTTTTTCTACTCGATTTTTTTTATTAGGTTTAATTTTTATTATTTTTGATATTGAGGTTGTTTTACTTTTACCTATACCTTTACTTAATATTTGAAGTTACTCTATAGTTTATATTACTTTAATTTTATTATTATTATTTGTGGGTTTGATTCATGAATGAAAGGAAGGTTCTCTAGATTGAATGAATTAG
